# Supplementary material for: Exploring molecular signatures related to the mechanism of aging in different brain regions by integrated bioinformatics
Source: Front Mol Neurosci. 2023 Mar 23;16:1133106. doi: 10.3389/fnmol.2023.1133106 (PMC10076559; doi:10.3389/fnmol.2023.1133106)
Supplement: Supplementary file 1 [file Data_Sheet_1.ZIP › DEGs of CX, HC and CB.xls]

## Sheet: Sheet1
DEGs of cortical aging									DEGs of hippocampal aging									DEGs of cerebellar aging
	logFC	AveExpr	t	P.Value	adj.P.Val	B				logFC	AveExpr	t	P.Value	adj.P.Val	B				logFC	AveExpr	t	P.Value	adj.P.Val	B
Pcdhb9	0.884806	3.43567	10.8942	1.85279e-08	0.000301171	9.31907			Cdk5r2	-1.85465	7.25114	-14.4945	8.6949e-09	0.000180976	10.1663			Itpr3	0.863595	8.81341	9.34535	3.60718e-10	7.29154e-06	12.869
Isl1	-1.12933	3.05868	-10.0452	5.37506e-08	0.00031269	8.42293			4930532I03Rik	2.4463	1.77088	12.4367	4.6473e-08	0.000483645	8.78843			Ostn	2.96293	5.58051	8.75605	1.44845e-09	1.39633e-05	11.6255
Cyba	0.624969	2.84469	9.99046	5.77097e-08	0.00031269	8.36226			Chordc1	1.20536	9.30439	11.906	7.4491e-08	0.00051481	8.38455			Cd72	0.959925	4.83725	8.60728	2.07232e-09	1.39633e-05	11.303
BC061194	1.77435	2.58115	9.38774	1.28702e-07	0.00052281	7.67031			Tbxa2r	-1.50821	6.1502	-11.4441	1.14001e-07	0.00051481	8.01478			Bai2	-0.794813	7.8148	-8.33531	4.0189e-09	1.9618e-05	10.7045
Car15	-0.460758	2.6855	-9.1894	1.68974e-07	0.00052281	7.43257			Anln	1.36543	7.95943	11.3575	1.23669e-07	0.00051481	7.94347			Casp1	1.0712	6.68516	8.25863	4.85259e-09	1.9618e-05	10.5336
Pcdhb3	0.762018	3.11525	9.09373	1.92978e-07	0.00052281	7.31607			Cdh19	1.5358	6.44451	11.0712	1.62478e-07	0.000563635	7.70308			Necab3	-0.997932	8.87879	-8.0112	8.96148e-09	3.01912e-05	9.97629
Casp1	0.998161	2.1052	8.69864	3.37627e-07	0.000781323	6.82197			Acadsb	0.894842	8.07728	10.8241	2.06634e-07	0.000614411	7.48973			Comp	1.7932	7.6761	7.72489	1.84043e-08	5.31464e-05	9.31976
Gpr17	-0.845744	4.22717	-8.60852	3.84533e-07	0.000781323	6.70627			Ranbp6	0.864114	7.24088	10.5905	2.60457e-07	0.000677643	7.2829			Casp12	1.06081	6.00747	7.58703	2.61226e-08	6.60053e-05	8.99928
Rrm2	-0.647608	1.68724	-8.50111	4.49569e-07	0.000811972	6.56692			Sbf1	-0.985071	8.42604	-10.4013	3.15173e-07	0.000728889	7.11154			Cmtm7	0.784362	6.72516	7.52618	3.05121e-08	6.85302e-05	8.85695
Ccna2	-0.641245	2.15138	-8.22869	6.72313e-07	0.000985515	6.20617			Ermn	1.31079	8.8998	10.2524	3.66892e-07	0.000763648	6.97436			Snca	-0.718999	6.41307	-7.28722	5.64002e-08	0.000114007	8.29284
Smoc1	0.593891	3.11294	8.20487	6.96689e-07	0.000985515	6.17412			Megf10	0.880875	8.05952	10.0966	4.31004e-07	0.00077734	6.82838			Tcap	1.72357	6.89288	7.17009	7.641e-08	0.000140414	8.01339
Stc1	-0.910107	2.85575	-8.10726	8.06735e-07	0.000985515	6.04193			Vangl2	-0.794118	6.44742	-10.0591	4.48164e-07	0.00077734	6.7929			Nr1h3	0.934014	7.85119	6.88288	1.61952e-07	0.000272809	7.32036
Lgals3bp	0.688843	2.74575	8.10685	8.07235e-07	0.000985515	6.04137			Caskin1	-0.887242	7.71671	-9.87067	5.46339e-07	0.000823566	6.61235			Parp4	0.824126	6.72151	6.8415	1.80601e-07	0.000280821	7.21962
Aebp1	0.589569	2.7767	8.07361	8.48798e-07	0.000985515	5.99604			Fxr1	0.86405	7.45742	9.8549	5.55545e-07	0.000823566	6.59708			Nav3	-0.558082	5.17417	-6.80471	1.9901e-07	0.000287342	7.12987
Rara	0.515889	2.08465	7.83486	1.22226e-06	0.00132452	5.66567			Fgfr1op	0.776769	7.32601	9.79272	5.93518e-07	0.000823566	6.5366			Prim1	0.402863	8.09271	6.7281	2.43695e-07	0.000328403	6.94244
Agpat2	0.400497	1.91636	7.65728	1.61052e-06	0.00156281	5.41444			Uso1	0.789761	9.60643	9.72117	6.40693e-07	0.000833461	6.46651			Heyl	-0.893034	5.91046	-6.67819	2.78164e-07	0.000341994	6.81995
Ier3	0.538768	3.00125	7.64786	1.63444e-06	0.00156281	5.40098			LOC101056043	-0.980039	5.98787	-9.60559	7.25648e-07	0.000888449	6.35214			Lilrb3	0.847626	5.84929	6.6656	2.87618e-07	0.000341994	6.789
Gfap	1.20742	2.9954	7.60132	1.75823e-06	0.00158778	5.3343			Jmjd1c	0.818276	8.02633	9.50717	8.07576e-07	0.000921501	6.25362			Wnt9a	-0.870462	4.27947	-6.62405	3.2118e-07	0.000360685	6.68675
H2-K1	0.752668	2.77437	7.46192	2.19172e-06	0.00187507	5.13257			1810026B05Rik	0.784223	7.28248	9.46986	8.4119e-07	0.000921501	6.216			Rif1	0.683002	7.91647	6.54621	3.95157e-07	0.000403649	6.4946
A230065H16Rik	0.527954	3.12489	7.40427	2.40262e-06	0.00195273	5.04827			Naa50	0.914459	8.88356	9.3837	9.24706e-07	0.000962341	6.12854			Syt17	-0.889977	4.85005	-6.52596	4.17088e-07	0.000403649	6.44451
9630013A20Rik	-1.86863	2.88722	-7.34021	2.6622e-06	0.0020126	4.95401			Dcakd	-0.838793	7.1182	-9.27275	1.04564e-06	0.000997364	6.0147			Vipr2	0.771008	5.45504	6.52394	4.19345e-07	0.000403649	6.4395
S100a9	1.79954	0.796035	7.32595	2.72391e-06	0.0020126	4.93294			Hnrnpm	0.808494	8.80725	9.26543	1.0542e-06	0.000997364	6.00715			Efcab4a	0.660678	6.23009	6.46227	4.94462e-07	0.00045432	6.28662
Cdc7	-0.638298	2.51155	-7.28411	2.91377e-06	0.00205927	4.87094			Srsf10	0.850087	7.74816	9.1918	1.14458e-06	0.00102544	5.93078			Csmd3	-0.835542	6.41334	-6.39333	5.94721e-07	0.000522682	6.11522
A330084C13Rik	-0.544827	1.49707	-7.22379	3.21231e-06	0.00217567	4.78108			Chmp1b	0.761482	8.06466	9.14248	1.20975e-06	0.00102544	5.87929			Pvrl3	-0.487292	6.53008	-6.3534	6.61965e-07	0.000531269	6.01573
Car8	-0.855186	1.01582	-7.07226	4.11303e-06	0.00267429	4.55286			Cygb	-1.16028	8.33565	-9.10933	1.2558e-06	0.00102544	5.84452			Zc3hav1	0.713927	5.39322	6.34485	6.77343e-07	0.000531269	5.9944
Serpina3n	1.38085	3.13508	6.9925	4.69028e-06	0.0027892	4.43129			Synj2bp	0.695192	8.49698	9.09178	1.28094e-06	0.00102544	5.82606			1700045I19Rik	-0.89905	6.33737	-6.34157	6.83338e-07	0.000531269	5.98621
H2-DMb1	0.844523	1.95403	6.98594	4.74145e-06	0.0027892	4.42124			Islr2	-1.46312	7.94361	-8.94306	1.51699e-06	0.00109845	5.66825			Rorc	1.23742	7.79443	6.3108	7.42233e-07	0.000555685	5.90939
AA467197	0.47495	1.52389	6.97795	4.80452e-06	0.0027892	4.409			Ints12	0.729053	7.0885	8.93597	1.52937e-06	0.00109845	5.66065			Gpr17	-0.725127	5.84119	-6.29497	7.74523e-07	0.000556066	5.86981
Ivns1abp	-0.328747	4.13195	-6.93562	5.15357e-06	0.0028239	4.34398			Uba3	0.991295	9.26355	8.93534	1.53047e-06	0.00109845	5.65998			4930583H14Rik	0.899699	6.81968	6.27193	8.24076e-07	0.000556066	5.81217
Orai3	-0.308143	3.06265	-6.92885	5.21174e-06	0.0028239	4.33357			Vamp7	1.03992	8.81785	8.8857	1.62021e-06	0.00110461	5.60668			Ccl5	1.46355	5.97451	6.27139	8.25268e-07	0.000556066	5.81083
Bst2	0.486219	2.57953	6.76626	6.83936e-06	0.00358625	4.08103			Iqsec2	-1.04262	7.45214	-8.7938	1.80161e-06	0.00110461	5.50725			Ifi204	1.05931	5.30072	6.25425	8.6425e-07	0.000563547	5.76792
Lag3	0.66048	2.65025	6.70724	7.5552e-06	0.00375471	3.98834			Dlg4	-0.760082	9.05222	-8.7914	1.80662e-06	0.00110461	5.50464			Lyz2	1.29065	8.0596	6.1924	1.02109e-06	0.00064501	5.61283
Tcirg1	0.419825	3.13901	6.69755	7.68015e-06	0.00375471	3.97305			Sp3	1.39715	8.38675	8.78397	1.82227e-06	0.00110461	5.49656			Ppl	0.844119	4.76988	6.10754	1.28429e-06	0.000757544	5.39943
Tnnc1	-1.06959	3.91148	-6.68435	7.85359e-06	0.00375471	3.95224			Cdk5r1	-0.941419	8.88942	-8.75004	1.89555e-06	0.00110461	5.45956			Prkcz	0.483458	9.07843	6.1052	1.29244e-06	0.000757544	5.39355
Chst8	0.550835	2.90187	6.64743	8.36118e-06	0.00388317	3.89383			Rsbn1	0.697671	7.41815	8.73321	1.93308e-06	0.00110461	5.44115			Rasa4	0.706426	8.50074	6.09975	1.31167e-06	0.000757544	5.3798
Fnbp1l	-0.417766	4.96433	-6.55484	9.79129e-06	0.00439047	3.74641			Cops2	1.2429	8.97769	8.71144	1.98279e-06	0.00110461	5.41729			Ifit1	1.05578	6.19133	6.08118	1.3793e-06	0.000774478	5.33299
Lilrb3	0.585368	2.26974	6.54289	9.99369e-06	0.00439047	3.72729			Neat1	1.71234	8.89187	8.69144	2.02968e-06	0.00110461	5.39532			Gjc1	-0.715755	6.7422	-6.0644	1.44341e-06	0.00078857	5.2907
Emp3	0.363316	2.17612	6.49377	1.08728e-05	0.00460397	3.64845			Trnt1	1.00052	7.62364	8.67628	2.06602e-06	0.00110461	5.37864			Gpr65	1.07943	4.57295	6.04631	1.51595e-06	0.000806407	5.24504
Ramp3	-0.499434	3.32569	-6.48458	1.10461e-05	0.00460397	3.63365			Aldh6a1	0.721447	9.74125	8.65822	2.11022e-06	0.00110461	5.35873			Stk10	0.520241	6.20555	6.03614	1.55831e-06	0.000807685	5.21937
Fcgr3	0.499086	3.48759	6.43523	1.20274e-05	0.00483985	3.55399			Mkl1	-0.66394	9.10657	-8.65314	2.12283e-06	0.00110461	5.35312			Dok4	-0.432842	7.01053	-6.0115	1.66603e-06	0.000815887	5.15712
A330008L17Rik	-0.449995	2.52684	-6.4116	1.25291e-05	0.00483985	3.51571			Ccng1	0.765328	8.74513	8.58669	2.29554e-06	0.00114872	5.27948			Sqle	-0.62289	8.81147	-6.00819	1.68106e-06	0.000815887	5.14875
Stat3	0.372898	3.58765	6.36796	1.35141e-05	0.00483985	3.44477			Arrdc3	0.865831	9.00198	8.57846	2.31797e-06	0.00114872	5.27031			Ush1g	0.471132	5.50617	6.0051	1.69522e-06	0.000815887	5.14094
Apod	0.841205	2.92315	6.34686	1.4019e-05	0.00483985	3.41037			Gpr137	-0.795743	9.06996	-8.55224	2.39096e-06	0.00115734	5.24109			Frzb	-1.01963	5.56777	-5.9845	1.79272e-06	0.000842744	5.08885
Lhx8	-1.39846	3.24574	-6.34442	1.40786e-05	0.00483985	3.40639			Itgb8	1.13381	9.83956	8.51928	2.48626e-06	0.00115837	5.20422			4931408A02Rik	0.626865	6.87017	5.96949	1.86733e-06	0.000857867	5.05086
Gsta2	1.24797	2.41977	6.32758	1.44976e-05	0.00483985	3.37888			Ufl1	0.688967	7.53788	8.51315	2.50441e-06	0.00115837	5.19735			Mslnl	1.60023	5.27411	5.95284	1.95374e-06	0.000877621	5.00871
Lat2	0.721203	2.1247	6.32528	1.45561e-05	0.00483985	3.3751			Tpcn1	-1.14889	5.9665	-8.48914	2.57697e-06	0.00116602	5.17039			C230098O21Rik	-1.02151	7.70343	-5.92172	2.12624e-06	0.000930317	4.92987
Arhgef16	0.749897	2.10541	6.30292	1.5135e-05	0.00483985	3.3385			Morc3	0.700908	7.04236	8.43714	2.74194e-06	0.0012009	5.11176			Prom2	0.722298	5.26541	5.9154	2.1631e-06	0.000930317	4.91385
Mpzl1	-0.436968	2.98909	-6.30008	1.52103e-05	0.00483985	3.33384			Wnt8a	-2.41498	3.43867	-8.4288	2.76944e-06	0.0012009	5.10233			Foxo6	-0.929322	6.9569	-5.89291	2.29961e-06	0.000968425	4.85681
Slit2	-0.471217	4.38993	-6.29995	1.52137e-05	0.00483985	3.33363			Usp33	0.830425	9.91476	8.40051	2.86496e-06	0.00120351	5.07026			Serping1	0.869222	7.89099	5.87462	2.417e-06	0.000979662	4.8104
Defb1	1.3037	2.14968	6.29272	1.54072e-05	0.00483985	3.32177			Rab18	0.699338	9.47597	8.39293	2.89112e-06	0.00120351	5.06166			Atad2	0.426322	5.02747	5.87367	2.42323e-06	0.000979662	4.808
Prph	0.509896	2.44935	6.28981	1.54856e-05	0.00483985	3.317			Ola1	0.659813	8.41328	8.37377	2.95845e-06	0.0012046	5.03986			Eomes	1.70269	6.17565	5.84718	2.60456e-06	0.00103233	4.74072
Ass1	0.50697	3.48461	6.28158	1.57103e-05	0.00483985	3.30348			Zbtb22	-0.596732	8.87698	-8.34511	3.06235e-06	0.0012046	5.00718			Oas1a	1.01312	5.8456	5.81488	2.8443e-06	0.00110567	4.65861
H2-Q5	0.535714	1.26207	6.27357	1.59319e-05	0.00483985	3.29032			Ltbp4	-0.936528	7.54052	-8.34376	3.06734e-06	0.0012046	5.00564			Fgf13	-0.665127	5.87254	-5.8053	2.91955e-06	0.00110638	4.63426
Myh7	-0.641539	5.08511	-6.26835	1.60782e-05	0.00483985	3.28173			Spop	0.791249	9.77343	8.2998	3.23468e-06	0.00124679	4.9553			Cdkn2c	0.821472	6.20287	5.8008	2.9556e-06	0.00110638	4.62281
Ptpla	-0.456242	2.8086	-6.2362	1.70102e-05	0.00496359	3.22879			Slit3	-0.694632	6.18079	-8.2713	3.34839e-06	0.00125438	4.92253			Cst7	2.78559	4.68609	5.78899	3.05241e-06	0.00112184	4.59275
Rab37	0.814432	1.37156	6.23321	1.71e-05	0.00496359	3.22384			C030013G03Rik	2.89184	2.28065	8.2648	3.3749e-06	0.00125438	4.91505			Amica1	1.50582	7.14886	5.76324	3.27464e-06	0.00118203	4.5272
Spp1	1.21073	2.82644	6.20938	1.78313e-05	0.0050516	3.18448			Pnmal2	-1.06773	10.4264	-8.22017	3.56324e-06	0.00126205	4.8635			Gnmt	0.994534	7.52368	5.72225	3.66258e-06	0.00123982	4.42275
Sncg	0.434776	2.10735	6.20325	1.80248e-05	0.0050516	3.17434			Bmi1	1.0027	9.31681	8.21805	3.57248e-06	0.00126205	4.86104			Slc30a10	-0.64839	5.84183	-5.71307	3.75569e-06	0.00123982	4.39933
Tubd1	-0.530543	2.59015	-6.18309	1.86763e-05	0.00513989	3.14094			3830406C13Rik	0.785237	7.62371	8.21173	3.60013e-06	0.00126205	4.85371			Sqrdl	0.473454	8.26427	5.71033	3.78392e-06	0.00123982	4.39234
Cyp27a1	0.558844	2.37127	6.17417	1.89722e-05	0.00513989	3.12616			Capn10	-0.716615	7.03346	-8.18286	3.72935e-06	0.00126205	4.82021			Ifi27l2a	1.63393	7.84397	5.70722	3.81618e-06	0.00123982	4.38442
Gsg1	0.462746	2.17524	6.15269	1.97056e-05	0.00517799	3.09047			Ythdc1	0.899946	9.49874	8.17808	3.75123e-06	0.00126205	4.81465			Fras1	-0.850936	5.40339	-5.70328	3.85746e-06	0.00123982	4.37438
St6gal2	-0.552053	4.02696	-6.14794	1.98717e-05	0.00517799	3.08257			Rnft2	-0.648506	7.87835	-8.17632	3.75935e-06	0.00126205	4.81259			Rasal1	-1.07404	6.46487	-5.701	3.88167e-06	0.00123982	4.36854
Ctss	0.64022	4.68435	6.14236	2.00685e-05	0.00517799	3.0733			Lig4	1.09801	6.66876	8.14289	3.91658e-06	0.00128094	4.77363			Ccl7	0.714121	4.87233	5.69995	3.89276e-06	0.00123982	4.36588
Prom1	-0.594715	2.78941	-6.10376	2.14886e-05	0.00545778	3.00892			Ugp2	0.684417	9.39852	8.1383	3.93869e-06	0.00128094	4.76827			Ppp1r1a	-0.733751	7.76889	-5.6969	3.92542e-06	0.00123982	4.35808
Ly6g6e	0.749622	2.91642	6.08246	2.23167e-05	0.0055348	2.97331			Dnajc3	0.847746	7.8073	8.09782	4.13986e-06	0.00132565	4.72086			Dbn1	-0.612004	7.73092	-5.67227	4.19885e-06	0.00130578	4.29524
Psmb8	0.592386	2.41225	6.07321	2.26864e-05	0.0055348	2.95783			Rab5c	-0.836833	9.76822	-8.07535	4.25621e-06	0.00134225	4.69447			1110012J17Rik	0.877641	8.40424	5.65868	4.35789e-06	0.0013347	4.26055
Pcdhb2	0.709635	2.12851	6.07007	2.28134e-05	0.0055348	2.95257			Lrfn3	-0.850718	7.77977	-8.03441	4.47739e-06	0.0013692	4.64619			Gbp6	1.02309	6.35967	5.63667	4.62851e-06	0.00139643	4.20431
Atf3	1.07238	1.92288	6.05677	2.33599e-05	0.00558406	2.93026			Klf16	-0.956216	8.80565	-8.01632	4.57901e-06	0.0013692	4.62479			B4galt2	-0.426157	7.15624	-5.61976	4.84775e-06	0.0014372	4.16111
Ctsz	0.477721	3.34011	6.04108	2.40216e-05	0.00565901	2.90393			Dbp	-0.804101	9.86817	-8.01342	4.59553e-06	0.0013692	4.62135			Il17re	0.783593	5.73884	5.61541	4.90583e-06	0.0014372	4.15
Slc11a1	0.718707	2.58613	5.97557	2.7005e-05	0.00627095	2.79351			Fubp3	0.758407	7.94934	8.00837	4.62442e-06	0.0013692	4.61537			Ltbp2	2.86723	8.54168	5.58369	5.35124e-06	0.00153838	4.06887
Spc25	-0.482873	2.04642	-5.95455	2.80421e-05	0.00642007	2.75794			Fbxo41	-0.688847	9.31758	-8.00039	4.67057e-06	0.0013692	4.6059			Gpc4	-0.676899	5.60714	-5.58014	5.40344e-06	0.00153838	4.0598
Gpsm3	0.298458	2.14034	5.94046	2.87605e-05	0.00646638	2.73406			Paqr4	-0.6662	8.3651	-7.95774	4.92542e-06	0.00142386	4.55519			Ifitm3	0.651361	9.07581	5.56732	5.5967e-06	0.00157127	4.02699
Tnfaip8l2	0.493916	2.6432	5.93507	2.904e-05	0.00646638	2.72493			Pak6	-0.706468	7.75652	-7.90289	5.2753e-06	0.00148954	4.48963			Aqp6	1.78073	7.8371	5.55743	5.75044e-06	0.00159232	4.00169
Endod1	0.310002	3.06625	5.91563	3.00735e-05	0.00653515	2.6919			Psip1	0.987591	9.18256	7.88982	5.36255e-06	0.00148954	4.47395			5930438M14	0.918681	4.97763	5.53219	6.16257e-06	0.00167664	3.93706
Cyp2e1	1.15367	2.12695	5.91416	3.01529e-05	0.00653515	2.68941			Pcmtd2	0.857026	9.2406	7.88912	5.36731e-06	0.00148954	4.4731			Usp18	1.09219	6.25367	5.52876	6.22085e-06	0.00167664	3.92827
Myl3	0.438118	2.01894	5.90579	3.06106e-05	0.00654705	2.67518			Ddah2	-0.718696	7.25052	-7.87704	5.44937e-06	0.00149241	4.45859			Lin7a	0.876608	7.56044	5.52236	6.33099e-06	0.00168388	3.91188
Hspb1	0.388526	3.14297	5.89548	3.11848e-05	0.00658324	2.65763			Gas5	0.773607	9.97875	7.83064	5.77747e-06	0.00149282	4.40265			Ccno	-0.822335	5.36587	-5.51348	6.48697e-06	0.00168629	3.88915
Pcdhb8	0.744867	2.07136	5.85387	3.36171e-05	0.00696347	2.58665			Bsn	-0.842723	7.35868	-7.82834	5.79424e-06	0.00149282	4.39988			2610034M16Rik	-0.820498	5.76458	-5.51236	6.50691e-06	0.00168629	3.88629
Rab3il1	0.294278	2.7368	5.84243	3.43205e-05	0.00696347	2.56707			Sox10	-0.951809	6.76858	-7.82323	5.83179e-06	0.00149282	4.39369			5033406O09Rik	0.552711	5.35553	5.4853	7.00857e-06	0.00179331	3.81692
Man2b2	0.331182	2.53866	5.83878	3.45479e-05	0.00696347	2.56083			Otud6b	0.633875	8.83842	7.82213	5.83989e-06	0.00149282	4.39236			Clec7a	1.93187	6.21483	5.47325	7.2441e-06	0.00179638	3.78605
Fes	0.287221	2.63491	5.83636	3.46995e-05	0.00696347	2.55669			Canx	0.717777	9.77957	7.81787	5.87144e-06	0.00149282	4.3872			Mapk13	1.01849	7.16666	5.47198	7.26956e-06	0.00179638	3.78278
Spink10	-0.863308	2.15241	-5.80681	3.66084e-05	0.00712943	2.50604			Papd4	0.826682	7.30308	7.81179	5.91671e-06	0.00149282	4.37985			Gpr83	-1.13394	6.26929	-5.47109	7.2872e-06	0.00179638	3.78051
Pld4	0.383139	2.698	5.80635	3.66393e-05	0.00712943	2.50524			Lama4	-1.31847	4.05537	-7.80697	5.95292e-06	0.00149282	4.374			Ccl3	1.59802	4.60886	5.46069	7.49837e-06	0.00182617	3.75383
Cntn6	-0.661374	2.32211	-5.8033	3.68423e-05	0.00712943	2.50001			Krr1	0.646453	7.82345	7.77922	6.16588e-06	0.00150415	4.34033			Lgals3	1.36533	7.22502	5.45169	7.68593e-06	0.00184956	3.73075
Rbm28	-0.438868	4.01735	-5.76322	3.9627e-05	0.00757807	2.43107			Fam163b	-1.67532	7.44301	-7.76988	6.23944e-06	0.00150415	4.32897			Lilrb4	1.23039	4.33842	5.43811	7.97783e-06	0.00188835	3.69594
Trh	1.34317	4.2888	5.74332	4.10897e-05	0.00774238	2.39675			Dnajb4	0.687903	8.23529	7.76789	6.25524e-06	0.00150415	4.32655			Sh3rf1	-0.446955	4.8409	-5.43556	8.03392e-06	0.00188835	3.68939
Nit2	-0.330208	2.96005	-5.73868	4.14387e-05	0.00774238	2.38874			Acsl3	0.804249	9.32791	7.76388	6.28716e-06	0.00150415	4.32167			Mmp23	0.97458	7.12638	5.41903	8.40722e-06	0.0019395	3.64697
Naip2	0.671168	1.62873	5.72114	4.27864e-05	0.00788695	2.35844			Zfp37	0.749204	7.44213	7.74905	6.40678e-06	0.00151535	4.3036			Cnih2	-0.728792	9.77635	-5.41746	8.44344e-06	0.0019395	3.64295
S100a8	1.69952	0.858693	5.71609	4.31829e-05	0.00788695	2.3497			Erbb2ip	1.22819	7.3509	7.72023	6.64631e-06	0.00153861	4.2684			Lingo1	-0.824256	7.08185	-5.38315	9.2781e-06	0.00208638	3.55489
Gstt3	0.584746	1.50868	5.69273	4.50673e-05	0.00813966	2.30924			Birc5	-2.30381	3.38552	-7.71015	6.73233e-06	0.00153861	4.25606			Gtf2a1l	-1.1757	4.31331	-5.38271	9.28932e-06	0.00208638	3.55376
5730508B09Rik	-0.440307	3.19695	-5.68561	4.56587e-05	0.00814507	2.29689			Scrt2	-1.50537	4.61921	-7.69885	6.83023e-06	0.00153861	4.24221			Shmt1	0.412952	5.08103	5.34413	1.03286e-05	0.0022943	3.45468
Slc2a4	0.653147	1.40553	5.68037	4.60994e-05	0.00814507	2.28779			Rsrp1	0.886015	9.59663	7.69507	6.86331e-06	0.00153861	4.23757			Epha4	-0.887655	6.81103	-5.30627	1.1462e-05	0.00251143	3.35738
Trem2	0.585473	3.08758	5.67148	4.6856e-05	0.00818972	2.27236			Srsf7	0.655198	8.96947	7.68687	6.93561e-06	0.00153861	4.22751			Ccnd2	-0.857932	6.76317	-5.29999	1.16618e-05	0.00251143	3.34124
Zc3hav1	0.706546	1.8756	5.66238	4.7645e-05	0.00823903	2.25653			Ccne1	-0.649344	7.21684	-7.67921	7.00397e-06	0.00153861	4.2181			H2-M2	0.686142	7.5363	5.29946	1.16788e-05	0.00251143	3.33988
Slamf9	0.753706	2.44287	5.64991	4.8747e-05	0.00834087	2.23486			Rin1	-0.660616	8.25983	-7.67713	7.02257e-06	0.00153861	4.21555			Isl1	-0.955194	4.46368	-5.27442	1.25114e-05	0.0026555	3.27553
Gpr6	-0.443286	3.95856	-5.63072	5.04965e-05	0.00843141	2.20143			Dclre1b	0.706282	4.69047	7.6655	7.12797e-06	0.00154543	4.20124			Baalc	-0.544767	6.97806	-5.27153	1.26114e-05	0.0026555	3.26808
Hmox1	0.304493	2.42576	5.62761	5.07859e-05	0.00843141	2.19601			4932434E15Rik	1.30496	0.942536	7.65565	7.21863e-06	0.00154574	4.18911			Lyz1	1.29029	8.24154	5.25352	1.32522e-05	0.00276166	3.22177
Arntl	-0.410734	3.54972	-5.62712	5.08323e-05	0.00843141	2.19515			Vps37d	-0.689999	8.36362	-7.64652	7.30365e-06	0.00154574	4.17786			E230025N22Rik	0.599328	4.64428	5.24314	1.36361e-05	0.00281266	3.19508
Gpr26	-0.425424	3.34348	-5.60728	5.27222e-05	0.00848891	2.16053			Stxbp3a	0.780828	7.15266	7.63797	7.38435e-06	0.00154574	4.1673			St18	1.00458	8.48554	5.23565	1.392e-05	0.00284221	3.17583
Ifitm3	0.522111	3.47812	5.60371	5.30695e-05	0.00848891	2.1543			Phyhip	-0.795564	9.67683	-7.63354	7.42646e-06	0.00154574	4.16184			Fgf7	1.47855	6.92482	5.23151	1.40795e-05	0.00284603	3.16518
Chi3l1	0.473419	2.64379	5.60062	5.33726e-05	0.00848891	2.1489			Nxt2	1.09912	8.4546	7.60147	7.73949e-06	0.00159495	4.12216			Irgm1	0.52123	5.90055	5.22213	1.4448e-05	0.0028916	3.14104
Gpr124	0.337691	2.40208	5.59627	5.38025e-05	0.00848891	2.14129			Ctxn1	-0.734603	11.1596	-7.57421	8.01663e-06	0.0016009	4.08832			Oas2	0.815973	4.30263	5.21402	1.47742e-05	0.00291159	3.12017
Ezh2	-0.531068	1.91219	-5.58006	5.54354e-05	0.00848891	2.11293			Plod3	-0.662968	8.10342	-7.56553	8.1071e-06	0.0016009	4.07752			Slitrk3	-0.858487	6.79594	-5.21086	1.49032e-05	0.00291159	3.11205
Hapln2	0.749266	2.83831	5.5786	5.55845e-05	0.00848891	2.11038			Ttyh3	-0.98034	8.9449	-7.56348	8.12865e-06	0.0016009	4.07497			Dhx58	0.443224	5.02945	5.20899	1.498e-05	0.00291159	3.10725
Bmp7	0.357373	2.04467	5.57561	5.58926e-05	0.00848891	2.10513			Srsf3	0.603235	9.45498	7.55926	8.17315e-06	0.0016009	4.06972			Arhgef33	0.863738	6.53523	5.19314	1.5648e-05	0.00301246	3.06647
Pcdhb7	0.480446	3.10037	5.57441	5.60159e-05	0.00848891	2.10304			Scoc	0.826971	10.2197	7.5579	8.18759e-06	0.0016009	4.06802			Oasl1	0.64427	5.05745	5.18653	1.59353e-05	0.00303884	3.04947
Tgm2	0.331092	2.77649	5.56187	5.73282e-05	0.00848891	2.08107			Hk1	-0.666983	10.1537	-7.55392	8.22988e-06	0.0016009	4.06306			Kank2	1.03007	7.78336	5.1788	1.62784e-05	0.00304278	3.02956
Clec7a	2.08026	1.37233	5.55701	5.78458e-05	0.00848891	2.07254			Asun	0.631233	6.64941	7.52662	8.52625e-06	0.00163389	4.02901			Lhx1	1.34364	8.78777	5.17693	1.63622e-05	0.00304278	3.02476
C3	1.29886	1.62062	5.55682	5.78661e-05	0.00848891	2.07221			Sparc	-0.748028	9.38131	-7.51787	8.62378e-06	0.00163389	4.01806			Gpr125	-0.496786	7.6038	-5.17593	1.64076e-05	0.00304278	3.02217
Pcsk1	0.420537	3.1809	5.55491	5.80708e-05	0.00848891	2.06885			Pcdhb3	0.831056	7.09538	7.51163	8.69396e-06	0.00163389	4.01025			Ctsw	0.801868	5.33992	5.15159	1.75447e-05	0.00322409	2.95954
Gpnmb	1.19453	1.76901	5.55156	5.84315e-05	0.00848891	2.06298			Sacm1l	0.912803	10.1056	7.50991	8.71344e-06	0.00163389	4.0081			Gpnmb	1.25721	4.49637	5.14375	1.79279e-05	0.00326482	2.93935
Nfatc1	0.338724	2.18141	5.54658	5.89725e-05	0.00848891	2.05423			Gt(ROSA)26Sor	0.947495	8.15482	7.48792	8.9663e-06	0.00166629	3.98054			Mpzl2	0.62365	5.69401	5.12978	1.86309e-05	0.00334278	2.9034
Scn8a	-0.270501	4.11728	-5.54621	5.90124e-05	0.00848891	2.05359			Lrif1	1.16147	7.6253	7.45854	9.31657e-06	0.00170951	3.94361			Zeb2	-0.475969	6.64359	-5.12869	1.86868e-05	0.00334278	2.9006
Zfpm2	-0.397445	2.35429	-5.53656	6.00761e-05	0.00856612	2.03663			Efnb3	-0.822685	9.5418	-7.44648	9.46465e-06	0.00170951	3.9284			Marcksl1	-0.697012	7.79703	-5.11866	1.92102e-05	0.00340627	2.87478
Adam19	-0.259482	2.61318	-5.52146	6.17792e-05	0.00872546	2.01009			Fam69b	-0.640474	9.55208	-7.44186	9.52192e-06	0.00170951	3.92259			Capg	0.772373	7.02047	5.10456	1.99712e-05	0.00347202	2.83848
Etv4	-0.389572	2.6531	-5.51722	6.22672e-05	0.00872546	2.00262			Celf3	-0.912549	8.37238	-7.44142	9.52741e-06	0.00170951	3.92203			Fyb	0.611297	4.67866	5.10138	2.01468e-05	0.00347202	2.83029
Cxcl16	0.697717	2.04476	5.50443	6.37614e-05	0.00878568	1.98011			Aktip	0.860493	7.89578	7.43017	9.66876e-06	0.00171127	3.90783			Galnt7	0.52223	6.112	5.09687	2.03985e-05	0.00347202	2.81869
H2-D1	0.716164	3.35483	5.49945	6.43539e-05	0.00878568	1.97132			Cenpc1	1.00041	7.87694	7.41209	9.90064e-06	0.00171127	3.88497			Dapk1	-0.568855	4.53742	-5.09386	2.05681e-05	0.00347202	2.81095
C230085N15Rik	-0.490596	2.19714	-5.49632	6.47285e-05	0.00878568	1.96581			Sez6l	-0.91344	8.52788	-7.4104	9.92258e-06	0.00171127	3.88283			Ctnnbip1	-0.512744	9.43054	-5.09344	2.05921e-05	0.00347202	2.80986
Prc1	-0.534984	1.88824	-5.49319	6.51057e-05	0.00878568	1.96029			Fbxw5	-0.580834	7.83575	-7.40888	9.94233e-06	0.00171127	3.88091			Pax3	0.477017	5.12769	5.0931	2.06116e-05	0.00347202	2.80898
Dmtf1	-0.498462	3.841	-5.48668	6.58977e-05	0.00878568	1.94881			Flywch1	-0.635023	9.99055	-7.3948	1.01279e-05	0.00171127	3.86307			Zcchc11	0.444853	6.7639	5.08135	2.12893e-05	0.00355654	2.77874
Unc13a	-0.287204	4.41659	-5.48634	6.59399e-05	0.00878568	1.9482			Zfp958	1.26	6.59929	7.39374	1.0142e-05	0.00171127	3.86173			Bcl2a1c	0.994517	4.71209	5.07815	2.14776e-05	0.00355859	2.77051
Tubb6	0.589655	1.86435	5.46718	6.83303e-05	0.00887585	1.91437			Hs6st1	-0.88603	7.72391	-7.39096	1.01791e-05	0.00171127	3.8582			2810047C21Rik1	0.495664	5.15007	5.05792	2.27088e-05	0.003732	2.71841
Itgb5	0.318395	3.13878	5.46701	6.83526e-05	0.00887585	1.91406			Nell2	-1.28523	9.73889	-7.38711	1.02308e-05	0.00171127	3.85331			Cnksr3	0.93256	8.3236	5.0377	2.40096e-05	0.00391395	2.66635
Ptchd1	-0.398752	2.32517	-5.46657	6.84083e-05	0.00887585	1.91329			Hsp90b1	0.763065	10.2513	7.37805	1.03534e-05	0.00171127	3.84181			Timp1	1.07955	6.09387	5.02669	2.47488e-05	0.00400218	2.63801
Ccnd3	0.386497	2.75869	5.46349	6.88008e-05	0.00887585	1.90785			Ctdnep1	-0.653322	8.87797	-7.37761	1.03594e-05	0.00171127	3.84126			Sycp1	1.81859	6.77061	5.01395	2.56326e-05	0.0041028	2.60521
Gatm	0.385182	3.79326	5.43662	7.23327e-05	0.00921987	1.86029			Rin2	0.759944	7.70783	7.36405	1.0546e-05	0.00172838	3.82402			Ctsz	0.387234	9.35182	5.0093	2.59634e-05	0.0041028	2.59323
Tcfl5	-0.807906	2.79151	-5.4308	7.31216e-05	0.00921987	1.84998			Serinc1	0.857457	11.61	7.35738	1.06391e-05	0.00173002	3.81553			Wisp1	0.453395	5.14273	5.00907	2.59799e-05	0.0041028	2.59263
Batf	0.531617	2.61873	5.42253	7.42582e-05	0.00921987	1.83532			Git1	-0.770625	9.21565	-7.32765	1.1065e-05	0.00177634	3.77761			Pram1	0.575221	5.14488	5.0058	2.62147e-05	0.00410778	2.58423
Csf2rb	0.651948	2.22957	5.41835	7.48401e-05	0.00921987	1.8279			Bag5	0.863559	6.92739	7.32562	1.10947e-05	0.00177634	3.77502			Bik	0.66376	4.85905	4.99237	2.72026e-05	0.00417298	2.54965
Pcdhb14	0.42402	1.84913	5.41513	7.52922e-05	0.00921987	1.82217			Fzr1	-0.602465	8.21119	-7.31897	1.11927e-05	0.00177836	3.76652			Mcm7	0.461529	8.50664	4.99201	2.72299e-05	0.00417298	2.54871
C1qb	0.472811	4.04865	5.41494	7.53181e-05	0.00921987	1.82185			Cacybp	0.869886	10.1779	7.30085	1.14644e-05	0.00179852	3.74334			Pcdhb14	0.539371	7.74077	4.98989	2.73893e-05	0.00417298	2.54326
4931407G18Rik	0.428862	1.71288	5.41409	7.54379e-05	0.00921987	1.82034			Ldoc1l	-0.764022	9.13939	-7.28863	1.16517e-05	0.00179852	3.72767			3830431G21Rik	0.731013	8.82926	4.989	2.74565e-05	0.00417298	2.54097
Plekhg4	-0.76402	1.61288	-5.40781	7.63279e-05	0.00925903	1.80919			LOC102636147	1.58865	6.39151	7.28317	1.17364e-05	0.00179852	3.72067			Cd300lf	0.660629	4.43592	4.98026	2.81257e-05	0.00419876	2.51846
Cd68	0.482504	2.74395	5.40015	7.74289e-05	0.00932302	1.79557			Nprl3	-0.660545	7.83586	-7.27624	1.1845e-05	0.00179852	3.71176			Mak	-0.47789	3.90676	-4.97966	2.81724e-05	0.00419876	2.51691
Tmem169	-0.468252	3.11895	-5.36538	8.26343e-05	0.00978011	1.7337			Urm1	-0.68857	6.73614	-7.2704	1.19372e-05	0.00179852	3.70426			Gap43	-0.3534	8.13058	-4.97867	2.82493e-05	0.00419876	2.51436
Gcnt1	0.691841	1.96077	5.36402	8.28461e-05	0.00978011	1.73127			Efna3	-0.555161	8.39717	-7.26913	1.19574e-05	0.00179852	3.70263			Tfap2b	0.462316	5.37627	4.97537	2.85073e-05	0.00420618	2.50587
Pip5kl1	-0.436488	2.98159	-5.36283	8.30301e-05	0.00978011	1.72916			Tusc1	-0.746005	7.69962	-7.26848	1.19677e-05	0.00179852	3.7018			Epha7	-0.827521	6.29705	-4.97044	2.88966e-05	0.00423273	2.49319
C1qc	0.574848	3.82562	5.34929	8.51649e-05	0.0098167	1.70501			Zufsp	0.903644	7.30341	7.26577	1.20108e-05	0.00179852	3.69831			Cd48	0.853478	5.01559	4.96141	2.96245e-05	0.00430813	2.46994
Setd7	-0.247677	3.68654	-5.34677	8.5569e-05	0.0098167	1.70051			Cbx4	-0.638537	8.96175	-7.25207	1.22318e-05	0.00181002	3.68068			Dnahc11	0.985716	6.78443	4.95069	3.05124e-05	0.00440555	2.44234
Emid2	-0.564079	3.13203	-5.34674	8.55742e-05	0.0098167	1.70045			Cnot7	0.547647	9.03242	7.24872	1.22864e-05	0.00181002	3.67637			Fkbp7	0.328805	7.43906	4.93141	3.21766e-05	0.00460819	2.39271
C030013G03Rik	-0.895835	3.41241	-5.3456	8.57565e-05	0.0098167	1.69843			Npm1	0.821982	10.5189	7.2435	1.23721e-05	0.00181002	3.66964			Chrna5	-0.821719	4.04912	-4.92922	3.23717e-05	0.00460819	2.38706
Akr1c13	0.966001	1.45979	5.33526	8.74382e-05	0.00993922	1.67995			Ccnh	0.606948	9.50095	7.23967	1.24355e-05	0.00181002	3.66469			1810010H24Rik	0.534468	7.11525	4.91713	3.34682e-05	0.00468585	2.35593
Vps36	-0.357812	2.8855	-5.32613	8.89503e-05	0.0100409	1.66364			Psma1	0.697301	7.63237	7.217	1.28174e-05	0.00184419	3.63542			Neu2	-0.682437	6.16878	-4.91119	3.40202e-05	0.00468585	2.34064
Tnnt2	0.720816	3.47169	5.31528	9.0783e-05	0.0101771	1.64423			Pcsk1n	-0.576145	11.4094	-7.21396	1.28695e-05	0.00184419	3.63149			Ch25h	1.33284	5.37555	4.91005	3.41267e-05	0.00468585	2.33772
Lsp1	0.489849	2.58662	5.30855	9.19393e-05	0.0102298	1.63219			Mapre3	-0.750881	8.85428	-7.19981	1.31152e-05	0.00184419	3.61318			Itga8	-0.970571	4.63162	-4.90893	3.42327e-05	0.00468585	2.33482
Hpn	0.338779	1.41203	5.30525	9.25118e-05	0.0102298	1.62628			Trak1	-0.543886	8.11507	-7.19936	1.31231e-05	0.00184419	3.6126			Plekha5	0.550804	8.09606	4.90844	3.42788e-05	0.00468585	2.33356
Rims1	-0.331307	4.51411	-5.29521	9.42768e-05	0.0103545	1.6083			Tmem179	-0.580279	9.73674	-7.19674	1.31691e-05	0.00184419	3.6092			Dcc	-0.685898	4.96093	-4.90612	3.44982e-05	0.00468585	2.3276
BB116930	-0.333596	2.33245	-5.29075	9.50709e-05	0.0103717	1.60031			Gm13889	-0.916895	5.91123	-7.19008	1.32871e-05	0.00184419	3.60057			Clec4d	1.3877	4.2695	4.90568	3.454e-05	0.00468585	2.32647
Pdlim4	0.270886	3.07007	5.28463	9.61737e-05	0.010422	1.58934			Rnf40	-0.628028	8.18496	-7.18517	1.33747e-05	0.00184419	3.5942			Nkg7	0.703773	4.64518	4.89968	3.51154e-05	0.00473215	2.31103
BB086117	-1.29485	3.58475	-5.27385	9.81478e-05	0.0105655	1.57			Gm13262	-2.33165	2.37034	-7.18493	1.33791e-05	0.00184419	3.59388			Itgax	1.592	4.52272	4.89498	3.55735e-05	0.00476214	2.29892
5730416F02Rik	0.858595	1.24742	5.26061	0.000100632	0.0107002	1.5462			Zfp748	0.664265	6.4366	7.17105	1.36302e-05	0.00184709	3.57587			Casp4	0.697036	5.78778	4.88871	3.61931e-05	0.0047625	2.28278
Tap2	0.38764	2.27544	5.26017	0.000100715	0.0107002	1.54541			Dcun1d1	0.905708	6.78855	7.16522	1.37373e-05	0.00184709	3.56829			Cxcr6	0.70186	5.00091	4.88785	3.62786e-05	0.0047625	2.28058
Rasa3	0.287797	3.71211	5.25168	0.000102341	0.0107644	1.53016			Rnf220	-0.724411	5.99429	-7.15934	1.3846e-05	0.00184709	3.56065			Slfn2	0.929094	5.50787	4.88781	3.6283e-05	0.0047625	2.28046
3110047P20Rik	-0.58539	3.93745	-5.25012	0.000102645	0.0107644	1.52735			Actr6	0.70772	8.80759	7.15721	1.38858e-05	0.00184709	3.55787			E2f1	-0.668713	4.92951	-4.88016	3.70556e-05	0.00483252	2.26077
Gp1bb	-0.541111	3.57136	-5.24225	0.000104181	0.0108476	1.5132			Dio2	0.787962	7.59042	7.1547	1.39326e-05	0.00184709	3.5546			Sprn	-0.721061	6.9528	-4.87592	3.74905e-05	0.00485791	2.24987
Tyrobp	0.554102	3.80904	5.23894	0.000104836	0.0108476	1.50723			Mllt3	0.715269	7.53319	7.15181	1.39868e-05	0.00184709	3.55084			Max	0.498185	9.83942	4.8705	3.80547e-05	0.00488122	2.23591
Camkk2	-0.450576	4.33076	-5.23502	0.000105614	0.0108476	1.50019			Dgat2	-0.524591	8.91707	-7.14326	1.41486e-05	0.00184709	3.5397			Kcnn1	-0.665484	7.25723	-4.86956	3.81534e-05	0.00488122	2.23349
Pbk	-0.949344	2.3103	-5.23257	0.000106107	0.0108476	1.49576			Gpr25	-0.915069	7.09281	-7.14073	1.41968e-05	0.00184709	3.5364			Kcnk4	-0.720288	6.53489	-4.85393	3.98312e-05	0.00506382	2.19328
Alg6	-0.39873	2.27104	-5.21911	0.000108843	0.0110038	1.47151			Hras	-0.550462	9.54332	-7.1405	1.42011e-05	0.00184709	3.5361			H2-D1	0.581976	9.55153	4.85001	4.02628e-05	0.00508216	2.18321
Ifit3	0.787106	2.60564	5.2184	0.000108989	0.0110038	1.47023			Armcx3	0.735058	9.83167	7.13599	1.42876e-05	0.00184709	3.53022			Ncan	-1.13051	8.58778	-4.84808	4.04783e-05	0.00508216	2.17822
Slc38a5	-0.478159	2.5355	-5.21041	0.00011065	0.0110451	1.45583			Cdkn2aip	0.978792	5.73379	7.12409	1.45182e-05	0.0018535	3.51469			Ccl2	0.930292	5.17201	4.83942	4.14545e-05	0.00512203	2.15595
Gnal	-0.366863	4.50256	-5.2099	0.000110757	0.0110451	1.45491			Kdelr1	-0.530652	9.77254	-7.12362	1.45275e-05	0.0018535	3.51407			Exoc3l	1.2253	6.99802	4.83868	4.15397e-05	0.00512203	2.15403
Tlr4	0.364541	1.77767	5.17698	0.000117889	0.0116847	1.39545			Snrpc	0.840793	7.29599	7.1197	1.46043e-05	0.0018535	3.50896			Oasl2	1.15626	6.83543	4.83853	4.1556e-05	0.00512203	2.15366
2900055J20Rik	-0.50107	4.69844	-5.16423	0.000120779	0.0118985	1.37238			Actr2	0.814273	9.9085	7.11143	1.47681e-05	0.00186255	3.49814			Crtam	3.278	10.3804	4.83493	4.197e-05	0.00514171	2.1444
Slc5a5	0.445203	3.44217	5.15743	0.00012235	0.0119406	1.36007			Dhx36	0.699156	8.81339	7.1071	1.48546e-05	0.00186255	3.49248			Chi3l3	1.26774	5.08369	4.83071	4.24611e-05	0.00517053	2.13353
Sphk1	0.412361	2.10241	5.15604	0.000122675	0.0119406	1.35754			Efcab6	-0.802989	6.32827	-7.08601	1.52838e-05	0.00188988	3.46485			Ccl4	1.47296	5.01116	4.80803	4.51968e-05	0.00545033	2.07519
Lsamp	-0.406243	3.55875	-5.15058	0.000123953	0.0119932	1.34766			Agap3	-0.781185	8.41049	-7.08442	1.53167e-05	0.00188988	3.46276			Gm11127	0.564059	8.6955	4.80722	4.52981e-05	0.00545033	2.0731
Tac1	-0.296541	5.55411	-5.14442	0.000125414	0.0120628	1.33649			Rev1	0.841046	7.77357	7.08305	1.53449e-05	0.00188988	3.46097			AI607873	0.757652	4.14203	4.7926	4.71573e-05	0.00564046	2.03552
Rad51ap1	-0.29421	1.3791	-5.12225	0.000130822	0.0124522	1.29626			Ubqln4	-0.595994	8.76451	-7.07339	1.55468e-05	0.00189257	3.44829			Foxa2	-1.5181	4.51977	-4.78823	4.77281e-05	0.00566919	2.02428
9130017K11Rik	-0.652333	2.73987	-5.1168	0.000132187	0.0124522	1.28636			Scp2	0.520252	8.97973	7.0692	1.56353e-05	0.00189257	3.44278			Fbxl8	0.433039	6.19405	4.7825	4.84876e-05	0.00566919	2.00953
Cd74	1.04468	2.86262	5.11436	0.000132802	0.0124522	1.28194			Med16	-0.51823	9.47421	-7.069	1.56396e-05	0.00189257	3.44252			Tmem151a	-0.43904	10.2442	-4.78189	4.85679e-05	0.00566919	2.00798
D5Ertd798e	-0.927856	2.55756	-5.11311	0.00013312	0.0124522	1.27966			Tmem106c	-1.02013	6.78434	-7.05676	1.5901e-05	0.00189966	3.42643			Bcl6b	0.520434	5.56812	4.78107	4.86789e-05	0.00566919	2.00585
Emid1	-0.47844	2.36461	-5.11242	0.000133294	0.0124522	1.27841			Denr	0.55613	8.61732	7.05626	1.59117e-05	0.00189966	3.42577			Slc35f1	-0.435934	7.83685	-4.77633	4.93169e-05	0.00566919	1.99368
9530082P21Rik	-0.321298	2.24814	-5.10762	0.00013452	0.012495	1.26968			Fam3a	-0.634426	6.42226	-7.05347	1.5972e-05	0.00189966	3.4221			Tmeff2	-0.431984	8.28862	-4.77616	4.93406e-05	0.00566919	1.99323
Ang3	0.411552	1.53326	5.09715	0.000137234	0.0126561	1.25064			Dpp6	-0.756974	9.50847	-7.02879	1.65161e-05	0.00190724	3.38958			Pcdh20	-0.748393	7.53829	-4.77555	4.94235e-05	0.00566919	1.99166
Dtwd2	-0.524017	1.81479	-5.09495	0.000137812	0.0126561	1.24663			Magt1	0.549654	7.53701	7.02843	1.65243e-05	0.00190724	3.3891			Sgol1	0.467036	4.61601	4.76949	5.02552e-05	0.00566919	1.97607
4930539E08Rik	-0.376685	4.40075	-5.09066	0.000138945	0.0126885	1.23882			Dync1li2	0.864982	9.7991	7.02339	1.66378e-05	0.00190724	3.38244			Epha5	-0.603646	5.49916	-4.76623	5.07078e-05	0.00566919	1.9677
Iqcc	-0.255412	2.72663	-5.07937	0.000141972	0.0128925	1.21828			Chac2	0.735534	8.5528	7.02108	1.66902e-05	0.00190724	3.37939			Ms4a3	0.704663	4.11583	4.76349	5.10915e-05	0.00566919	1.96065
8430408G22Rik	1.49154	2.3525	5.06032	0.000147239	0.0131834	1.18354			Vps29	0.575302	8.89954	7.01353	1.68626e-05	0.00190724	3.36941			Pdlim3	-0.796333	5.92236	-4.76247	5.12343e-05	0.00566919	1.95805
D430041D05Rik	-0.32529	4.35673	-5.0602	0.000147273	0.0131834	1.18332			Spcs3	0.718451	9.26482	7.01124	1.69152e-05	0.00190724	3.36638			Lypd1	-0.678392	7.17709	-4.76049	5.15152e-05	0.00566919	1.95294
Cntrob	-0.288739	2.97487	-5.05901	0.000147608	0.0131834	1.18115			Slc25a1	-0.5667	8.54348	-7.00349	1.70946e-05	0.00190724	3.35613			Trpc6	-1.06343	4.64609	-4.76009	5.15718e-05	0.00566919	1.95191
Sall1	0.584421	3.31666	5.04113	0.000152745	0.0135676	1.14852			Tmem41b	0.539578	8.44114	7.00141	1.71431e-05	0.00190724	3.35338			Mpp4	0.947616	5.61259	4.75948	5.16589e-05	0.00566919	1.95034
Gpc6	-0.391297	2.15529	-5.03038	0.000155924	0.0137747	1.12888			Dpy19l4	0.936655	8.36607	6.99917	1.71954e-05	0.00190724	3.35042			Ifih1	0.485434	5.13015	4.75933	5.16799e-05	0.00566919	1.94996
H2-M3	0.492378	2.8844	5.01633	0.000160182	0.0140743	1.10318			Klhl4	1.9049	5.81266	6.99443	1.7307e-05	0.00190724	3.34414			Fmo2	0.787435	4.27393	4.75789	5.18848e-05	0.00566919	1.94626
1700016K19Rik	-0.361899	2.68118	-4.98491	0.000170144	0.0148693	1.04561			Shank3	-0.761104	9.61664	-6.98925	1.74296e-05	0.00190724	3.33728			Mcm5	0.555607	7.53031	4.75085	5.29001e-05	0.00574904	1.92816
Fkbp10	0.28163	2.20565	4.9777	0.000172518	0.0149962	1.03239			Cul1	0.741734	9.32313	6.98408	1.75529e-05	0.00190724	3.33043			C2cd4c	-0.917554	5.26133	-4.74541	5.3698e-05	0.00580455	1.91417
Ank2	-0.256988	4.70999	-4.97301	0.000174082	0.0150516	1.02378			LOC101055948	-0.573734	7.56497	-6.98342	1.75688e-05	0.00190724	3.32955			Tnfaip8l1	-0.603074	6.35005	-4.7367	5.50004e-05	0.00591371	1.89178
C1qa	0.690356	4.05958	4.9688	0.000175497	0.0150936	1.01605			Gm10401	-0.942757	6.93446	-6.98181	1.76075e-05	0.00190724	3.32741			Fam107b	1.08886	7.53717	4.73303	5.55574e-05	0.00594199	1.88237
BC034090	-0.436829	2.62604	-4.96032	0.000178386	0.0152614	1.00047			Hspa4	1.0363	8.26113	6.97347	1.7809e-05	0.00190724	3.31635			Mapk12	0.822676	9.36272	4.72803	5.63272e-05	0.0059843	1.86952
Als2	-0.271461	2.71547	-4.95299	0.000180919	0.015397	0.987015			Mbnl2	0.594865	9.19983	6.97289	1.78231e-05	0.00190724	3.31558			Ugt8a	-0.56371	6.53789	-4.72663	5.65451e-05	0.0059843	1.86591
Met	-0.407852	1.93716	-4.93638	0.000186803	0.0156397	0.956465			Wnt7b	-0.923847	6.95841	-6.97245	1.7834e-05	0.00190724	3.31498			Gpr155	-0.319138	5.61435	-4.72395	5.69632e-05	0.00599715	1.85903
C030017B01Rik	-0.479104	4.60841	-4.93551	0.000187117	0.0156397	0.954866			Zfp120	1.67456	6.07823	6.97021	1.78887e-05	0.00190724	3.31201			En2	1.66102	10.1899	4.72056	5.7497e-05	0.00601133	1.85032
1700029G01Rik	0.238903	2.35725	4.9352	0.000187231	0.0156397	0.95428			Slc16a2	-0.878097	8.20536	-6.9669	1.79697e-05	0.00190724	3.30761			Npy2r	-1.27053	4.77646	-4.71932	5.76926e-05	0.00601133	1.84714
Foxp2	-0.494168	3.4056	-4.93412	0.000187619	0.0156397	0.952306			Srm	-0.689949	9.7033	-6.96369	1.80487e-05	0.00190724	3.30335			Ak5	-0.670433	5.61686	-4.71649	5.81448e-05	0.00602738	1.83985
Ltbr	0.296012	2.47119	4.93025	0.000189025	0.0156766	0.945178			Dnajc7	0.684957	10.2884	6.96196	1.80913e-05	0.00190724	3.30105			Rab32	0.3315	6.14581	4.71103	5.90236e-05	0.00608726	1.82584
Card10	0.381095	3.02642	4.92032	0.000192681	0.0158082	0.926894			Gabrg2	0.75933	9.32648	6.95831	1.81819e-05	0.00190724	3.2962			Mmp15	-0.592698	6.578	-4.70735	5.9624e-05	0.00611797	1.81639
Zdhhc2	-0.295294	3.33984	-4.91508	0.000194641	0.0158082	0.917232			Cspg4	-0.708187	6.65758	-6.95258	1.8325e-05	0.00190724	3.28858			Plcz1	-0.422975	3.47228	-4.70535	5.99526e-05	0.00612061	1.81125
Zfp238	-0.29549	4.47425	-4.91228	0.000195695	0.0158082	0.912078			Ppp1r3e	-0.696822	6.86118	-6.95249	1.83274e-05	0.00190724	3.28845			Zfp521	0.830999	8.81663	4.69178	6.22322e-05	0.00632141	1.7764
L3mbtl3	-0.291594	3.67679	-4.91195	0.000195821	0.0158082	0.911463			Gnai2	-0.570333	10.2437	-6.95038	1.83804e-05	0.00190724	3.28564			Col17a1	0.697715	4.89284	4.68837	6.28189e-05	0.00634911	1.76763
Rtel1	-0.301151	2.06757	-4.91038	0.000196416	0.0158082	0.908567			Tmem245	1.02804	7.87043	6.94874	1.84217e-05	0.00190724	3.28346			Inadl	0.606864	7.80436	4.67915	6.4432e-05	0.00647974	1.74395
Anln	0.618838	3.5014	4.91029	0.000196448	0.0158082	0.90841			Ubl7	-0.599549	8.84134	-6.94378	1.85472e-05	0.00190724	3.27686			Spty2d1	0.289925	6.33715	4.67086	6.59175e-05	0.00651372	1.72266
Lgals3	1.18003	1.14961	4.89548	0.000202153	0.0161721	0.881081			Fam193a	-0.616466	6.84276	-6.94052	1.86301e-05	0.00190724	3.27252			Oas1f	0.95541	6.25293	4.66949	6.61655e-05	0.00651372	1.71916
Naprt1	0.280208	2.58896	4.89342	0.000202959	0.0161721	0.877282			Fbxo33	0.578069	9.57122	6.93806	1.8693e-05	0.00190724	3.26924			Fam166b	-0.555888	5.30543	-4.6686	6.63283e-05	0.00651372	1.71686
Fcgr2b	0.527931	2.65837	4.86797	0.000213202	0.0168083	0.830271			Rnf31	-0.610604	6.93415	-6.93164	1.88584e-05	0.00191472	3.26067			St6galnac5	-1.47526	5.87732	-4.66801	6.64363e-05	0.00651372	1.71534
Creb3l3	0.474693	3.10365	4.86646	0.000213826	0.0168083	0.82748			4932702M13Rik	2.47134	1.0725	6.92166	1.91182e-05	0.00191981	3.24736			Cpt1b	0.643163	5.97406	4.66723	6.65778e-05	0.00651372	1.71335
Il1f5	-0.664319	2.56812	-4.86473	0.000214542	0.0168083	0.824286			Sos2	0.59986	9.0717	6.91665	1.92501e-05	0.00191981	3.24067			Shisa9	-0.609885	6.47903	-4.66655	6.67032e-05	0.00651372	1.7116
E2f7	-0.468046	1.54021	-4.86344	0.00021508	0.0168083	0.821898			Srsf12	0.735888	7.95025	6.91293	1.9349e-05	0.00191981	3.23569			Chrm1	-0.539024	3.51762	-4.66403	6.71672e-05	0.00652749	1.70512
Npc1	0.213269	3.24353	4.8586	0.000217105	0.0168399	0.812949			Lfng	-1.3697	5.42841	-6.90858	1.94648e-05	0.00191981	3.22988			Exph5	0.767949	4.79623	4.6532	6.91972e-05	0.00667756	1.67732
Tapbp	0.249999	3.02875	4.85753	0.000217557	0.0168399	0.810962			Slc25a22	-0.53964	10.1719	-6.90638	1.95238e-05	0.00191981	3.22694			H2-Q7	0.513926	9.20321	4.65228	6.93721e-05	0.00667756	1.67496
Plekha2	0.378277	3.18221	4.85106	0.000220298	0.0169713	0.799003			Fundc1	0.570098	9.04965	6.90499	1.95611e-05	0.00191981	3.22508			2010011I20Rik	-0.509947	6.4749	-4.6495	6.99035e-05	0.00669682	1.66783
Cd300lf	0.741058	1.54003	4.84781	0.000221693	0.0169982	0.792978			Usp1	0.670891	7.59678	6.90318	1.96098e-05	0.00191981	3.22266			Chka	0.538778	7.69702	4.63768	7.22121e-05	0.00687962	1.63749
4831440E17Rik	-0.364141	1.54018	-4.84361	0.000223505	0.0170566	0.785205			Tyw5	0.800587	7.82385	6.90183	1.96464e-05	0.00191981	3.22085			Gdf10	1.86635	8.83195	4.63627	7.24923e-05	0.00687962	1.63387
Bach1	0.385358	2.12238	4.83653	0.000226592	0.0171951	0.772101			Hgs	-0.62407	8.89777	-6.89673	1.97845e-05	0.00192428	3.21403			Mctp1	0.512529	6.54419	4.62784	7.41913e-05	0.00700796	1.61224
Rapgef3	0.330099	3.31012	4.83454	0.000227472	0.0171951	0.768403			Mplkip	0.594422	5.97165	6.8888	2.00018e-05	0.00192939	3.2034			Meis1	0.913759	6.95418	4.62335	7.51109e-05	0.00705364	1.60074
Csk	0.269725	3.08624	4.83223	0.000228492	0.0171951	0.764128			Actl6b	-1.04495	7.82715	-6.88561	2.00897e-05	0.00192939	3.19913			Gprc5c	1.34742	7.43049	4.62067	7.5667e-05	0.00705364	1.59385
Trpc3	-0.50389	2.44389	-4.82105	0.000233505	0.0174131	0.743402			Mrps30	-0.628655	8.2523	-6.88469	2.01152e-05	0.00192939	3.19789			Echdc2	0.777508	9.03786	4.62041	7.57218e-05	0.00705364	1.59318
St8sia3	-0.258701	4.23176	-4.81912	0.00023438	0.0174131	0.739826			Rmdn2	0.719955	5.11324	6.8713	2.04899e-05	0.00195428	3.17993			Klhl29	-0.456415	6.72876	-4.61545	7.676e-05	0.00711201	1.58046
Fcer1g	0.455453	3.59139	4.81761	0.000235069	0.0174131	0.737025			Dnal4	-0.553455	8.23688	-6.86693	2.06136e-05	0.00195428	3.17406			Kcnq5	-0.678786	4.05335	-4.61364	7.71425e-05	0.00711201	1.57582
Wisp1	0.713929	2.9396	4.8146	0.000236447	0.0174131	0.731443			Sgce	0.772801	7.01603	6.85845	2.08563e-05	0.00195428	3.16267			Acpl2	0.650074	6.50812	4.61154	7.75885e-05	0.00711201	1.57044
Tnfaip2	0.576147	1.68269	4.81268	0.000237329	0.0174131	0.727885			Porcn	-0.539245	9.18987	-6.85774	2.08769e-05	0.00195428	3.16171			Wnt2	-0.982471	5.0404	-4.60772	7.84065e-05	0.00711201	1.56065
Igf1	0.346012	2.12808	4.81163	0.000237817	0.0174131	0.725924			Ttbk1	-0.924676	7.83254	-6.8558	2.09328e-05	0.00195428	3.1591			Lonrf3	0.517611	5.79821	4.60765	7.84223e-05	0.00711201	1.56046
Cdca5	-0.639866	1.79475	-4.80617	0.000240352	0.0175198	0.715796			Arhgdia	-0.600957	10.4973	-6.85562	2.0938e-05	0.00195428	3.15886			Ntsr1	-1.30091	5.35746	-4.60748	7.84594e-05	0.00711201	1.56002
Crispld2	0.37488	2.49452	4.80214	0.000242241	0.0175448	0.708318			A530054K11Rik	0.832646	5.60781	6.84071	2.1374e-05	0.00196029	3.13879			Xrcc2	0.288918	4.94797	4.6024	7.95618e-05	0.00717974	1.54699
Slc24a3	-0.235309	4.35713	-4.80084	0.000242853	0.0175448	0.705908			Coro2b	-0.571533	10.0539	-6.8396	2.14066e-05	0.00196029	3.1373			Tubb2a	-0.49535	10.283	-4.59903	8.03013e-05	0.00721207	1.53835
Dixdc1	-0.436218	3.3106	-4.79289	0.000246637	0.0176833	0.691137			Ptms	-1.04499	9.34721	-6.83874	2.14322e-05	0.00196029	3.13614			C2cd4b	-0.766397	5.21368	-4.59752	8.06336e-05	0.00721207	1.53449
Pcdhb13	0.310831	1.86327	4.79195	0.000247089	0.0176833	0.689388			Peg10	-2.54726	2.79151	-6.83786	2.14583e-05	0.00196029	3.13495			Ankrd12	0.288483	7.6931	4.59515	8.11605e-05	0.00722722	1.52841
Lcorl	-0.405551	2.54815	-4.78857	0.000248717	0.0176833	0.683116			Tax1bp1	0.799185	7.36808	6.83735	2.14734e-05	0.00196029	3.13427			Sytl2	-0.708743	7.65229	-4.59283	8.16797e-05	0.00724155	1.52246
Efemp2	0.295232	2.75737	4.78774	0.000249122	0.0176833	0.68156			Commd8	0.553484	8.34682	6.82649	2.17987e-05	0.0019813	3.11962			Cma1	-0.518522	4.15043	-4.5912	8.20468e-05	0.00724233	1.51827
Csf1	0.47809	2.92642	4.78539	0.000250262	0.017687	0.677199			Rhob	-0.618038	11.4932	-6.82289	2.19077e-05	0.00198255	3.11476			Stk32a	0.640262	5.63557	4.58859	8.26355e-05	0.00726259	1.5116
Rgs4	-0.700645	6.27142	-4.78286	0.000251499	0.0176975	0.672488			Rnf208	-0.987709	9.52128	-6.81451	2.21634e-05	0.00199701	3.10345			Trim14	0.294372	4.47643	4.58215	8.41116e-05	0.00734743	1.49507
Apoc1	0.406699	2.01993	4.7773	0.000254231	0.0178126	0.662167			Rab9b	0.95563	8.15437	6.81001	2.23022e-05	0.00200086	3.09737			Apoc2	0.919961	5.60447	4.58121	8.43279e-05	0.00734743	1.49267
1200009I06Rik	0.457001	1.73696	4.7662	0.00025979	0.0181239	0.641506			Them5	1.51754	2.76579	6.80279	2.25267e-05	0.00201232	3.08761			Barhl1	0.591769	7.59499	4.57531	8.5704e-05	0.00743528	1.47756
Cd209a	0.919893	2.24448	4.76126	0.000262302	0.018221	0.632311			Stxbp4	0.820144	5.85444	6.79219	2.28607e-05	0.00203163	3.07326			Agbl2	0.49972	5.1079	4.56952	8.70769e-05	0.00752086	1.46273
Alas2	1.27546	1.18586	4.7532	0.000266454	0.0184307	0.617305			Appl1	0.819951	7.7695	6.78976	2.29381e-05	0.00203163	3.06997			Lgals3bp	0.887784	8.81685	4.56803	8.74345e-05	0.00752086	1.4589
Ldlr	0.437767	3.02075	4.74679	0.000269806	0.0185835	0.605362			Plscr3	-0.709967	6.79372	-6.78497	2.3091e-05	0.00203556	3.06349			6530411M01Rik	-0.74482	4.80019	-4.56362	8.84998e-05	0.00755757	1.4476
Alms1	-0.382017	1.16291	-4.74318	0.000271712	0.0186358	0.598637			Rnf103	0.557227	9.05019	6.78136	2.32075e-05	0.00203556	3.05858			Rims3	-0.316904	7.78806	-4.56317	8.86091e-05	0.00755757	1.44644
Capg	0.469907	1.63104	4.73863	0.000274132	0.0187228	0.590163			Tbkbp1	-0.770179	7.57924	-6.77924	2.32758e-05	0.00203556	3.05571			St6gal2	-0.511465	4.78082	-4.55751	8.99969e-05	0.0076405	1.43194
Rundc3b	-0.355532	4.26394	-4.72848	0.000279616	0.0190174	0.571238			Acd	-0.645496	8.25518	-6.76078	2.38818e-05	0.00207559	3.03065			Cbx4	-0.501479	9.15599	-4.55613	9.03374e-05	0.0076405	1.42841
Cst7	2.40851	1.21508	4.72414	0.000281995	0.0190993	0.563144			Rhbdl1	-0.62404	9.10307	-6.75745	2.39929e-05	0.00207559	3.02612			H2-K1	0.670296	8.26306	4.5531	9.10924e-05	0.00767225	1.42064
Msh3	-0.221899	2.41722	-4.72199	0.000283181	0.0191001	0.559131			Tmem106b	0.537398	8.26698	6.75537	2.40625e-05	0.00207559	3.0233			Psg16	0.698068	6.98803	4.54911	9.20951e-05	0.00771018	1.41043
Wdr59	-0.271047	2.72344	-4.71834	0.000285206	0.0191571	0.552322			Sypl	0.568411	7.58475	6.75328	2.41325e-05	0.00207559	3.02047			E230008N13Rik	-0.397229	4.36969	-4.54828	9.23055e-05	0.00771018	1.4083
Col4a2	-0.346116	3.37623	-4.7147	0.000287247	0.0192148	0.54551			Rhoq	0.569658	9.15432	6.74639	2.43655e-05	0.00208701	3.01109			Fam167a	-0.428478	4.43305	-4.54525	9.30759e-05	0.00771626	1.40054
Gpc3	0.351591	2.75405	4.70961	0.000290116	0.0193272	0.536013			Vps4b	0.584332	7.76546	6.74124	2.45412e-05	0.00209345	3.00408			Lrfn5	-0.463848	5.94218	-4.54499	9.31418e-05	0.00771626	1.39988
Magef1	-0.354622	2.42912	-4.70524	0.000292602	0.0193448	0.527858			Camta2	-0.63546	11.0051	-6.73216	2.48545e-05	0.00210464	2.99171			Gcgr	1.1088	6.04577	4.5361	9.54419e-05	0.00784624	1.37711
Polb	-0.213807	3.91199	-4.7049	0.0002928	0.0193448	0.527212			Chpt1	0.651911	7.68349	6.72798	2.5e-05	0.00210464	2.98601			Tac4	0.809987	5.07011	4.53593	9.5487e-05	0.00784624	1.37667
Calb1	-0.376685	3.81529	-4.70289	0.00029395	0.0193448	0.523467			Igsf8	-0.756953	10.1038	-6.72653	2.50507e-05	0.00210464	2.98404			Cd84	0.701413	5.30334	4.532	9.65207e-05	0.00789907	1.36662
Ipw	-0.430849	2.92061	-4.69914	0.000296114	0.0194086	0.516456			Atp6v0a1	-1.12394	7.54089	-6.72578	2.50769e-05	0.00210464	2.98302			Efemp1	0.520645	8.14579	4.52744	9.77349e-05	0.00796618	1.35495
Sertad1	0.459846	3.41014	4.6928	0.000299807	0.0195717	0.504614			Ppp1cb	0.735164	10.4056	6.70467	2.58288e-05	0.00214831	2.95418			Tspan2	-0.467268	9.23587	-4.52212	9.9173e-05	0.00802274	1.34132
Irf8	0.450226	2.62551	4.68812	0.000302565	0.0196728	0.49586			B930041F14Rik	-0.701692	8.14126	-6.70309	2.58861e-05	0.00214831	2.95202			Lgals1	0.544433	9.56073	4.52194	9.92226e-05	0.00802274	1.34085
6430553K19Rik	1.04491	2.67322	4.68383	0.000305115	0.0196922	0.487841			Zfp946	1.2403	7.4549	6.70252	2.59069e-05	0.00214831	2.95124			Mycl1	-0.545872	5.19291	-4.5176	0.000100409	0.00808587	1.32976
Dlx5	0.564424	4.22102	4.68355	0.000305286	0.0196922	0.487306			Sgms1	0.662218	7.81175	6.69609	2.6141e-05	0.00214854	2.94246			Slco2a1	0.485177	6.87367	4.51484	0.000101173	0.00808587	1.32268
Ifna1	0.450455	2.66671	4.67449	0.000310747	0.0199652	0.470362			Cdc42ep1	-1.13607	5.73368	-6.69488	2.61854e-05	0.00214854	2.9408			Aldh1a3	0.468669	4.40049	4.51458	0.000101245	0.00808587	1.32203
Fbln2	0.279663	2.81832	4.66962	0.000313723	0.020077	0.461252			Csdc2	-0.587137	7.60983	-6.69099	2.63289e-05	0.00214854	2.93546			Nkx3-1	-0.768155	3.37106	-4.51329	0.000101603	0.00808587	1.31872
Dok1	0.350638	2.54805	4.66062	0.000319306	0.0201593	0.444395			Casc3	-0.623734	8.817	-6.69057	2.63442e-05	0.00214854	2.93489			4833411C07Rik	0.347252	4.69613	4.50517	0.000103891	0.00821676	1.29794
Trak2	-0.235492	3.42186	-4.65976	0.00031984	0.0201593	0.442795			Hspa13	0.560946	7.52946	6.68537	2.65372e-05	0.00214854	2.92777			Cyb561	-0.487451	8.61521	-4.50302	0.000104504	0.00821676	1.29246
Fbxw7	-0.278687	4.75361	-4.65965	0.000319914	0.0201593	0.442574			Caprin1	0.446384	9.27574	6.67689	2.68547e-05	0.00214854	2.91616			Tle2	0.844756	9.38018	4.50281	0.000104566	0.00821676	1.29191
Lysmd4	-0.278458	2.71079	-4.65709	0.000321518	0.0201593	0.437794			Ccdc141	0.809454	4.89214	6.67319	2.69949e-05	0.00214854	2.91107			Fcgr4	0.795129	5.14479	4.5007	0.000105172	0.00821676	1.28651
Stat6	0.387615	2.78791	4.65622	0.000322072	0.0201593	0.43615			Spr	-0.744914	7.68483	-6.67052	2.7096e-05	0.00214854	2.90742			Matn2	-0.892928	6.43781	-4.50032	0.000105281	0.00821676	1.28555
Adm	0.610342	2.32266	4.65562	0.00032245	0.0201593	0.435029			Pik3r2	-0.502983	8.87146	-6.66801	2.7192e-05	0.00214854	2.90397			Aspg	0.592914	6.61268	4.49833	0.000105857	0.00822572	1.28045
Gmcl1	-0.380785	3.27242	-4.63988	0.000332554	0.0207114	0.405539			Sh3bgrl	0.970003	10.0845	6.66705	2.72285e-05	0.00214854	2.90266			Slitrk5	-0.466661	6.45145	-4.49712	0.000106209	0.00822572	1.27735
Zfp692	-0.287907	3.48392	-4.6329	0.000337144	0.0209171	0.392438			Dpysl4	-0.533286	7.25252	-6.66657	2.72472e-05	0.00214854	2.90199			Rag1	0.61799	4.20361	4.49433	0.000107024	0.00823028	1.27022
Siae	-0.304908	2.98846	-4.62559	0.000342014	0.0211385	0.378729			Zfp931	0.77833	9.10098	6.66579	2.72769e-05	0.00214854	2.90092			Macrod1	0.377489	9.25587	4.49408	0.000107099	0.00823028	1.26957
Phf17	0.240121	2.59507	4.62206	0.000344392	0.0212049	0.372105			Rnf19b	-0.541682	7.37646	-6.66398	2.73463e-05	0.00214854	2.89844			Phf11	0.769669	5.22744	4.49085	0.00010805	0.00823028	1.26132
4930402H24Rik	-0.265736	3.83504	-4.60975	0.000352826	0.0216422	0.348979			Clip3	-0.507057	10.4844	-6.66109	2.74578e-05	0.00214854	2.89446			Srf	-0.336562	8.00973	-4.48992	0.000108326	0.00823028	1.25894
Tgfb3	0.266595	2.81031	4.60537	0.000355875	0.0217472	0.340754			Ehd3	-0.591757	9.93293	-6.65861	2.75538e-05	0.00214854	2.89106			Neurod1	1.72491	8.44533	4.48986	0.000108343	0.00823028	1.25879
Mfsd3	-0.26904	3.09365	-4.59901	0.000360355	0.0219385	0.328795			Zbtb33	0.731367	7.48473	6.65842	2.75612e-05	0.00214854	2.89079			Pde2a	-0.598459	6.27893	-4.48863	0.000108711	0.00823028	1.25563
Upk1b	0.549206	2.85538	4.58597	0.000369718	0.0224245	0.304276			Sf3a2	-0.682216	8.44902	-6.65231	2.77989e-05	0.00215779	2.88241			Cd3g	0.687545	4.64501	4.48474	0.000109876	0.00828187	1.24568
Map4k4	-0.229789	2.09946	-4.58097	0.000373371	0.0225519	0.294876			Zfp948	1.63931	5.18356	6.65006	2.78873e-05	0.00215779	2.87931			Skor1	1.86316	8.92609	4.4817	0.000110795	0.00828187	1.23791
Echdc2	-0.271225	2.38623	-4.57931	0.000374592	0.0225519	0.291754			Dmrta2	-0.77309	6.75493	-6.62514	2.88841e-05	0.00221419	2.84499			Itgal	0.870063	5.05986	4.48063	0.00011112	0.00828187	1.23518
Plscr1	0.609841	1.95347	4.57702	0.000376284	0.0225701	0.287448			Fntb	-0.677454	7.37313	-6.62228	2.90008e-05	0.00221419	2.84105			Adrb1	-0.520592	5.37407	-4.47993	0.000111333	0.00828187	1.23339
Ppl	0.929489	1.97757	4.55792	0.000390712	0.0233494	0.251477			Ckap4	-0.555355	7.35341	-6.61993	2.9097e-05	0.00221419	2.83781			Syn1	-0.353426	8.85835	-4.47958	0.000111441	0.00828187	1.23249
Spef1	-0.210788	2.3097	-4.55553	0.00039255	0.0233656	0.246989			Pfdn4	0.53727	9.1007	6.61875	2.91455e-05	0.00221419	2.83619			Ifrd2	0.505626	6.67397	4.47579	0.000112604	0.00833767	1.2228
Mocos	0.379794	2.40485	4.55385	0.000393859	0.0233656	0.243807			Zbtb6	0.840633	7.42282	6.61699	2.92181e-05	0.00221419	2.83375			Slc2a4	0.722282	7.45782	4.47219	0.00011372	0.00836922	1.2136
Pak7	-0.444606	3.5428	-4.54645	0.000399645	0.0236227	0.229865			Cfh	1.0641	6.37455	6.61509	2.92966e-05	0.00221419	2.83113			Wdr16	-1.13399	5.57951	-4.47163	0.000113893	0.00836922	1.21218
Gpr65	1.00672	1.00093	4.54431	0.000401334	0.0236365	0.225835			Rhoa	0.585675	8.60177	6.61276	2.93934e-05	0.00221419	2.82791			Spink2	1.12089	4.5817	4.46944	0.000114579	0.00836922	1.20658
Ppp3ca	-0.244252	5.43881	-4.53632	0.000407711	0.0239254	0.210762			Ube2q2	0.688706	9.06229	6.6084	2.95748e-05	0.00221419	2.82189			Zbp1	0.774535	4.78459	4.4691	0.000114687	0.00836922	1.2057
Itgax	2.19648	1.63528	4.53059	0.000412348	0.0240635	0.199951			Pak4	-0.641107	7.40863	-6.60464	2.97323e-05	0.00221419	2.8167			Ptbp1	0.304999	5.98137	4.4642	0.000116236	0.00845178	1.19318
Zfp760	-0.349966	2.5625	-4.52902	0.000413626	0.0240635	0.196993			Pacs2	-0.594015	7.99734	-6.60282	2.98088e-05	0.00221419	2.81419			AI428936	0.667777	7.81206	4.45809	0.000118197	0.00854694	1.17758
Cd37	0.40678	2.56002	4.52739	0.000414955	0.0240635	0.193924			Furin	-0.859575	7.33689	-6.60002	2.99275e-05	0.00221419	2.81031			Chn2	1.22963	8.49892	4.45661	0.000118679	0.00854694	1.17378
Serf1	-0.363782	3.36937	-4.52529	0.000416683	0.0240635	0.189952			Ap2b1	-0.529055	9.78057	-6.5973	3.00428e-05	0.00221419	2.80655			Stk32b	-0.998701	4.375	-4.45619	0.000118813	0.00854694	1.17272
Tlr2	0.820028	1.71927	4.52434	0.000417466	0.0240635	0.188158			Txn2	-0.471692	9.15489	-6.59346	3.02064e-05	0.00221419	2.80124			Cd52	1.32616	7.94538	4.44414	0.000122802	0.00880254	1.14192
Slc16a7	-0.354621	2.65909	-4.52048	0.000420653	0.0241345	0.180887			F3	0.626484	8.92443	6.59226	3.02576e-05	0.00221419	2.79958			Npepl1	0.383586	7.93171	4.44272	0.00012328	0.00880558	1.1383
Psmd11	-0.182581	4.1205	-4.51639	0.000424064	0.0241345	0.173165			Zfp606	0.59121	5.52152	6.59019	3.03466e-05	0.00221419	2.79671			Dlx6as1	-0.986409	3.16474	-4.44091	0.000123892	0.00881815	1.13368
Pcsk6	0.337495	2.13916	4.51604	0.000424356	0.0241345	0.172507			Eid2	-0.550276	10.4458	-6.58368	3.06272e-05	0.00221419	2.78771			Ablim1	0.422167	6.51081	4.43253	0.000126767	0.00894876	1.11228
Gprc5b	0.341101	3.56981	4.51571	0.000424637	0.0241345	0.171876			Fkbp3	0.656831	10.8598	6.58054	3.07638e-05	0.00221419	2.78336			Gm5622	0.595604	5.08606	4.43144	0.000127144	0.00894876	1.10951
Myo19	-0.249328	2.30897	-4.51235	0.000427464	0.0242105	0.165532			Zfp579	-0.824599	7.54995	-6.5804	3.07702e-05	0.00221419	2.78315			Avpr1a	-0.721226	4.53823	-4.43039	0.000127512	0.00894876	1.10681
H2-Ob	0.402041	1.66056	4.50754	0.000431548	0.024357	0.156439			Tbrg4	-0.729649	6.60793	-6.57988	3.07926e-05	0.00221419	2.78244			Emid2	-0.650108	6.01803	-4.42949	0.000127827	0.00894876	1.10451
Pisd	0.609454	4.40031	4.50222	0.000436103	0.0245045	0.146402			Rnf6	0.804732	8.57895	6.57961	3.08046e-05	0.00221419	2.78206			Tdo2	0.857796	5.43998	4.42853	0.000128162	0.00894876	1.10208
Aco1	-0.287895	2.99813	-4.50098	0.000437177	0.0245045	0.14405			Srd5a1	-0.481375	6.73005	-6.57694	3.09215e-05	0.00221419	2.77836			Pvalb	1.09262	10.3226	4.4279	0.000128383	0.00894876	1.10046
Efna1	0.370514	1.93272	4.49271	0.000444384	0.0247549	0.128417			Pias3	-0.686036	7.27693	-6.57312	3.10891e-05	0.00221419	2.77307			Spp2	1.50692	5.35792	4.4232	0.000130046	0.00902063	1.08846
Adcy5	-0.32937	4.98733	-4.49236	0.00044469	0.0247549	0.12776			Cnpy3	-0.597461	8.00542	-6.57116	3.11759e-05	0.00221419	2.77034			Nrk	1.27859	5.86361	4.42247	0.000130307	0.00902063	1.08659
Gng2	-0.269942	4.19795	-4.48733	0.000449139	0.0249172	0.118242			Inpp5j	-0.6169	8.47131	-6.5696	3.12446e-05	0.00221419	2.76819			Ms4a7	0.913633	5.24909	4.41987	0.000131236	0.00902715	1.07997
Slc27a3	-0.268716	2.31359	-4.48125	0.000454564	0.0251325	0.106762			Klrg2	-2.30599	3.73615	-6.5689	3.12757e-05	0.00221419	2.76722			Chn1	-0.579701	8.01048	-4.41971	0.000131294	0.00902715	1.07955
6330418B08Rik	-0.667817	2.32801	-4.47668	0.000458694	0.0252748	0.0981146			Tbc1d15	0.713273	8.17721	6.56346	3.15182e-05	0.0022238	2.75966			Fam150b	-0.820891	3.62042	-4.41614	0.000132584	0.00905641	1.07044
Usp28	-0.248756	2.64789	-4.47097	0.000463907	0.025412	0.0873107			Spred2	-0.598824	7.65356	-6.55831	3.17493e-05	0.00222531	2.75252			Nuak1	0.398533	6.82976	4.41552	0.000132807	0.00905641	1.06887
Hfe	0.253055	2.34144	4.47053	0.000464311	0.025412	0.0864779			Nup153	0.523512	7.52794	6.55822	3.17534e-05	0.00222531	2.75239			Arpm1	0.543989	6.22511	4.4145	0.000133178	0.00905641	1.06626
Phtf2	-0.369966	2.57747	-4.46763	0.000466984	0.0254726	0.0809898			Vmac	-0.857857	6.51254	-6.54731	3.22492e-05	0.00224662	2.73723			Myo1g	0.624009	5.66664	4.41359	0.000133512	0.00905641	1.06393
Cib3	0.452411	1.93014	4.46111	0.000473053	0.0256855	0.0686429			Aasdhppt	0.486721	7.98102	6.54446	3.238e-05	0.00224662	2.73327			2310015B20Rik	1.45166	7.81066	4.41057	0.000134619	0.00907251	1.05623
Rps6ka3	-0.292502	2.28052	-4.46005	0.000474047	0.0256855	0.0666361			Adamts20	1.03584	8.01188	6.54444	3.23814e-05	0.00224662	2.73323			Ifi47	0.546084	5.60064	4.41049	0.000134647	0.00907251	1.05604
D630045J12Rik	-0.285782	3.23988	-4.45585	0.000478014	0.0258144	0.0586687			Ppm1g	-0.617352	8.92828	-6.53901	3.26323e-05	0.00225651	2.72568			Kifc1	0.584037	6.23619	4.40452	0.000136865	0.00919133	1.0408
Psmb9	0.330849	2.4782	4.45094	0.000482679	0.02598	0.049383			Sdc3	-0.790327	7.74269	-6.53539	3.28005e-05	0.00226063	2.72065			LOC626082	-0.933311	3.32559	-4.40031	0.000138451	0.00925198	1.03006
Dazl	-0.490062	3.73479	-4.44757	0.000485912	0.0259986	0.0430008			Nacc1	-0.797184	6.32549	-6.53141	3.29868e-05	0.00226597	2.71511			Rsph1	-0.809806	4.77042	-4.39969	0.000138684	0.00925198	1.02849
Angptl6	-0.261136	3.20379	-4.44705	0.000486417	0.0259986	0.0420073			Marcksl1	-0.844785	9.04564	-6.51544	3.3746e-05	0.00231049	2.69284			Bpifb6	0.686436	5.15396	4.39486	0.000140529	0.00932786	1.01616
Irs2	0.408454	3.36911	4.44547	0.000487941	0.0259986	0.0390168			Dag1	-0.460436	8.79291	-6.50845	3.4084e-05	0.00231964	2.68308			Gdap10	0.536023	8.80987	4.3943	0.000140744	0.00932786	1.01474
B230216G23Rik	-0.690898	1.9481	-4.44394	0.000489423	0.0259986	0.0361169			Trim30a	0.513081	5.37035	6.50807	3.41025e-05	0.00231964	2.68255			Tgfb1	0.426937	6.19002	4.39052	0.000142206	0.00938382	1.0051
Slc12a6	-0.189637	4.00045	-4.43988	0.000493378	0.0261159	0.0284222			9630013A20Rik	-0.886473	3.84338	-6.50526	3.42396e-05	0.00232138	2.67862			Cacnb1	-0.48586	6.10294	-4.38881	0.000142873	0.00938382	1.00074
Arid1b	-0.387684	3.96436	-4.43839	0.000494844	0.0261159	0.0255861			Gm24401	1.22822	6.12554	6.49769	3.46112e-05	0.00233895	2.66806			Bst2	0.907236	7.85585	4.38854	0.000142981	0.00938382	1.00003
Klhl1	-0.592071	2.66526	-4.43033	0.000502808	0.0264503	0.0103212			Zfp141	0.962705	6.24809	6.48953	3.5017e-05	0.00235872	2.65665			Syt16	-0.870444	6.12468	-4.38168	0.000145688	0.00953057	0.982544
D0H4S114	-0.553527	3.0613	-4.42251	0.000510668	0.0267771	-0.00451065			Fam89a	-0.889276	5.17979	-6.48467	3.5261e-05	0.00236576	2.64985			Dact1	1.13195	6.95617	4.37893	0.000146785	0.00955435	0.975552
H2-Bl	0.521139	1.36085	4.4186	0.00051465	0.0267819	-0.0119363			Car7	-0.618482	7.36788	-6.48293	3.53488e-05	0.00236576	2.64741			Hfe2	-0.372646	4.08039	-4.37704	0.000147546	0.00955435	0.970734
Fmo2	1.37887	1.75558	4.41809	0.000515172	0.0267819	-0.0129053			Alg5	1.02513	5.77791	6.4762	3.56908e-05	0.00238099	2.63798			Eml3	0.344023	8.97435	4.37611	0.000147923	0.00955435	0.968348
Satb2	-0.54765	4.13518	-4.41757	0.000515703	0.0267819	-0.0138907			2700029M09Rik	0.656379	10.3083	6.47257	3.58768e-05	0.00238575	2.63289			Zfp772	0.607057	6.51582	4.37606	0.000147943	0.00955435	0.968228
A230107N01Rik	-0.460887	1.57254	-4.41579	0.000517528	0.0267911	-0.0172687			Capns1	-0.528768	10.3491	-6.46931	3.60447e-05	0.00238928	2.62832			Pkp2	-1.07486	6.15167	-4.37207	0.000149562	0.0096282	0.958076
Aldh3b1	0.232453	2.7717	4.4141	0.000519271	0.0267961	-0.020484			Zfp580	-1.01781	7.46728	-6.46547	3.62434e-05	0.00239483	2.62293			Cxcl16	0.484127	5.41982	4.36496	0.000152499	0.00977137	0.939946
Kif11	-0.760854	2.29723	-4.40939	0.000524148	0.026914	-0.0294209			Sptbn2	-0.594463	11.2444	-6.45668	3.67028e-05	0.00241284	2.6106			Rprm	-0.919647	6.66058	-4.36386	0.000152959	0.00977137	0.937143
Prdm8	-0.38574	3.09211	-4.40842	0.000525159	0.026914	-0.0312634			Armc5	-0.672789	6.87854	-6.4544	3.68229e-05	0.00241284	2.6074			Slc4a1	0.828229	5.82855	4.36319	0.000153237	0.00977137	0.93545
Dbf4	-0.758313	1.88936	-4.40587	0.000527826	0.026914	-0.0361067			Hdac5	-0.584335	9.65929	-6.45256	3.69202e-05	0.00241284	2.60481			Kcnh1	0.637882	6.61949	4.36204	0.00015372	0.00977139	0.932512
Mr1	0.370912	2.12892	4.40553	0.00052818	0.026914	-0.0367481			Src	-0.967087	8.08437	-6.45141	3.69812e-05	0.00241284	2.60319			Syde1	0.368258	8.18055	4.36025	0.000154476	0.00978262	0.927938
Neurog2	-0.84772	2.46199	-4.40015	0.000533856	0.0270211	-0.0469677			Ap1ar	0.519113	8.89726	6.44925	3.70957e-05	0.00241284	2.60017			Cnr1	0.781476	7.57207	4.35933	0.000154865	0.00978262	0.925596
Stab1	0.313972	3.05787	4.39951	0.000534534	0.0270211	-0.0481818			Adam15	-0.669837	6.52728	-6.44528	3.73078e-05	0.00241908	2.59458			S100a8	1.59739	6.92864	4.3534	0.000157393	0.00991133	0.910502
Pde4b	-0.176244	4.1664	-4.39769	0.000536472	0.0270211	-0.0516409			Cnih3	-0.629874	8.56615	-6.4425	3.74566e-05	0.00242118	2.59068			Pcp2	2.88458	11.7416	4.35061	0.000158597	0.00995615	0.903397
Dopey2	-0.20214	2.99937	-4.39595	0.00053832	0.0270211	-0.0549287			Ski	-0.720073	9.16322	-6.43425	3.79028e-05	0.00244244	2.57908			Clmn	-0.30276	8.28344	-4.34773	0.000159851	0.0100038	0.896055
D630004K10Rik	-0.398202	3.8828	-4.3957	0.000538594	0.0270211	-0.0554155			Slc39a1	-0.71212	8.28847	-6.43136	3.80607e-05	0.00244505	2.575			Rnf152	0.446829	7.49988	4.34201	0.000162364	0.0100676	0.881514
Tiparp	0.418103	3.08363	4.39262	0.000541892	0.0270644	-0.0612532			Kdm7a	0.885676	6.68264	6.42854	3.82152e-05	0.00244742	2.57104			Ms4a4b	0.66154	4.17944	4.34155	0.00016257	0.0100676	0.880337
Mctp2	-0.263227	2.58844	-4.39179	0.000542787	0.0270644	-0.0628301			Kdm3a	0.709906	8.61792	6.4219	3.85816e-05	0.00246331	2.56168			Boc	0.475941	5.23367	4.34089	0.000162863	0.0100676	0.878657
Irak3	0.780168	1.49284	4.3885	0.000546355	0.0271274	-0.069095			Dynlt3	1.02499	10.6704	6.41503	3.89646e-05	0.00247412	2.552			Kcnt2	-0.894286	4.48812	-4.33967	0.000163409	0.0100676	0.875536
Myl4	-0.59198	4.95604	-4.38659	0.000548425	0.0271274	-0.0727112			Psma3	0.575308	9.62428	6.40948	3.92775e-05	0.00247412	2.54416			Arc	-0.640233	8.30597	-4.33915	0.000163638	0.0100676	0.874231
Olfm3	-0.445548	3.1665	-4.38602	0.000549057	0.0271274	-0.0738116			BC030870	-1.23988	2.83702	-6.40904	3.9302e-05	0.00247412	2.54355			Slc30a3	-0.874249	4.9752	-4.33865	0.000163862	0.0100676	0.872957
Atp11a	0.339272	2.41673	4.38398	0.000551284	0.0271549	-0.0776818			Nbl1	-1.08082	7.8557	-6.40845	3.93356e-05	0.00247412	2.54271			Pld5	1.03631	5.76864	4.33723	0.000164501	0.0100676	0.869328
Ddit4l	-0.782788	4.84776	-4.37666	0.000559364	0.0274697	-0.0915938			Rfng	-0.506236	8.3647	-6.40828	3.93454e-05	0.00247412	2.54247			Adam19	-0.335916	5.28262	-4.33584	0.000165127	0.0100676	0.865788
Cd48	0.622174	1.73785	4.36772	0.000569398	0.0277374	-0.108591			1110054M08Rik	-0.735314	6.44784	-6.40354	3.96149e-05	0.0024765	2.53578			Dmp1	1.0192	6.19297	4.33533	0.000165354	0.0100676	0.864511
Rwdd2b	-0.252061	3.33975	-4.36735	0.000569816	0.0277374	-0.109294			St3gal2	-0.732051	8.07952	-6.40343	3.96211e-05	0.0024765	2.53562			Stx1a	-1.18263	6.2328	-4.32734	0.000169004	0.010259	0.844157
2610017I09Rik	-0.410585	5.11969	-4.36528	0.000572168	0.0277374	-0.113232			Eif5a2	0.777595	8.09137	6.39055	4.03635e-05	0.00250729	2.51743			Slco4a1	0.726303	8.05962	4.32195	0.000171505	0.0103796	0.830468
Tbr1	-0.610425	5.55405	-4.36521	0.000572246	0.0277374	-0.113363			Usf2	-0.668489	8.63081	-6.38905	4.04506e-05	0.00250729	2.51531			Igsf6	0.730299	5.65453	4.31669	0.000173985	0.0104619	0.817091
Prr15	-0.245229	1.47624	-4.36264	0.000575188	0.0277374	-0.118266			Snapc2	-0.537623	8.73922	-6.38863	4.04751e-05	0.00250729	2.51472			Chd7	1.26611	7.98566	4.31594	0.000174345	0.0104619	0.815161
Zfp612	-0.264466	3.78955	-4.36216	0.00057573	0.0277374	-0.119166			Pcdhb9	0.569955	8.98984	6.38621	4.06169e-05	0.00250861	2.51129			AI593442	-0.66267	6.81986	-4.31579	0.000174417	0.0104619	0.81478
Ankrd22	1.61451	2.13622	4.36126	0.000576761	0.0277374	-0.120876			Wnk3	0.81743	8.48067	6.38172	4.08808e-05	0.00251643	2.50494			Egfl6	-0.613707	3.97872	-4.3145	0.000175031	0.0104677	0.811505
Casq2	-0.834316	1.08571	-4.35721	0.00058143	0.0277913	-0.128584			Phip	0.654167	6.30053	6.37911	4.10351e-05	0.00251643	2.50124			Trim30a	0.737265	5.41701	4.30939	0.000177485	0.0105831	0.798527
3110057O12Rik	-0.266636	2.51334	-4.35629	0.0005825	0.0277913	-0.130342			Btbd2	-0.664255	8.90023	-6.3751	4.12736e-05	0.00251643	2.49556			Cxcl10	1.01824	5.13607	4.30774	0.000178287	0.0105997	0.79433
Cenpk	-0.334129	2.2582	-4.35585	0.00058301	0.0277913	-0.131179			Zfp937	1.15342	5.36636	6.37232	4.14397e-05	0.00251643	2.49162			Plekhg4	0.957718	7.25909	4.30288	0.000180669	0.0106035	0.781958
Gpr88	-0.76521	5.98972	-4.35166	0.000587895	0.0279422	-0.139157			Smpd3	-0.717244	7.28261	-6.3707	4.15368e-05	0.00251643	2.48933			Tmem145	0.533662	10.1177	4.30186	0.000181173	0.0106035	0.779367
Plcg2	0.382773	2.86652	4.34932	0.000590633	0.0279683	-0.143599			Zfand4	0.749418	6.14059	6.37015	4.15698e-05	0.00251643	2.48855			Ccm2	-0.265547	8.73238	-4.30179	0.000181206	0.0106035	0.779196
Cebpb	0.371379	2.90618	4.34631	0.000594186	0.0279683	-0.149333			Zfp62	1.14855	6.57389	6.36869	4.16573e-05	0.00251643	2.48649			Parp14	0.534569	5.10947	4.30153	0.000181336	0.0106035	0.778529
Vim	0.756607	2.82846	4.34481	0.000595971	0.0279683	-0.152201			Nipa1	0.567304	9.64779	6.36781	4.17108e-05	0.00251643	2.48523			Piwil2	0.57058	4.61804	4.30135	0.000181423	0.0106035	0.77808
Prmt8	-0.245919	4.14811	-4.34304	0.000598072	0.0279683	-0.155566			Lgalsl	0.716035	10.0599	6.3638	4.19527e-05	0.00252371	2.47956			5330417C22Rik	-0.689325	6.28422	-4.3012	0.000181499	0.0106035	0.777688
Nudt15	-0.485263	2.61202	-4.34275	0.000598409	0.0279683	-0.156105			Snx14	0.632959	8.4153	6.35069	4.27562e-05	0.00256464	2.46095			Slc6a3	-2.9731	6.67683	-4.29826	0.00018296	0.0106462	0.770222
Itgb2	0.510675	2.82837	4.34245	0.000598767	0.0279683	-0.156677			Rtf1	0.65731	8.9749	6.34847	4.28939e-05	0.0025655	2.4578			Zic5	0.771619	5.24616	4.29741	0.000183384	0.0106462	0.768062
Cd209f	0.75262	2.58526	4.33803	0.000604066	0.0280744	-0.165101			Sall2	-0.673755	8.46144	-6.3394	4.34613e-05	0.00259022	2.4449			Hspa12a	-0.469353	7.35341	-4.29656	0.000183809	0.0106462	0.765907
Kcnu1	-0.335976	3.56444	-4.33649	0.000605925	0.0280744	-0.168038			Slc17a7	-1.10752	10.1544	-6.33692	4.36174e-05	0.00259022	2.44139			Slc13a1	0.59592	4.74505	4.29242	0.000185897	0.0107303	0.755383
Nolc1	0.196411	3.30325	4.33624	0.000606221	0.0280744	-0.168504			Nlgn3	-0.665348	6.81447	-6.33569	4.36955e-05	0.00259022	2.43963			Kctd15	-0.423022	8.74163	-4.29086	0.00018669	0.0107303	0.751415
St3gal1	0.208055	2.28385	4.32796	0.000616316	0.0283499	-0.184295			Lipo1	0.886814	6.83665	6.33396	4.38051e-05	0.00259022	2.43717			Creg1	0.277241	8.396	4.29054	0.000186854	0.0107303	0.750598
Uap1l1	0.227763	3.26381	4.32792	0.000616359	0.0283499	-0.184361			Fam60a	0.983896	6.58555	6.32511	4.43711e-05	0.00261626	2.42458			Cfb	1.09004	4.68386	4.28561	0.000189381	0.0108099	0.738079
Psme4	-0.24814	3.47605	-4.32707	0.000617401	0.0283499	-0.185976			Bri3bp	-0.5821	7.79629	-6.32221	4.45584e-05	0.00261988	2.42044			Kcnj12	0.807864	8.73525	4.28555	0.000189413	0.0108099	0.737923
Arhgef6	0.274557	3.43422	4.32135	0.000624481	0.0285152	-0.196877			Acsl4	0.764773	8.02585	6.31967	4.47229e-05	0.00262215	2.41683			Bag3	0.600607	7.51334	4.28471	0.000189844	0.0108099	0.735807
Wnt6	0.42325	1.66579	4.32133	0.00062451	0.0285152	-0.196921			Atf5	-0.668977	7.88154	-6.31739	4.4871e-05	0.00262344	2.41358			Ly6g6e	0.845466	5.41782	4.28315	0.000190656	0.0108256	0.731831
Bbs10	-0.416271	2.07248	-4.3171	0.000629796	0.0286299	-0.20498			Rusc2	-0.891742	8.47786	-6.30489	4.56931e-05	0.00265767	2.39576			Atp6v0d2	0.45426	3.53838	4.27682	0.000193974	0.0109636	0.715758
P2rx5	0.433727	2.39183	4.31651	0.000630545	0.0286299	-0.206116			Hnmt	0.731484	8.73794	6.30461	4.57118e-05	0.00265767	2.39536			Acsm5	0.91981	5.50744	4.27645	0.000194172	0.0109636	0.714809
Arhgap9	0.384589	2.33934	4.31354	0.000634287	0.0287196	-0.211772			Ablim3	-0.572452	7.33116	-6.29605	4.62846e-05	0.00268348	2.38314			Reln	0.946347	7.23554	4.27483	0.000195028	0.0109813	0.710711
Ppil6	-0.517493	2.15732	-4.31126	0.000637174	0.0287702	-0.216114			Tubb4a	-0.950945	10.8113	-6.28661	4.69246e-05	0.00271303	2.36966			Ppm1d	0.616729	6.60199	4.27277	0.000196128	0.0110123	0.705471
Zfp62	-0.336031	2.89264	-4.29842	0.000653713	0.0294352	-0.240613			Ccpg1	0.592031	8.67334	6.27719	4.75731e-05	0.00273845	2.35618			Tspo	0.439173	7.64526	4.27176	0.000196667	0.0110123	0.702911
Laptm5	0.244779	3.6303	4.29297	0.000660857	0.0296746	-0.251003			4930506M07Rik	0.775463	8.86714	6.27529	4.77049e-05	0.00273845	2.35346			Anxa3	0.37114	5.74595	4.27062	0.000197281	0.0110161	0.70001
Rax	1.31718	2.15105	4.2877	0.000667847	0.0298407	-0.261063			Atp13a1	-0.498374	8.58984	-6.27254	4.7897e-05	0.00273845	2.34952			Gal3st1	-0.661118	7.73527	-4.26418	0.000200769	0.01118	0.683683
Scn2a1	-0.229884	4.49203	-4.28742	0.000668226	0.0298407	-0.261605			2610034B18Rik	-0.748033	6.94151	-6.27253	4.78973e-05	0.00273845	2.34951			Uncx	0.817865	6.50996	4.26233	0.000201789	0.0111876	0.678966
Mmaa	-0.258463	3.29661	-4.28459	0.000672014	0.0299244	-0.267008			Spock2	-1.23166	9.02139	-6.2689	4.81521e-05	0.00273845	2.3443			Pparg	0.361102	6.53122	4.2617	0.000202134	0.0111876	0.677372
H2afj	-0.212574	3.31801	-4.28211	0.000675343	0.0299244	-0.271732			Rtn4rl2	-0.604144	8.26966	-6.26887	4.81538e-05	0.00273845	2.34427			Foxa1	-0.676699	4.51123	-4.26092	0.000202566	0.0111876	0.675386
Slc35f3	-0.262824	3.55951	-4.28115	0.000676637	0.0299244	-0.273563			Fam65a	-0.712268	8.85723	-6.2652	4.84122e-05	0.00274058	2.33901			Olig1	-0.561377	9.71142	-4.25273	0.000207132	0.0114086	0.654623
Tgif1	0.43089	1.67567	4.28054	0.000677464	0.0299244	-0.274731			Snx5	0.624733	8.47905	6.26286	4.85778e-05	0.00274058	2.33566			1700061G19Rik	-0.346535	3.4516	-4.24872	0.000209409	0.0114757	0.644441
Cpeb3	0.232683	3.40273	4.27859	0.000680107	0.0299387	-0.278452			Msmo1	0.671834	8.36587	6.26205	4.86355e-05	0.00274058	2.33449			Camk2a	-0.855284	6.58849	-4.24803	0.000209799	0.0114757	0.642709
Cyb5r3	0.320393	3.65565	4.2762	0.000683366	0.0299387	-0.283022			Tra2b	0.632495	7.64618	6.26089	4.8718e-05	0.00274058	2.33283			Glipr1l1	-0.312833	3.77095	-4.24759	0.000210053	0.0114757	0.641582
Plekhh3	0.319742	2.34605	4.27552	0.000684297	0.0299387	-0.284325			Fam46a	0.964337	6.12032	6.25176	4.93718e-05	0.00276988	2.31974			Asf1b	0.326251	6.01805	4.23918	0.000214919	0.0117099	0.620253
Fcgr4	0.608018	1.83808	4.27381	0.000686629	0.0299387	-0.287576			Cdc73	0.63918	6.70346	6.24472	4.98826e-05	0.00279101	2.30962			Zfp385c	0.930558	6.42524	4.23641	0.000216546	0.0117668	0.613231
Ephx1	0.201207	3.44617	4.27338	0.000687218	0.0299387	-0.288396			Podxl2	-0.676677	9.48164	-6.24195	5.00845e-05	0.00279237	2.30566			Usp2	0.506801	7.71497	4.23398	0.000217981	0.0117854	0.607079
Xist	0.347044	4.02989	4.27221	0.000688838	0.0299387	-0.290647			Slc16a11	-0.690434	7.67548	-6.23899	5.0302e-05	0.00279237	2.3014			Lnx2	0.585365	5.73879	4.23386	0.000218053	0.0117854	0.606772
Myt1l	-0.257822	4.88877	-4.27066	0.000690968	0.0299511	-0.293598			Rsrc1	0.600235	7.19327	6.23426	5.06516e-05	0.00279237	2.2946			Capsl	-0.89429	5.04375	-4.23141	0.000219512	0.0118326	0.600563
Pcdhb16	0.295316	2.28851	4.26721	0.000695742	0.0299806	-0.30018			Slc30a9	0.573058	10.3443	6.23325	5.07263e-05	0.00279237	2.29315			Slc22a4	0.586249	8.96633	4.22391	0.000224042	0.0120446	0.581543
Cdh7	-0.549186	2.22566	-4.26679	0.000696334	0.0299806	-0.300993			BC005537	0.590141	9.09133	6.23116	5.0882e-05	0.00279237	2.29014			Cotl1	0.377254	10.6299	4.22287	0.000224674	0.0120466	0.57892
Ppp1r9a	-0.286646	5.2239	-4.26618	0.000697181	0.0299806	-0.302156			Nus1	0.551066	8.43116	6.23109	5.08867e-05	0.00279237	2.29005			Ppp1r17	2.53063	9.54105	4.2189	0.000227111	0.012145	0.568873
Vav1	0.351068	2.09968	4.25958	0.000706442	0.0302749	-0.31477			9330182L06Rik	0.949514	5.52784	6.23081	5.0908e-05	0.00279237	2.28964			Cpne7	-1.69695	7.14824	-4.21751	0.000227975	0.0121591	0.565339
Rgs8	-0.339984	2.88034	-4.25865	0.000707748	0.0302749	-0.316536			Pfkl	-0.737124	8.87117	-6.22646	5.12331e-05	0.00279237	2.28338			S100a9	1.56255	8.80446	4.21535	0.000229317	0.0121984	0.559875
Thbs3	-0.307318	3.08952	-4.2503	0.000719665	0.0307038	-0.332497			Zfp628	-0.702541	7.7049	-6.22642	5.12357e-05	0.00279237	2.28333			Nat14	-0.357517	8.18426	-4.21037	0.000232446	0.0123325	0.547255
Cyp4f18	0.238088	1.79004	4.24303	0.000730211	0.0310722	-0.346403			Far1	1.14068	7.8751	6.22625	5.12484e-05	0.00279237	2.28309			Timp4	0.642327	9.96022	4.20901	0.000233307	0.0123457	0.543814
Adssl1	0.348987	3.19078	4.23899	0.000736138	0.0312426	-0.354131			Rbm18	0.455265	7.69194	6.22172	5.15896e-05	0.00280362	2.27657			Nbl1	0.465033	10.1341	4.20482	0.000235981	0.0124546	0.533205
Marcks	-0.273538	4.56239	-4.23527	0.000741639	0.0313941	-0.361247			Zfp869	0.520917	7.39396	6.21557	5.2057e-05	0.00282165	2.26771			Gabra6	3.29521	10.5497	4.2019	0.000237864	0.0125213	0.525806
E330009J07Rik	-0.252642	3.37323	-4.23064	0.000748535	0.0315273	-0.370094			Pls1	0.781795	7.29452	6.20725	5.26956e-05	0.00284885	2.25572			Gm16489	-0.719404	3.95726	-4.19972	0.000239273	0.0125627	0.52031
2810468N07Rik	-0.216586	3.68693	-4.23056	0.000748665	0.0315273	-0.37026			Nol7	0.430956	7.82215	6.1998	5.32753e-05	0.00286687	2.24497			Chrnb3	-0.840954	4.123	-4.19546	0.00024206	0.0126762	0.509528
Ankrd13c	-0.239795	2.57471	-4.22639	0.000754938	0.0316624	-0.378237			Zfp687	-0.499068	7.5813	-6.19943	5.33045e-05	0.00286687	2.24443			Corin	1.05753	5.73567	4.19406	0.000242985	0.012682	0.50598
Ccl12	0.588693	1.76025	4.22565	0.000756057	0.0316624	-0.379652			Epn2	-0.448382	7.7716	-6.19195	5.3893e-05	0.00289106	2.23364			Mstn	0.7168	4.24916	4.19269	0.000243895	0.012682	0.502501
Ankrd23	-0.259593	2.1574	-4.22455	0.000757715	0.0316624	-0.381746			Amd1	0.522408	10.451	6.17948	5.48896e-05	0.00293695	2.21563			Chst11	-0.304098	6.37954	-4.19209	0.000244289	0.012682	0.500994
Mapk11	-0.313531	3.43467	-4.22096	0.000763183	0.0318091	-0.388619			Extl3	-1.05057	7.22942	-6.17617	5.5158e-05	0.00294374	2.21083			Glis1	-0.427761	5.1478	-4.1911	0.000244951	0.012682	0.498477
Prr16	-0.662486	2.63805	-4.21491	0.000772496	0.0320551	-0.400212			Usp25	0.716786	6.77489	6.1722	5.54811e-05	0.00294723	2.20509			Kcns2	-0.466795	4.78784	-4.19056	0.000245309	0.012682	0.497118
Cnksr3	-0.317404	1.82267	-4.21433	0.000773394	0.0320551	-0.401322			Gnai3	0.7514	7.59614	6.17189	5.55067e-05	0.00294723	2.20464			Ubtd1	-0.281144	7.43686	-4.18794	0.000247061	0.01274	0.490495
Fosb	0.799424	3.15061	4.21329	0.000775002	0.0320551	-0.403307			Dmpk	-1.22007	5.17396	-6.16512	5.60621e-05	0.00296242	2.19485			Trib2	-0.466905	7.09876	-4.18217	0.000250963	0.0129083	0.47591
Agr2	0.435283	1.5102	4.21029	0.000779666	0.0321662	-0.409043			Vbp1	0.84109	10.6963	6.16494	5.60773e-05	0.00296242	2.19458			Cd3d	0.833099	4.72477	4.18062	0.000252022	0.0129281	0.471991
Rgs9	-0.52785	4.67344	-4.20761	0.000783865	0.0322576	-0.414177			Tbc1d12	0.499867	6.00878	6.15823	5.66341e-05	0.00298426	2.18487			9330179D12Rik	-0.607967	3.86263	-4.17918	0.000253012	0.0129281	0.468342
Cadps2	-0.365408	3.53437	-4.19433	0.000805015	0.0328462	-0.439623			Atp1b2	-0.758398	9.61002	-6.1562	5.68043e-05	0.00298567	2.18192			Rgs4	-0.931143	6.43329	-4.17881	0.000253267	0.0129281	0.467403
Tnfrsf1a	0.230143	3.36601	4.19278	0.000807517	0.0328462	-0.442589			Arhgef11	-0.47324	8.32799	-6.15365	5.70184e-05	0.00298937	2.17822			Dynlt1e	0.553545	7.11858	4.17737	0.00025426	0.0129461	0.463761
Alkbh2	-0.239032	2.47534	-4.19194	0.000808878	0.0328462	-0.444198			2610044O15Rik8	0.913671	6.60897	6.15048	5.72853e-05	0.00299012	2.17363			Cybb	0.673511	4.15599	4.17599	0.000255213	0.012962	0.460281
Cacna2d3	-0.302904	4.75734	-4.19046	0.000811272	0.0328462	-0.447022			Ache	-0.657119	7.69833	-6.15007	5.73199e-05	0.00299012	2.17303			9530056K15Rik	0.417616	5.03224	4.1742	0.000256456	0.0129925	0.455758
Unc5c	-0.206568	3.02627	-4.19004	0.000811961	0.0328462	-0.447834			Chtf8	-0.561501	9.00937	-6.14526	5.77275e-05	0.00300385	2.16606			Zic1	0.750822	11.1637	4.16978	0.000259556	0.0131166	0.444578
Tacr3	-0.322403	2.58531	-4.18939	0.000813024	0.0328462	-0.449085			Rusc1	-0.430677	9.29225	-6.14214	5.79943e-05	0.00300789	2.16153			H6pd	0.411723	6.0821	4.16603	0.000262216	0.013218	0.435089
D930016D06Rik	-0.553323	3.12678	-4.18917	0.000813384	0.0328462	-0.449507			Tceb1	0.659434	9.55488	6.14097	5.80942e-05	0.00300789	2.15984			Cyba	0.486185	6.90014	4.15797	0.000268016	0.0134768	0.414729
Klf2	0.492528	2.97967	4.18858	0.000814336	0.0328462	-0.450626			Cadm3	-0.541355	9.95512	-6.13371	5.87206e-05	0.00303083	2.14929			Ehd2	0.330534	4.98839	4.13544	0.00028491	0.0142907	0.357861
4921513D23Rik	-0.229998	3.47547	-4.18447	0.000821081	0.0330363	-0.458508			Syn1	-0.6326	11.1575	-6.13247	5.88285e-05	0.00303083	2.14748			Fkbp1b	-0.539377	7.98966	-4.13397	0.000286046	0.0143122	0.354159
Adamts16	-0.467573	2.08519	-4.1822	0.000824828	0.0331051	-0.46286			Epc2	0.882847	9.6796	6.12566	5.94235e-05	0.00305393	2.13758			Gsg1	0.789086	4.69627	4.13254	0.000287161	0.0143325	0.350541
Syngr2	0.221051	2.85272	4.16059	0.000861373	0.0344868	-0.504292			Ap2a1	-1.10868	8.2796	-6.11656	6.02288e-05	0.00308769	2.12434			Igsf10	-0.292626	4.8087	-4.13095	0.000288403	0.0143591	0.346524
H2-Eb1	0.631569	2.92401	4.15758	0.000866593	0.0345659	-0.510065			Sec14l1	-0.508884	9.32964	-6.11348	6.05035e-05	0.00309415	2.11986			Mybpc1	1.59187	6.94051	4.12985	0.000289261	0.0143664	0.343763
Rnf213	0.265665	2.96034	4.157	0.000867603	0.0345659	-0.511178			Ssb	0.997365	8.40531	6.11152	6.06791e-05	0.00309553	2.11701			Irf7	0.830782	5.54777	4.12353	0.000294259	0.0145788	0.327827
Sorbs2	-0.435645	5.05501	-4.15445	0.000872052	0.0346582	-0.516065			Keap1	-0.552181	8.10104	-6.10403	6.1356e-05	0.00312241	2.1061			Ccl12	0.896681	5.72576	4.12051	0.000296684	0.014663	0.320193
Metrnl	0.212271	3.08851	4.14472	0.000889262	0.035256	-0.534741			Dnajb5	-0.557613	8.28846	-6.0942	6.22563e-05	0.00315172	2.09176			Cntnap4	0.289244	5.72012	4.11817	0.000298571	0.0147203	0.314297
Irf5	0.340609	2.45509	4.13562	0.000905665	0.0355968	-0.552206			Pnn	1.07912	8.05012	6.09358	6.23136e-05	0.00315172	2.09086			A730011C13Rik	0.951176	6.14436	4.1161	0.00030025	0.014767	0.309081
Pnma5	-0.636316	2.07237	-4.13527	0.000906299	0.0355968	-0.552875			Gpr37l1	-0.509064	10.6283	-6.09279	6.23863e-05	0.00315172	2.08971			Slc44a4	-0.289341	3.36276	-4.11485	0.000301267	0.0147811	0.305937
Cd52	0.916714	2.47365	4.13408	0.000908473	0.0355968	-0.555164			C130075A20Rik	1.12719	5.17387	6.09092	6.25597e-05	0.00315283	2.08698			Phip	0.272764	6.81256	4.11255	0.000303155	0.0148002	0.300126
D7Ertd715e	-0.254323	2.86953	-4.13355	0.000909449	0.0355968	-0.556189			Cecr6	-0.784693	7.97806	-6.0891	6.27287e-05	0.00315371	2.08433			Col4a2	-0.662159	6.28197	-4.11104	0.000304394	0.0148002	0.296334
Mpeg1	0.597465	3.42319	4.13341	0.000909692	0.0355968	-0.556445			Fgfr1	-0.945282	7.97715	-6.07292	6.42531e-05	0.00320391	2.06069			Niacr1	0.723343	4.76356	4.1103	0.000305007	0.0148002	0.294463
6330416G13Rik	-0.285431	2.73285	-4.13237	0.000911599	0.0355968	-0.558446			Yod1	1.14223	7.40241	6.0709	6.44463e-05	0.00320391	2.05774			Ptpn5	-0.859871	7.05662	-4.11012	0.000305153	0.0148002	0.294019
Gstt2	0.384279	1.94549	4.1315	0.000913188	0.0355968	-0.56011			Rtn4rl1	-0.475816	8.86202	-6.07047	6.44878e-05	0.00320391	2.05711			Nsun7	-0.623713	4.82617	-4.10854	0.000306463	0.0148002	0.290034
Scn3a	-0.381806	3.42056	-4.12845	0.0009188	0.0357299	-0.565965			Praf2	-0.537035	9.28987	-6.06982	6.45499e-05	0.00320391	2.05616			Grb7	0.942655	8.29385	4.1085	0.000306495	0.0148002	0.289938
Ripk4	0.628545	1.11109	4.1252	0.000924837	0.0358788	-0.572221			Sf3b4	-0.528168	9.10737	-6.06911	6.46184e-05	0.00320391	2.05511			1500009L16Rik	-0.498573	7.67931	-4.10816	0.000306782	0.0148002	0.289065
Adcyap1r1	0.282157	3.25355	4.12353	0.000927949	0.0359138	-0.575431			Utp18	0.61227	6.31376	6.06726	6.47959e-05	0.00320391	2.05241			Aass	0.407175	7.5118	4.09951	0.000314056	0.0150983	0.267275
Zcchc11	-0.211597	3.05192	-4.12223	0.000930368	0.0359219	-0.577919			Ift80	0.711728	7.12731	6.06608	6.49095e-05	0.00320391	2.05069			Plk5	0.60739	9.83811	4.09904	0.000314454	0.0150983	0.266096
Akap7	-0.214641	2.67968	-4.11855	0.000937281	0.0360229	-0.584992			Dennd1b	0.755535	4.99684	6.06558	6.49586e-05	0.00320391	2.04994			H2-Q8	0.880353	5.88411	4.09552	0.000317464	0.0152067	0.25724
Atp13a5	-0.284197	2.58828	-4.11636	0.00094141	0.0360229	-0.589192			Zfp788	1.12284	6.81484	6.0624	6.52664e-05	0.00321004	2.04529			Cxcr3	0.605669	4.3245	4.09294	0.000319689	0.0152618	0.250745
Slco1c1	-0.24367	4.19737	-4.11573	0.00094261	0.0360229	-0.590409			Fam208a	0.882993	7.6579	6.06111	6.53915e-05	0.00321004	2.04341			Actn3	0.492987	5.336	4.09244	0.000320126	0.0152618	0.249476
Timp2	0.291502	4.53927	4.11442	0.000945095	0.0360229	-0.592925			Bri3	-0.508165	9.34705	-6.0566	6.58317e-05	0.00321328	2.0368			Ghr	-0.30272	5.90818	-4.08751	0.000324422	0.0154303	0.237082
Emx2os	-0.42883	3.15113	-4.11437	0.000945178	0.0360229	-0.593008			Rp2h	0.778102	5.85744	6.05639	6.58522e-05	0.00321328	2.03649			4933408J17Rik	0.351608	3.74171	4.08576	0.000325962	0.0154671	0.232678
Scarf1	0.231406	2.44757	4.11379	0.000946279	0.0360229	-0.594121			Eif4e	0.468677	8.60553	6.05514	6.59742e-05	0.00321328	2.03467			Ccl6	0.780788	6.36908	4.08225	0.000329081	0.0155728	0.223826
Trpm6	-0.395909	2.42886	-4.11121	0.000951205	0.0361032	-0.599081			Entpd6	-0.836387	7.85572	-6.05412	6.6075e-05	0.00321328	2.03317			Lancl3	0.583598	7.47578	4.08152	0.000329729	0.0155728	0.221995
Spag1	-0.424852	2.29703	-4.11036	0.000952832	0.0361032	-0.600714			Brd2	-0.421758	9.60994	-6.04623	6.68557e-05	0.00324367	2.0216			Reep4	0.497365	6.59374	4.07917	0.000331831	0.0156355	0.216088
3110035E14Rik	-0.395932	6.65128	-4.10436	0.0009644	0.0364566	-0.612244			Bhlhb9	0.675721	10.3588	6.04262	6.72156e-05	0.00325355	2.01632			Bhlhe23	-0.928815	4.29046	-4.07134	0.000338934	0.015933	0.1964
2310022B05Rik	0.24226	3.85418	4.10093	0.00097109	0.0366243	-0.618848			Smarca5	1.18471	7.72821	6.04105	6.73735e-05	0.00325362	2.01401			Cldn11	-0.529336	9.80587	-4.07009	0.000340087	0.0159501	0.193244
Lrrc4c	-0.274359	4.70959	-4.09342	0.000985863	0.0370954	-0.633273			Tmx3	0.694539	7.74193	6.03182	6.83065e-05	0.00328847	2.00046			Scube1	-0.593796	4.54061	-4.06744	0.000342531	0.0159784	0.186588
Anks1b	-0.169414	3.85658	-4.0898	0.000993073	0.0372804	-0.640234			Cflar	0.662694	5.70081	6.03079	6.84111e-05	0.00328847	1.99896			Dbpht2	-1.30051	4.07359	-4.06555	0.000344287	0.0159784	0.181833
Igsf9	-0.369584	2.64339	-4.0783	0.00101633	0.0380657	-0.662352			Sub1	0.487184	11.1306	6.02858	6.86373e-05	0.00329174	1.99571			Slc7a3	-0.789622	7.99652	-4.06382	0.000345899	0.0159784	0.177493
Bcam	0.445937	2.73825	4.07627	0.0010205	0.0381338	-0.666258			Clec2l	-0.886224	7.61744	-6.02573	6.89294e-05	0.00329584	1.99152			Il17rd	-0.208303	5.08195	-4.06344	0.00034626	0.0159784	0.176523
Id1	0.294251	3.21153	4.0749	0.00102332	0.0381515	-0.668896			Pnldc1	0.689438	5.2276	6.02466	6.90394e-05	0.00329584	1.98995			Lpin3	0.591254	5.4202	4.06324	0.000346445	0.0159784	0.176025
D630033O11Rik	0.503864	3.37269	4.07013	0.0010332	0.0384317	-0.678073			Prkcg	-0.779507	10.221	-6.02263	6.92494e-05	0.00329645	1.98696			Fat2	0.877858	5.6032	4.06312	0.000346552	0.0159784	0.175739
Crkl	0.280898	2.36367	4.06819	0.00103723	0.0384934	-0.681788			Anxa6	-0.515057	6.90184	-6.02147	6.93689e-05	0.00329645	1.98527			Chgb	0.535423	8.4889	4.06262	0.000347022	0.0159784	0.174481
Armcx6	0.21745	2.51564	4.06565	0.00104254	0.0385609	-0.686674			Mef2d	-0.469347	8.83214	-6.01938	6.95855e-05	0.00329921	1.98219			Cdc42se2	-0.293351	6.49644	-4.06241	0.000347222	0.0159784	0.173945
Rhod	-0.612403	1.18543	-4.06506	0.00104379	0.0385609	-0.687814			Syncrip	0.852879	7.6111	6.01608	6.99293e-05	0.0033	1.97734			Gpr123	-0.618299	7.69477	-4.06179	0.000347803	0.0159784	0.17239
Dclk3	-0.457485	4.73416	-4.05679	0.00106132	0.0391197	-0.703725			Hnrnph2	0.696726	10.8313	6.01202	7.03552e-05	0.0033	1.97136			Chst3	-0.439631	5.0709	-4.05965	0.000349822	0.0160321	0.167009
Gnb4	-0.458696	3.62809	-4.0508	0.00107421	0.0393836	-0.715252			Syap1	0.766334	8.31289	6.01201	7.03566e-05	0.0033	1.97134			Jazf1	-0.357253	5.81686	-4.05882	0.00035061	0.0160321	0.16492
Fubp1	-0.30648	3.09905	-4.0507	0.00107444	0.0393836	-0.715459			Glrb	0.779898	10.5004	6.01054	7.05107e-05	0.0033	1.96919			Neto1	-0.711987	5.52028	-4.05804	0.000351351	0.0160321	0.162957
Insrr	0.502011	1.63786	4.05009	0.00107575	0.0393836	-0.716623			BC068157	-0.714654	8.64328	-6.01039	7.0527e-05	0.0033	1.96896			Myo5b	-0.757051	4.72684	-4.05503	0.00035422	0.0160922	0.155398
Ucp2	0.38804	2.85445	4.04527	0.00108625	0.0396788	-0.725903			4921524J17Rik	0.67772	8.45898	6.01013	7.05535e-05	0.0033	1.96859			Hcst	0.641426	5.29187	4.05499	0.00035426	0.0160922	0.155293
Akap5	-0.361166	3.88611	-4.04142	0.00109473	0.0398021	-0.733324			Hkdc1	-1.26942	4.7658	-6.00797	7.07818e-05	0.00330326	1.9654			Icosl	0.378532	5.36943	4.05264	0.000356521	0.0161586	0.149381
Clic4	0.291967	3.53126	4.04122	0.00109516	0.0398021	-0.733698			Qk	0.757042	8.88708	6.00369	7.12366e-05	0.00330711	1.9591			Cd44	0.411209	5.38238	4.04468	0.000364268	0.0164727	0.129405
Stk32c	-0.472429	3.91277	-4.03982	0.00109825	0.0398021	-0.736396			Cnih2	-1.34308	9.80189	-6.00318	7.12908e-05	0.00330711	1.95835			Tcf15	0.485472	6.26121	4.04254	0.000366379	0.0165312	0.124036
Pard3b	0.518243	2.25807	4.03929	0.00109943	0.0398021	-0.737413			Palm	-1.11161	8.04506	-6.00179	7.14392e-05	0.00330711	1.9563			Ltf	1.00552	5.36255	4.04162	0.000367294	0.0165356	0.121717
C430045I18Rik	0.534161	2.67936	4.03348	0.00111239	0.0401821	-0.748611			Hmgn5	1.02806	7.8866	6.00032	7.15961e-05	0.00330711	1.95414			Vwa3a	-0.570098	4.858	-4.03819	0.000370709	0.0166523	0.113117
Tmem176b	0.303361	4.04935	4.03109	0.00111775	0.0402716	-0.753201			Txlng	0.789042	7.12739	5.99974	7.16588e-05	0.00330711	1.95327			Kalrn	-0.591976	5.26784	-4.03584	0.000373076	0.0167214	0.107204
Ccdc22	-0.197786	3.15122	-4.02945	0.00112146	0.0402716	-0.756368			Atp2c1	0.474955	7.96032	5.99553	7.21111e-05	0.00331427	1.94708			Grid2	0.848553	7.34856	4.0319	0.000377067	0.0168007	0.0973186
Stau2	-0.231876	4.344	-4.0289	0.0011227	0.0402716	-0.75742			Atrip	-0.859753	6.26218	-5.99533	7.21323e-05	0.00331427	1.94679			Ccnt1	0.351825	6.41337	4.03038	0.000378616	0.0168007	0.0935094
5830458C19Rik	-0.570658	1.3005	-4.02799	0.00112478	0.0402716	-0.759189			Vps35	0.542524	9.38545	5.98677	7.30629e-05	0.0033382	1.93416			Usp3	0.775556	7.99311	4.02999	0.000379014	0.0168007	0.0925327
Ptrf	0.176929	2.44939	4.02533	0.00113082	0.0403989	-0.764302			Sesn2	-0.757603	6.27601	-5.98648	7.30949e-05	0.0033382	1.93373			Akap5	-0.985253	6.06329	-4.02931	0.000379707	0.0168007	0.0908358
Lztfl1	-0.188511	3.63943	-4.02366	0.00113464	0.0404464	-0.767522			Fam203a	-0.501951	7.71411	-5.98611	7.31344e-05	0.0033382	1.93319			Cck	-0.519446	7.01963	-4.02868	0.000380357	0.0168007	0.0892473
Phkg1	-0.286029	2.35223	-4.02064	0.00114156	0.0404847	-0.773331			Lipa	-0.496882	7.04193	-5.97978	7.38315e-05	0.00336265	1.92385			5730416F02Rik	0.71697	5.30884	4.02864	0.0003804	0.0168007	0.0891406
Rnaseh2b	-0.239766	3.2167	-4.02024	0.00114249	0.0404847	-0.774106			Mterfd3	0.687704	8.14466	5.97622	7.42262e-05	0.00337314	1.91859			Thrsp	0.486159	9.08255	4.02838	0.000380664	0.0168007	0.0884975
Phlda1	0.217115	4.18961	4.01994	0.00114319	0.0404847	-0.774688			Eps15	0.688208	8.65005	5.97447	7.44214e-05	0.00337314	1.91601			Pnmal1	-0.498386	6.91948	-4.02539	0.000383752	0.016891	0.0809919
Slc22a18	0.512425	2.38927	4.01789	0.00114793	0.0405642	-0.778639			Trp53i11	-0.924022	7.30718	-5.97334	7.4548e-05	0.00337314	1.91433			Tmem178	0.939542	9.69897	4.02478	0.000384381	0.016891	0.0794699
Mbtd1	-0.384382	3.58849	-4.01457	0.00115565	0.0407484	-0.785039			Zswim4	-0.678237	6.73228	-5.96865	7.50736e-05	0.00338955	1.90741			Ccdc63	0.827132	5.22952	4.02305	0.000386189	0.0169044	0.0751115
Vegfc	-0.419507	1.72108	-4.00554	0.0011769	0.0414079	-0.802437			Lcat	-1.04418	7.95153	-5.96385	7.5616e-05	0.00340665	1.90031			Nr2f2	-0.448112	6.25153	-4.02288	0.000386358	0.0169044	0.0747044
Grik1	-0.489264	2.54113	-4.00297	0.00118302	0.0414915	-0.807391			Orc4	0.803029	7.16066	5.95424	7.67157e-05	0.00344873	1.88608			Zfp87	0.306687	6.76704	4.02086	0.000388475	0.0169603	0.0696267
LOC626082	-0.32813	3.22943	-4.0024	0.00118438	0.0414915	-0.808488			BC018242	-0.764891	9.57558	-5.94514	7.77713e-05	0.00348865	1.87261			BC022687	-0.318076	7.24266	-4.01907	0.000390353	0.0169609	0.0651484
Speer5-ps1	0.545909	1.28709	3.99968	0.00119088	0.0415742	-0.81372			2010315B03Rik	0.946949	7.49819	5.94083	7.82769e-05	0.00350377	1.86623			Tuba1a	-0.285222	11.5895	-4.01861	0.00039084	0.0169609	0.06399
2810407C02Rik	-0.221093	4.47313	-3.99928	0.00119185	0.0415742	-0.814496			Lrrc61	-0.732413	7.33734	-5.93913	7.84771e-05	0.0035052	1.86371			Sirpb1b	0.438315	3.95693	4.01845	0.000391006	0.0169609	0.0635954
Mgst1	0.386159	3.0546	3.99796	0.00119503	0.0415957	-0.817037			Adam9	0.798993	9.28522	5.93373	7.91179e-05	0.00352625	1.85569			Nfkb2	0.287568	6.03306	4.01755	0.000391965	0.0169661	0.0613203
Nras	-0.235026	3.44382	-3.99014	0.00121405	0.0420638	-0.832112			Ubr4	-0.495079	9.4493	-5.92627	8.00102e-05	0.0035584	1.84463			Ido1	-0.989061	4.6604	-4.01226	0.000397593	0.0171729	0.048078
Skap2	0.270518	3.13053	3.98965	0.00121525	0.0420638	-0.833057			Usp14	0.51684	9.1219	5.92154	8.05828e-05	0.00357623	1.8376			Hmgb3	-0.44811	8.70856	-4.01022	0.000399785	0.0172308	0.0429715
BC003965	-0.19242	3.35867	-3.98915	0.0012165	0.0420638	-0.834035			Gpr56	-0.564752	7.37011	-5.91802	8.10117e-05	0.00358761	1.83237			Cp	0.596051	7.61125	4.0071	0.000403167	0.0173396	0.0351472
3110040N11Rik	-0.223797	3.11487	-3.98731	0.00122102	0.0420638	-0.83758			Srebf2	-0.694632	8.50614	-5.91382	8.1526e-05	0.00359483	1.82613			Chpf2	-0.279366	6.36638	-4.00543	0.00040499	0.0173713	0.0309562
Cacna1a	-0.269342	2.74509	-3.98715	0.00122142	0.0420638	-0.837889			Atg9a	-0.575936	9.04698	-5.91261	8.16742e-05	0.00359483	1.82434			Ctnnd2	-0.296707	7.21024	-4.00485	0.000405624	0.0173713	0.0295043
1700025K23Rik	-0.260217	3.4544	-3.98506	0.00122657	0.0421518	-0.841906			Elmo2	-0.448847	8.87074	-5.91246	8.16928e-05	0.00359483	1.82411			Ddah1	-0.309537	8.59271	-4.00315	0.000407493	0.0174145	0.0252345
Cntnap2	-0.173992	4.08188	-3.98133	0.00123586	0.0423818	-0.849115			Plbd2	-0.680178	7.36873	-5.9108	8.18976e-05	0.00359624	1.82165			H2-Q5	0.554223	9.10593	4.00193	0.000408835	0.017435	0.022179
Flnc	0.748301	2.44105	3.97816	0.00124379	0.0425639	-0.855222			Celsr2	-0.599609	9.00317	-5.90866	8.2162e-05	0.00360025	1.81847			4930444P10Rik	-0.424548	3.96143	-3.99986	0.000411124	0.0174369	0.0169944
Ltf	0.73055	1.04443	3.97387	0.00125461	0.0428439	-0.863489			Rbm4b	0.634408	5.9892	5.9053	8.25799e-05	0.00360555	1.81347			Scml4	-0.442529	4.49318	-3.99955	0.000411458	0.0174369	0.0162411
6230400D17Rik	0.274216	1.59466	3.9712	0.00126141	0.0429858	-0.868649			Armcx4	0.6777	9.09908	5.9044	8.26928e-05	0.00360555	1.81212			Rgs1	0.6778	3.88394	3.99955	0.000411468	0.0174369	0.0162181
Casp9	0.235953	2.87018	3.96706	0.00127199	0.0431818	-0.876621			Irf2bp1	-0.617729	8.58619	-5.90313	8.28505e-05	0.00360555	1.81024			Lin7b	-0.559482	8.68484	-3.99875	0.000412348	0.0174377	0.0142341
Trappc6a	0.215916	3.05276	3.96688	0.00127247	0.0431818	-0.876985			Chpf	-0.711597	7.74164	-5.90213	8.29758e-05	0.00360555	1.80875			Chi3l7	1.8573	7.08344	3.99742	0.000413829	0.0174637	0.0109052
Myef2	-0.192319	2.93852	-3.95891	0.00129312	0.0437909	-0.892345			Caap1	1.03155	7.07794	5.89821	8.34687e-05	0.00361941	1.80291			6430519N07Rik	1.04289	8.68364	3.99608	0.000415325	0.0174904	0.00755292
5031425E22Rik	-0.375683	2.0825	-3.95753	0.00129675	0.0438225	-0.895022			Unc5a	-0.931383	8.39003	-5.89507	8.38646e-05	0.00362902	1.79824			Usp43	-0.464478	3.74508	-3.98895	0.000423389	0.0177535	-0.0103034
Slc17a5	-0.214887	3.43141	-3.95347	0.00130743	0.0439225	-0.902853			Fbxo30	0.710502	5.64384	5.88894	8.46449e-05	0.00365496	1.78911			Cfi	0.452499	4.50725	3.9884	0.00042402	0.0177535	-0.0116855
Cxcl10	0.594247	2.03215	3.95334	0.00130776	0.0439225	-0.903092			Clip1	0.693325	7.15111	5.88761	8.48154e-05	0.00365496	1.78712			Dek	0.247294	8.90126	3.98757	0.000424973	0.0177535	-0.01377
Drd2	-0.560742	3.67644	-3.95332	0.00130781	0.0439225	-0.903132			Ralgds	-0.490696	8.48743	-5.87636	8.62708e-05	0.00371	1.77034			Zfp395	0.423981	5.71472	3.98712	0.000425487	0.0177535	-0.0148935
Fnbp4	-0.244888	3.29447	-3.94939	0.00131824	0.0440588	-0.910713			D830012I24Rik	0.972594	8.37211	5.87178	8.68701e-05	0.00372807	1.76351			Stat1	0.395316	7.01407	3.98649	0.00042621	0.0177535	-0.0164699
Lgals1	0.264203	3.54461	3.94821	0.0013214	0.0440588	-0.912997			Fbrs	-0.960058	6.41628	-5.86969	8.71457e-05	0.00372861	1.76039			Cdk19	0.385002	8.19789	3.98565	0.000427178	0.0177535	-0.0185757
Scube2	0.378166	2.0319	3.94811	0.00132166	0.0440588	-0.913184			Ergic2	0.854791	7.76072	5.86897	8.72409e-05	0.00372861	1.75931			Cbx7	0.390202	8.37517	3.98442	0.000428589	0.0177535	-0.0216371
9930012K11Rik	-0.383943	2.19591	-3.94772	0.00132271	0.0440588	-0.913945			Vars2	-0.815353	6.22833	-5.86543	8.77095e-05	0.00373661	1.75403			Car8	2.34741	9.69166	3.98441	0.000428599	0.0177535	-0.0216589
Blvrb	0.205836	2.90587	3.94472	0.00133077	0.0440686	-0.91974			Flot2	-0.484574	9.59385	-5.86336	8.79842e-05	0.00373661	1.75094			Zdhhc8	-0.307792	6.65703	-3.98293	0.00043032	0.0177883	-0.0253811
Elmod1	-0.193554	4.83466	-3.9437	0.00133352	0.0440686	-0.921709			Reep6	-0.970288	6.45908	-5.8631	8.80199e-05	0.00373661	1.75054			Sla	0.633289	6.06473	3.98075	0.000432848	0.0178563	-0.0308187
Smtnl2	0.263595	2.42792	3.94368	0.00133356	0.0440686	-0.92174			Cic	-0.916069	9.00611	-5.86215	8.81461e-05	0.00373661	1.74913			Phf17	0.478514	7.98806	3.97937	0.000434463	0.0178864	-0.0342758
Atad2	-0.613952	2.37355	-3.94357	0.00133385	0.0440686	-0.921948			Vps13a	0.671196	6.42617	5.85664	8.88855e-05	0.00373829	1.74089			Atp6v0e	0.3052	8.59602	3.9767	0.000437603	0.0179791	-0.0409633
Hist2h2bb	-0.300278	1.42384	-3.93925	0.00134558	0.0443658	-0.930301			Slc29a3	-1.07824	5.87389	-5.85627	8.89347e-05	0.00373829	1.74034			Tanc2	-0.467568	5.42399	-3.97441	0.000440305	0.0180534	-0.0466765
Arpp21	-0.26851	5.43704	-3.93499	0.00135722	0.0446591	-0.938523			Ikzf2	0.641127	5.10875	5.85551	8.90368e-05	0.00373829	1.73921			Pde5a	0.537691	5.15331	3.97209	0.000443067	0.0181299	-0.052483
1500015A07Rik	-0.35437	2.26925	-3.92875	0.00137445	0.0450796	-0.950565			Tmed7	0.660851	8.46326	5.85505	8.90991e-05	0.00373829	1.73852			Rsad2	0.628758	4.90936	3.97008	0.000445469	0.0181913	-0.0575017
Gtf2h2	-0.250773	3.28813	-3.92836	0.00137554	0.0450796	-0.951322			Pald1	-0.621781	7.03558	-5.8544	8.91869e-05	0.00373829	1.73755			Fam101a	-0.512169	4.88758	-3.96857	0.000447292	0.0182019	-0.0612929
H2-Q8	0.420915	1.2652	3.91602	0.00141031	0.0458902	-0.975143			Gfap	-1.07192	8.95467	-5.85152	8.95782e-05	0.00373829	1.73323			Pkib	0.814663	6.15086	3.96837	0.000447529	0.0182019	-0.0617846
Smtn	0.285178	2.34133	3.91593	0.00141057	0.0458902	-0.975317			Fam134a	-0.552035	9.92782	-5.85088	8.96648e-05	0.00373829	1.73227			Nelf	-0.705276	8.95055	-3.96457	0.000452128	0.018352	-0.0712747
Mnt	0.251906	2.8833	3.91588	0.00141071	0.0458902	-0.975413			Ifrd1	0.441736	9.12566	5.85044	8.97247e-05	0.00373829	1.73161			Pcdha9	0.373479	7.49539	3.95772	0.000460537	0.0186413	-0.0883806
Ky	-0.51796	1.89859	-3.91384	0.00141655	0.0458902	-0.979352			Hinfp	-0.468404	6.04151	-5.84987	8.98022e-05	0.00373829	1.73076			Trpc4	-0.478614	4.56222	-3.95686	0.000461612	0.0186413	-0.0905429
Sema4b	0.224634	2.11836	3.91328	0.00141817	0.0458902	-0.980441			Alg2	-1.16452	7.96657	-5.8481	9.00434e-05	0.00374084	1.72812			Tmem40	0.692049	5.92858	3.95653	0.000462021	0.0186413	-0.0913658
4930412L05Rik	0.616016	1.48892	3.91299	0.00141899	0.0458902	-0.980997			Gpbp1	1.12796	9.43047	5.84316	9.07211e-05	0.00375495	1.72072			Lrrc33	0.597804	7.62946	3.9513	0.000468569	0.0188677	-0.104426
AI451458	-0.639496	2.00861	-3.91262	0.00142004	0.0458902	-0.981703			A330068G13Rik	0.662268	9.24345	5.84299	9.07438e-05	0.00375495	1.72047			Cbln3	2.32032	8.1733	3.95	0.000470214	0.0188677	-0.107679
Mterf	-0.476385	2.03328	-3.91082	0.00142523	0.0459665	-0.985181			Mlh3	0.530515	7.24057	5.84056	9.10789e-05	0.00375496	1.71683			Ccna1	-0.754201	4.30462	-3.94982	0.000470433	0.0188677	-0.108112
Hspa2	0.248875	3.85761	3.90911	0.00143019	0.0460351	-0.988496			Smim15	0.892438	9.90594	5.8402	9.11297e-05	0.00375496	1.71628			Il11ra1	0.628587	10.27	3.94625	0.000474976	0.0190122	-0.11703
Gpr84	0.609017	2.37707	3.9076	0.00143456	0.0460844	-0.991404			Ireb2	0.846383	8.63616	5.83907	9.12851e-05	0.00375496	1.7146			Neurl3	0.473025	4.39434	3.94528	0.000476218	0.0190243	-0.119455
Slitrk4	-0.23549	3.95349	-3.9064	0.00143805	0.0461054	-0.993724			Defa-rs12	0.917449	2.12509	5.83639	9.16571e-05	0.00376282	1.71059			Ntf3	-0.776018	5.69837	-3.94441	0.000477332	0.0190312	-0.121623
Pdpn	0.374114	3.23822	3.90336	0.00144691	0.0461679	-0.999588			Usp53	0.85506	6.36896	5.82999	9.25524e-05	0.00377462	1.701			Acat2	-0.464386	6.55719	-3.94284	0.000479354	0.0190742	-0.125546
2900072G11Rik	-0.552457	3.00548	-3.90319	0.00144742	0.0461679	-0.999925			Psmc6	0.892098	8.84839	5.82913	9.26732e-05	0.00377462	1.69971			Pard6g	0.678639	7.73915	3.94106	0.000481649	0.0191169	-0.129977
Hsd11b1	-0.390015	2.95438	-3.90143	0.00145259	0.0461679	-1.00332			Ncl	0.916161	8.89747	5.82909	9.26801e-05	0.00377462	1.69964			Cwh43	-1.01639	4.5244	-3.94054	0.000482321	0.0191169	-0.131271
Ccl3	1.35884	1.39398	3.90114	0.00145345	0.0461679	-1.00389			Nck1	0.814255	5.96655	5.82875	9.27272e-05	0.00377462	1.69913			Qprt	0.711345	6.45402	3.9387	0.000484714	0.0191742	-0.135864
Gm527	-0.212575	2.65883	-3.90088	0.0014542	0.0461679	-1.00438			Capza2	0.661109	11.6446	5.82787	9.28512e-05	0.00377462	1.69781			Il22	1.72056	7.26335	3.93675	0.000487262	0.0192373	-0.140728
1700052N19Rik	-0.277302	2.77101	-3.89834	0.00146171	0.0462887	-1.0093			Dhx15	0.473647	10.6244	5.82269	9.35859e-05	0.00379337	1.69004			Ppm1n	0.346345	5.17962	3.93436	0.000490404	0.0193191	-0.146691
6330564D18Rik	-0.571019	3.06353	-3.89682	0.00146622	0.0462887	-1.01224			Rnf138	0.909269	6.60627	5.8214	9.37696e-05	0.00379337	1.6881			Acta1	-0.744466	5.91113	-3.93373	0.000491244	0.0193191	-0.148279
Sema4f	-0.407506	3.42674	-3.89606	0.00146846	0.0462887	-1.01369			Ptpro	-0.85585	7.31886	-5.82077	9.38593e-05	0.00379337	1.68716			H2-Q10	0.399825	5.82782	3.93271	0.000492583	0.0193341	-0.150805
9030612E09Rik	-0.518319	1.97649	-3.89539	0.00147048	0.0462887	-1.015			Gyk	0.419245	7.53005	5.81414	9.48103e-05	0.00382438	1.67721			Ntng1	-0.803413	6.77597	-3.93199	0.000493545	0.0193344	-0.152616
6720422M22Rik	-0.546437	2.4769	-3.89479	0.00147224	0.0462887	-1.01614			Gm4944	0.733711	6.38793	5.81193	9.51296e-05	0.00382801	1.67389			Rbm4b	0.321688	7.5572	3.93098	0.000494883	0.0193493	-0.155128
Mvp	0.290239	2.01082	3.89236	0.0014795	0.0464272	-1.02084			Rbm19	-0.538172	6.36826	-5.81097	9.5268e-05	0.00382801	1.67245			Rab38	-0.684013	4.394	-3.9298	0.000496456	0.0193733	-0.158072
Gpr137b-ps	0.167661	3.36129	3.88842	0.00149137	0.0466649	-1.02846			Tardbp	0.57652	8.67978	5.80751	9.57712e-05	0.00384081	1.66725			Ptpn6	0.530082	5.22769	3.92872	0.000497894	0.019392	-0.160754
1190002F15Rik	-0.986983	1.2371	-3.88724	0.00149494	0.0466649	-1.03074			Abca2	-0.811856	8.19749	-5.8035	9.63587e-05	0.00385105	1.66122			Gm4955	0.571221	3.68591	3.91926	0.000510713	0.0198404	-0.184338
H2-Ab1	0.823539	2.08173	3.88699	0.00149569	0.0466649	-1.03122			Uchl5	0.60862	8.12251	5.80249	9.65058e-05	0.00385105	1.65971			C1qc	0.7055	8.80344	3.91878	0.000511371	0.0198404	-0.185532
Pycr1	-0.362054	2.31342	-3.88134	0.0015129	0.0471116	-1.04213			Zfp825	0.902695	5.56956	5.80198	9.65816e-05	0.00385105	1.65894			Agxt2l1	0.618294	7.85352	3.91668	0.000514265	0.0199145	-0.190766
Ngp	0.746746	1.47046	3.87485	0.00153293	0.0474997	-1.05468			Pcbp4	-0.457302	9.67198	-5.79735	9.72653e-05	0.00386911	1.65197			5830420C07Rik	0.790174	6.12094	3.91551	0.000515882	0.0199362	-0.193679
Chst3	-0.425331	2.51007	-3.87414	0.00153513	0.0474997	-1.05604			Serinc3	0.467294	9.48742	5.7945	9.76879e-05	0.00386911	1.64769			Cybasc3	-0.339582	7.4817	-3.91485	0.0005168	0.0199362	-0.195328
Pcdhb4	0.357889	1.8376	3.87401	0.00153554	0.0474997	-1.0563			Kif21b	-1.10709	6.02522	-5.79405	9.77557e-05	0.00386911	1.64701			Sh3rf3	-0.539871	4.49511	-3.91051	0.00052286	0.0201316	-0.206142
Lrrk1	0.301363	2.2317	3.87346	0.00153726	0.0474997	-1.05737			Eif4g1	-0.579618	8.23785	-5.7939	9.77781e-05	0.00386911	1.64678			Gng13	0.744072	11.8338	3.90695	0.000527883	0.0202561	-0.215009
Stom	0.409246	2.2371	3.87258	0.00153999	0.0474997	-1.05906			Itfg2	-0.70941	7.16709	-5.7881	9.86467e-05	0.00389608	1.63805			Pold1	0.409486	8.20633	3.90679	0.000528099	0.0202561	-0.215387
H2-Aa	0.912875	2.71083	3.87082	0.00154549	0.0474997	-1.06246			Sri	0.423752	8.03668	5.78475	9.9151e-05	0.00390856	1.63302			Mpo	0.867562	5.32539	3.90583	0.000529475	0.0202705	-0.217801
Igsf6	0.671931	1.65437	3.87072	0.00154582	0.0474997	-1.06267			Itpka	-0.5355	10.7743	-5.78306	9.94072e-05	0.00390856	1.63047			Cldn26	-0.562729	5.96957	-3.9036	0.000532652	0.0203535	-0.223349
Tmem42	-0.218652	3.75875	-3.86959	0.00154937	0.0475188	-1.06485			Ddx5	0.487068	10.0548	5.78228	9.95261e-05	0.00390856	1.62929			Csprs	0.478423	3.68517	3.90213	0.00053475	0.0203643	-0.226995
Nudt12	-0.509356	2.17669	-3.86562	0.00156187	0.0478119	-1.07251			Usp9x	0.841669	7.90814	5.77958	9.99377e-05	0.00391066	1.62521			Slc41a3	0.518527	8.89704	3.90199	0.000534948	0.0203643	-0.227338
Pla1a	0.46034	2.19795	3.86461	0.00156508	0.0478203	-1.07448			Aqp11	-0.700236	6.49206	-5.77946	9.99553e-05	0.00391066	1.62504			Ebf2	0.50005	7.585	3.89906	0.000539178	0.0204868	-0.234643
AU022434	0.433086	3.30498	3.86245	0.00157194	0.0479398	-1.07865			Vars	-0.654296	7.32584	-5.77684	0.000100356	0.00391898	1.62109			Stat5b	0.349406	6.28653	3.89731	0.000541717	0.0205446	-0.238999
Csad	-0.205163	2.86045	-3.86103	0.00157648	0.0479883	-1.0814			Tesk1	-0.540727	8.63284	-5.77092	0.000101267	0.00394066	1.61217			Vgll3	-0.61423	4.82608	-3.89441	0.000545942	0.0206661	-0.246204
Cd209g	0.892377	1.89963	3.85743	0.00158801	0.0482488	-1.08835			Ap1m1	-0.437456	8.89055	-5.77077	0.00010129	0.00394066	1.61194			Elfn1	-0.692972	7.07069	-3.89336	0.000547481	0.0206856	-0.248813
Axl	0.274435	3.11785	3.85178	0.0016063	0.0486305	-1.09927			Zfp385a	-1.16556	6.4327	-5.76954	0.000101481	0.00394072	1.61008			Plcxd3	0.52673	5.93593	3.89238	0.000548931	0.0207017	-0.251267
Triobp	-0.271256	2.52938	-3.85171	0.00160656	0.0486305	-1.09942			Asah1	0.464209	9.68076	5.76777	0.000101755	0.003944	1.60742			Kit	0.967925	8.33619	3.88896	0.000553985	0.0208411	-0.259765
Kcnq3	-0.337032	3.38863	-3.84605	0.00162508	0.0490998	-1.11035			Pdcl	0.618996	8.31323	5.76546	0.000102115	0.0039506	1.60393			Ociad2	-0.603016	8.38174	-3.88848	0.000554691	0.0208411	-0.260946
1500002C15Rik	0.474402	1.96089	3.84352	0.00163346	0.0492613	-1.11526			Slc29a2	-0.73084	5.76948	-5.75689	0.000103462	0.00397407	1.59099			4930555I21Rik	-0.376329	3.75182	-3.88514	0.000559689	0.0209807	-0.269263
Ripk3	0.654255	2.12044	3.8407	0.00164281	0.0494425	-1.1207			Sirt6	-0.801956	6.37587	-5.75397	0.000103925	0.00397407	1.58658			Ccdc151	-0.341612	4.7464	-3.88461	0.000560481	0.0209807	-0.270572
Plek	0.325718	2.67001	3.83916	0.00164795	0.0494425	-1.12368			Crem	0.995012	5.29293	5.75312	0.00010406	0.00397407	1.58529			Fam72a	0.302421	7.421	3.88118	0.000565664	0.0210857	-0.279106
1700019N12Rik	-0.433744	3.47259	-3.83897	0.00164859	0.0494425	-1.12405			Mbd3	-0.489001	8.56615	-5.75266	0.000104133	0.00397407	1.5846			Gm11346	-0.480509	3.7854	-3.88082	0.000566213	0.0210857	-0.280006
Emr1	0.392506	2.82001	3.83621	0.00165785	0.0496286	-1.12939			Trappc13	0.452613	7.82679	5.75208	0.000104226	0.00397407	1.58372			Svep1	1.21117	6.26514	3.88068	0.000566415	0.0210857	-0.280337
Plscr2	0.533354	0.993496	3.83526	0.00166104	0.0496326	-1.13122			Msantd2	1.0992	6.48156	5.75206	0.00010423	0.00397407	1.58368			Itgb5	0.38227	9.86026	3.87934	0.000568461	0.0211229	-0.28368
Ccl8	1.65052	1.27814	3.83349	0.00166699	0.0497192	-1.13463			Akt1	-0.550324	7.1636	-5.75148	0.000104322	0.00397407	1.58282			Ankrd42	-0.304766	5.44622	-3.87728	0.0005716	0.0211839	-0.288785
Pelp1	-0.210264	2.98296	-3.82295	0.00170304	0.0507012	-1.15503			Brox	0.777564	7.83039	5.75109	0.000104384	0.00397407	1.58223			Negr1	0.682332	8.53483	3.87689	0.000572197	0.0211839	-0.289753
Gramd3	-0.196572	3.19984	-3.81777	0.00172104	0.0511172	-1.16505			Mfn1	0.565882	8.79387	5.74893	0.00010473	0.00397407	1.57896			Lag3	0.628454	5.57189	3.87417	0.000576384	0.0212391	-0.296511
Tubgcp5	-0.337042	3.29973	-3.81642	0.00172573	0.0511172	-1.16765			Crbn	0.662385	9.11347	5.7488	0.00010475	0.00397407	1.57877			C230081A13Rik	0.391308	5.02898	3.87401	0.000576633	0.0212391	-0.296911
Tspan6	-0.304958	3.3379	-3.81622	0.00172644	0.0511172	-1.16804			Camk2n2	-0.748269	10.4647	-5.74836	0.000104822	0.00397407	1.57809			Il16	1.6068	8.1808	3.87388	0.00057684	0.0212391	-0.297245
Depdc1b	-0.531164	2.49568	-3.81491	0.00173105	0.0511605	-1.17058			1700019D03Rik	0.720294	7.20101	5.74645	0.000105128	0.00397842	1.57521			Lyn	0.471487	6.9461	3.8706	0.000581931	0.0213876	-0.305389
Sh3tc1	0.180604	2.18056	3.80962	0.00174971	0.0515061	-1.1808			Gtf2ird1	-0.67674	6.97953	-5.74281	0.000105715	0.00399339	1.56971			Rhcg	-1.07469	4.80549	-3.86834	0.000585469	0.0214785	-0.311008
Rimbp2	-0.67073	4.93353	-3.80836	0.00175419	0.0515061	-1.18324			Omg	0.507888	9.97538	5.73879	0.000106368	0.00401078	1.56363			1700086L19Rik	-1.00579	6.4015	-3.86762	0.000586599	0.021481	-0.312795
Zranb2	-0.227154	4.7637	-3.807	0.00175906	0.0515061	-1.18589			Tab3	0.754587	7.99106	5.73569	0.000106875	0.00402258	1.55894			Cyp46a1	-0.461413	6.71184	-3.86641	0.000588501	0.0215117	-0.315795
Diras2	-0.217958	4.52608	-3.80657	0.00176058	0.0515061	-1.18671			0610010F05Rik	0.616554	7.66445	5.73012	0.000107792	0.00404977	1.5505			Retnlg	1.26753	5.30932	3.86523	0.000590366	0.0215409	-0.318728
Kbtbd5	0.603549	4.16218	3.80543	0.00176466	0.0515061	-1.18891			Jup	-0.78066	7.0404	-5.7282	0.00010811	0.00405441	1.54759			Dao	1.79087	8.4919	3.85886	0.00060051	0.0218715	-0.334517
Dusp4	0.48835	2.99522	3.80412	0.00176935	0.0515061	-1.19144			Tbk1	0.516528	9.29655	5.72539	0.000108576	0.00406457	1.54333			Tnf	0.349451	4.01346	3.85774	0.000602323	0.0218767	-0.337311
Stmn2	-0.201245	4.73867	-3.80397	0.00176989	0.0515061	-1.19174			Cbfa2t3	-0.671064	6.97178	-5.71964	0.000109538	0.00408648	1.53462			Apol6	-0.515558	5.11526	-3.85743	0.000602817	0.0218767	-0.338072
Nlrp5	0.70308	1.96677	3.80393	0.00177005	0.0515061	-1.19182			Gopc	0.546487	7.41736	5.7194	0.000109578	0.00408648	1.53426			Car13	0.447717	6.8614	3.85667	0.000604041	0.0218769	-0.339951
C430002N11Rik	0.45274	2.04025	3.80359	0.00177127	0.0515061	-1.19247			Cntn2	-0.684575	6.69288	-5.71786	0.000109838	0.00408648	1.53192			1810041L15Rik	-0.922768	5.3521	-3.85501	0.000606737	0.0218769	-0.344078
Ppp2r2c	-0.259649	4.82778	-3.80092	0.00178088	0.05159	-1.19764			Arsa	-0.439422	9.11406	-5.7156	0.000110219	0.00408648	1.52849			Nmi	0.407115	8.10085	3.85495	0.000606829	0.0218769	-0.344218
Stard7	-0.494567	3.92276	-3.80026	0.00178329	0.05159	-1.19892			Zfp874a	0.696895	7.177	5.71549	0.000110239	0.00408648	1.52832			Kcnh3	-0.74765	3.77967	-3.85391	0.000608521	0.0218769	-0.346799
Lyn	0.301813	2.27328	3.79978	0.00178501	0.05159	-1.19984			Tmem189	-0.55631	6.89615	-5.71263	0.000110723	0.00408648	1.52399			Ccl19	0.970833	6.91031	3.8539	0.000608546	0.0218769	-0.346837
S100pbp	-0.252225	2.9012	-3.79928	0.00178685	0.05159	-1.20082			Klhl9	0.640903	10.4186	5.71194	0.000110841	0.00408648	1.52294			Pcsk5	-0.319471	4.07535	-3.85322	0.000609644	0.0218769	-0.348507
Ect2	-0.409988	1.44265	-3.79833	0.00179029	0.0515979	-1.20266			Ppp2r5d	-0.505225	8.89123	-5.71179	0.000110867	0.00408648	1.52271			Tmprss3	0.602563	5.12668	3.85221	0.000611303	0.0218769	-0.351025
Tspan32	0.262847	1.61673	3.7958	0.0017995	0.0517713	-1.20755			Pbx2	-0.421841	8.02929	-5.71143	0.000110928	0.00408648	1.52216			Cpa6	-0.308237	3.85419	-3.8521	0.00061148	0.0218769	-0.351294
Dusp5	0.904109	2.18379	3.79446	0.0018044	0.0518208	-1.21014			Tmod4	-2.28356	2.45141	-5.70988	0.000111192	0.00408895	1.51982			Abcc12	0.401493	4.73172	3.84764	0.000618831	0.022019	-0.362367
Plekha5	0.291613	2.72838	3.79344	0.00180816	0.051837	-1.21212			Ier3ip1	0.459555	9.50034	5.70804	0.000111507	0.00409331	1.51702			H2-Q2	0.459352	8.63119	3.84615	0.000621297	0.022019	-0.366053
2700097O09Rik	-0.245884	3.35427	-3.79253	0.00181147	0.0518406	-1.21387			Ubap2	-0.581509	7.98385	-5.70456	0.000112104	0.00410798	1.51174			Dbndd1	-0.420843	7.82632	-3.84612	0.000621341	0.022019	-0.366118
Tubgcp6	-0.413362	2.46181	-3.78965	0.0018221	0.0519916	-1.21944			Dennd4c	1.03467	7.03689	5.701	0.00011272	0.00412328	1.50633			Stc1	-0.43102	4.1232	-3.84602	0.000621512	0.022019	-0.366373
5730419I09Rik	-0.399709	3.22395	-3.78882	0.00182518	0.0519916	-1.22105			Nyap1	-0.464837	8.56121	-5.69914	0.000113042	0.00412782	1.50351			Slc16a2	-0.408552	7.82097	-3.84419	0.000624567	0.022019	-0.370916
Il33	0.562219	4.09947	3.78851	0.00182634	0.0519916	-1.22166			Nudt12	0.809661	6.24191	5.69661	0.000113484	0.0041367	1.49966			Adcy8	-0.42621	7.24213	-3.84411	0.000624693	0.022019	-0.371104
Cdh8	-0.287051	3.35808	-3.78642	0.0018341	0.0521212	-1.2257			Rsl1d1	0.514381	8.43763	5.69298	0.000114118	0.00415024	1.49415			Itgav	0.335932	4.73759	3.84386	0.000625108	0.022019	-0.371718
Lyrm2	-0.219449	3.52878	-3.78324	0.00184597	0.0521917	-1.23185			Dars	0.593711	9.09174	5.69138	0.000114399	0.00415024	1.49172			Ropn1	-0.607273	4.10363	-3.84328	0.000626092	0.022019	-0.373175
Zfp39	-0.32477	2.49206	-3.78299	0.00184691	0.0521917	-1.23233			Tmx1	0.479544	9.60607	5.69107	0.000114454	0.00415024	1.49125			Ccdc19	-0.814801	6.67881	-3.8421	0.00062807	0.022019	-0.376098
Gt(ROSA)26Sor	-0.262154	2.95922	-3.78263	0.00184827	0.0521917	-1.23303			Polrmt	-0.413889	8.47651	-5.68897	0.000114824	0.00415644	1.48805			Dgat2	-0.373977	7.13378	-3.84199	0.000628251	0.022019	-0.376364
Atp11b	-0.335369	4.09475	-3.78099	0.00185444	0.0521917	-1.23621			Slc27a4	-0.488879	9.09748	-5.68546	0.000115446	0.00417062	1.48271			Cecr6	-0.642959	4.729	-3.84189	0.000628413	0.022019	-0.376604
Runx1	0.521087	2.23555	3.78082	0.00185509	0.0521917	-1.23654			Add1	-0.423933	10.0874	-5.6845	0.000115617	0.00417062	1.48126			Naaladl2	0.422124	6.59431	3.84183	0.000628522	0.022019	-0.376765
Ttc14	-0.260628	2.81042	-3.78062	0.00185585	0.0521917	-1.23693			Stim1	-0.500454	7.68079	-5.68278	0.000115923	0.00417444	1.47864			Fam71d	0.382143	4.52027	3.83955	0.000632368	0.0221131	-0.382417
St14	0.800237	1.52178	3.77849	0.00186389	0.0523272	-1.24105			Lyrm5	0.602438	7.71478	5.68019	0.000116388	0.00418393	1.47469			1700011F14Rik	0.391777	3.86221	3.83894	0.000633397	0.0221131	-0.383924
Spint1	0.262581	2.90553	3.77434	0.00187963	0.0525654	-1.24907			Zdhhc4	-0.463614	8.35732	-5.67832	0.000116723	0.00418874	1.47185			Nos1	0.392886	7.22219	3.837	0.000636685	0.0221896	-0.38872
Unc13c	-0.406471	2.89621	-3.7742	0.00188018	0.0525654	-1.24934			Mapk3	-0.562814	10.4046	-5.67608	0.000117126	0.00419597	1.46844			Efna3	-0.486936	7.17907	-3.83307	0.000643416	0.0223499	-0.398462
Il10rb	0.226858	3.00433	3.77371	0.00188207	0.0525654	-1.2503			6330419J24Rik	-0.828457	7.04768	-5.67309	0.000117667	0.0042081	1.46389			Gm6310	0.415827	3.82412	3.83266	0.000644115	0.0223499	-0.399468
Fbxo7	0.183778	3.60916	3.77182	0.00188929	0.052623	-1.25395			Acap3	-0.655765	7.3256	-5.66999	0.000118231	0.00421526	1.45916			3110035E14Rik	-0.98577	6.65916	-3.8319	0.000645438	0.0223499	-0.401369
4933433G19Rik	0.551369	2.0248	3.77148	0.00189061	0.052623	-1.25461			Sox2ot	0.722022	7.97864	5.66779	0.000118634	0.00421526	1.4558			Timeless	0.341475	6.212	3.83174	0.000645707	0.0223499	-0.401755
Bcl3	0.936248	1.65824	3.77022	0.00189543	0.052667	-1.25704			Tfe3	-0.705417	8.12675	-5.66711	0.000118757	0.00421526	1.45477			Rap2b	-0.572605	5.31184	-3.82963	0.000649363	0.022438	-0.406985
D430019H16Rik	-0.311985	5.74741	-3.76923	0.00189925	0.0526832	-1.25896			Fam162a	0.942448	7.84422	5.66682	0.000118811	0.00421526	1.45432			Kctd12b	-0.224066	5.45271	-3.82752	0.000653034	0.0224615	-0.412207
C1qtnf7	0.310471	1.8101	3.76382	0.00192023	0.0530923	-1.26943			Grin1	-0.734245	8.41817	-5.66644	0.00011888	0.00421526	1.45375			Car12	-0.93798	4.71824	-3.8274	0.000653246	0.0224615	-0.412508
Slc25a45	0.257266	2.9251	3.76313	0.00192294	0.0530923	-1.27077			Sgta	-0.45058	9.72473	-5.66112	0.00011986	0.00424278	1.44564			Sap30	0.811298	7.04828	3.82732	0.000653377	0.0224615	-0.412693
Tspan2	-0.39216	3.9348	-3.7627	0.00192461	0.0530923	-1.2716			Zfp930	1.06146	5.94804	5.65675	0.000120671	0.00426426	1.43897			Gbx1	-0.366206	5.23663	-3.82656	0.00065471	0.0224691	-0.414581
Afap1	0.163458	2.0542	3.76138	0.0019298	0.0530923	-1.27416			Lin7c	0.79074	8.00377	5.6555	0.000120904	0.00426479	1.43706			2700081O15Rik	-0.402175	6.22442	-3.82425	0.000658755	0.0225696	-0.420287
Serinc5	-0.299482	3.36101	-3.76124	0.00193033	0.0530923	-1.27443			Grik5	-0.884592	8.96375	-5.65447	0.000121096	0.00426479	1.43549			Ifi27l1	0.626216	10.0973	3.82298	0.000661001	0.0225998	-0.423439
2610019E17Rik	-0.336224	1.87286	-3.75953	0.00193707	0.0531876	-1.27775			Upf3b	1.00819	8.61991	5.65326	0.000121322	0.00426509	1.43365			Scn9a	-0.303737	3.74164	-3.82249	0.000661873	0.0225998	-0.424659
Rnf122	-0.988237	2.16131	-3.7556	0.00195259	0.0533844	-1.28535			Stag1	0.823244	6.75007	5.65224	0.000121514	0.00426509	1.43208			Eaf2	0.281411	6.67834	3.82179	0.0006631	0.0226035	-0.426375
Smad3	0.307103	3.12803	3.75526	0.00195393	0.0533844	-1.286			Syn2	-0.613303	9.944	-5.64702	0.000122498	0.00429162	1.42411			Lmo7	-0.353227	4.355	-3.81976	0.000666718	0.0226636	-0.431415
Hs3st3a1	0.793347	2.24221	3.75522	0.00195409	0.0533844	-1.28608			Sptssa	0.451031	9.59081	5.64604	0.000122682	0.00429162	1.42262			Lat2	0.479781	5.15914	3.81888	0.000668281	0.0226636	-0.433584
1810030N24Rik	-0.218388	3.75513	-3.75326	0.00196188	0.053405	-1.28987			Rgma	-1.07589	7.30659	-5.63947	0.000123934	0.00432348	1.41259			Sh3gl3	-0.653503	8.61233	-3.81854	0.000668882	0.0226636	-0.434415
9430021M05Rik	-0.37945	3.30042	-3.7532	0.00196212	0.053405	-1.28999			Ghitm	0.424398	11.2648	5.6389	0.000124045	0.00432348	1.41171			Atp2a1	-0.564213	5.57504	-3.81828	0.000669348	0.0226636	-0.435061
Cyp26b1	-0.392444	2.36063	-3.75183	0.00196761	0.053405	-1.29265			1810041L15Rik	-0.743438	8.29969	-5.63768	0.000124278	0.00432348	1.40985			Cacna2d1	-0.35752	6.2788	-3.81711	0.000671449	0.0226639	-0.437963
3110001D03Rik	-0.207531	4.08466	-3.75173	0.00196798	0.053405	-1.29283			Kctd9	0.529205	6.69384	5.63692	0.000124424	0.00432348	1.40869			Malt1	0.36242	6.17325	3.81703	0.000671598	0.0226639	-0.438169
Mbd6	0.201087	3.10571	3.74939	0.0019774	0.0535711	-1.29738			Spock3	0.756039	7.31961	5.63434	0.000124922	0.00433353	1.40474			Adamts19	-0.629368	4.25763	-3.80815	0.000687704	0.0231688	-0.460115
Ptpn18	0.272969	2.73662	3.74688	0.0019875	0.053701	-1.30223			Galnt2	-0.481658	8.16539	-5.63004	0.000125756	0.00434296	1.39817			Prl2c5	1.34535	6.36373	3.8057	0.000692219	0.023282	-0.466174
Mad2l1	-0.260639	3.06624	-3.74548	0.00199315	0.053701	-1.30493			Nae1	0.652988	10.0616	5.63002	0.000125759	0.00434296	1.39814			Stard5	0.492026	6.4078	3.80483	0.000693835	0.0232899	-0.468334
A230051N06Rik	-0.192665	2.83953	-3.74547	0.00199319	0.053701	-1.30495			Scara3	-0.472848	8.82082	-5.62971	0.00012582	0.00434296	1.39766			Gm9930	-0.560091	4.47091	-3.80433	0.000694757	0.0232899	-0.469563
Slamf8	1.40401	1.4691	3.74429	0.001998	0.053701	-1.30725			A630052C17Rik	0.453072	7.00264	5.62708	0.000126334	0.00434898	1.39363			Opalin	-0.91246	6.32112	-3.80336	0.000696559	0.0233117	-0.471962
Lsm14b	-0.256684	4.18695	-3.74296	0.0020034	0.053701	-1.30982			Ptov1	-0.763208	8.12303	-5.62668	0.000126412	0.00434898	1.39302			Ms4a6c	0.871466	4.56971	3.80135	0.000700304	0.0233983	-0.476926
Vps37a	-0.322765	3.50584	-3.74217	0.0020066	0.053701	-1.31134			Stag2	0.998959	7.97345	5.62201	0.000127329	0.00437043	1.38587			Tg	0.588919	4.52641	3.79574	0.00071087	0.0237121	-0.490791
Krt10	-0.355396	3.65122	-3.7414	0.00200975	0.053701	-1.31283			Pirt	-1.45644	4.30755	-5.62137	0.000127455	0.00437043	1.38489			Sbno2	0.341467	5.52997	3.79266	0.000716733	0.0238683	-0.498395
Zdhhc14	-0.28558	4.19735	-3.74134	0.00201001	0.053701	-1.31296			Hsf1	-0.578686	7.53355	-5.61905	0.000127914	0.00437895	1.38134			Treml4	0.275147	4.40968	3.79085	0.00072019	0.0239439	-0.502849
4930565B19Rik	0.424877	3.07386	3.74087	0.00201193	0.053701	-1.31387			Ahdc1	-0.954209	5.24626	-5.61507	0.000128704	0.00439876	1.37525			Asgr1	0.793329	8.13572	3.79022	0.000721415	0.0239453	-0.504422
Slitrk1	-0.238345	4.41766	-3.73319	0.00204355	0.0544557	-1.32872			P4ha1	0.782963	7.22775	5.61044	0.000129632	0.00441544	1.36814			B3gat1	-0.375039	6.72011	-3.78814	0.000725415	0.0240386	-0.50954
Tspan8	0.467739	1.34235	3.73042	0.00205511	0.0546741	-1.33409			Zfp524	-0.674302	6.24985	-5.61002	0.000129717	0.00441544	1.3675			Plekhg5	-0.520235	7.64578	-3.78718	0.000727278	0.0240609	-0.511914
Cxcl1	0.379666	2.30593	3.72526	0.00207678	0.0551314	-1.34408			Ulk3	-0.773628	6.48276	-5.60926	0.000129868	0.00441544	1.36635			Stom	0.361196	7.28541	3.78261	0.0007362	0.0243162	-0.5232
Pde9a	-0.230009	2.61581	-3.72422	0.00208116	0.0551314	-1.34609			Snx2	0.643533	9.93271	5.60841	0.000130041	0.00441544	1.36503			Hmgb2	0.487198	7.11868	3.77999	0.000741345	0.0244462	-0.529646
5330426P16Rik	-0.404251	3.07034	-3.72317	0.00208563	0.0551314	-1.34813			Tmem59l	-0.455379	11.6076	-5.60723	0.000130278	0.0044163	1.36323			Isg15	0.747975	6.67816	3.77751	0.000746267	0.0245392	-0.53577
Ccdc88b	0.346249	2.5996	3.72311	0.00208587	0.0551314	-1.34824			Pstpip2	0.84181	5.64807	5.60588	0.000130551	0.00441834	1.36116			Casq2	0.871407	8.27682	3.77676	0.00074776	0.0245392	-0.537621
AI662501	-0.545114	1.32067	-3.72151	0.00209268	0.0552216	-1.35134			Rab3d	-0.804208	6.2196	-5.60338	0.000131058	0.00442832	1.35733			Pxdn	-0.397791	4.62785	-3.77631	0.000748658	0.0245392	-0.538731
Slc7a6	-0.311732	3.11352	-3.71587	0.00211683	0.0557684	-1.36227			Tmem126b	0.641862	6.6573	5.60209	0.00013132	0.00442998	1.35535			Pglyrp1	0.710569	7.65024	3.77613	0.000749019	0.0245392	-0.539176
Pde7a	-0.357209	2.73862	-3.71491	0.00212095	0.0557865	-1.36412			Pdxp	-0.420911	11.0506	-5.59824	0.000132107	0.00444335	1.34944			Cckar	-0.565128	4.64159	-3.77235	0.000756605	0.0247476	-0.548502
Abcd2	-0.544881	3.05069	-3.71379	0.0021258	0.0558237	-1.36629			Gem	1.48096	4.3043	5.59806	0.000132144	0.00444335	1.34917			Dgkg	0.708482	8.06421	3.76826	0.000764879	0.0249778	-0.558567
Mgmt	0.321993	2.24808	3.71103	0.00213776	0.0560473	-1.37164			Sec22c	-0.601327	7.37418	-5.59558	0.000132653	0.00445329	1.34536			Npcd	-0.303564	6.91979	-3.76326	0.000775146	0.0252723	-0.570905
Phf15	0.356768	3.42297	3.70836	0.00214938	0.0562611	-1.3768			Apbb3	-0.647499	8.23699	-5.59345	0.000133093	0.00445474	1.34209			Tlr2	0.78638	6.31964	3.76105	0.00077972	0.0253805	-0.576349
Timp3	0.262233	3.34399	3.70707	0.00215505	0.0562874	-1.37931			Rasl10b	-0.5159	9.89531	-5.59261	0.000133267	0.00445474	1.34079			Tmem82	0.724746	5.17969	3.76004	0.000781809	0.0254075	-0.578824
Cdh9	-0.425796	4.08316	-3.70602	0.00215962	0.0562874	-1.38132			Gli3	-0.506546	5.78099	-5.59193	0.000133409	0.00445474	1.33975			Dusp18	-0.414895	5.00483	-3.75795	0.000786184	0.0254581	-0.583986
Tspo	0.320978	2.23221	3.7042	0.00216766	0.0562874	-1.38486			Tjp1	0.579698	9.96209	5.59123	0.000133552	0.00445474	1.33868			1190002F15Rik	0.451557	4.85938	3.75777	0.000786546	0.0254581	-0.584413
Bbs1	-0.212991	3.45527	-3.70383	0.00216927	0.0562874	-1.38557			Reep5	-0.402501	10.5489	-5.58881	0.000134056	0.00446302	1.33496			Otx1	-0.262346	3.40591	-3.75651	0.000789189	0.0254581	-0.587517
Dlx1	0.530521	4.57641	3.70376	0.00216958	0.0562874	-1.3857			Cog3	0.506972	8.57698	5.58798	0.000134229	0.00446302	1.33368			Lrrc55	-0.945909	6.01125	-3.75602	0.000790219	0.0254581	-0.588723
AI314604	-0.585884	2.59796	-3.7034	0.00217116	0.0562874	-1.3864			Apcdd1	-0.538746	7.40956	-5.5861	0.000134622	0.00446893	1.33079			Fam159b	-0.428214	4.90858	-3.75594	0.000790385	0.0254581	-0.588917
Gabrg2	-0.314305	4.0213	-3.70206	0.00217712	0.056352	-1.38901			Tex261	-0.439844	8.04248	-5.58493	0.000134865	0.00446989	1.329			Rhebl1	0.39769	8.08511	3.75569	0.000790921	0.0254581	-0.589545
Cirbp	0.247261	3.32499	3.70021	0.0021853	0.0564737	-1.39258			Pip5k1c	-0.694681	7.95688	-5.58074	0.000135746	0.00449193	1.32257			Tbc1d7	-0.336502	7.35213	-3.75273	0.000797179	0.0256129	-0.596835
Birc5	-0.390503	2.06509	-3.69909	0.00219028	0.0565127	-1.39474			Fpgt	0.836784	8.40403	5.57691	0.000136557	0.00451157	1.31668			Ttyh3	-0.452348	8.54401	-3.75175	0.000799261	0.0256129	-0.599248
Ccl5	1.16248	1.57168	3.69558	0.00220598	0.0568277	-1.40155			Nploc4	-0.563519	8.01135	-5.57497	0.000136969	0.00451297	1.31369			Fam3c	-0.30948	7.25591	-3.75162	0.000799531	0.0256129	-0.59956
Sh3gl3	-0.227355	4.72134	-3.69408	0.00221271	0.0569108	-1.40445			Ssr1	0.41828	8.27125	5.57468	0.000137033	0.00451297	1.31324			Adcy5	-0.598106	6.49405	-3.74658	0.000810326	0.0259176	-0.611966
Snai1	0.714911	1.89918	3.69292	0.00221796	0.0569557	-1.4067			Prmt5	-0.473996	9.11255	-5.56906	0.000138234	0.00454157	1.3046			Atxn1	-0.395957	6.01875	-3.74172	0.000820856	0.0262129	-0.623908
Crocc	-0.320646	3.64439	-3.69181	0.00222295	0.0569939	-1.40884			Tra2a	0.724695	6.64231	5.56773	0.000138522	0.00454157	1.30254			Cenpw	-0.559987	4.6372	-3.7408	0.000822878	0.0262361	-0.626183
1810019J16Rik	0.507235	2.23815	3.69032	0.00222974	0.0570777	-1.41174			Tsc2	-0.616677	8.63045	-5.56601	0.000138893	0.00454157	1.29989			Cblb	0.291998	4.42306	3.74004	0.000824529	0.0262473	-0.628036
Col11a1	-0.576382	3.14147	-3.68846	0.00223818	0.0572039	-1.41534			Cul2	0.626333	8.20137	5.56568	0.000138964	0.00454157	1.29939			Pkp3	1.82863	6.92354	3.73822	0.000828539	0.0263335	-0.632524
1810011H11Rik	0.462593	2.09263	3.68659	0.00224668	0.0573309	-1.41895			Esco1	1.05505	7.42819	5.56555	0.000138992	0.00454157	1.29919			Mt2	0.445846	11.852	3.73689	0.00083148	0.0263855	-0.635801
Sgpl1	0.309176	2.4698	3.68204	0.0022676	0.0577741	-1.42777			Ube2d3	0.392212	10.1712	5.56057	0.000140073	0.0045642	1.29153			Pdcd1	0.972643	4.92706	3.73374	0.000838466	0.0264074	-0.643538
Ubp1	-0.258151	3.69222	-3.6808	0.00227332	0.0578292	-1.43017			Zfp191	0.609772	6.87467	5.55952	0.000140304	0.0045642	1.2899			C3	0.745675	5.57081	3.73347	0.000839065	0.0264074	-0.644198
Slc25a37	-0.258651	3.66378	-3.67929	0.00228032	0.0579087	-1.43309			Nrarp	-0.417118	7.99973	-5.55934	0.000140342	0.0045642	1.28963			Chac1	-0.3006	8.07611	-3.73346	0.000839073	0.0264074	-0.644208
Lgi1	-0.188463	4.73054	-3.67853	0.00228385	0.0579087	-1.43456			Kcna7	1.95132	4.10972	5.55783	0.000140673	0.00456781	1.2873			Apoc4	0.581482	4.00043	3.73276	0.000840655	0.0264074	-0.645949
Mdm1	-0.413444	1.75317	-3.67782	0.00228713	0.0579087	-1.43593			Rap1b	0.396952	9.69392	5.55603	0.000141068	0.00456861	1.28452			Aff2	-0.398654	4.80028	-3.73251	0.000841199	0.0264074	-0.646547
Tmem56	-0.234528	1.95333	-3.67449	0.00230272	0.0580593	-1.44239			Ncan	-0.604813	8.82632	-5.55537	0.000141213	0.00456861	1.28351			Hebp1	-0.668347	8.09533	-3.73233	0.000841603	0.0264074	-0.646991
Rps6ka6	-0.516039	2.69435	-3.67325	0.00230853	0.0580593	-1.44479			Ddx19a	-0.617141	7.77006	-5.55406	0.000141501	0.00456861	1.2815			Prdm2	0.344538	5.28626	3.73204	0.000842266	0.0264074	-0.647719
Ccl6	0.531438	2.30358	3.67296	0.00230989	0.0580593	-1.44535			Prpf38a	0.758857	6.67066	5.55372	0.000141575	0.00456861	1.28097			Bcl6	0.757069	9.23684	3.73188	0.000842623	0.0264074	-0.648111
Hvcn1	0.49929	2.41547	3.67266	0.00231127	0.0580593	-1.44592			Gtpbp4	0.57149	7.95162	5.55271	0.0001418	0.00456876	1.27941			Pcdha4	0.377327	5.74518	3.73074	0.000845181	0.026422	-0.650915
Cpeb4	-0.255196	3.99656	-3.67237	0.00231263	0.0580593	-1.44648			1700042O10Rik	2.21271	2.51123	5.54765	0.000142922	0.00459348	1.27161			Gng12	-0.401962	7.32665	-3.73038	0.00084599	0.026422	-0.651799
AW413774	-0.214939	3.3373	-3.67197	0.00231452	0.0580593	-1.44726			Zfp58	0.728508	6.36976	5.54695	0.000143077	0.00459348	1.27053			Kcng4	1.18198	7.87347	3.72984	0.000847183	0.026422	-0.653102
Epha7	-0.333713	3.84303	-3.67037	0.00232209	0.0581595	-1.45037			Capza1	0.442993	9.25567	5.54627	0.000143229	0.00459348	1.26948			Rgl3	0.755795	7.61709	3.72934	0.000848317	0.026422	-0.654339
Trim36	0.290452	2.51448	3.66849	0.00233101	0.0582931	-1.45401			Bahd1	-0.565187	8.54383	-5.54359	0.000143829	0.00459455	1.26535			Mnda	1.13387	6.0891	3.72814	0.000851022	0.0264221	-0.657283
Cml1	-0.279727	3.32843	-3.66725	0.00233689	0.0583216	-1.45641			Gm550	3.31629	2.3158	5.54355	0.000143838	0.00459455	1.26529			Cacna2d4	-0.660389	4.48027	-3.72797	0.000851412	0.0264221	-0.657707
2900001G08Rik	-0.323948	1.86324	-3.66674	0.00233932	0.0583216	-1.4574			Dgcr2	-0.499003	7.85912	-5.54317	0.000143925	0.00459455	1.26469			Ifi35	0.41632	6.58001	3.7276	0.000852242	0.0264221	-0.658608
Trim25	0.175642	2.39506	3.66538	0.00234576	0.0583272	-1.46002			Pmaip1	2.16544	4.51829	5.53666	0.000145392	0.0046343	1.25465			Scgn	-0.336469	3.71148	-3.72675	0.000854174	0.0264415	-0.660701
Slc1a5	0.366971	2.29357	3.66518	0.00234672	0.0583272	-1.46041			Ndufaf4	0.575444	8.637	5.53174	0.000146514	0.00466291	1.24705			Ecm1	0.346607	6.47815	3.72555	0.000856907	0.0264855	-0.663655
Klk8	0.615706	3.47789	3.6642	0.0023514	0.0583543	-1.4623			Bzw1	0.491032	8.61943	5.53031	0.000146842	0.00466415	1.24484			2210408F21Rik	-0.336311	8.03295	-3.72379	0.00086092	0.0265689	-0.667975
Hmha1	0.374945	2.71687	3.66174	0.00236321	0.0585578	-1.46707			5330426P16Rik	0.686235	6.75042	5.52961	0.000147001	0.00466415	1.24376			Cep76	1.19411	7.22375	3.72274	0.000863331	0.0266027	-0.67056
BC060267	-0.297889	1.91275	-3.65866	0.0023781	0.058671	-1.47304			Sema5b	-0.879852	5.76426	-5.52617	0.000147792	0.00467895	1.23845			Dlx2	-1.42447	2.97391	-3.72041	0.000868674	0.0267266	-0.676264
Eml1	-0.206332	2.92412	-3.65764	0.00238303	0.058671	-1.47502			Fktn	0.673979	7.41562	5.52437	0.000148209	0.00467895	1.23567			Drd4	0.652642	5.26376	3.71802	0.000874208	0.026856	-0.682136
Prrx2	0.364363	1.63779	3.65724	0.00238497	0.058671	-1.47579			Ccdc57	-1.90929	4.50077	-5.52251	0.00014864	0.00467895	1.23279			Fndc4	-0.24684	8.09029	-3.71664	0.000877428	0.0268853	-0.685534
Olfr78	-0.434058	2.02075	-3.65675	0.00238736	0.058671	-1.47674			C78339	0.70706	10.8527	5.5224	0.000148667	0.00467895	1.23261			Stat2	0.496838	8.10311	3.71647	0.000877823	0.0268853	-0.68595
Cadm2	-0.312304	4.03005	-3.65638	0.00238914	0.058671	-1.47745			Vezf1	0.479027	8.15949	5.52053	0.000149101	0.00467895	1.22973			Egflam	-0.25283	4.7944	-3.71522	0.00088073	0.0269335	-0.689006
Ncf1	0.315755	2.63217	3.65632	0.00238943	0.058671	-1.47757			Zfp423	-1.3087	6.76575	-5.51995	0.000149236	0.00467895	1.22883			Il20rb	1.10398	6.32786	3.71247	0.000887179	0.0270898	-0.69575
Elf2	0.2158	2.47249	3.65475	0.0023971	0.0587706	-1.48062			2310022B05Rik	-0.691733	9.88966	-5.51991	0.000149247	0.00467895	1.22876			Dusp10	0.754095	7.10755	3.71169	0.000889022	0.0271051	-0.697668
Gpr165	-0.572815	2.19924	-3.65227	0.00240923	0.058912	-1.48542			Fbxw8	-0.585719	7.38465	-5.51982	0.000149266	0.00467895	1.22863			Ifit3	0.985851	8.27843	3.7107	0.000891351	0.0271352	-0.700087
Zar1	-1.38493	3.68229	-3.65209	0.00241012	0.058912	-1.48577			Ccdc74a	-0.502682	7.2456	-5.51772	0.000149757	0.00468727	1.22538			Nae1	0.326878	8.86894	3.70972	0.000893686	0.0271654	-0.702506
Neil1	-0.191325	2.65681	-3.64935	0.00242357	0.0591519	-1.49107			Ncs1	-0.87897	7.99961	-5.51213	0.000151073	0.00472138	1.21672			Rgnef	-0.457743	7.47224	-3.70719	0.000899704	0.0272539	-0.708708
Casp7	-0.239947	2.19968	-3.6475	0.00243271	0.059205	-1.49465			Cpsf6	0.722172	7.66033	5.50776	0.000152108	0.00474414	1.20997			Cpne9	-0.433835	9.16225	-3.70633	0.000901751	0.0272539	-0.710809
Ankrd24	-0.195796	3.53035	-3.64736	0.00243344	0.059205	-1.49493			Slfn1	1.93507	2.26417	5.50713	0.000152257	0.00474414	1.209			Tead4	0.875225	5.66623	3.7063	0.000901838	0.0272539	-0.710899
Zfy2	0.409141	2.0335	3.6467	0.00243667	0.059205	-1.4962			Cdk11b	0.47063	9.33558	5.50517	0.000152726	0.00475163	1.20595			Arhgap24	-0.443341	5.8728	-3.70616	0.00090217	0.0272539	-0.711239
AW552889	-0.318314	1.54758	-3.64561	0.00244211	0.0592485	-1.49831			Polr3d	-0.499638	7.02919	-5.50057	0.000153829	0.00477467	1.19883			Cxcl5	0.768504	4.51944	3.70532	0.000904166	0.0272539	-0.713281
Oasl2	0.565645	1.575	3.64223	0.00245895	0.0595682	-1.50485			Cenpv	-0.48131	8.79793	-5.4999	0.00015399	0.00477467	1.1978			Ip6k1	0.26706	8.04251	3.70475	0.000905537	0.0272539	-0.714681
Apbb1ip	0.26724	3.06848	3.63963	0.00247204	0.0596963	-1.5099			Hltf	0.932347	6.41699	5.49922	0.000154155	0.00477467	1.19674			8430419K02Rik	1.40357	6.4113	3.70454	0.000906037	0.0272539	-0.715191
1500035N22Rik	-0.301078	2.78825	-3.63922	0.00247407	0.0596963	-1.51068			Mark4	-0.761334	6.94408	-5.49677	0.000154748	0.00478173	1.19294			Slurp1	0.80165	4.69835	3.70059	0.000915587	0.0275003	-0.724882
C1qtnf6	-0.361865	2.12171	-3.63899	0.00247526	0.0596963	-1.51114			Tbc1d32	1.08254	7.14206	5.49638	0.000154842	0.00478173	1.19233			1100001G20Rik	1.11001	4.83469	3.69844	0.000920834	0.0275902	-0.730163
Rtp4	0.333806	2.05055	3.63606	0.00249007	0.0599646	-1.51682			Sirt2	-0.460181	10.0317	-5.49463	0.000155268	0.00478777	1.18962			Fam189a1	-0.571716	5.47397	-3.69739	0.000923384	0.0275902	-0.732719
Derl3	-0.267527	2.64352	-3.6348	0.00249647	0.0600297	-1.51926			Slc35c1	-0.510879	6.13925	-5.49353	0.000155534	0.00478888	1.18792			Tat	0.653989	6.72566	3.69725	0.000923732	0.0275902	-0.733067
Maff	1.15892	2.04446	3.63287	0.00250629	0.0601212	-1.52299			AB352356	0.81632	7.74781	5.49258	0.000155767	0.00478897	1.18644			Prlr	-0.854475	5.5861	-3.69712	0.000924043	0.0275902	-0.733378
Igfbp5	0.3146	3.56471	3.63218	0.0025098	0.0601212	-1.52432			Clptm1	-0.500648	8.47972	-5.48723	0.000157077	0.00481941	1.17815			4932441J04Rik	-0.44176	4.89506	-3.69587	0.000927128	0.0276415	-0.736458
Clec4d	0.760996	1.13581	3.63187	0.00251137	0.0601212	-1.52492			4930430F08Rik	0.669063	6.41253	5.48665	0.00015722	0.00481941	1.17725			Itgb7	0.614826	7.17423	3.69356	0.000932817	0.0277579	-0.742111
Lrrtm3	-0.351568	3.14308	-3.63065	0.00251765	0.0601829	-1.52729			Plxnb1	-0.526301	8.02008	-5.48371	0.000157946	0.00483455	1.17269			Ugt2b36	0.419352	3.88945	3.69317	0.000933777	0.0277579	-0.743061
1810046J19Rik	-0.17903	4.38875	-3.62717	0.00253551	0.0605209	-1.53401			Cnr1	0.731738	9.07932	5.47966	0.000158954	0.00485172	1.16639			Dlx1	-1.43529	3.98832	-3.692	0.000936679	0.0278033	-0.745928
Hes6	0.226265	2.6938	3.62543	0.00254455	0.0606476	-1.5374			Myef2	0.752263	7.39325	5.47958	0.000158974	0.00485172	1.16627			Foxg1	-2.59267	4.53259	-3.69091	0.000939387	0.0278428	-0.748596
Tbc1d8	-0.245426	2.95765	-3.62423	0.00255075	0.0607063	-1.53971			Ppp1r1a	-0.587196	9.47507	-5.47663	0.00015971	0.00486706	1.1617			Nptx2	-0.897994	5.20856	-3.68982	0.000942096	0.0278822	-0.751257
1810008A18Rik	0.21325	3.50747	3.61746	0.00258617	0.0614593	-1.55283			Plekhg5	-0.573245	9.0758	-5.47459	0.000160224	0.00487343	1.15851			Foxd2	0.566354	4.36225	3.68766	0.000947524	0.0279389	-0.756565
Kcnt2	-0.48798	4.33038	-3.61521	0.00259804	0.0616512	-1.55718			B4galnt4	-0.450046	9.4444	-5.47394	0.000160387	0.00487343	1.15751			Ppp2r2b	-0.327094	6.39534	-3.68735	0.000948281	0.0279389	-0.757302
Mthfd2	0.198031	2.69868	3.61077	0.00262164	0.0621207	-1.56578			Emc10	-0.463312	11.0579	-5.47126	0.000161061	0.00487619	1.15335			Ptpn22	1.38848	7.19514	3.68701	0.00094915	0.0279389	-0.758149
Tprkb	-0.164884	3.40498	-3.60855	0.00263352	0.0623112	-1.57008			C230076A16Rik	0.759194	5.49182	5.47063	0.000161221	0.00487619	1.15238			Etv1	0.643837	10.7637	3.68685	0.000949543	0.0279389	-0.758531
Slc6a3	0.443945	2.4645	3.60667	0.00264362	0.0624594	-1.57372			Wdr25	-0.7854	6.03664	-5.47058	0.000161234	0.00487619	1.15229			1110059M19Rik	-1.32367	5.39665	-3.68537	0.000953275	0.028008	-0.762156
Lmo3	-0.308398	5.2429	-3.60383	0.00265893	0.06273	-1.57921			Faim2	-0.515253	9.51441	-5.46987	0.000161415	0.00487619	1.15118			Tnfrsf11b	0.430207	6.35377	3.68383	0.000957179	0.0280508	-0.765931
Ret	-0.394256	1.0008	-3.59436	0.00271073	0.0638594	-1.59755			Amigo1	-0.467561	6.30187	-5.46349	0.000163039	0.00491809	1.14127			Afap1l2	0.772294	8.6258	3.6837	0.000957506	0.0280508	-0.766247
Cyp11a1	-0.737095	2.50615	-3.59319	0.0027172	0.0639191	-1.59982			Sppl2a	0.494833	7.70083	5.45879	0.000164247	0.00494738	1.13396			Mageb16	-0.463945	4.48101	-3.68268	0.000960098	0.028086	-0.768744
Ipp	-0.196115	2.849	-3.59096	0.00272956	0.0639563	-1.60413			Mertk	0.555563	9.0291	5.45682	0.000164757	0.00495558	1.13089			Pnrc2	0.203136	9.05128	3.68176	0.000962445	0.028101	-0.771
Ddhd2	-0.174837	2.26667	-3.59039	0.00273273	0.0639563	-1.60523			Ppp2r4	-0.599388	8.59759	-5.45449	0.000165362	0.00496405	1.12727			Mx1	0.674958	3.82557	3.68139	0.000963393	0.028101	-0.771909
Gdnf	-0.98672	1.0856	-3.59031	0.00273321	0.0639563	-1.6054			Ctsl	0.847778	8.42854	5.4539	0.000165516	0.00496405	1.12634			Spag6	-0.555261	4.25303	-3.67916	0.000969098	0.0281821	-0.777364
Ptpn2	-0.252976	3.13654	-3.59001	0.00273489	0.0639563	-1.60598			Pex11a	-0.446495	7.52383	-5.45244	0.000165895	0.00496824	1.12408			C4b	1.03611	7.90052	3.67911	0.00096923	0.0281821	-0.777489
C230006B20	-0.208671	2.70995	-3.58934	0.00273861	0.0639563	-1.60728			Spryd3	-0.465329	9.21359	-5.44905	0.000166781	0.00497115	1.1188			Ramp3	-1.11133	8.9145	-3.67822	0.000971508	0.0281821	-0.779658
Ptgfrn	-0.257896	3.27233	-3.58837	0.002744	0.0639563	-1.60915			Zfp507	0.785306	6.54651	5.44888	0.000166825	0.00497115	1.11854			Neurod6	-1.04904	5.30465	-3.67812	0.00097175	0.0281821	-0.779888
Ifi204	0.701065	0.873818	3.58697	0.00275185	0.0639563	-1.61186			Cacng7	-1.01451	7.02419	-5.44808	0.000167037	0.00497115	1.11729			Zfp747	0.196322	8.08318	3.67382	0.000982893	0.0284645	-0.79042
Pkp4	0.19593	4.23855	3.58568	0.00275908	0.0639563	-1.61435			9130017K11Rik	-1.21254	4.29813	-5.44755	0.000167177	0.00497115	1.11646			C1ql3	-0.562482	5.36729	-3.67027	0.000992164	0.0286919	-0.799092
Tmem176a	0.301645	3.4181	3.5856	0.00275955	0.0639563	-1.61451			Dnajc27	-0.490501	9.19078	-5.44741	0.000167213	0.00497115	1.11624			D130062J21Rik	0.626664	5.70381	3.66734	0.000999886	0.0288412	-0.806252
C030046E11Rik	-0.232121	2.06919	-3.58537	0.00276086	0.0639563	-1.61497			Zfyve16	1.12246	6.20375	5.44661	0.000167425	0.00497115	1.11499			Ptges	0.277903	5.95626	3.66723	0.00100018	0.0288412	-0.806525
Dennd2a	0.223187	2.85463	3.58212	0.00277919	0.0639563	-1.62126			Dmxl1	1.18597	7.94198	5.44511	0.000167818	0.00497509	1.11266			Pdgfc	-0.433192	5.10312	-3.66055	0.00101801	0.0292579	-0.822845
Mettl4	-0.225826	2.10754	-3.58197	0.00278004	0.0639563	-1.62155			Card10	-0.600078	7.19879	-5.44429	0.000168035	0.00497509	1.11138			Per2	0.570177	5.75353	3.6602	0.00101896	0.0292579	-0.823704
Cdh23	0.275168	1.88908	3.58173	0.00278141	0.0639563	-1.62202			Jak2	0.798137	7.63489	5.44192	0.000168663	0.00498657	1.10769			Krt9	-0.596426	4.40631	-3.66019	0.00101898	0.0292579	-0.823717
C230034O21Rik	-0.36471	2.8454	-3.58142	0.00278313	0.0639563	-1.6226			Ccdc90b	0.531884	8.6069	5.4385	0.000169574	0.00499614	1.10236			Pcdh10	-0.667583	6.62364	-3.65613	0.00102997	0.0295318	-0.833631
Ccdc109b	0.653542	2.65801	3.58113	0.00278479	0.0639563	-1.62317			Klhl7	0.82044	9.63537	5.43821	0.000169651	0.00499614	1.10191			Gngt2	0.485903	4.3306	3.6539	0.00103608	0.0296647	-0.839085
4930538K18Rik	0.434948	2.27075	3.58104	0.0027853	0.0639563	-1.62334			Kcnt2	1.2206	8.01863	5.438	0.000169706	0.00499614	1.10159			Ahrr	-0.351333	4.31531	-3.65234	0.00104034	0.0297028	-0.842874
9530085L11Rik	-0.52875	1.55371	-3.58081	0.00278659	0.0639563	-1.62378			Nadk2	0.598466	7.29243	5.43654	0.000170097	0.00499749	1.09931			Zfp472	0.30978	6.73484	3.65234	0.00104035	0.0297028	-0.842884
Socs3	0.406295	2.40165	3.57939	0.0027947	0.0639563	-1.62655			Ptprf	-0.591454	8.61458	-5.43604	0.000170233	0.00499749	1.09852			Foxred2	0.488685	6.31739	3.64827	0.00105161	0.029982	-0.852824
Mmp17	-0.27031	4.59459	-3.57839	0.00280038	0.0639563	-1.62848			Vps52	-0.514248	8.38447	-5.43433	0.000170691	0.00500389	1.09586			Aox4	-0.410722	3.675	-3.64719	0.00105461	0.0300253	-0.855456
Kif27	-0.408998	2.87298	-3.57819	0.00280152	0.0639563	-1.62886			Il2rg	-0.928549	4.51625	-5.4264	0.000172837	0.00505935	1.08349			Igsf1	-0.63026	5.91641	-3.64552	0.00105927	0.0300733	-0.859521
Apold1	0.466544	2.9079	3.57766	0.00280455	0.0639563	-1.62989			Tmem151a	-0.861491	9.73924	-5.42501	0.000173216	0.00505935	1.08132			Nsmce4a	0.339392	9.95851	3.64552	0.00105928	0.0300733	-0.859529
Gli3	-0.177251	2.78306	-3.57689	0.00280893	0.0639563	-1.63137			Vapb	-0.394997	9.2087	-5.42466	0.000173312	0.00505935	1.08077			Epha6	-0.487971	4.36522	-3.64481	0.00106125	0.0300872	-0.861249
Slc38a4	-0.440675	2.45471	-3.57683	0.00280928	0.0639563	-1.63149			Pltp	-0.734248	9.91401	-5.4224	0.000173929	0.00506245	1.07725			2010005H15Rik	0.91242	4.71803	3.6425	0.00106775	0.0302082	-0.866885
Rexo4	-0.299867	3.61286	-3.57509	0.0028193	0.0640215	-1.63487			Rph3a	-0.872532	9.23101	-5.42233	0.000173948	0.00506245	1.07714			Wnt4	-0.663801	5.34854	-3.64223	0.00106851	0.0302082	-0.867541
Jph4	-0.262435	4.22026	-3.5749	0.00282035	0.0640215	-1.63523			Uba1	-0.473954	8.80422	-5.42125	0.000174247	0.00506245	1.07544			Pdgfrl	0.236678	5.65355	3.64099	0.00107201	0.0302647	-0.870557
Dapk2	-0.565866	2.22248	-3.57428	0.00282396	0.0640215	-1.63644			Prrt1	-1.19538	8.59975	-5.42072	0.000174391	0.00506245	1.07462			Ltbp1	-0.252644	4.74937	-3.64025	0.00107413	0.0302823	-0.872382
Atad2b	-0.234602	3.06785	-3.57237	0.00283496	0.0641747	-1.64014			Sema6b	-0.868866	7.43929	-5.41514	0.000175934	0.00509414	1.0659			Kif9	-0.487241	4.94089	-3.63937	0.00107663	0.0303105	-0.874526
B3gat2	-0.276629	1.63463	-3.57174	0.00283861	0.0641747	-1.64136			Rsrc2	1.15396	8.42638	5.415	0.000175972	0.00509414	1.06568			2600006K01Rik	-0.344552	5.3232	-3.63786	0.00108091	0.0303886	-0.878187
Zcwpw2	-0.25923	2.35682	-3.56798	0.0028604	0.0645773	-1.64863			Vegfb	-0.571109	9.09174	-5.40995	0.000177381	0.00512779	1.05778			Ccdc36	-0.542453	4.26153	-3.63725	0.00108266	0.0303957	-0.879686
Bcs1l	-0.169844	3.57038	-3.56697	0.0028663	0.0645773	-1.65058			Tatdn2	-0.916398	6.71783	-5.40848	0.000177792	0.00513254	1.05549			Nkx2-1	-0.661826	3.71536	-3.63543	0.00108787	0.0304995	-0.884111
Serpind1	0.351256	2.56311	3.56662	0.00286833	0.0645773	-1.65126			Dnaja1	0.620297	11.4649	5.40724	0.000178139	0.00513544	1.05356			C530008M17Rik	-0.473186	5.65055	-3.6347	0.00108997	0.0305161	-0.885893
Cdkn2a	0.544783	1.64922	3.56519	0.00287675	0.0646771	-1.65404			Mtch1	-0.458925	11.1105	-5.38939	0.000183236	0.00527395	1.02562			Dpysl3	-0.576244	8.14997	-3.63265	0.0010959	0.0306397	-0.890901
Lhx3	0.894021	1.30709	3.5584	0.00291677	0.065385	-1.66717			Rif1	0.907765	6.72369	5.38865	0.00018345	0.00527395	1.02446			Six4	0.593804	4.82364	3.63191	0.00109804	0.0306573	-0.892706
Liph	0.417427	1.74456	3.55805	0.00291886	0.065385	-1.66785			Wbp4	0.668437	8.76481	5.38581	0.000184275	0.00529034	1.02002			Zfp260	0.257403	5.48327	3.63081	0.00110124	0.030704	-0.895385
Midn	0.304047	3.16318	3.55781	0.0029203	0.065385	-1.66832			Yipf4	0.434632	8.02499	5.3832	0.000185039	0.00529143	1.01592			Wscd2	0.898686	8.2453	3.62938	0.00110539	0.0307773	-0.898857
Bag3	0.271196	2.58211	3.55509	0.00293653	0.0656579	-1.67358			Cc2d1a	-0.420852	7.8513	-5.38307	0.000185076	0.00529143	1.01572			Sema6b	-0.333643	8.38806	-3.62811	0.00110909	0.0308378	-0.90194
Mapk13	0.328047	1.64009	3.55237	0.00295283	0.0659317	-1.67884			Phkb	0.481258	8.06904	5.38307	0.000185076	0.00529143	1.01572			Mtfp1	-0.241075	10.1405	-3.62747	0.00111097	0.0308478	-0.903508
Fut8	-0.207652	3.73252	-3.54942	0.00297067	0.0662181	-1.68456			Camsap3	-0.593692	7.69717	-5.38148	0.000185542	0.0052975	1.01323			Phyhd1	0.582107	9.81701	3.62487	0.00111861	0.0310171	-0.909826
Gnai2	0.258832	3.94897	3.54845	0.00297657	0.0662181	-1.68645			Snph	-0.478979	10.6161	-5.37562	0.000187271	0.0053309	1.00404			Arf3	-0.513385	9.85286	-3.6221	0.00112682	0.031202	-0.916575
Fignl1	-0.342283	1.65074	-3.54823	0.00297788	0.0662181	-1.68686			Fam57b	-0.567795	8.05853	-5.375	0.000187456	0.0053309	1.00306			Pppde2	-0.219139	8.88458	-3.6209	0.00113038	0.031244	-0.919492
Fat3	-0.418419	4.23416	-3.54493	0.00299799	0.0665742	-1.69326			Zdhhc20	0.929001	6.75842	5.37492	0.000187481	0.0053309	1.00293			Rpl3l	0.415079	4.9495	3.62018	0.00113253	0.031244	-0.921243
Rab3b	0.267258	4.84469	3.54341	0.00300729	0.0665766	-1.6962			Hdgf	-0.400893	8.59865	-5.37132	0.00018855	0.00535401	0.997297			Hsd17b7	-0.31331	7.7246	-3.62004	0.00113297	0.031244	-0.9216
Lgr5	0.858082	2.83822	3.54338	0.00300748	0.0665766	-1.69626			Vat1	-0.914139	6.67211	-5.37012	0.00018891	0.00535691	0.995408			Nfe2	0.694632	4.57741	3.61893	0.00113628	0.0312925	-0.924288
Ncan	-0.248132	4.83187	-3.5426	0.00301226	0.0665766	-1.69776			Nudt18	-0.500786	9.10082	-5.367	0.000189845	0.00536975	0.990519			Runx1	0.364079	4.86591	3.617	0.00114209	0.0314097	-0.928994
Ly86	0.367275	3.79788	3.54224	0.00301448	0.0665766	-1.69847			Pigg	0.702906	6.35772	5.36637	0.000190036	0.00536975	0.989521			Gvin1	0.559727	5.86228	3.61621	0.00114445	0.0314319	-0.930899
Ccl2	0.983612	2.18117	3.53901	0.00303437	0.066925	-1.70471			Znf41-ps	0.726997	4.98798	5.366	0.000190146	0.00536975	0.988951			E2f3	-0.271394	4.9786	-3.61392	0.00115138	0.0315793	-0.936468
Slc30a6	-0.250599	3.33536	-3.53754	0.00304345	0.0669676	-1.70755			Fam19a5	-0.472432	9.81559	-5.36518	0.000190395	0.00536975	0.987654			1810033B17Rik	0.705526	5.50089	3.61318	0.00115363	0.0315982	-0.938271
Ccdc70	0.204498	1.83949	3.53737	0.00304455	0.0669676	-1.70789			Naa60	-0.522242	9.13863	-5.36366	0.000190853	0.00537539	0.985272			2010012O05Rik	-0.311794	7.53776	-3.61123	0.00115957	0.0317179	-0.943008
Ankrd54	0.267429	2.83916	3.53562	0.00305541	0.0670535	-1.71127			Bmp1	-0.988879	5.82147	-5.35878	0.000192336	0.00540281	0.977603			1190002N15Rik	0.81259	8.36033	3.60888	0.00116678	0.0317418	-0.948725
2210015D19Rik	-0.417326	2.68123	-3.53488	0.00306	0.0670535	-1.7127			Tmcc2	-0.71112	11.2939	-5.35791	0.000192602	0.00540281	0.976233			Recql4	0.597238	6.08237	3.60875	0.00116719	0.0317418	-0.949055
Calb2	0.792694	2.61306	3.5338	0.00306676	0.0670535	-1.7148			Fgd1	-0.914729	6.32886	-5.3579	0.000192605	0.00540281	0.976218			Rem2	-0.747289	5.9946	-3.60838	0.00116834	0.0317418	-0.949957
8030425K09Rik	-0.320085	3.80683	-3.53349	0.0030687	0.0670535	-1.7154			Mapkapk5	-0.50698	8.05581	-5.35509	0.000193465	0.00541962	0.971806			Ptprc	0.426084	4.40364	3.608	0.00116951	0.0317418	-0.95088
Parp14	0.334679	1.88495	3.53343	0.00306907	0.0670535	-1.71551			Man1b1	-1.11301	7.06685	-5.3469	0.000195993	0.00547798	0.958941			Arg2	-1.1906	4.83018	-3.60768	0.00117049	0.0317418	-0.951654
Sdcbp2	0.376724	2.26709	3.52801	0.00310316	0.0677073	-1.726			Ctdsp1	-0.467547	8.2686	-5.34664	0.000196075	0.00547798	0.958529			Dsc2	-0.418081	3.79262	-3.60744	0.00117123	0.0317418	-0.952235
Cxcl5	1.10813	1.19051	3.52505	0.00312196	0.0680261	-1.73173			Nlrp5	-1.8512	2.26665	-5.34471	0.000196677	0.00548744	0.95549			Kctd7	-0.48725	6.11586	-3.60737	0.00117143	0.0317418	-0.952399
Cast	0.591122	1.76834	3.52111	0.00314714	0.0684829	-1.73936			Igsf3	-0.524109	6.75022	-5.34293	0.000197234	0.00549562	0.952688			Ncald	-0.23367	7.10418	-3.60543	0.00117744	0.0318619	-0.957118
Crip1	0.21695	3.24048	3.51972	0.00315603	0.0685542	-1.74204			Meis3	-0.768085	6.68832	-5.3402	0.000198089	0.00551207	0.948401			Numa1	0.311926	7.71352	3.60389	0.00118221	0.0318773	-0.960847
Ifit2	0.334061	2.61923	3.51928	0.00315885	0.0685542	-1.74289			Ddx3y	1.01158	8.68841	5.33621	0.000199351	0.00553207	0.942107			Arl11	0.717473	4.29149	3.60381	0.00118247	0.0318773	-0.961045
Armc7	0.184803	3.08695	3.51668	0.00317568	0.0688276	-1.74793			Sema4g	-0.753803	7.29701	-5.33553	0.000199564	0.00553207	0.941049			Camp	0.966892	5.35444	3.60372	0.00118274	0.0318773	-0.961261
Ccdc110	-0.611938	2.18489	-3.51425	0.00319141	0.0690764	-1.75262			Lrfn1	-0.799034	6.67583	-5.3354	0.000199605	0.00553207	0.940844			Rgs11	-0.541263	7.09681	-3.60187	0.00118852	0.0319275	-0.965753
Guf1	-0.278275	2.54572	-3.50945	0.00322282	0.0696263	-1.76192			Tpp2	0.621797	7.15106	5.32706	0.000202272	0.00559852	0.927694			St8sia5	0.675341	9.6681	3.60156	0.00118949	0.0319275	-0.966509
Ints2	-0.67641	3.16687	-3.50906	0.00322538	0.0696263	-1.76268			Msantd4	0.446099	9.66291	5.32461	0.000203061	0.00561289	0.923837			Bend4	-0.718109	5.82139	-3.60147	0.00118979	0.0319275	-0.966743
Itih4	0.351135	1.94502	3.50801	0.00323226	0.0696821	-1.7647			Ankrd29	0.755423	7.57514	5.32322	0.000203511	0.00561787	0.921642			Atf7	0.37495	5.23238	3.60111	0.00119092	0.0319275	-0.967618
Cisd2	-0.258858	3.13463	-3.50715	0.00323792	0.0697117	-1.76636			Syvn1	-0.45529	8.83085	-5.32212	0.000203864	0.00562017	0.919924			Fndc3b	-0.372817	5.6821	-3.59999	0.00119444	0.0319342	-0.970337
Ubtd2	-0.321912	3.33914	-3.50378	0.00326029	0.0700637	-1.77289			Dgcr8	0.590433	6.07602	5.31871	0.000204974	0.00563374	0.914541			Arx	-0.921915	3.5614	-3.59966	0.00119548	0.0319342	-0.971138
Tmem132d	-0.464601	4.36205	-3.50313	0.00326458	0.0700637	-1.77414			Zfhx4	1.44316	5.99199	5.31833	0.000205099	0.00563374	0.91394			Sp5	0.640979	6.96089	3.59952	0.00119591	0.0319342	-0.971475
Rock2	-0.188205	4.15382	-3.50235	0.00326978	0.0700637	-1.77565			Myo1d	0.597102	6.24607	5.31812	0.000205169	0.00563374	0.913603			Isg20	0.673478	5.58898	3.59666	0.00120494	0.0321008	-0.97841
Eya2	0.35996	1.61715	3.50209	0.00327151	0.0700637	-1.77615			Pex13	0.45988	7.65388	5.31499	0.000206191	0.00564924	0.908675			Ncrna00086	-0.343506	8.29254	-3.59611	0.0012067	0.0321008	-0.979757
Cdc20	-0.245503	1.35964	-3.50135	0.00327644	0.0700769	-1.77758			Eif1a	0.454346	8.28826	5.3142	0.000206452	0.00564924	0.907424			Cdk14	-0.443747	5.36471	-3.59453	0.00121172	0.0321008	-0.983584
Cst3	0.174098	5.97732	3.49936	0.00328975	0.070191	-1.78143			Hspa5	0.677373	10.2889	5.31303	0.000206836	0.00564924	0.905584			Ctxn1	-1.13886	6.79995	-3.59441	0.00121209	0.0321008	-0.983868
Ube2h	-0.141168	3.98691	-3.49927	0.00329041	0.070191	-1.78162			Hsph1	0.433728	11.0759	5.31262	0.00020697	0.00564924	0.904938			Lhx6	-0.834067	3.89922	-3.5942	0.00121277	0.0321008	-0.984385
4933406P04Rik	-0.525673	2.19098	-3.49556	0.00331536	0.0706307	-1.78879			BC125002	1.02095	4.86239	5.31226	0.00020709	0.00564924	0.904366			Pcdh18	-0.55716	5.56457	-3.59362	0.00121464	0.0321008	-0.985804
Arpp19	-0.324804	5.27576	-3.49243	0.00333661	0.0709904	-1.79485			Psmd14	0.431719	11.1105	5.30976	0.000207917	0.00566076	0.900413			Icam1	0.502258	5.21856	3.59357	0.0012148	0.0321008	-0.985921
Scn5a	-0.215463	2.89641	-3.49167	0.00334174	0.0710065	-1.79631			Ube2v2	0.787963	7.74529	5.30934	0.000208056	0.00566076	0.899751			Psmb8	0.707401	7.59389	3.59305	0.00121644	0.0321008	-0.987171
0610010F05Rik	-0.257103	3.37072	-3.48946	0.00335682	0.0712338	-1.80058			Ipo13	-0.39772	9.10096	-5.30499	0.000209503	0.00569267	0.892886			Nts	-0.914844	6.74343	-3.59305	0.00121645	0.0321008	-0.987172
Cfb	0.772345	1.97716	3.48867	0.00336228	0.0712567	-1.80212			Aars	-0.456612	9.88308	-5.30369	0.000209937	0.00569704	0.890833			Sim2	-0.459626	3.86595	-3.59206	0.00121961	0.0321183	-0.989571
Aldh1a1	-0.48257	3.19237	-3.48031	0.00342002	0.0723105	-1.81828			Adrbk1	-0.662772	8.95174	-5.30282	0.000210228	0.00569751	0.889459			A730054J21Rik	0.5688	8.29042	3.59186	0.00122029	0.0321183	-0.990079
4631405K08Rik	0.240344	1.7993	3.47983	0.00342337	0.0723105	-1.81921			Polb	0.557125	8.64004	5.30191	0.000210533	0.00569835	0.888024			Slc46a3	0.239685	8.14445	3.59111	0.00122268	0.0321395	-0.991887
Cbx6	-0.258356	4.72137	-3.47955	0.00342535	0.0723105	-1.81976			Cnnm1	-0.906251	7.83153	-5.29809	0.000211818	0.00571465	0.881991			Pisd-ps3	0.534751	9.76778	3.58935	0.00122837	0.032247	-0.996164
Mtm1	-0.4448	1.86201	-3.47763	0.00343876	0.0723586	-1.82346			Ankrd34a	-0.648301	8.41807	-5.29793	0.000211871	0.00571465	0.881742			Wdr69	-0.388015	4.21537	-3.58574	0.00124007	0.0324365	-1.00491
Pde10a	-0.313002	3.87223	-3.47757	0.00343922	0.0723586	-1.82359			Sirt1	0.97016	7.56305	5.29725	0.000212103	0.00571465	0.880662			Nrg3	-0.655786	5.46051	-3.58567	0.00124032	0.0324365	-1.00509
6430628N08Rik	0.43108	2.55876	3.47681	0.00344453	0.0723586	-1.82505			Cwf19l2	0.947244	6.67123	5.29686	0.000212233	0.00571465	0.880051			Plcb4	0.427909	6.75294	3.58551	0.00124083	0.0324365	-1.00548
Mapkbp1	-0.378451	3.54532	-3.47668	0.00344544	0.0723586	-1.8253			Slc8a2	-0.865356	5.6272	-5.29467	0.000212975	0.00571991	0.876595			Phlda1	-0.39345	8.5664	-3.58515	0.001242	0.0324365	-1.00634
Cep350	0.146727	2.71365	3.47545	0.00345411	0.0724472	-1.82769			Sephs2	-0.401645	8.37645	-5.29447	0.000213043	0.00571991	0.876278			Calml4	-1.17505	6.55645	-3.58462	0.00124374	0.03244	-1.00763
Paqr3	-0.551439	2.43777	-3.47392	0.00346493	0.0725805	-1.83066			Tcf12	0.537545	7.28997	5.29386	0.000213253	0.00571991	0.8753			Zfp57	-0.333338	4.64505	-3.58167	0.00125341	0.03265	-1.01477
S100b	0.242854	3.92166	3.47325	0.00346961	0.0725851	-1.83194			D030063E12	0.997501	6.28361	5.2896	0.000214705	0.00575145	0.868574			H2-K2	0.474068	9.30054	3.57913	0.00126181	0.032807	-1.02093
Pnpla3	-0.4193	2.51304	-3.46929	0.00349776	0.072926	-1.8396			Comt	-0.476591	9.06787	-5.2875	0.000215427	0.00576337	0.865245			Sp8	-0.610015	4.06091	-3.57887	0.00126268	0.032807	-1.02157
Zmynd15	0.321458	1.97704	3.46904	0.00349951	0.072926	-1.84007			Gpr162	-0.56067	10.2712	-5.28413	0.000216587	0.00578696	0.859924			Ngp	1.09916	5.53058	3.57586	0.00127273	0.0330257	-1.02888
Syt16	-0.404919	5.10189	-3.46865	0.00350232	0.072926	-1.84084			Bcas1os2	-0.919281	1.86603	-5.27765	0.000218839	0.00583446	0.849673			BC048546	-0.537841	6.27673	-3.57282	0.00128294	0.033239	-1.03623
Wfdc3	-0.282325	2.58405	-3.46844	0.00350386	0.072926	-1.84125			Rnd3	0.55085	6.67132	5.27741	0.000218926	0.00583446	0.849278			Epha3	0.591484	5.83231	3.57243	0.00128424	0.033239	-1.03717
Cdc40	-0.24635	3.78613	-3.4667	0.00351627	0.0730908	-1.84461			Ttc7b	-0.659179	8.61824	-5.27514	0.000219719	0.00584138	0.845691			Efcab1	-0.559817	4.75407	-3.57155	0.00128723	0.0332694	-1.03931
Pclo	-0.18044	4.59034	-3.46573	0.00352326	0.0731425	-1.84649			Impdh1	-0.727004	7.47102	-5.27405	0.000220103	0.00584138	0.843962			Ly9	0.664892	4.71	3.57111	0.00128871	0.0332694	-1.04037
Abp1	0.894911	2.80993	3.46176	0.00355188	0.0733055	-1.85416			Prr12	-1.13365	6.44	-5.27174	0.000220917	0.00584138	0.840301			Rgs8	0.601976	9.22618	3.56908	0.00129558	0.0333828	-1.04528
Dhx29	0.151245	2.45064	3.46141	0.00355442	0.0733055	-1.85484			Cdc37l1	0.436871	7.93573	5.27126	0.000221085	0.00584138	0.839549			Pnma3	-0.465336	7.61718	-3.56884	0.00129641	0.0333828	-1.04586
Sdf2l1	0.188715	3.08833	3.46134	0.00355494	0.0733055	-1.85498			Ppil4	0.885717	8.53109	5.27106	0.000221155	0.00584138	0.839233			9330154J02Rik	0.510752	4.11056	3.56807	0.00129903	0.0334079	-1.04772
Macrod2	-0.205718	2.43924	-3.46089	0.00355818	0.0733055	-1.85584			Ddx10	0.721666	6.88461	5.2703	0.000221423	0.00584138	0.838033			Plekhh3	0.469975	9.32061	3.56757	0.00130074	0.0334094	-1.04894
Itm2a	-0.289199	4.32443	-3.46078	0.00355894	0.0733055	-1.85605			Dpp9	-0.575749	8.56964	-5.26986	0.000221579	0.00584138	0.837334			Npnt	-0.380986	4.41764	-3.56612	0.00130572	0.0334813	-1.05246
Rad1	-0.311415	2.90079	-3.46073	0.00355931	0.0733055	-1.85614			Slc39a11	-0.618467	8.36644	-5.26919	0.000221819	0.00584138	0.836261			A2m	0.644155	6.62793	3.56579	0.00130686	0.0334813	-1.05326
Cpa6	0.946578	2.33852	3.46027	0.00356268	0.0733055	-1.85704			Sipa1	-0.538025	6.59259	-5.26914	0.000221835	0.00584138	0.836191			1500016L03Rik	1.04755	9.63744	3.56512	0.00130914	0.0334832	-1.05487
Mybpc3	-1.08911	0.727785	-3.45923	0.00357024	0.0733682	-1.85905			Ubxn6	-0.403997	9.46541	-5.2687	0.000221991	0.00584138	0.835493			Tmem52	0.561093	5.69645	3.5641	0.00131265	0.0334832	-1.05733
Zfp446	-0.229631	2.32273	-3.45784	0.00358034	0.0733865	-1.86173			D3Ertd751e	0.793324	5.2521	5.2664	0.00022281	0.00584878	0.831842			Acat3	-0.438454	6.60854	-3.56405	0.00131282	0.0334832	-1.05746
Cd55	-0.321079	1.88206	-3.45733	0.00358408	0.0733865	-1.86272			Ubald1	-0.490414	8.46652	-5.26633	0.000222835	0.00584878	0.831734			Rtp4	0.718258	7.42638	3.56384	0.00131355	0.0334832	-1.05797
Klf4	0.448987	2.38132	3.45666	0.00358898	0.0733865	-1.86402			Nudt21	0.589029	8.3649	5.26522	0.000223232	0.00585182	0.82997			Naip6	0.619098	6.42282	3.56238	0.00131861	0.0335486	-1.06151
Slfn8	0.382551	2.09456	3.45663	0.00358919	0.0733865	-1.86407			Lrp10	-0.645423	8.50664	-5.26422	0.000223587	0.00585377	0.828392			Fam198b	-0.32205	4.45941	-3.56214	0.00131944	0.0335486	-1.06209
Creg1	0.204361	3.19284	3.45065	0.00363328	0.0741947	-1.87565			Rock2	0.969415	8.88314	5.26179	0.000224458	0.00586919	0.824537			Fam65b	-0.576022	4.96954	-3.5606	0.00132477	0.0336419	-1.06581
Mlph	0.884882	1.38255	3.44794	0.00365339	0.0745117	-1.88088			Slc9a1	-0.61893	8.47649	-5.2576	0.000225968	0.00590126	0.817891			Galntl2	1.42724	8.64186	3.55697	0.00133745	0.0339212	-1.07458
Glycam1	0.711103	2.09131	3.44697	0.00366059	0.0745649	-1.88275			2310057M21Rik	0.472994	6.32871	5.25385	0.000227327	0.00591916	0.811949			Nr6a1	0.425842	6.30168	3.55599	0.00134092	0.0339666	-1.07697
Map2k1	0.166727	5.07506	3.44608	0.00366726	0.0746074	-1.88448			Rdx	0.490313	8.92186	5.2537	0.000227383	0.00591916	0.811704			Plscr1	0.421641	7.15419	3.5548	0.0013451	0.03403	-1.07984
Tmprss11d	0.183224	1.66398	3.44451	0.00367903	0.0746822	-1.88751			St8sia6	0.646097	6.13683	5.25336	0.000227507	0.00591916	0.811164			Plaur	0.913018	5.06621	3.55406	0.00134771	0.0340532	-1.08162
Nrn1	-0.317793	4.73602	-3.44436	0.00368013	0.0746822	-1.8878			Ankrd54	-0.494355	6.99133	-5.25235	0.000227874	0.00592131	0.809565			Creb3l3	0.619658	5.4963	3.55109	0.00135826	0.0342771	-1.08881
Sult6b1	0.422833	1.01059	3.4426	0.00369337	0.0747307	-1.8912			Mustn1	0.927452	5.19501	5.25104	0.00022835	0.00592629	0.807495			Ttr	-2.55529	8.17341	-3.54977	0.00136296	0.0343526	-1.09199
Hyls1	0.178546	1.81056	3.44232	0.00369551	0.0747307	-1.89175			Sez6	-0.435965	8.01195	-5.25008	0.000228704	0.00592808	0.805959			Cd300c	0.251658	3.42701	3.54685	0.00137346	0.0345742	-1.09906
Mterfd3	-0.259354	3.4352	-3.44221	0.00369631	0.0747307	-1.89196			Sdhc	-0.455705	9.19071	-5.24765	0.000229593	0.00594372	0.802114			Lrrc4c	-0.427035	8.04924	-3.54597	0.00137664	0.0346111	-1.10119
Sult2b1	0.299591	3.55116	3.4395	0.00371677	0.075051	-1.89719			Kctd13	-0.518421	10.0382	-5.24362	0.000231081	0.00597131	0.795709			Lphn2	-0.533425	7.91193	-3.54434	0.00138253	0.0347161	-1.10512
Col2a1	0.896683	1.84957	3.43526	0.00374906	0.0754381	-1.90539			Plekho2	-0.582113	6.49427	-5.24321	0.000231233	0.00597131	0.795058			Rhod	0.671328	7.0107	3.54319	0.00138668	0.0347185	-1.10788
Zfp711	-0.273758	3.38694	-3.43473	0.0037531	0.0754381	-1.90641			Acbd5	0.754443	8.46492	5.24108	0.000232025	0.00598434	0.791668			Ncam2	-0.356376	5.13407	-3.54305	0.00138721	0.0347185	-1.10824
Adora3	0.441485	2.54601	3.43469	0.00375342	0.0754381	-1.90649			Fnip1	0.880111	8.09007	5.24019	0.000232355	0.00598544	0.790257			Trim62	1.01895	7.32637	3.54289	0.00138778	0.0347185	-1.10861
Glra2	-0.487417	3.62015	-3.43366	0.00376131	0.0754381	-1.90848			Letm1	-0.404888	7.50781	-5.23784	0.00023323	0.00599467	0.786532			Nkain3	-0.405575	4.88084	-3.54233	0.00138983	0.0347268	-1.10997
Lmo7	-0.23134	4.32303	-3.43358	0.00376193	0.0754381	-1.90864			Rap1a	0.643466	9.46979	5.23768	0.000233289	0.00599467	0.786279			Akap14	-0.34888	4.23491	-3.53924	0.00140112	0.0349656	-1.11742
Psme1	0.205487	3.74593	3.43261	0.00376941	0.0754381	-1.91052			Fmnl2	0.655885	9.55134	5.23672	0.000233652	0.00599659	0.784739			Tbx6	0.545157	6.28555	3.53811	0.0014053	0.0350268	-1.12017
Tmem44	-0.277417	4.13895	-3.43242	0.00377082	0.0754381	-1.91087			Zfp449	0.752514	6.36744	5.23562	0.000234061	0.00599969	0.783004			Zbtb40	0.361256	5.48384	3.5359	0.00141344	0.0351864	-1.12549
Lrp1b	-0.432066	2.87999	-3.43213	0.00377307	0.0754381	-1.91144			Pdxk	-0.556514	8.05802	-5.23256	0.000235215	0.00600646	0.778128			Lilra6	0.506351	4.87127	3.53291	0.00142457	0.0353799	-1.13271
Fras1	-0.316703	4.10172	-3.4295	0.00379333	0.0756199	-1.91652			Cdc27	0.648165	6.94372	5.23206	0.000235404	0.00600646	0.777332			Batf	0.433976	5.00686	3.53216	0.00142738	0.0353799	-1.13453
Foxf2	0.278751	1.81652	3.42935	0.00379449	0.0756199	-1.9168			Gareml	-0.848185	6.585	-5.23161	0.000235571	0.00600646	0.776627			Atrnl1	-0.360622	6.75869	-3.53184	0.00142857	0.0353799	-1.13529
Gtf2a2	-0.230108	3.5834	-3.42793	0.00380551	0.0756199	-1.91955			Tnfaip8l1	-0.691306	7.25885	-5.23158	0.000235584	0.00600646	0.776572			Tnfaip8l3	-0.482927	3.12311	-3.53162	0.0014294	0.0353799	-1.13582
Txlnb	0.488936	1.65917	3.4274	0.00380962	0.0756199	-1.92058			Papolg	0.663385	8.38478	5.23109	0.000235768	0.00600646	0.775798			Cbln1	1.29422	10.1943	3.53147	0.00142997	0.0353799	-1.13619
Kng1	0.604977	1.80384	3.42737	0.00380983	0.0756199	-1.92063			Ramp2	-0.789676	8.88584	-5.2298	0.000236257	0.00601155	0.773746			Fam5b	-0.384658	5.93583	-3.52979	0.00143626	0.0354573	-1.14023
Tshz2	0.308636	3.49768	3.42734	0.00381007	0.0756199	-1.92069			Fam73a	0.507655	8.95748	5.22169	0.00023935	0.00608283	0.760847			Cdc20	0.59788	6.78541	3.5297	0.00143661	0.0354573	-1.14046
Mmp15	-0.321591	2.83088	-3.42594	0.00382096	0.075623	-1.92339			Fyttd1	0.665761	7.78213	5.21798	0.00024078	0.0061117	0.754942			Epc1	0.283829	6.4153	3.52858	0.00144082	0.0355179	-1.14315
Fgb	0.76773	2.09098	3.4258	0.00382206	0.075623	-1.92367			Pkd2	0.599273	9.00031	5.21408	0.000242291	0.00614257	0.748737			Tchp	0.282407	7.8787	3.52804	0.00144285	0.0355246	-1.14445
Grem2	-0.35883	4.25578	-3.42535	0.00382556	0.075623	-1.92453			Arhgap21	0.612666	10.5494	5.21287	0.000242765	0.00614709	0.746801			Gpsm2	-0.38179	6.60099	-3.52636	0.00144924	0.0356385	-1.14852
Ly9	0.636694	1.77337	3.42493	0.00382884	0.075623	-1.92535			Abhd17a	-0.489106	9.254	-5.20858	0.000244442	0.00617906	0.739973			Cst6	0.33272	6.20288	3.52542	0.00145279	0.0356826	-1.15077
Decr2	-0.157195	3.54098	-3.4242	0.00383456	0.0756441	-1.92676			Spns1	-0.639363	8.0023	-5.20791	0.000244707	0.00617906	0.738901			Egr3	-0.782748	4.00441	-3.52436	0.00145681	0.0357379	-1.15332
Deb1	-0.172067	4.0574	-3.42248	0.00384802	0.0757929	-1.93008			Setd2	0.680662	8.25658	5.20669	0.000245186	0.00617906	0.73696			Slc18a2	-1.07633	7.38547	-3.52219	0.00146513	0.0358603	-1.15856
1700063D05Rik	0.483852	1.67508	3.42067	0.00386224	0.0757929	-1.93358			Carm1	-0.64756	9.16257	-5.20662	0.000245215	0.00617906	0.736843			Snx31	-0.2689	3.3922	-3.52213	0.00146535	0.0358603	-1.1587
4933411K16Rik	0.447135	2.22821	3.42003	0.00386734	0.0757929	-1.93483			Lingo3	-0.684948	8.02084	-5.20209	0.000247005	0.0062128	0.729632			C530042K13Rik	-0.426678	5.2863	-3.52034	0.00147223	0.035985	-1.16301
Cpeb2	-0.311391	3.08403	-3.41974	0.00386959	0.0757929	-1.93538			Fmnl1	-0.971902	5.93327	-5.20173	0.000247151	0.0062128	0.729045			Tyrobp	0.73973	9.09084	3.51651	0.00148706	0.0363037	-1.17224
C330019G07Rik	-0.153586	3.59295	-3.41949	0.0038716	0.0757929	-1.93587			Zbtb11	0.757673	9.79687	5.19933	0.000248107	0.00622931	0.725217			Krt25	1.23453	7.66157	3.51382	0.00149756	0.0365019	-1.17871
Muc13	0.258832	2.13003	3.41849	0.00387945	0.0757929	-1.93779			Prmt8	-0.531091	10.2638	-5.19473	0.000249947	0.0062662	0.717889			Fam19a4	-0.963821	4.58227	-3.51351	0.00149879	0.0365019	-1.17947
Psg23	0.342389	3.06591	3.41834	0.00388069	0.0757929	-1.93809			Ppp1r42	1.41417	2.18951	5.19332	0.000250516	0.0062662	0.715634			Ncaph	-0.331719	4.35073	-3.51062	0.00151016	0.0367346	-1.18642
Spen	0.224054	3.18896	3.41818	0.00388189	0.0757929	-1.93839			Snx13	0.957894	8.19689	5.19323	0.000250549	0.0062662	0.715501			Adra1b	-0.596659	6.5624	-3.50993	0.00151289	0.0367566	-1.18808
Camk1g	0.328347	4.12494	3.41777	0.00388517	0.0757929	-1.93919			Panx2	-0.711542	8.19576	-5.19266	0.00025078	0.0062662	0.714587			Banp	0.455726	7.95437	3.50865	0.00151797	0.0367688	-1.19117
Atp2a2	-0.196065	5.18823	-3.41732	0.00388873	0.0757929	-1.94005			Defb1	1.26069	3.56974	5.19078	0.00025154	0.00627101	0.711588			Hip1r	-0.221642	7.53629	-3.50781	0.0015213	0.0367688	-1.19318
Chi3l3	0.683065	0.61047	3.41361	0.00391824	0.0761399	-1.94722			Vps26a	0.536471	9.02864	5.19061	0.000251612	0.00627101	0.711306			Ddx58	0.396438	4.48657	3.5069	0.00152491	0.0367688	-1.19537
Csmd1	-0.239789	3.54362	-3.41354	0.00391882	0.0761399	-1.94736			Mgat4b	-0.369864	9.47476	-5.18995	0.000251877	0.00627101	0.71026			Jph2	-0.362731	4.616	-3.5068	0.00152532	0.0367688	-1.19561
Samd9l	0.283757	2.83139	3.41308	0.00392253	0.0761399	-1.94825			Rbms3	0.571707	7.68203	5.18791	0.000252705	0.00627847	0.707005			Kcna4	-0.751834	6.84041	-3.50644	0.00152676	0.0367688	-1.19649
Vegfa	0.214674	3.11974	3.41233	0.0039285	0.0761399	-1.94969			C430045I18Rik	0.637296	5.39834	5.18773	0.00025278	0.00627847	0.706711			Ucn	-0.87845	4.85487	-3.50597	0.00152865	0.0367688	-1.19762
Pfkfb3	0.372497	3.06852	3.41178	0.00393287	0.0761399	-1.95075			Hrk	-0.427809	7.53491	-5.18351	0.000254503	0.00631374	0.699973			8430408G22Rik	0.953791	6.04411	3.50564	0.00152998	0.0367688	-1.19842
Sema5b	-0.307269	2.8711	-3.41156	0.00393464	0.0761399	-1.95117			9130019P16Rik	-1.14882	4.43423	-5.18162	0.000255279	0.00632545	0.696954			Gna12	-0.310261	8.08155	-3.50561	0.00153007	0.0367688	-1.19848
Rassf4	0.379811	2.47723	3.41005	0.00394682	0.0762848	-1.9541			Trim32	-0.584646	11.0362	-5.17873	0.00025647	0.00634469	0.692337			Irf9	0.511607	5.77478	3.50536	0.00153107	0.0367688	-1.19907
Sfmbt2	-0.355174	2.1513	-3.40943	0.00395178	0.0762899	-1.95529			Arntl	0.477256	8.01763	5.17825	0.000256665	0.00634469	0.691583			Cntnap3	-0.288769	3.07468	-3.50512	0.00153205	0.0367688	-1.19966
Eif4a2	-0.152765	5.47549	-3.40658	0.0039748	0.0766435	-1.9608			3110035E14Rik	0.640106	10.9919	5.17575	0.000257705	0.00636284	0.687572			Dhcr7	-0.424124	7.97196	-3.50478	0.0015334	0.0367688	-1.20048
Hdac2	-0.24444	3.86106	-3.40212	0.00401117	0.077253	-1.96942			Wdtc1	-0.792483	7.44996	-5.1734	0.000258681	0.00637466	0.683823			Syce2	0.356618	7.07372	3.50356	0.00153829	0.0368423	-1.20341
2610528A11Rik	0.251603	1.89112	3.4005	0.00402439	0.0774159	-1.97254			C030034E14Rik	-0.757986	10.1396	-5.17312	0.000258797	0.00637466	0.683381			Trpm8	0.304633	3.68057	3.50154	0.00154646	0.0369942	-1.20828
Mgea5	-0.239504	4.63784	-3.39962	0.00403161	0.0774632	-1.97424			Mrpl50	0.606316	7.72035	5.171	0.000259684	0.00638897	0.679984			Slc5a1	1.02801	5.69412	3.49866	0.00155811	0.0372289	-1.21519
B230117O15Rik	-0.393355	1.66988	-3.39869	0.00403932	0.0775197	-1.97605			Arid1a	-0.518934	9.07123	-5.16925	0.000260416	0.0063994	0.677195			Pik3ip1	0.485367	8.19686	3.49818	0.0015601	0.0372324	-1.21636
Acaa1a	-0.220608	2.77831	-3.39688	0.0040542	0.0776264	-1.97953			Crmp1	-0.550775	10.5407	-5.16763	0.0002611	0.00640219	0.674592			Plekhf1	0.589629	7.58149	3.49675	0.0015659	0.0373269	-1.21978
Nnt	-0.293988	3.46636	-3.39685	0.00405444	0.0776264	-1.97959			Snrnp48	0.858303	6.76998	5.16752	0.000261144	0.00640219	0.674424			Tbr1	-1.57707	3.48467	-3.49512	0.0015726	0.0374423	-1.2237
Padi2	0.258391	3.34064	3.39422	0.00407623	0.0778124	-1.98466			Naa30	0.455342	7.82342	5.16654	0.000261558	0.00640477	0.672855			Spink8	-1.573	4.05584	-3.49386	0.0015778	0.0374852	-1.22674
Spry4	0.25716	1.47814	3.39388	0.00407907	0.0778124	-1.98532			Jph3	-0.464696	9.67555	-5.16378	0.000262724	0.0064174	0.668441			Sptlc3	-0.30334	4.24151	-3.49378	0.00157811	0.0374852	-1.22692
2010321M09Rik	-0.173991	3.02119	-3.39345	0.00408268	0.0778124	-1.98616			Slitrk4	0.926152	8.76126	5.16279	0.000263144	0.0064174	0.666856			2610002M06Rik	-0.268615	7.05505	-3.49086	0.00159021	0.0376973	-1.23395
Colq	-0.52515	1.56029	-3.39338	0.0040833	0.0778124	-1.9863			Lysmd3	0.81467	6.83872	5.16207	0.000263451	0.0064174	0.665699			Matn1	-0.189677	3.58522	-3.49058	0.00159136	0.0376973	-1.23461
Cgn	-0.184401	1.99733	-3.39077	0.00410505	0.0781055	-1.99134			Diras1	-0.665773	6.67578	-5.16136	0.000263753	0.0064174	0.664565			Cnot6	0.322614	7.54969	3.48956	0.00159562	0.0376973	-1.23707
Fxyd2	-0.260609	3.47018	-3.39038	0.00410829	0.0781055	-1.99208			Fut8	0.476024	7.31298	5.16109	0.000263867	0.0064174	0.664136			Kcnb2	-0.537381	4.90715	-3.48944	0.00159611	0.0376973	-1.23735
Brd7	-0.20733	3.34777	-3.38955	0.00411527	0.0781468	-1.99369			Gin1	0.764977	6.00696	5.16058	0.000264085	0.0064174	0.663316			Fbn2	-0.534672	4.75536	-3.48909	0.00159755	0.0376973	-1.23818
Clic5	0.253384	2.01056	3.38512	0.00415259	0.0784096	-2.00224			Trim46	-0.625399	8.25505	-5.15956	0.00026452	0.0064174	0.661683			Tspyl3	-0.327204	8.63415	-3.48886	0.00159851	0.0376973	-1.23873
Mgat4c	-0.234836	2.59123	-3.38475	0.00415577	0.0784096	-2.00297			Vstm2a	0.666706	10.1564	5.15944	0.000264572	0.0064174	0.661488			Hsph1	-0.361687	10.3572	-3.4881	0.00160172	0.0376973	-1.24058
Islr2	-0.319961	4.32995	-3.38414	0.00416092	0.0784096	-2.00414			Wdr20	0.402687	7.0467	5.15866	0.000264902	0.0064174	0.660252			Jakmip1	-0.401071	5.84361	-3.48766	0.00160353	0.0376973	-1.24162
Ccl4	1.12999	2.25061	3.38395	0.0041625	0.0784096	-2.0045			Zfp51	1.00272	5.40564	5.15807	0.000265156	0.0064174	0.6593			Slc15a3	0.676428	5.22878	3.48758	0.00160386	0.0376973	-1.24181
Zbtb38	0.332765	2.28408	3.38389	0.00416306	0.0784096	-2.00462			Omt2b	2.07244	1.41586	5.15512	0.00026642	0.00643464	0.654584			Cdh13	-0.409212	6.28778	-3.48701	0.00160624	0.0376973	-1.24318
D8Ertd82e	0.246038	2.01287	3.38352	0.00416615	0.0784096	-2.00533			Syngr3	-0.420597	9.1826	-5.15451	0.000266686	0.00643464	0.653595			Cfp	0.585127	8.57293	3.48655	0.0016082	0.0376973	-1.2443
Zdhhc3	-0.161591	3.51075	-3.38313	0.00416953	0.0784096	-2.00609			Rogdi	-0.596813	10.7311	-5.15425	0.000266796	0.00643464	0.653185			Mt1	0.508417	9.21586	3.48616	0.00160982	0.0376973	-1.24522
Islr	0.405329	3.38776	3.38298	0.00417076	0.0784096	-2.00637			Hcn2	-0.750575	7.92749	-5.14992	0.000268669	0.00645389	0.646248			Atoh7	0.595736	5.10845	3.48581	0.00161128	0.0376973	-1.24606
A330050F15Rik	0.299579	2.30515	3.38277	0.00417252	0.0784096	-2.00677			Fra10ac1	0.505691	6.98661	5.14974	0.000268746	0.00645389	0.645964			Elfn2	-0.629172	5.6505	-3.48232	0.00162606	0.0379992	-1.25446
Ctxn3	0.420477	1.62899	3.38016	0.00419479	0.0787372	-2.01181			Micu2	0.407171	8.04533	5.14954	0.000268833	0.00645389	0.645642			3632451O06Rik	0.51076	7.03743	3.48052	0.00163371	0.0381126	-1.25877
Zbtb34	-0.247241	2.7392	-3.37811	0.00421238	0.0789368	-2.01578			Crnkl1	0.507041	6.45706	5.14837	0.00026934	0.00645389	0.643774			Pmepa1	-0.389901	6.56429	-3.48015	0.00163529	0.0381126	-1.25966
Slfn2	0.323526	2.49569	3.37779	0.00421514	0.0789368	-2.0164			Cdh13	-0.740486	6.55149	-5.14824	0.000269396	0.00645389	0.643566			I830012O16Rik	0.724871	6.12635	3.47985	0.00163657	0.0381126	-1.26038
Gm715	-0.406954	3.03483	-3.37687	0.00422301	0.0789931	-2.01816			Shf	-0.511254	7.73611	-5.14811	0.000269455	0.00645389	0.643351			Ccdc108	-0.437218	4.90779	-3.47865	0.00164171	0.0381881	-1.26326
Rac2	0.28773	1.96795	3.37274	0.00425876	0.0795703	-2.02614			Caly	-0.627895	11.2112	-5.14736	0.000269781	0.00645428	0.642149			Ttll7	-0.244713	6.71621	-3.47711	0.0016483	0.0382975	-1.26695
Mbip	-0.228607	3.19454	-3.37037	0.00427938	0.0797749	-2.03071			Dnajc30	-0.419235	9.81685	-5.137	0.000274337	0.00655575	0.625536			Eif4ebp3	0.368595	8.12246	3.47628	0.00165185	0.038309	-1.26893
Six2	0.365469	2.61274	3.37035	0.00427953	0.0797749	-2.03075			Bet1	0.453069	7.15528	5.13369	0.000275809	0.00658336	0.620229			Nupr1	0.435937	7.95071	3.47611	0.00165259	0.038309	-1.26934
Lypd6	-0.228582	2.80577	-3.36854	0.00429539	0.0799383	-2.03425			Crtc1	-0.474043	7.65116	-5.13111	0.000276962	0.00659655	0.616089			Hpn	0.613177	5.82138	3.47543	0.00165552	0.0383329	-1.27097
Pvr	0.219814	2.42557	3.36823	0.00429813	0.0799383	-2.03485			Pth1r	-0.734923	6.58693	-5.13104	0.000276996	0.00659655	0.61597			Fxyd7	-0.494046	6.88953	-3.47257	0.00166794	0.0385764	-1.27784
B2m	0.363712	4.33326	3.36626	0.00431541	0.080168	-2.03865			Id4	0.395155	10.2297	5.12932	0.000277764	0.00660729	0.613222			Celf5	-0.601695	5.66349	-3.47145	0.00167282	0.0386447	-1.28052
Srebf1	0.305347	3.54445	3.36517	0.00432496	0.0802536	-2.04074			AI837181	-0.562686	8.81255	-5.12746	0.000278604	0.00661328	0.610227			Irs4	-0.310528	5.10285	-3.47101	0.00167472	0.0386447	-1.28157
Havcr2	0.435211	1.84098	3.36426	0.00433301	0.0803114	-2.0425			Slk	0.564174	7.13279	5.12621	0.000279168	0.00661328	0.60822			Fscn1	-0.485468	7.74576	-3.4702	0.00167826	0.0386719	-1.28351
Ints7	-0.228517	3.70346	-3.36254	0.00434822	0.0803892	-2.04582			Neurl1a	-0.639133	7.07276	-5.12501	0.000279709	0.00661328	0.606298			Runx2	-0.262078	3.69634	-3.46987	0.00167973	0.0386719	-1.28431
Slc5a7	-0.50096	2.56091	-3.36191	0.00435383	0.0803892	-2.04704			Dennd6a	0.480774	7.44291	5.12476	0.000279821	0.00661328	0.605901			Tmem171	-0.439324	3.45286	-3.46905	0.00168332	0.0387107	-1.28628
Aifm3	-0.228284	3.55972	-3.36166	0.004356	0.0803892	-2.04751			Ube3a	0.878586	7.32487	5.12474	0.000279833	0.00661328	0.60586			Drp2	-0.202164	5.1137	-3.46372	0.00170686	0.0391979	-1.29904
Ctsd	0.284272	4.53215	3.36114	0.00436064	0.0803892	-2.04852			Arl8a	-0.52752	9.79437	-5.12441	0.000279979	0.00661328	0.605341			Akr1b7	0.891911	5.82652	3.46337	0.00170839	0.0391979	-1.29987
Grem1	0.461196	2.10278	3.36078	0.00436382	0.0803892	-2.04921			Shisa4	-0.516501	10.507	-5.12384	0.00028024	0.00661328	0.604418			Pitx3	-0.609043	5.1705	-3.46141	0.00171716	0.0393165	-1.30458
Apbb2	-0.13733	3.91754	-3.36044	0.00436688	0.0803892	-2.04987			D17Wsu104e	-0.453259	7.68679	-5.1222	0.000280985	0.00662334	0.601785			Wdr35	-0.302243	7.10136	-3.46134	0.00171745	0.0393165	-1.30473
Car14	0.270303	2.96044	3.35842	0.00438494	0.080622	-2.05378			Gnpda2	0.52639	7.55306	5.11523	0.000284175	0.00669097	0.590584			Gm8995	0.584459	5.01357	3.45886	0.00172861	0.0394516	-1.31069
Pitpnc1	-0.233894	3.17189	-3.35791	0.00438945	0.080622	-2.05475			Gm996	-0.744617	6.48942	-5.11388	0.000284796	0.00669802	0.588418			Fam178a	0.303493	5.9698	3.45873	0.00172917	0.0394516	-1.31098
Itga9	-0.226593	2.31093	-3.35627	0.00440419	0.0806974	-2.05792			Copb2	0.386773	9.41689	5.11273	0.000285326	0.00669983	0.586572			Matn3	-0.191533	3.55278	-3.45834	0.00173094	0.0394516	-1.31192
Cd2	0.43359	1.56722	3.35621	0.00440475	0.0806974	-2.05804			Hsdl2	0.407451	7.81656	5.11219	0.000285578	0.00669983	0.585697			Pcdhga1	0.417394	4.87679	3.45829	0.00173116	0.0394516	-1.31204
Rcn3	0.239236	2.5088	3.35579	0.00440845	0.0806974	-2.05884			Elk1	-0.541264	6.00509	-5.11162	0.000285839	0.00669983	0.584792			Vsig8	-0.32611	4.14763	-3.45702	0.00173688	0.0395376	-1.31508
3830406C13Rik	-0.218606	3.30993	-3.35499	0.00441572	0.0807397	-2.0604			Zfp52	1.10683	5.67016	5.11024	0.000286483	0.00670737	0.58256			Htra3	0.257389	5.91986	3.45581	0.00174236	0.0396176	-1.31797
Prdm10	-0.257921	1.76553	-3.35426	0.00442229	0.0807688	-2.0618			Tigd2	0.647848	7.94714	5.1071	0.000287941	0.00673393	0.577523			Vamp8	0.388037	8.50919	3.45511	0.00174555	0.0396455	-1.31965
Trpc1	-0.224225	3.34048	-3.35193	0.00444327	0.0810609	-2.06628			Tmem201	-0.426034	7.4489	-5.10622	0.000288356	0.00673607	0.576094			Cenpj	0.336262	7.13709	3.45432	0.00174917	0.0396831	-1.32155
Anxa5	0.216006	4.01085	3.35048	0.0044565	0.0812111	-2.0691			Khsrp	-0.567103	8.07942	-5.09757	0.000292429	0.00682355	0.562179			Loxl1	-0.364292	6.3308	-3.45362	0.00175234	0.0397038	-1.32322
Tmem74	-0.28009	2.74968	-3.34965	0.004464	0.0812567	-2.07069			Zhx1	0.953691	7.50922	5.09378	0.00029423	0.0068579	0.556086			Olfr593	-0.205795	3.76475	-3.45325	0.00175401	0.0397038	-1.32409
Map3k6	0.375607	2.86228	3.3488	0.00447177	0.0813072	-2.07233			Dazap1	-0.401872	8.35919	-5.09286	0.000294671	0.0068605	0.554599			F630043A04Rik	-0.433024	3.72956	-3.45135	0.0017627	0.0398166	-1.32864
Zfp46	-0.36179	3.98134	-3.34767	0.00448209	0.0813441	-2.07451			Scn3a	-0.626617	6.35497	-5.09048	0.00029581	0.00687933	0.550771			Kidins220	-0.255674	9.46471	-3.4513	0.00176293	0.0398166	-1.32876
B3galt5	0.305319	3.03555	3.34748	0.00448381	0.0813441	-2.07488			Ngly1	0.559193	8.49993	5.08831	0.000296857	0.00689596	0.547267			Ctsh	0.351252	8.94831	3.45007	0.00176861	0.0399003	-1.33171
Ggnbp1	0.322913	2.16814	3.34491	0.00450734	0.0816799	-2.07983			Ap3b2	-0.774673	7.8115	-5.0876	0.000297196	0.00689613	0.546135			Calb1	0.892065	11.4395	3.44929	0.0017722	0.039936	-1.33357
Vil1	0.787032	1.58226	3.34034	0.00454958	0.0823148	-2.08865			Trove2	0.917107	8.37404	5.08656	0.0002977	0.0068974	0.544453			Lrrk2	0.34016	7.63663	3.44887	0.00177414	0.039936	-1.33458
Dtl	-0.294846	3.36757	-3.34002	0.00455251	0.0823148	-2.08926			Prrt4	-0.86092	5.29862	-5.08587	0.000298032	0.0068974	0.543348			Ly6h	-0.638732	8.08507	-3.44761	0.00177996	0.0400224	-1.33759
Odf2l	-0.334524	2.57612	-3.33784	0.00457274	0.0825819	-2.09346			Haus6	0.791998	5.04888	5.08543	0.000298244	0.0068974	0.54264			1600002K03Rik	0.514976	8.35664	3.44546	0.00178992	0.0402017	-1.34272
Sult1d1	0.177421	1.63298	3.33734	0.00457744	0.0825819	-2.09443			Tom1	-0.424684	8.48805	-5.08362	0.000299126	0.00691012	0.539709			Ube1y1	-0.442967	4.14254	-3.44419	0.00179586	0.0402699	-1.34576
Whsc1	-0.198079	2.41661	-3.33459	0.00460316	0.0829538	-2.09973			Malat1	1.49654	9.99552	5.08073	0.000300532	0.00691987	0.535057			Sema5b	-0.370687	6.1681	-3.44388	0.00179731	0.0402699	-1.3465
Becn1	-0.162396	4.54143	-3.33213	0.00462631	0.0832178	-2.10447			Fjx1	-0.920578	7.09524	-5.08073	0.000300535	0.00691987	0.535049			Ndst3	0.654509	5.98325	3.44344	0.00179939	0.0402699	-1.34757
Hars2	-0.252743	2.45214	-3.33195	0.00462805	0.0832178	-2.10483			Abcd1	-0.572059	7.0081	-5.0807	0.000300546	0.00691987	0.535012			1700003M02Rik	-0.425363	4.02754	-3.44311	0.00180093	0.0402699	-1.34835
5730577I03Rik	-0.298697	2.33136	-3.32966	0.00464962	0.0835134	-2.10923			Zfp236	0.347953	7.78288	5.07676	0.000302475	0.0069566	0.528663			Tor3a	0.267476	6.94332	3.44186	0.00180679	0.0403218	-1.35134
Srgn	0.312686	3.40101	3.32781	0.00466723	0.0837372	-2.1128			Psme3	-0.893889	6.68734	-5.0747	0.000303494	0.00697231	0.525327			Tpcn2	0.460848	4.85851	3.44176	0.00180724	0.0403218	-1.35157
E130309F12Rik	-0.348212	2.79462	-3.32665	0.00467829	0.0838338	-2.11504			Ufm1	0.44015	7.23962	5.07369	0.000303989	0.00697599	0.523709			Myt1	0.578487	8.29375	3.44009	0.0018151	0.0404526	-1.35556
Tmem161b	-0.28722	2.7778	-3.32572	0.00468711	0.0838338	-2.11682			Zfp414	-0.584701	8.38861	-5.07263	0.000304514	0.00698034	0.521997			Gm16485	-0.748441	5.53504	-3.43897	0.00182042	0.0404739	-1.35824
Hist3h2a	-0.183232	3.93965	-3.32562	0.00468809	0.0838338	-2.11702			Zbtb41	0.957676	7.69243	5.07071	0.000305465	0.00699445	0.518901			Htra4	-0.474696	3.41626	-3.43869	0.00182175	0.0404739	-1.35892
Myo1g	0.490948	1.60229	3.3248	0.00469599	0.0838828	-2.11861			Cdk18	-0.77481	6.89569	-5.06986	0.000305889	0.00699645	0.517527			B3galt1	-0.330291	6.96614	-3.43862	0.00182207	0.0404739	-1.35907
Apoe	0.247014	5.31285	3.32382	0.00470539	0.0839164	-2.1205			Grin3a	-0.620293	6.97729	-5.06657	0.000307529	0.00702554	0.51222			Tmem26	-0.30888	4.0779	-3.43806	0.00182472	0.0404884	-1.36041
A930035D04Rik	-0.705895	2.66934	-3.32347	0.00470866	0.0839164	-2.12116			Ubl3	0.513793	11.0059	5.0653	0.000308166	0.00702554	0.510167			Edaradd	-0.611842	4.12917	-3.43681	0.00183068	0.0405761	-1.36341
Serpina12	0.156705	2.01041	3.32264	0.00471671	0.0839164	-2.12277			Idi1	0.791464	8.77702	5.06529	0.000308173	0.00702554	0.510143			1810032O08Rik	0.326742	8.12027	3.43573	0.0018358	0.040645	-1.36597
Rbms1	-0.189692	3.13991	-3.32245	0.00471852	0.0839164	-2.12314			Anapc10	0.448857	8.14901	5.06358	0.000309031	0.00703739	0.507385			Pla1a	0.383269	5.59208	3.43447	0.00184184	0.0407341	-1.36899
Tmem144	0.233104	2.59387	3.32137	0.00472889	0.0840088	-2.12521			Ythdc2	0.773884	7.64426	5.06044	0.000310611	0.007062	0.502324			Smpd3	-0.445489	6.56225	-3.43393	0.00184443	0.0407468	-1.37028
Cotl1	0.157174	3.21259	3.31986	0.00474349	0.0841269	-2.12813			Rangap1	-0.463319	8.51963	-5.06009	0.00031079	0.007062	0.501752			Robo3	-1.31419	5.45499	-3.43247	0.00185145	0.0408323	-1.37377
Mesdc1	-0.335608	2.0345	-3.31961	0.00474589	0.0841269	-2.1286			Ndfip1	0.4056	12.4115	5.05759	0.000312058	0.00708306	0.497714			Col6a5	-0.562511	4.07608	-3.43228	0.00185234	0.0408323	-1.37421
AI593442	-0.400244	4.33057	-3.31851	0.00475651	0.0841885	-2.13072			Cetn3	0.731142	9.31511	5.05636	0.000312682	0.00708951	0.49573			Lrtm2	-0.475848	8.2785	-3.43111	0.00185798	0.040912	-1.377
Msn	0.297226	2.57769	3.31818	0.00475972	0.0841885	-2.13136			Il2rb	-1.23233	3.39844	-5.05537	0.000313189	0.00709327	0.494123			Gpr37	-0.421298	6.27431	-3.43058	0.00186056	0.0409241	-1.37827
Marcksl1	-0.310951	5.32529	-3.31693	0.00477188	0.0843118	-2.13377			Slc6a9	-0.49427	7.8071	-5.0514	0.000315218	0.00713147	0.487714			Sag	-0.420777	3.27059	-3.43014	0.00186269	0.0409266	-1.37933
Hmgb2	-0.208815	2.17445	-3.31522	0.0047885	0.0844415	-2.13706			2900052N01Rik	0.580622	7.40608	5.04872	0.000316598	0.00715491	0.483379			B3gnt5	0.823059	5.25662	3.42727	0.00187661	0.0411592	-1.38616
N6amt2	-0.183218	3.762	-3.3147	0.00479364	0.0844415	-2.13807			Dmtn	-0.565512	8.41576	-5.04734	0.000317311	0.00715897	0.481146			Tmem132d	-0.68685	5.3928	-3.42712	0.00187735	0.0411592	-1.38653
Acaa1b	-0.223192	1.77097	-3.31458	0.0047948	0.0844415	-2.1383			2410016O06Rik	-0.457626	7.96476	-5.04704	0.000317466	0.00715897	0.480663			Krt23	-0.642147	3.86115	-3.4265	0.00188037	0.0411807	-1.388
Smarca2	-0.26961	3.96015	-3.31279	0.00481234	0.0846072	-2.14175			Pnpla8	0.94467	8.64105	5.04587	0.000318073	0.00716491	0.478766			Otub2	0.203573	5.46972	3.4257	0.0018843	0.0412221	-1.38992
Timp4	-0.249846	2.60302	-3.31216	0.00481853	0.0846072	-2.14297			Aldh18a1	-0.45225	7.15136	-5.04152	0.000320337	0.00720179	0.471726			Crhr1	0.806452	7.79155	3.42514	0.00188701	0.0412368	-1.39124
Tmem68	-0.191536	4.18069	-3.31203	0.00481983	0.0846072	-2.14322			Rnf19a	0.610307	7.86253	5.04095	0.000320632	0.00720179	0.470815			Fzd2	-0.297528	5.6616	-3.42424	0.00189143	0.0412888	-1.39339
Dcc	-0.284859	3.55365	-3.31108	0.00482914	0.0846792	-2.14504			Acyp2	0.487151	9.36181	5.04073	0.000320749	0.00720179	0.470453			Scn3b	-0.823007	6.32174	-3.42301	0.00189748	0.0413501	-1.39632
1810030O07Rik	0.166825	3.04829	3.30979	0.00484183	0.0847804	-2.14753			Kcnj3	0.542192	8.50237	5.03749	0.000322449	0.00723217	0.465205			Hsd3b7	0.311076	8.39021	3.42284	0.00189833	0.0413501	-1.39673
Abhd11	-0.177638	3.85476	-3.30878	0.00485177	0.0847804	-2.14947			Mapk8ip2	-0.361095	9.89868	-5.03594	0.000323261	0.00723546	0.46271			Crb1	-0.26542	3.61289	-3.4216	0.00190442	0.0414381	-1.39968
Tmco3	-0.193387	3.23955	-3.30878	0.0048518	0.0847804	-2.14947			Hdac6	-0.396174	8.7021	-5.03589	0.000323291	0.00723546	0.462618			Gbx2	-1.32226	5.61765	-3.42108	0.00190702	0.0414501	-1.40093
B430203I24Rik	-0.596354	2.53995	-3.30798	0.00485968	0.0847804	-2.151			Slc25a16	0.562555	9.02579	5.03432	0.000324118	0.00724618	0.460083			Cyp4x1	-0.555545	6.71007	-3.4157	0.00193384	0.0419056	-1.41375
Ivl	0.295716	1.96657	3.30767	0.0048628	0.0847804	-2.15161			Ccdc92	-0.588903	8.53114	-5.03263	0.000325012	0.00725838	0.457348			Lrp2	-0.280147	4.06385	-3.41552	0.00193473	0.0419056	-1.41418
Zan	-0.584693	2.25494	-3.30697	0.00486976	0.0847804	-2.15296			Nxph3	-0.612319	8.21315	-5.03167	0.000325522	0.00725901	0.455794			Myl4	-0.712762	5.62494	-3.41525	0.00193611	0.0419056	-1.41483
Zfand6	-0.154754	4.10164	-3.3068	0.00487142	0.0847804	-2.15329			Myo18a	-0.434462	9.97164	-5.03126	0.000325738	0.00725901	0.455133			4933437F05Rik	0.358423	5.93064	3.41473	0.00193872	0.0419056	-1.41606
Xkr4	-0.243025	3.91364	-3.30585	0.00488086	0.0847982	-2.15512			Atp6ap2	0.537848	12.244	5.02796	0.000327498	0.00729041	0.449788			Slc1a6	1.01704	11.3446	3.4146	0.00193938	0.0419056	-1.41638
Epha2	0.369089	2.01333	3.3056	0.00488339	0.0847982	-2.15561			Arsk	0.53262	6.58048	5.02697	0.00032803	0.00729446	0.448175			Elmo3	0.340851	6.88795	3.41408	0.00194198	0.0419056	-1.41761
Them4	-0.248712	3.00972	-3.30484	0.00489093	0.0847982	-2.15706			Nap1l1	0.592873	9.99535	5.02447	0.000329372	0.00731649	0.444123			Haus5	0.392621	7.21995	3.41378	0.00194348	0.0419056	-1.41832
Pcbp3	0.460889	4.2049	3.30424	0.00489692	0.0847982	-2.15822			Pld3	-0.481204	11.155	-5.02343	0.000329929	0.00732105	0.442446			Lhx5	0.599683	9.06279	3.41357	0.00194457	0.0419056	-1.41883
Lynx1	-0.329594	4.72156	-3.30408	0.00489852	0.0847982	-2.15853			Scrn3	0.445363	7.75125	5.01918	0.00033223	0.00736426	0.435549			Rab6b	-0.271475	9.91188	-3.41314	0.00194671	0.0419072	-1.41984
Cth	-0.353893	2.44869	-3.30339	0.00490535	0.084826	-2.15985			Sncb	-0.867012	10.1406	-5.0178	0.000332977	0.00736578	0.433319			Hcrt	-1.91934	6.44077	-3.41195	0.00195273	0.0419921	-1.42268
Stk40	0.280326	3.2934	3.30257	0.00491357	0.0848778	-2.16143			1810022K09Rik	0.514313	8.49868	5.01759	0.000333093	0.00736578	0.432973			Slc10a7	0.298744	5.06192	3.41068	0.0019592	0.0420042	-1.42571
Spt1	0.147335	1.57912	3.29865	0.00495298	0.0854678	-2.16898			Slc30a4	0.80662	9.19921	5.0171	0.00033336	0.00736578	0.432178			2810011L19Rik	-0.274995	7.40439	-3.41024	0.00196141	0.0420042	-1.42675
Zzef1	-0.162126	3.29198	-3.29712	0.00496852	0.0854718	-2.17194			Tmem130	-0.518818	10.8425	-5.0113	0.000336533	0.00742304	0.422777			Kcnab2	-0.416997	9.521	-3.41024	0.00196142	0.0420042	-1.42675
Gstm1	0.199391	4.54646	3.29594	0.00498042	0.0854718	-2.1742			Zfp654	1.12406	7.24762	5.01106	0.000336665	0.00742304	0.422387			Rassf1	0.298584	8.03432	3.41003	0.00196247	0.0420042	-1.42725
Galntl5	0.180118	1.65004	3.29589	0.00498098	0.0854718	-2.17431			Ulk1	-0.661814	7.62281	-5.00797	0.000338371	0.00745277	0.417369			Tmem212	-1.09081	5.84398	-3.40979	0.00196369	0.0420042	-1.42781
Rnf180	-0.249408	2.5902	-3.29569	0.00498294	0.0854718	-2.17468			Agrp	2.01063	2.64143	5.0064	0.000339238	0.00746396	0.414829			Ttc26	-0.283422	4.29824	-3.40898	0.00196784	0.0420183	-1.42976
4921531C22Rik	-0.22168	2.14783	-3.29491	0.00499089	0.0854718	-2.17618			C430002N11Rik	-2.35424	2.86574	-5.00429	0.00034041	0.00748184	0.411406			Acbd4	0.273355	10.285	3.40885	0.0019685	0.0420183	-1.43006
Scgn	0.655588	2.97039	3.29456	0.00499447	0.0854718	-2.17686			Rabep1	0.710759	7.68168	5.00192	0.000341733	0.00750299	0.407557			Wdr3	0.259973	8.08666	3.40542	0.00198608	0.042334	-1.43822
Lcn2	0.735702	1.21947	3.2945	0.00499503	0.0854718	-2.17697			Dapk1	-0.383361	8.99182	-4.9987	0.000343537	0.00753464	0.402332			1700012B09Rik	-0.753774	5.42382	-3.40509	0.00198778	0.042334	-1.43901
Mbd2	0.183628	3.40379	3.29411	0.00499909	0.0854718	-2.17774			Dtx1	-0.558385	8.66215	-4.99786	0.000344012	0.00753713	0.400959			Prrg3	-0.551501	6.23256	-3.40471	0.00198975	0.042334	-1.43992
C2	0.399347	2.06085	3.29396	0.00500053	0.0854718	-2.17801			Slc25a44	-0.443269	8.03709	-4.99324	0.000346623	0.00758635	0.393454			Hpca	-0.688138	7.87872	-3.40434	0.00199167	0.042334	-1.4408
Rgs7bp	-0.192469	4.69265	-3.29115	0.00502934	0.0858126	-2.18344			Impact	0.698928	8.31578	4.992	0.000347329	0.0075938	0.391436			Radil	0.334522	7.82444	3.40387	0.00199409	0.0423408	-1.44191
Zcchc14	0.157194	3.53166	3.29098	0.00503103	0.0858126	-2.18375			Reep2	-0.539765	7.85226	-4.9888	0.000349151	0.00762564	0.386241			6330403A02Rik	-1.35046	6.51713	-3.4033	0.00199702	0.0423587	-1.44327
AU019823	-0.262828	2.39719	-3.28695	0.00507248	0.0863575	-2.19151			Map7	0.625527	8.11319	4.98658	0.000350421	0.00764236	0.382637			Syt2	0.761716	6.94251	3.40282	0.00199951	0.0423669	-1.44441
Asb16	0.254086	2.682	3.28684	0.0050736	0.0863575	-2.19172			Ivns1abp	0.649733	9.21213	4.98576	0.000350892	0.00764236	0.381305			C1qa	0.618371	8.60659	3.40167	0.0020055	0.0424494	-1.44715
Plcg1	-0.182731	2.73649	-3.28619	0.00508033	0.0863816	-2.19297			Fam131a	-0.847137	10.2187	-4.98552	0.00035103	0.00764236	0.380913			Trip6	0.270369	8.08832	3.39973	0.00201561	0.0426188	-1.45177
Siglec5	0.388501	1.68969	3.28543	0.00508826	0.086412	-2.19444			Ppp3r1	0.599265	10.9222	4.98491	0.000351386	0.00764236	0.379909			Lmo4	-0.415883	7.59725	-3.3986	0.00202151	0.0426988	-1.45445
Phex	-0.488609	0.494397	-3.285	0.00509275	0.086412	-2.19527			Arrb2	-0.412381	8.24773	-4.9799	0.00035428	0.00769678	0.371768			Wdr13	-0.204143	7.25533	-3.39459	0.0020426	0.0430992	-1.46397
Dusp22	-0.160988	3.52741	-3.28389	0.00510421	0.0865126	-2.1974			Fam219a	-0.939677	7.80768	-4.97784	0.00035548	0.00769678	0.368409			Dctd	-0.386339	4.62818	-3.39386	0.0020465	0.0431308	-1.46572
Serpinc1	0.74132	1.90778	3.2834	0.00510933	0.0865126	-2.19834			Rac3	-0.685593	7.78939	-4.97776	0.000355526	0.00769678	0.36828			9930023K05Rik	-0.449347	3.47963	-3.39332	0.00204932	0.0431308	-1.46699
Fetub	0.768845	1.95678	3.28243	0.00511943	0.0865262	-2.20021			Ncor2	-0.529072	8.58108	-4.9775	0.000355679	0.00769678	0.367855			Wdr63	-0.672719	4.38997	-3.3931	0.0020505	0.0431308	-1.46752
A730056A06Rik	-0.349862	2.11273	-3.2823	0.00512078	0.0865262	-2.20046			Npdc1	-0.389515	11.08	-4.9774	0.000355737	0.00769678	0.367693			Loxl2	0.266208	4.78256	3.39197	0.00205653	0.0432127	-1.47021
1700019G17Rik	-0.241793	2.22409	-3.28136	0.0051306	0.0866023	-2.20227			Fbp2	-2.12479	2.9756	-4.97581	0.000356662	0.00770879	0.365114			Sc4mol	-0.473797	9.93199	-3.3913	0.00206009	0.0432303	-1.4718
Acss2	-0.20751	3.74673	-3.2806	0.00513854	0.0866463	-2.20373			Kat2a	-0.39469	8.25604	-4.97487	0.000357211	0.00771264	0.363589			Pcdh11x	-0.437617	4.70984	-3.39101	0.00206164	0.0432303	-1.47249
Ift20	-0.192543	4.03824	-3.27872	0.00515834	0.0868899	-2.20736			Gabpa	0.545338	7.02735	4.97408	0.000357674	0.00771463	0.362303			Fezf2	-1.55272	3.30854	-3.39049	0.00206442	0.0432438	-1.47373
Ppap2c	0.330541	2.59871	3.27708	0.00517552	0.0870892	-2.2105			Vps41	0.630013	9.54604	4.97291	0.000358365	0.00772155	0.360385			Cpsf6	0.191893	7.32262	3.38824	0.00207647	0.043451	-1.47906
Mknk2	0.462366	3.03673	3.2749	0.00519857	0.0873865	-2.2147			Ppargc1a	0.669935	8.65141	4.97016	0.00035998	0.00774118	0.355923			Dnahc2	-0.38753	4.03915	-3.387	0.00208315	0.0435459	-1.48201
Mrap	0.305486	1.94629	3.27218	0.00522747	0.0877239	-2.21994			Dchs1	-0.943026	5.95455	-4.96964	0.00036029	0.00774118	0.35507			Nxph1	-0.451929	7.25386	-3.38426	0.00209798	0.0437297	-1.48852
Kcnt1	-0.2089	3.20711	-3.27167	0.00523292	0.0877239	-2.22092			G6pd2	-2.08298	1.89078	-4.96904	0.000360645	0.00774118	0.354092			Clec1b	0.713761	5.01375	3.38425	0.00209802	0.0437297	-1.48854
Omd	0.458278	2.06514	3.27149	0.00523483	0.0877239	-2.22127			Foxp4	-1.01178	5.81275	-4.96884	0.000360764	0.00774118	0.353763			Rnf165	-0.596811	5.05807	-3.38417	0.00209844	0.0437297	-1.48872
Ptcd1	0.231415	2.76936	3.27068	0.00524348	0.0877783	-2.22283			BC002059	1.06654	6.21384	4.9665	0.000362153	0.00775637	0.349948			Tbc1d4	0.442199	6.12042	3.38307	0.00210446	0.0437728	-1.49135
Ints10	-0.278873	3.54094	-3.2697	0.00525395	0.0878631	-2.22471			Ik	0.38487	10.2064	4.96639	0.000362217	0.00775637	0.349772			Olfr124	-0.405584	5.36581	-3.383	0.00210484	0.0437728	-1.49151
LOC552906	-0.464928	1.9808	-3.26891	0.00526242	0.0879143	-2.22623			Dpysl3	-0.658093	7.61129	-4.96565	0.000362657	0.00775779	0.348569			Bhlha9	0.679611	6.9395	3.38099	0.00211579	0.0439107	-1.49627
Evpl	0.295895	3.1726	3.26621	0.00529147	0.0883089	-2.23143			Wfs1	-0.885555	10.2065	-4.96486	0.000363127	0.00775987	0.347284			Emx2	-0.691852	3.8611	-3.38099	0.00211581	0.0439107	-1.49629
Gas8	0.215958	2.90278	3.26357	0.00532003	0.0886944	-2.23651			Dlgap4	-0.435124	9.86353	-4.96374	0.000363797	0.00776303	0.345453			Sirt3	-0.249499	10.056	-3.37987	0.00212194	0.0439749	-1.49894
Cyp1a1	0.306179	2.06638	3.26285	0.00532773	0.0887011	-2.23788			Ubr2	-0.756614	6.81745	-4.96336	0.00036402	0.00776303	0.344843			Ucma	1.13955	8.34722	3.37963	0.00212325	0.0439749	-1.49951
Trabd	0.219912	2.49799	3.26252	0.00533134	0.0887011	-2.23852			Cox10	-0.467264	6.86987	-4.96241	0.000364592	0.00776726	0.343286			3110047P20Rik	-0.281939	5.86817	-3.37857	0.00212909	0.0440001	-1.50202
Tial1	-0.173109	3.55704	-3.26084	0.00534961	0.088914	-2.24175			Vamp2	-0.454772	10.2018	-4.96008	0.000365989	0.00778905	0.33949			Apol11b	0.638687	4.63056	3.37828	0.00213066	0.0440001	-1.5027
Ndufc1	-0.168912	4.61207	-3.26	0.00535876	0.0889365	-2.24336			Itch	0.874086	6.59844	4.95938	0.000366405	0.00778994	0.338362			Sox2	-0.383504	7.3883	-3.37822	0.00213101	0.0440001	-1.50285
1700123L14Rik	0.167552	1.69329	3.25972	0.0053619	0.0889365	-2.24391			Slc7a5	-0.562564	8.94843	-4.95841	0.000366993	0.00779448	0.33677			3110068a07rik	0.322964	4.4905	3.37741	0.00213547	0.0440474	-1.50477
Luzp2	-0.313264	3.10403	-3.25803	0.00538032	0.0890637	-2.24715			Dnajb12	-0.5845	6.8791	-4.9556	0.000368688	0.00782251	0.332195			Plag1	0.339627	4.06104	3.37667	0.00213957	0.0440869	-1.50653
AA415398	-0.187617	2.47957	-3.25801	0.00538053	0.0890637	-2.24719			Mapk8ip1	-0.447313	8.82745	-4.9542	0.000369536	0.00783251	0.329915			Serpina3i	0.421004	3.86101	3.37452	0.0021515	0.0442876	-1.51163
Kif26b	-0.213307	1.82522	-3.25591	0.00540361	0.0892784	-2.25123			Tigd5	-0.769823	6.16204	-4.9516	0.000371116	0.00785754	0.325678			Dpp6	0.401996	7.92414	3.37383	0.00215532	0.0443211	-1.51325
Tmem2	-0.249774	2.28722	-3.25572	0.00540573	0.0892784	-2.2516			Wdr61	0.438856	8.27543	4.95087	0.000371566	0.00785754	0.324477			Gsdmd	0.381327	6.04926	3.37204	0.00216532	0.0444815	-1.5175
Nit1	-0.169836	3.77739	-3.25494	0.0054143	0.0892784	-2.2531			Anp32e	0.395441	9.23134	4.95034	0.000371886	0.00785754	0.323621			2310046A06Rik	-0.805274	5.7952	-3.37099	0.00217122	0.0445574	-1.51999
Isg20	0.330118	1.67207	3.25484	0.00541547	0.0892784	-2.2533			Nicn1	-0.387971	9.99142	-4.94978	0.000372227	0.00785754	0.322711			Btg1	0.792854	9.22831	3.36421	0.00220956	0.0452689	-1.53605
Mgat5	-0.373433	3.33826	-3.25239	0.00544247	0.089552	-2.25799			Pa2g4	-0.433146	8.21772	-4.94767	0.000373525	0.00787694	0.319257			1700023E05Rik	0.58652	4.96969	3.36407	0.00221037	0.0452689	-1.53638
Mkrn3	-0.695374	1.14542	-3.25234	0.00544309	0.089552	-2.2581			Cnnm4	-0.738293	5.66956	-4.94645	0.000374275	0.00788477	0.317266			Wdr66	-0.269919	3.92318	-3.36364	0.00221281	0.0452729	-1.53739
Man2b1	0.15298	3.94182	3.25012	0.00546774	0.0897699	-2.26237			Ring1	-0.472271	7.73241	-4.94571	0.000374728	0.00788635	0.316063			Islr2	-0.65611	3.16286	-3.36272	0.00221807	0.0453335	-1.53957
Sfrs18	-0.210489	3.73996	-3.25006	0.00546835	0.0897699	-2.26247			Lrp3	-0.679617	6.61333	-4.94306	0.000376364	0.00791277	0.311739			Fam171a1	-0.200096	6.75601	-3.36234	0.00222025	0.0453335	-1.54047
Trib1	0.274884	2.57016	3.24966	0.0054729	0.0897699	-2.26326			Atic	-0.514524	7.46581	-4.9424	0.000376769	0.00791329	0.310671			Rap2c	-0.218809	7.91837	-3.36179	0.00222341	0.0453522	-1.54177
Efnb1	0.281601	3.34031	3.24814	0.00548979	0.0899474	-2.26617			Dbnl	-0.403335	8.46401	-4.93984	0.000378362	0.00793873	0.306484			Rgs20	-0.355206	5.41662	-3.36072	0.00222958	0.0454321	-1.54431
Zmat3	-0.194636	4.34454	-3.2477	0.00549479	0.0899474	-2.26702			Rnf115	0.418786	9.79098	4.93793	0.000379554	0.00794907	0.303362			Stk3	0.228181	5.57147	3.36021	0.00223251	0.0454461	-1.54552
5430405G05Rik	-0.305398	2.99853	-3.24641	0.00550918	0.0900924	-2.26949			Zfp612	0.727921	7.67295	4.93782	0.000379618	0.00794907	0.303193			Git2	0.478884	6.27781	3.35936	0.00223744	0.0455006	-1.54754
Prkar2b	-0.266343	4.24479	-3.24552	0.00551921	0.0901656	-2.27121			Sesn3	0.556978	8.87093	4.92929	0.000384983	0.00804456	0.28926			Gm106	-0.607322	5.53603	-3.35844	0.00224273	0.0455623	-1.5497
Dll3	-0.226932	2.88715	-3.24456	0.00553	0.0902512	-2.27305			Ppp2r5c	0.452627	8.32551	4.92929	0.000384987	0.00804456	0.289251			Pgam2	-0.788793	5.76476	-3.3558	0.00225809	0.0458284	-1.55596
Lgals9	0.255	2.70469	3.24251	0.00555314	0.0903905	-2.27699			L3mbtl2	-0.44242	7.90295	-4.92873	0.000385338	0.00804456	0.288346			Fblim1	0.362128	4.10514	3.35526	0.00226124	0.0458463	-1.55724
Slfn5	-0.162381	1.93204	-3.24224	0.00555621	0.0903905	-2.27752			Sdha	0.510118	9.27882	4.92647	0.000386774	0.00806644	0.284654			Kazald1	0.260674	9.02871	3.35145	0.00228355	0.0462086	-1.56624
A230001M10Rik	0.407551	2.25401	3.24195	0.00555943	0.0903905	-2.27806			Rasl10a	-0.499426	8.89351	-4.92417	0.000388241	0.00807434	0.280893			Cep72	0.596504	5.76925	3.35117	0.00228521	0.0462086	-1.5669
Nek9	0.159164	3.34943	3.24183	0.00556078	0.0903905	-2.27829			Mon1a	-0.59523	8.16125	-4.92399	0.000388361	0.00807434	0.280587			Spata21	0.27882	4.72739	3.35104	0.00228597	0.0462086	-1.56721
Gsg1l	-0.342602	4.41454	-3.23903	0.00559268	0.0906223	-2.28369			Fam171a1	-0.378953	8.59756	-4.92343	0.000388717	0.00807434	0.279677			Tob2	0.6862	8.06392	3.35003	0.00229193	0.0462827	-1.56959
Jup	0.34906	2.86734	3.23827	0.00560133	0.0906223	-2.28515			Dctn1	-0.322957	10.762	-4.92312	0.000388913	0.00807434	0.279177			Eya2	-0.362608	5.99068	-3.34964	0.00229426	0.0462836	-1.57053
Ccpg1	-0.190902	3.5156	-3.23791	0.00560538	0.0906223	-2.28583			Aggf1	0.452336	9.56193	4.92284	0.000389092	0.00807434	0.27872			1600029I14Rik	-0.990377	5.47942	-3.34874	0.00229958	0.0463447	-1.57265
Map2k3	0.290791	2.93044	3.23683	0.00561777	0.0906223	-2.28791			Dnm2	-0.383669	6.6579	-4.92101	0.000390271	0.00809073	0.275718			Fancd2	-0.361047	3.69746	-3.34786	0.0023048	0.0464035	-1.57472
Trmt11	-0.220165	2.89922	-3.23679	0.00561815	0.0906223	-2.28798			Mrpl13	0.568465	8.11491	4.91772	0.000392391	0.0081266	0.270338			Rassf7	0.307853	7.51377	3.34692	0.00231038	0.0464267	-1.57694
Herc3	-0.259368	3.64789	-3.23665	0.00561976	0.0906223	-2.28825			Samd1	-0.80056	7.00518	-4.91575	0.000393666	0.0081449	0.267117			Cyp2e1	1.12563	4.42207	3.3469	0.00231054	0.0464267	-1.57701
Gngt1	0.177744	1.87642	3.23658	0.00562064	0.0906223	-2.2884			Nap1l2	0.684443	10.8409	4.91246	0.000395803	0.00817912	0.261743			Gem	-0.627543	4.5934	-3.34607	0.00231547	0.0464795	-1.57896
Ssh3	-0.250031	2.51494	-3.23648	0.0056218	0.0906223	-2.28859			Carf	1.01193	5.92097	4.912	0.000396106	0.00817912	0.260983			Cpne8	-0.211076	6.60692	-3.34472	0.00232357	0.0465694	-1.58216
Ddhd1	-0.160648	3.24575	-3.23618	0.00562522	0.0906223	-2.28916			Pcdh1	-1.04857	5.05544	-4.90928	0.000397888	0.00820776	0.256527			Itm2a	-0.465855	9.18486	-3.34455	0.00232455	0.0465694	-1.58255
Rasgef1b	-0.368094	4.23007	-3.23427	0.00564711	0.0908349	-2.29283			Slc6a17	-0.400527	9.39088	-4.90741	0.000399114	0.00822491	0.253472			Cd109	0.432282	4.26737	3.34354	0.00233063	0.0466141	-1.58494
4921509J17Rik	-0.280327	2.79802	-3.23405	0.00564959	0.0908349	-2.29324			Mettl4	0.809101	4.89372	4.90595	0.000400079	0.00823663	0.251075			Wnt10a	-0.771274	5.52036	-3.34341	0.0023314	0.0466141	-1.58524
Ypel1	-0.305115	4.22453	-3.23265	0.00566573	0.0910044	-2.29593			Mib1	0.514736	7.89236	4.90338	0.000401779	0.00826346	0.246865			Cerkl	0.708557	4.71691	3.34299	0.00233395	0.046619	-1.58624
Cenpj	-0.223783	1.51796	-3.23205	0.00567268	0.0910261	-2.29709			Cnbp	0.401417	11.1538	4.90001	0.000404016	0.00830128	0.241351			Gabrb3	-0.417878	6.49237	-3.34208	0.00233941	0.046682	-1.58839
Gucy1a2	-0.234781	1.71826	-3.23003	0.00569603	0.0913107	-2.30097			Smco3	0.928218	7.05613	4.89809	0.000405295	0.00831934	0.238214			Trp53inp2	-0.244115	10.8061	-3.34134	0.00234388	0.0467251	-1.59013
Gpm6a	-0.193325	5.77819	-3.22879	0.00571046	0.0914518	-2.30335			Slc4a10	0.791481	11.3331	4.89711	0.000405953	0.00832463	0.236603			Gm1966	0.538595	4.68278	3.33597	0.00237653	0.0473263	-1.60281
5830408B19Rik	-0.304774	3.20194	-3.22715	0.00572959	0.0916485	-2.30651			Cyfip2	-0.546711	10.1212	-4.8954	0.000407101	0.00833996	0.2338			Kcne2	-1.89803	7.59412	-3.33561	0.00237872	0.0473263	-1.60365
Pcgf5	0.21954	3.02902	3.22677	0.00573402	0.0916485	-2.30724			Cryl1	-0.633173	6.4526	-4.89217	0.000409276	0.00837628	0.228508			Xab2	0.316188	9.21823	3.3352	0.00238124	0.0473297	-1.60462
Wdr90	-0.229183	2.93233	-3.22573	0.00574618	0.0917526	-2.30924			Dnm1	-0.430419	11.1481	-4.89073	0.000410251	0.00838013	0.226147			Wif1	-0.674918	5.77244	-3.3337	0.00239046	0.0474496	-1.60816
Wnt5b	0.210121	2.09128	3.22513	0.00575315	0.0917737	-2.31038			Pros1	0.565229	6.52119	4.8907	0.00041027	0.00838013	0.226101			Lhpp	0.351494	9.46581	3.33304	0.00239455	0.0474496	-1.60973
Usp49	0.473033	2.62166	3.22385	0.00576816	0.0919229	-2.31284			Larp4	0.665252	7.4775	4.8894	0.000411155	0.00838998	0.223961			Ywhag	-0.294912	10.2271	-3.33264	0.00239701	0.0474496	-1.61067
Ptpn6	0.291527	2.20753	3.22107	0.00580095	0.092355	-2.31818			Podxl	-0.788938	6.37582	-4.8868	0.000412924	0.00841783	0.219697			Mfge8	-0.396368	10.6475	-3.33261	0.00239722	0.0474496	-1.61075
Mat2b	-0.230568	4.61826	-3.21804	0.00583684	0.0928355	-2.324			Zfp386	0.949443	7.49126	4.8829	0.000415594	0.00846396	0.213299			1700084M14Rik	0.690289	7.00705	3.33232	0.00239901	0.0474496	-1.61143
9430013L14Rik	-0.328761	1.1368	-3.21726	0.00584611	0.0928921	-2.3255			Smarca4	-0.357007	9.50626	-4.88006	0.000417548	0.00849004	0.208642			Creld1	-0.237669	8.60337	-3.33138	0.00240482	0.0475181	-1.61365
9630010G10Rik	-0.329743	4.61728	-3.21589	0.00586241	0.092981	-2.32812			Pex6	-0.434262	8.29514	-4.87901	0.000418269	0.00849004	0.206927			Ngdn	0.188793	10.1721	3.33077	0.00240856	0.0475268	-1.61507
Nol10	-0.290763	2.46753	-3.21583	0.00586315	0.092981	-2.32824			Spen	-0.64186	6.92211	-4.87881	0.00041841	0.00849004	0.206594			5330427O13Rik	0.777082	6.68295	3.33055	0.00240996	0.0475268	-1.6156
Zbed3	-0.347094	2.27009	-3.21404	0.0058845	0.0932286	-2.33167			Abca5	0.675317	7.94135	4.87867	0.000418506	0.00849004	0.206366			Ldoc1l	-0.271129	8.23987	-3.32933	0.0024175	0.047629	-1.61847
Aste1	0.916624	3.01094	3.21231	0.00590526	0.093241	-2.33499			Gfod2	-0.471672	7.5454	-4.876	0.000420358	0.00851931	0.201982			Larp1b	-0.259998	6.94426	-3.32573	0.00244003	0.0480261	-1.62696
Zswim1	0.142208	3.33064	3.21226	0.00590589	0.093241	-2.33509			Pdk2	-0.667823	8.12862	-4.87421	0.000421607	0.0085305	0.199035			Mpp7	0.435424	6.40558	3.32297	0.00245741	0.0483211	-1.63346
Bub1	-0.239487	1.54285	-3.21205	0.00590843	0.093241	-2.3355			Dexi	-0.409824	8.95425	-4.87403	0.00042173	0.0085305	0.198746			Fbxl7	-0.396574	5.38732	-3.32148	0.00246687	0.0484031	-1.63698
Cycs	-0.215291	2.40518	-3.2116	0.00591386	0.093241	-2.33636			Map3k10	-0.592538	7.22189	-4.87033	0.000424317	0.00857321	0.192674			Slfn8	0.363053	3.68605	3.32115	0.00246895	0.0484031	-1.63775
Ntsr1	-0.444884	3.68559	-3.21159	0.00591397	0.093241	-2.33638			Rab39b	0.476165	8.18184	4.86984	0.000424665	0.00857321	0.191859			C3ar1	0.514962	4.4435	3.32111	0.00246923	0.0484031	-1.63785
Id3	0.243075	3.60611	3.21014	0.00593145	0.0933741	-2.33917			Rnf215	-0.462079	7.97708	-4.86875	0.00042543	0.00858032	0.190073			4930488B01Rik	-0.514662	9.32504	-3.32044	0.00247344	0.0484031	-1.63941
Calm1	-0.157042	5.54869	-3.20932	0.00594131	0.0933741	-2.34073			Mmp17	-0.497297	9.57602	-4.86645	0.000427047	0.00860461	0.186305			Ptprr	0.657833	8.12923	3.32043	0.00247355	0.0484031	-1.63946
Trip13	-0.200114	1.61234	-3.20925	0.00594224	0.0933741	-2.34088			Gatm	0.827395	10.0087	4.86372	0.000428986	0.00863531	0.181808			4930556J24Rik	-0.218244	3.64671	-3.31904	0.00248237	0.0484627	-1.64272
Dqx1	0.238617	2.07104	3.20899	0.00594538	0.0933741	-2.34138			Acaa1a	-0.629567	7.32463	-4.86105	0.000430886	0.00866517	0.17742			C430049B03Rik	-0.220826	3.73121	-3.31885	0.00248358	0.0484627	-1.64316
Lrrk2	-0.263923	3.43264	-3.20792	0.00595828	0.0934863	-2.34342			Kdelc2	0.53537	6.40332	4.85888	0.000432432	0.00868788	0.173863			Ppp1r42	-0.324153	4.41197	-3.31882	0.00248379	0.0484627	-1.64324
Ralgds	0.224772	3.49669	3.20649	0.00597571	0.0936694	-2.34617			Cdadc1	0.418891	7.16263	4.85516	0.000435104	0.00873312	0.167747			C030019I05Rik	-0.239465	3.71494	-3.31759	0.00249164	0.0484963	-1.64613
Por	0.244567	3.82616	3.20071	0.00604643	0.0946866	-2.35727			Lyrm4	-0.367264	8.78206	-4.85246	0.000437057	0.00876388	0.163299			Vim	0.297361	6.79542	3.31739	0.00249297	0.0484963	-1.64662
Cdca7l	0.382842	2.74879	3.19705	0.00609166	0.0953031	-2.36429			Dlgap3	-0.822886	8.93839	-4.8488	0.000439717	0.00880874	0.157274			Tubb5	-0.232413	11.1773	-3.31715	0.00249447	0.0484963	-1.64717
Ablim3	0.421647	2.56699	3.19655	0.00609782	0.0953077	-2.36524			Trim12c	1.05475	3.81288	4.84783	0.000440423	0.00881439	0.155681			2610017I09Rik	-0.486106	9.00296	-3.31705	0.00249511	0.0484963	-1.6474
Crem	-0.272246	3.11121	-3.19216	0.00615258	0.0959993	-2.37367			Rtn2	-0.427833	9.15287	-4.84707	0.000440976	0.00881698	0.154435			Xrcc6bp1	-0.266174	7.43689	-3.31617	0.0025008	0.048507	-1.64949
Acad11	-0.197746	3.24889	-3.19205	0.00615388	0.0959993	-2.37387			Rltpr	-0.914778	6.56494	-4.84618	0.00044163	0.00882159	0.152963			Rnf222	-0.177387	3.62472	-3.31601	0.00250181	0.048507	-1.64986
Hace1	-0.245999	3.25187	-3.19058	0.00617232	0.0961946	-2.37669			B3galt2	0.905326	6.4298	4.84461	0.000442779	0.00883604	0.150384			7530428D23Rik	-0.528344	3.39644	-3.31585	0.00250286	0.048507	-1.65024
Fyb	0.321032	2.78551	3.18852	0.00619829	0.0964692	-2.38065			Cacna1g	-0.557404	7.5212	-4.84388	0.000443312	0.00883822	0.149189			Extl2	0.338276	9.83618	3.31466	0.00251053	0.048609	-1.65304
C230052I12Rik	-0.232949	2.84959	-3.18824	0.0062018	0.0964692	-2.38118			Wipi2	-0.403715	7.41401	-4.84215	0.000444591	0.00884834	0.146328			Tcerg1l	-0.415551	5.39334	-3.31327	0.00251948	0.0487322	-1.6563
Mad2l2	-0.243047	2.77448	-3.18736	0.00621294	0.09655	-2.38287			Numbl	-0.705033	8.07188	-4.84204	0.00044467	0.00884834	0.146151			Hmha1	0.529378	5.76865	3.31293	0.00252171	0.0487322	-1.65711
Scarf2	0.251869	2.34433	3.18648	0.00622404	0.0966301	-2.38455			Sts	-1.18327	6.69613	-4.84134	0.000445185	0.00885013	0.145002			H2-T23	0.426018	9.41192	3.31025	0.00253912	0.0490176	-1.66341
Rras2	-0.293308	3.22553	-3.18586	0.00623197	0.0966609	-2.38575			Frat1	-0.91208	5.36921	-4.83887	0.000447009	0.0088704	0.140942			Tnfaip2	0.373493	6.15404	3.30991	0.00254133	0.0490176	-1.66421
Tcf19	-0.30229	3.26662	-3.18364	0.00626016	0.0969045	-2.39001			Klhdc8b	-0.771582	7.09668	-4.83881	0.000447057	0.0088704	0.140835			Robo2	-0.303939	4.54637	-3.30855	0.00255023	0.0491423	-1.66741
Vwce	-0.279344	1.93493	-3.18347	0.00626231	0.0969045	-2.39033			Ddx50	0.552927	7.51131	4.83801	0.000447652	0.00887374	0.139515			Arhgap9	0.324496	4.63526	3.30626	0.00256532	0.049386	-1.67281
Dck	-0.345446	2.75479	-3.18288	0.00626986	0.0969045	-2.39146			Sec63	0.686048	7.58181	4.83714	0.000448296	0.00887805	0.138088			Crip3	-0.527663	6.20632	-3.30491	0.00257421	0.0494466	-1.67597
Tfb1m	-0.15149	2.63698	-3.1825	0.00627467	0.0969045	-2.39219			Rfwd2	0.479314	9.804	4.83578	0.000449307	0.00888961	0.135851			Scrg1	0.296229	9.57874	3.30473	0.00257538	0.0494466	-1.67639
Lamb2	0.302068	2.46829	3.18219	0.00627867	0.0969045	-2.39279			Jund	-0.73701	9.09691	-4.83434	0.000450384	0.00890247	0.133473			B2m	0.496327	8.04439	3.30451	0.00257682	0.0494466	-1.6769
Serpina1c	1.1967	1.80321	3.18181	0.00628344	0.0969045	-2.3935			Osbpl9	0.606322	6.98398	4.83265	0.00045165	0.00891901	0.130687			Cask	-0.23395	6.98381	-3.30397	0.00258039	0.0494466	-1.67817
Mx1	0.795781	1.80767	3.18109	0.00629274	0.0969328	-2.3949			Hibch	0.6829	6.37362	4.83154	0.000452478	0.0089269	0.128867			AI848285	1.16477	8.06083	3.30332	0.00258475	0.0494466	-1.67972
Mcm10	-0.275018	2.44572	-3.18074	0.0062972	0.0969328	-2.39556			Fam53c	-0.412209	9.50858	-4.82817	0.000455015	0.00896845	0.123315			Gm3961	-0.178427	3.47123	-3.30326	0.00258513	0.0494466	-1.67985
Fbxo16	-0.169108	2.90996	-3.1799	0.00630791	0.0970057	-2.39716			Car2	0.433784	11.7384	4.82716	0.000455785	0.00897514	0.121635			2900064F13Rik	-0.640538	5.62483	-3.30315	0.00258586	0.0494466	-1.68011
Bud31	-0.180455	4.25822	-3.17922	0.00631662	0.0970479	-2.39846			Ino80b	-1.40231	5.12509	-4.82478	0.000457585	0.00899739	0.117722			Ptprn	-0.579975	8.18736	-3.30282	0.00258803	0.0494466	-1.68088
Serpina1a	0.955746	1.38766	3.17835	0.00632785	0.0970841	-2.40014			Zcchc3	-0.471635	7.58147	-4.82453	0.00045778	0.00899739	0.117299			Shc3	-0.406775	5.46025	-3.30205	0.00259316	0.0494978	-1.68269
Wdr1	0.221746	3.88081	3.17811	0.00633093	0.0970841	-2.4006			Slc35a2	-0.447464	7.23543	-4.82359	0.000458492	0.00900288	0.115756			Lcn2	1.55614	4.60029	3.30117	0.00259902	0.0495393	-1.68475
5031439G07Rik	0.245125	3.84683	3.17702	0.00634506	0.0970996	-2.4027			Lrr1	-1.53714	3.7113	-4.82051	0.000460841	0.00904047	0.110681			Idh1	-0.371635	6.6366	-3.30097	0.00260035	0.0495393	-1.68522
Caln1	-0.199017	4.3039	-3.17655	0.00635103	0.0970996	-2.40358			Cst8	2.69928	2.89926	4.81907	0.000461943	0.00905355	0.10831			Mest	-0.62279	6.5763	-3.30062	0.00260269	0.0495393	-1.68604
Grm7	-0.215332	4.4134	-3.17594	0.00635898	0.0970996	-2.40476			Rbfa	-0.445168	8.56578	-4.81595	0.000464347	0.00909212	0.103155			2022-03-11	0.367733	7.06574	3.2994	0.00261089	0.0496486	-1.68892
Cask	-0.218243	3.49194	-3.17529	0.00636735	0.0970996	-2.406			Cebpz	0.792699	6.9383	4.81265	0.000466896	0.00913344	0.0977183			Acap1	0.324045	4.2673	3.29783	0.00262143	0.0498023	-1.69261
Cobl	-0.306687	5.05939	-3.17522	0.00636835	0.0970996	-2.40615			Endov	-0.628919	6.44175	-4.8111	0.000468101	0.00914515	0.0951586			Whrn	0.48405	8.2676	3.29744	0.00262405	0.0498052	-1.69352
Tm6sf2	-0.296428	2.11362	-3.17521	0.00636837	0.0970996	-2.40615			4930428B01Rik	0.839561	7.94034	4.81075	0.000468374	0.00914515	0.0945803			Ankhd1	0.234656	6.83422	3.29648	0.00263054	0.0498507	-1.69578
Serpinf2	1.19142	2.78063	3.1748	0.00637375	0.0970996	-2.40695			Rmi1	0.89771	5.85738	4.80966	0.000469226	0.00915321	0.0927746			BC055324	0.309148	6.52357	3.29635	0.00263138	0.0498507	-1.69608
Lipe	0.440228	2.48203	3.17419	0.00638171	0.0971294	-2.40812			Mcrs1	-0.460862	9.18081	-4.80832	0.000470273	0.00916503	0.0905628			1190002H23Rik	-0.413384	9.07429	-3.29592	0.00263429	0.0498591	-1.69709
Aldh9a1	0.165616	3.39501	3.17373	0.00638765	0.0971294	-2.409			D6Wsu163e	0.412566	8.68372	4.80502	0.00047286	0.00920597	0.0851147			Zfp120	0.185034	7.5208	3.29494	0.00264091	0.0499376	-1.69938
Hist1h1c	-0.317605	3.77304	-3.17224	0.00640696	0.0973319	-2.41184			Mpg	-0.425659	6.19296	-4.80451	0.000473258	0.00920597	0.084279			1700007G11Rik	-0.507193	5.33933	-3.29453	0.00264373	0.0499442	-1.70036
Chd1l	-0.221362	2.9217	-3.17075	0.00642641	0.0975362	-2.4147			Ak1	-0.545936	7.99865	-4.80176	0.000475432	0.00923964	0.0797262			Nit2	-0.342881	6.92156	-3.29074	0.00266954	0.0503766	-1.70925
Scn11a	-0.397372	1.3943	-3.17027	0.0064328	0.0975421	-2.41563			Trappc8	0.730797	9.79406	4.7999	0.000476903	0.00925268	0.0766583			Gm11545	0.459007	4.05368	3.29044	0.0026716	0.0503766	-1.70996
Hpcal4	-0.287173	6.55848	-3.16926	0.00644595	0.0976387	-2.41756			Adra2c	-0.678579	5.89557	-4.79979	0.000476993	0.00925268	0.0764723			Nr1d1	0.320547	6.05981	3.28983	0.00267577	0.0503926	-1.71138
Gtf3c2	-0.140792	3.08884	-3.16886	0.00645118	0.0976387	-2.41832			Thap11	-0.516828	8.85377	-4.79649	0.000479614	0.00929486	0.0710306			Dtx4	-0.289186	7.52413	-3.28934	0.00267915	0.0503926	-1.71254
Tsga14	-0.359084	3.10417	-3.16462	0.00650707	0.098393	-2.42644			Fam195b	-0.470461	9.00656	-4.79574	0.000480219	0.00929793	0.0697789			Ccdc60	-0.233134	3.60128	-3.28923	0.00267993	0.0503926	-1.7128
Mlh1	-0.134024	2.87143	-3.16161	0.0065471	0.098731	-2.43222			Nudt8	-0.740784	6.94241	-4.79516	0.000480679	0.00929819	0.0688275			Cercam	-0.353373	5.7693	-3.28719	0.00269399	0.0506099	-1.71759
Lrrc61	-0.137833	2.84713	-3.16151	0.00654838	0.098731	-2.4324			Zfp651	-0.690703	6.84255	-4.79452	0.00048119	0.00929943	0.0677727			Camk2n1	-0.494259	9.42979	-3.28442	0.00271318	0.0509232	-1.72408
Trit1	-0.27567	3.01956	-3.16139	0.00654995	0.098731	-2.43263			Elfn2	-0.526154	8.66857	-4.79109	0.000483947	0.00934404	0.062099			Emd	0.188352	9.13431	3.28312	0.00272224	0.0510458	-1.72713
Stxbp6	0.341031	4.27911	3.16111	0.00655372	0.098731	-2.43317			A330023F24Rik	0.903377	7.9482	4.79038	0.000484524	0.0093465	0.060916			Gpr151	-1.02694	4.37084	-3.28182	0.00273133	0.0511688	-1.73018
Kcnj8	0.334218	2.76948	3.15893	0.00658281	0.0989564	-2.43734			Dpf1	-0.406681	7.64636	-4.78865	0.00048592	0.00936476	0.0580585			Samd7	-0.175206	3.42771	-3.28004	0.0027438	0.0513547	-1.73435
Inhbe	-0.318261	2.15741	-3.15874	0.00658531	0.0989564	-2.4377			Mpp2	-1.35948	6.95298	-4.78767	0.000486709	0.00937129	0.0564467			Atp2a3	0.854103	8.12982	3.27887	0.00275205	0.0514615	-1.73709
Cd97	0.206261	3.01725	3.15862	0.00658695	0.0989564	-2.43793			Xylt2	-0.468117	5.76096	-4.78705	0.000487215	0.00937236	0.0554154			Cacnb3	-0.536417	7.98934	-3.27698	0.00276535	0.0516626	-1.7415
Ryr1	-0.296708	2.30182	-3.1572	0.00660598	0.0991215	-2.44065			Ttc8	0.628836	8.21211	4.78546	0.000488504	0.00938848	0.0527917			Krt2	-0.466323	3.76908	-3.27549	0.00277594	0.0517509	-1.745
Ccdc28b	-0.216635	2.8394	-3.15649	0.00661564	0.0991215	-2.44202			Sepn1	-0.509626	7.13526	-4.78293	0.000490567	0.00941628	0.0486061			Itgb2	0.53684	6.27575	3.27529	0.00277737	0.0517509	-1.74547
Robo3	-0.412104	2.84767	-3.15642	0.00661656	0.0991215	-2.44216			Eefsec	-0.550249	7.45002	-4.78258	0.000490855	0.00941628	0.0480229			Napsa	0.510088	4.25407	3.275	0.00277945	0.0517509	-1.74616
9130604C24Rik	-0.553105	2.31417	-3.15599	0.00662233	0.0991215	-2.44298			Vps54	0.965877	6.57579	4.78158	0.000491675	0.00942332	0.0463654			Ufsp1	-0.229093	8.24554	-3.27488	0.00278033	0.0517509	-1.74644
Hormad2	0.254914	1.77228	3.15435	0.00664443	0.0993608	-2.44611			Klf12	0.895578	6.49616	4.78019	0.000492811	0.00943641	0.0440733			Tekt2	-0.393471	6.4481	-3.27394	0.00278698	0.0517825	-1.74863
Txnrd1	0.150788	2.97581	3.1525	0.00666944	0.0996431	-2.44965			Rrm2b	0.630258	7.525	4.778	0.000494616	0.00946226	0.0404432			Smtnl2	-0.527367	6.00192	-3.27391	0.00278719	0.0517825	-1.7487
Sestd1	-0.231292	3.05173	-3.15149	0.00668317	0.0997087	-2.45159			Itsn2	0.745852	7.08408	4.77649	0.000495861	0.00947736	0.0379472			Bbx	0.228212	6.85324	3.27356	0.00278971	0.0517825	-1.74952
Map3k1	0.3631	2.66606	3.15128	0.0066861	0.0997087	-2.452			Myadm	-0.437079	9.93869	-4.77374	0.000498141	0.00950836	0.0333911			9330102E08Rik	-0.30189	6.03829	-3.27315	0.00279265	0.0517895	-1.75049
Hsd17b13	-0.36084	1.95995	-3.15035	0.00669868	0.0998049	-2.45377			Slc7a8	-0.43069	8.22267	-4.77343	0.000498396	0.00950836	0.0328821			A2ld1	0.473723	8.29919	3.27213	0.00279996	0.0518776	-1.75288
2610203C22Rik	0.412719	2.16451	3.14907	0.00671611	0.0999728	-2.45621			Ifit2	0.955047	6.57722	4.77184	0.000499721	0.0095249	0.0302464			Iqcj	-0.389484	3.9248	-3.26617	0.00284299	0.0526266	-1.76682
Dhx16	-0.163962	3.15032	-3.14562	0.00676338	0.100584	-2.46282			Bend6	0.576622	8.64502	4.76998	0.000501275	0.00953239	0.0271625			Neurod2	0.613542	8.25583	3.26565	0.00284673	0.0526477	-1.76802
Cyp2b10	0.755063	1.81151	3.14328	0.00679573	0.100973	-2.46731			Orc5	0.444603	8.37468	4.76993	0.000501315	0.00953239	0.0270825			Tgm1	0.463915	4.01672	3.26437	0.00285608	0.0527722	-1.77102
Rpp25	0.367111	3.65836	3.14199	0.00681353	0.101145	-2.46977			Pdha1	0.348663	10.1581	4.7691	0.00050201	0.00953239	0.0257074			Ly6f	0.32905	3.69036	3.26379	0.00286038	0.0528033	-1.77239
Cbx7	0.260874	2.81641	3.14137	0.00682212	0.10118	-2.47095			Fkbp10	-0.556124	5.70668	-4.76898	0.000502111	0.00953239	0.0255082			Mybpc3	2.00154	9.10478	3.26284	0.00286729	0.0528826	-1.7746
Bdh2	0.288628	2.10974	3.14024	0.00683781	0.101311	-2.47312			Chrm3	-0.923565	5.24111	-4.76863	0.000502404	0.00953239	0.0249288			Ccnd1	-0.353251	7.29456	-3.26106	0.00288035	0.0530751	-1.77876
Hddc2	-0.253318	3.53065	-3.13984	0.00684342	0.101311	-2.47389			Ubxn2a	1.01067	9.26237	4.76771	0.000503174	0.0095343	0.023407			Ttc29	-0.286174	3.90131	-3.26016	0.00288703	0.0531498	-1.78087
Tmcc3	0.212104	3.31395	3.13864	0.00686004	0.101465	-2.47617			Col9a2	-2.72507	3.40139	-4.76742	0.000503421	0.0095343	0.022921			Csmd1	-0.317367	3.61389	-3.25967	0.00289061	0.0531673	-1.78201
Unc93b1	0.274785	3.19646	3.13707	0.00688205	0.101698	-2.47919			Ptgs2	0.574612	7.57816	4.76602	0.000504598	0.0095479	0.0206019			Nkain2	-0.423168	4.69931	-3.25883	0.00289686	0.0532337	-1.78398
Neo1	-0.172953	3.85105	-3.13652	0.00688965	0.101718	-2.48022			Ssbp2	0.488752	8.8606	4.76403	0.000506276	0.00954811	0.0173039			Dgkb	-0.242339	4.9275	-3.2582	0.0029015	0.0532707	-1.78544
D330012F22Rik	-0.245868	2.61847	-3.13351	0.00693192	0.102124	-2.48598			Aplp1	-0.34512	11.8488	-4.76401	0.000506288	0.00954811	0.0172808			Zfp831	-0.936256	4.13428	-3.25669	0.00291272	0.0534281	-1.78897
Zfp318	-0.187143	3.31747	-3.13341	0.00693346	0.102124	-2.48619			Rbp2	-1.93521	3.2638	-4.76131	0.000508575	0.00954811	0.0128036			Insrr	0.270842	4.83332	3.25002	0.00296282	0.0542978	-1.80455
Ramp2	0.280884	3.33027	3.13322	0.00693603	0.102124	-2.48654			Stap1	1.99413	2.5353	4.76122	0.000508652	0.00954811	0.0126546			Kcnn3	-0.35682	4.23248	-3.24841	0.00297503	0.0544605	-1.80831
Brd8	-0.1717	2.64501	-3.13183	0.00695576	0.102255	-2.48921			Scamp5	-0.510838	9.24613	-4.76098	0.00050886	0.00954811	0.0122475			Fdxr	0.354579	9.25104	3.24814	0.00297709	0.0544605	-1.80894
Gchfr	0.315169	0.816654	3.13076	0.00697085	0.102255	-2.49125			Cab39	0.573832	9.41255	4.76036	0.00050938	0.00954811	0.0112329			Olfr63	-0.616051	4.88301	-3.24763	0.00298094	0.0544816	-1.81012
Tspyl3	-0.219482	4.1364	-3.13031	0.00697716	0.102255	-2.4921			Lrrk2	0.744204	7.34313	4.7601	0.00050961	0.00954811	0.0107862			Mosc2	0.19927	8.50247	3.24629	0.0029912	0.0546197	-1.81326
Tap1	0.451917	1.9216	3.1303	0.00697731	0.102255	-2.49212			AW493563	0.554233	7.01055	4.75949	0.000510125	0.00954811	0.00978261			Vstm2a	-0.578614	6.33583	-3.24567	0.00299588	0.0546559	-1.81469
Gpr83	-0.441037	5.03655	-3.12937	0.00699055	0.102255	-2.4939			Cops5	0.356984	8.3333	4.75941	0.000510197	0.00954811	0.00964253			Mrgprf	1.18301	8.24192	3.24505	0.00300066	0.0546632	-1.81615
Lypd1	-0.318476	4.34926	-3.12924	0.00699247	0.102255	-2.49416			Anks1	-0.538157	7.16025	-4.75898	0.000510557	0.00954811	0.00894227			Ghrl	0.403613	4.58884	3.24492	0.00300169	0.0546632	-1.81646
1700021C14Rik	-0.245685	2.4036	-3.12914	0.00699383	0.102255	-2.49435			Rpgr	0.728226	7.44676	4.75847	0.000510993	0.00954811	0.008093			Col4a1	-0.431726	6.63951	-3.24354	0.00301227	0.0547933	-1.81968
Alcam	-0.248143	4.7617	-3.12904	0.00699522	0.102255	-2.49453			Il33	0.43355	9.6833	4.75749	0.000511833	0.00954811	0.00646318			Pcdh17	-0.524709	6.99311	-3.24328	0.00301425	0.0547933	-1.82028
Fgfr2	0.262174	3.58519	3.1274	0.00701855	0.102504	-2.49766			Tmem47	0.614059	9.72832	4.75679	0.000512431	0.00954811	0.00530376			Tmem132e	-0.171454	7.4236	-3.24177	0.00302586	0.0549375	-1.82379
Zbtb26	-0.231563	2.47285	-3.12506	0.0070521	0.102901	-2.50215			Abcg4	-0.459241	8.12665	-4.75659	0.0005126	0.00954811	0.00497626			Gm20117	0.636193	5.09559	3.24155	0.00302762	0.0549375	-1.82432
Renbp	0.397563	2.3743	3.12419	0.00706457	0.102906	-2.50381			Agtrap	-0.59154	5.09528	-4.75652	0.00051266	0.00954811	0.00485937			Wnt5a	-0.227886	5.01154	-3.23936	0.00304453	0.0551947	-1.82941
1110032F04Rik	-0.472115	4.6564	-3.12409	0.00706599	0.102906	-2.504			Plekhm2	-0.595641	7.7786	-4.75594	0.000513157	0.00954811	0.00389714			Smc3	0.246912	7.53316	3.2389	0.00304814	0.0552106	-1.83049
Brca2	-0.296893	2.1966	-3.1237	0.00707158	0.102906	-2.50475			Trim3	-0.53467	9.43593	-4.75592	0.00051317	0.00954811	0.00387097			Sulf1	0.293201	8.33089	3.23781	0.00305662	0.0553148	-1.83303
Pdgfb	0.309763	3.75426	3.12327	0.00707773	0.102906	-2.50556			Calr	-0.412317	11.3503	-4.75582	0.000513261	0.00954811	0.00369572			Icam5	-1.64886	5.99317	-3.23708	0.00306231	0.0553681	-1.83473
P2ry2	0.451713	1.67723	3.12255	0.00708806	0.102938	-2.50693			Cox16	0.925158	5.48689	4.75574	0.000513324	0.00954811	0.00357302			Myadm	-0.260215	5.49	-3.2361	0.00307002	0.0554579	-1.83702
Nipbl	0.195495	3.22202	3.12224	0.00709259	0.102938	-2.50753			Ate1	0.417017	7.07586	4.75067	0.000517696	0.00961403	-0.00484794			Kcnj10	-0.400755	10.8418	-3.23556	0.00307424	0.0554845	-1.83828
Dcun1d1	-0.205776	3.14941	-3.12146	0.00710391	0.10301	-2.50903			Siah1a	0.417714	7.60916	4.75055	0.000517792	0.00961403	-0.00503356			Dmrta2	-0.769646	3.99971	-3.23435	0.00308371	0.0556058	-1.84109
Eif3f	0.153692	4.83005	3.12093	0.00711153	0.103014	-2.51004			Rasip1	-1.28109	5.09772	-4.74877	0.000519336	0.0096341	-0.00799023			Fancl	-0.333655	6.6288	-3.23358	0.00308982	0.0556663	-1.84289
4930506M07Rik	0.206784	3.73623	3.12056	0.00711684	0.103014	-2.51075			Enpp4	0.53542	7.89218	4.74651	0.000521301	0.00966194	-0.0117398			Lrrc4	0.319352	8.93056	3.23243	0.00309888	0.0557798	-1.84557
Gng4	0.589458	4.30594	3.11749	0.00716133	0.103484	-2.51661			Slc39a14	0.539495	5.47575	4.74522	0.000522424	0.00967327	-0.0138776			Phxr4	0.772563	7.76834	3.23189	0.00310311	0.0558063	-1.84681
Tmem37	0.314645	2.67817	3.11744	0.00716209	0.103484	-2.51671			6430548M08Rik	-0.545548	8.18035	-4.74475	0.000522842	0.00967327	-0.0146717			Irg1	0.517305	4.24246	3.23081	0.00311171	0.0559112	-1.84934
Sphk2	-0.153124	2.94755	-3.11633	0.00717828	0.103539	-2.51883			Zmym2	0.588789	8.48015	4.74403	0.00052347	0.0096763	-0.0158644			Dll3	-0.801006	5.8911	-3.2264	0.00314689	0.0563742	-1.85961
5033430I15Rik	-0.237889	2.87516	-3.11631	0.00717863	0.103539	-2.51887			Yipf2	-0.479777	7.25661	-4.74185	0.000525381	0.00969949	-0.0194834			Rbm3	0.392273	7.64975	3.22632	0.00314752	0.0563742	-1.85979
BC026585	0.218269	2.55616	3.11516	0.00719537	0.103689	-2.52107			Atl2	0.48485	7.36829	4.74153	0.000525657	0.00969949	-0.0200049			Lemd1	-0.503382	5.39742	-3.22631	0.0031476	0.0563742	-1.85981
Dffb	-0.213992	2.15068	-3.11391	0.00721364	0.103773	-2.52345			Tmed5	0.921276	6.90779	4.74079	0.000526309	0.00970291	-0.021235			Gpx8	-0.422938	7.54819	-3.22618	0.00314864	0.0563742	-1.86011
Ppargc1b	0.223264	3.3398	3.11389	0.00721398	0.103773	-2.52349			Dcun1d5	0.455897	7.2719	4.73916	0.000527745	0.00972078	-0.0239415			Cit	-0.510007	7.46704	-3.22451	0.00316207	0.0565647	-1.864
Neurod1	-0.415459	1.73538	-3.11328	0.00722283	0.103808	-2.52465			Zfp617	0.585763	8.78689	4.73858	0.000528257	0.00972162	-0.024905			Ing3	0.319928	7.10065	3.2225	0.00317829	0.0567864	-1.86867
1700012B15Rik	-0.190372	3.33143	-3.11275	0.00723072	0.10383	-2.52567			Zfp688	-0.520865	7.0473	-4.7371	0.000529569	0.00973715	-0.0273689			Tnmd	-0.412974	4.19701	-3.22224	0.00318038	0.0567864	-1.86927
Cul3	-0.184542	4.15323	-3.11106	0.00725558	0.104038	-2.5289			Snap23	0.825869	6.00036	4.73537	0.000531104	0.00975675	-0.0302427			Sp100	0.285184	5.16481	3.22193	0.00318289	0.0567864	-1.86999
Serpinf1	0.253079	2.93258	3.11089	0.00725802	0.104038	-2.52922			Rnf123	-0.464236	7.87176	-4.73473	0.000531673	0.00975859	-0.0313058			Gmppa	0.361627	8.61715	3.22066	0.00319322	0.0569204	-1.87295
Crebzf	-0.234841	3.06001	-3.10649	0.00732325	0.104842	-2.53763			Tmem170b	0.739825	9.75702	4.73372	0.00053257	0.00976643	-0.0329792			Iffo2	0.418933	5.76307	3.21878	0.00320854	0.057143	-1.87732
Gabpb1	-0.267675	2.53615	-3.10576	0.00733405	0.104842	-2.53901			Cep290	1.18401	5.74572	4.73216	0.000533965	0.00976984	-0.0355787			Ifitm7	0.350426	8.40908	3.21782	0.00321642	0.0572301	-1.87956
Rala	-0.147733	3.73367	-3.10558	0.0073367	0.104842	-2.53935			Gnai1	0.414854	10.7682	4.73206	0.000534051	0.00976984	-0.0357381			Kl	-0.954034	5.65574	-3.21749	0.00321909	0.0572301	-1.88031
Gpatch2	0.164551	2.68451	3.10488	0.00734726	0.104842	-2.54071			Maff	1.7077	3.8704	4.73193	0.000534164	0.00976984	-0.0359472			Pacsin3	0.306584	10.1947	3.21637	0.00322831	0.0573436	-1.88293
Irs3	0.266566	1.3882	3.10487	0.00734729	0.104842	-2.54071			Klhl14	-0.985805	4.41458	-4.73069	0.000535279	0.00977799	-0.0380196			A930024E05Rik	0.556042	5.37733	3.21503	0.00323934	0.0574891	-1.88604
Ccdc88a	-0.262169	3.96802	-3.1045	0.00735283	0.104842	-2.54142			Scaf1	-1.11093	7.04634	-4.73022	0.000535702	0.00977799	-0.0388031			Hmgcr	-0.373784	6.96647	-3.21439	0.00324461	0.0574925	-1.88752
Sh3rf2	-0.462195	4.1652	-3.10306	0.00737444	0.105058	-2.54418			Tlk1	0.613715	7.09881	4.72986	0.000536018	0.00977799	-0.0393901			Cthrc1	-0.380863	5.80572	-3.21432	0.00324522	0.0574925	-1.88769
Ms4a7	0.425326	1.50586	3.10184	0.00739276	0.105227	-2.54651			Gpr22	0.93001	8.96988	4.72915	0.000536656	0.00978105	-0.0405705			Doc2g	0.36891	6.75394	3.2118	0.00326608	0.0578114	-1.89354
Adipor2	0.339198	3.25509	3.1006	0.00741136	0.1054	-2.54887			Pias1	0.516725	7.84426	4.72685	0.000538727	0.00981021	-0.0443963			Cytip	0.469907	4.72601	3.21097	0.00327296	0.0578696	-1.89546
Bmp2	-0.309678	2.94693	-3.0997	0.00742488	0.105482	-2.55058			Ppp3cb	0.477094	9.3504	4.72521	0.00054021	0.00981633	-0.0471266			Cbx6	-0.241478	9.52249	-3.21071	0.0032751	0.0578696	-1.89606
D14Ertd668e	0.436006	1.98046	3.09909	0.00743406	0.105482	-2.55175			Mgat5b	-0.81695	7.27584	-4.72502	0.000540384	0.00981633	-0.0474458			Fads3	-0.355821	7.37919	-3.20906	0.0032889	0.0580583	-1.8999
1700066D14Rik	0.275079	2.77849	3.09892	0.00743665	0.105482	-2.55207			Grik2	1.06917	6.42875	4.72491	0.000540478	0.00981633	-0.0476185			Homer3	1.14474	8.15823	3.20875	0.00329152	0.0580583	-1.90062
Cyld	-0.200583	3.92711	-3.09807	0.00744956	0.105482	-2.5537			Cnppd1	-0.427916	8.11408	-4.72217	0.000542967	0.00985294	-0.0521825			Snhg7	0.378949	7.70221	3.20809	0.003297	0.0581042	-1.90214
Dleu7	-0.20288	3.797	-3.09807	0.00744957	0.105482	-2.5537			Kif1a	-0.468226	8.9945	-4.71904	0.000545814	0.00989597	-0.0573754			Pmch	-2.25478	6.07722	-3.20693	0.00330679	0.0582208	-1.90484
Tspyl5	-0.208234	4.07479	-3.09398	0.00751168	0.106127	-2.56151			2900079G21Rik	-0.678066	6.58866	-4.71804	0.000546732	0.00990399	-0.0590448			Nlrp5	0.442155	3.61617	3.20653	0.0033101	0.0582208	-1.90576
E130311K13Rik	-0.277193	3.2879	-3.09384	0.00751379	0.106127	-2.56177			Ccdc186	0.856818	7.2648	4.71676	0.000547906	0.00991662	-0.0611744			Maf	0.412214	7.22921	3.20628	0.00331226	0.0582208	-1.90635
5930436O19Rik	-0.468556	2.63346	-3.09378	0.00751472	0.106127	-2.56189			Vps9d1	-0.939758	6.04615	-4.7139	0.000550533	0.00995552	-0.0659258			Als2	0.701966	6.55494	3.20555	0.00331843	0.0582687	-1.90805
Nuf2	-0.239626	2.12787	-3.09313	0.00752461	0.106158	-2.56312			Cox8c	-0.692301	6.26861	-4.71276	0.000551586	0.00996387	-0.0678227			Wapal	0.187676	6.12252	3.20527	0.00332074	0.0582687	-1.90869
Dnajb3	-0.219689	1.67878	-3.09278	0.00753	0.106158	-2.5638			Picalm	0.77765	8.98968	4.71225	0.000552064	0.00996387	-0.0686827			Crygn	-0.618439	4.53151	-3.20413	0.00333044	0.0583881	-1.91135
Timp1	0.631504	1.67112	3.09126	0.00755327	0.106302	-2.5667			4930445K14Rik	-0.541702	7.38349	-4.71149	0.000552769	0.00996387	-0.06995			Esrrb	0.251213	5.48663	3.20361	0.00333481	0.058414	-1.91254
Vash2	0.546908	2.46106	3.09126	0.00755329	0.106302	-2.5667			Pnrc2	0.783776	7.97087	4.71091	0.000553302	0.00996387	-0.0709082			Eef2k	0.320615	5.54984	3.20269	0.00334257	0.0584808	-1.91467
Syt7	-0.251801	3.97058	-3.08944	0.00758128	0.106603	-2.57017			Arhgef3	0.492368	8.70658	4.71082	0.000553389	0.00996387	-0.0710639			Cflar	0.16021	5.70438	3.20248	0.0033444	0.0584808	-1.91516
C530014P21Rik	-0.303627	3.24052	-3.08847	0.00759616	0.106714	-2.57202			Fam220a	-0.481786	8.05318	-4.70593	0.000557938	0.0100307	-0.0791937			Masp1	-0.239808	5.08704	-3.20174	0.00335066	0.0585395	-1.91687
Igfbpl1	-0.903121	2.0137	-3.08808	0.00760227	0.106714	-2.57277			Cnot2	0.464604	7.62352	4.7058	0.000558063	0.0100307	-0.0794178			Fam131a	-0.300533	9.80363	-3.19748	0.00338713	0.0591255	-1.92674
Col4a1	-0.27625	3.68848	-3.08681	0.0076218	0.106788	-2.57518			Myh14	-0.570218	8.37287	-4.70281	0.000560864	0.0100719	-0.0843885			Sh2d5	-0.369014	7.68316	-3.19684	0.00339264	0.0591707	-1.92823
A130014A01Rik	-0.287729	1.4348	-3.08649	0.0076268	0.106788	-2.5758			Bahcc1	-0.609846	7.26363	-4.70216	0.000561479	0.0100719	-0.0854781			Dem1	-0.383056	7.16979	-3.19564	0.00340302	0.0592976	-1.93102
Wnk4	0.274653	2.30536	3.08646	0.00762727	0.106788	-2.57586			Trim59	0.874013	6.56101	4.70181	0.000561806	0.0100719	-0.0860553			Erc2	-0.360517	6.17217	-3.19532	0.00340579	0.0592976	-1.93176
Fabp1	0.850789	1.64534	3.08474	0.0076539	0.107069	-2.57913			Maz	-0.873313	7.48177	-4.7013	0.000562292	0.0100719	-0.0869142			6330509M05Rik	-0.260989	8.36568	-3.19433	0.00341434	0.0593954	-1.93404
Lnx1	-0.179225	3.8018	-3.08419	0.00766249	0.107097	-2.58018			Pdgfb	-0.458272	7.1474	-4.70004	0.000563479	0.0100845	-0.0890086			Zfp296	0.42897	6.59563	3.19293	0.00342656	0.0595356	-1.9373
Tnfsf13b	0.484892	2.15926	3.08327	0.00767686	0.107206	-2.58194			Bscl2	-0.394279	9.77865	-4.69908	0.000564383	0.010092	-0.0906016			Ddb2	0.273738	7.49624	3.19261	0.00342934	0.0595356	-1.93804
Gsg2	-0.409094	1.81817	-3.08224	0.00769283	0.107336	-2.5839			Kpna3	0.542663	8.3051	4.6979	0.000565504	0.0101033	-0.0925711			Jmjd1c	0.324885	6.79605	3.19239	0.00343124	0.0595356	-1.93855
Efhd1	0.229022	3.23064	3.08163	0.00770243	0.107378	-2.58507			Mal2	0.5125	10.4801	4.69085	0.000572231	0.0102148	-0.104317			Tdrd9	-0.347568	4.29904	-3.1915	0.00343898	0.0595531	-1.9406
AW112010	0.428966	2.51233	3.08066	0.00771764	0.107421	-2.58692			Adck4	-0.643178	6.96595	-4.68801	0.000574972	0.0102549	-0.109062			Ttc17	0.291949	6.30543	3.19138	0.00344009	0.0595531	-1.9409
Drd1a	-0.384774	5.8212	-3.08058	0.0077188	0.107421	-2.58706			Actr3b	-0.387761	10.6326	-4.68488	0.000577997	0.0103	-0.114273			Tmem158	-0.594472	8.64283	-3.19126	0.00344115	0.0595531	-1.94118
Dvl1	-0.18527	4.20254	-3.08017	0.00772529	0.107421	-2.58785			Cdc42ep4	-0.578239	7.62405	-4.68385	0.000578996	0.010309	-0.115988			Ccar1	0.252426	6.31378	3.1907	0.00344603	0.0595531	-1.94247
Ermp1	0.16141	3.45729	3.07778	0.00776289	0.107851	-2.59241			Bcl2l13	-0.376813	7.87706	-4.67974	0.000583011	0.0103671	-0.122851			Ildr2	-0.755564	6.30417	-3.1903	0.00344953	0.0595531	-1.9434
Tpm4	0.190662	3.36088	3.07654	0.00778239	0.10803	-2.59477			Mras	-0.600699	8.97545	-4.67949	0.000583253	0.0103671	-0.123263			Morn2	-0.331259	7.31031	-3.18995	0.00345255	0.0595531	-1.94419
Kctd3	-0.184121	4.36842	-3.07402	0.00782233	0.108491	-2.59958			Bcam	-1.65177	5.19712	-4.67652	0.000586168	0.01041	-0.128215			Dnase1l1	0.234637	7.03089	3.18992	0.00345287	0.0595531	-1.94428
Cspp1	-0.237568	3.15853	-3.07355	0.0078298	0.108502	-2.60047			Nefm	0.635884	10.7821	4.67391	0.000588752	0.0104417	-0.132584			Lrrc42	-0.308013	6.61609	-3.18939	0.00345745	0.0595814	-1.94549
Ovol1	0.16017	1.95272	3.07271	0.00784305	0.10852	-2.60206			Hnrnph3	0.535921	8.94816	4.6737	0.000588957	0.0104417	-0.132929			A830012C17Rik	0.731737	4.30988	3.18865	0.003464	0.0596288	-1.94721
Gstt1	0.229566	2.99482	3.07263	0.00784444	0.10852	-2.60223			Pnkd	-0.395475	9.78721	-4.6706	0.000592031	0.0104873	-0.1381			Adad2	0.342965	4.1424	3.18819	0.00346801	0.0596288	-1.94827
Slc16a4	-0.364756	2.24967	-3.07122	0.00786681	0.108678	-2.6049			Fmn1	0.875223	5.44059	4.66969	0.000592935	0.0104943	-0.139615			D14Ertd668e	0.601467	5.47715	3.18807	0.00346906	0.0596288	-1.94854
1700048O20Rik	-0.366896	2.45973	-3.07108	0.00786918	0.108678	-2.60518			Gm15706	-0.510253	7.90516	-4.66852	0.000594111	0.0105053	-0.141582			Sp4	0.318338	6.84131	3.18736	0.00347531	0.0596695	-1.95019
Klhl29	-0.255401	3.9888	-3.07058	0.00787708	0.108694	-2.60613			Celsr1	-0.540065	5.84646	-4.66806	0.000594563	0.0105053	-0.142338			Elane	0.17119	3.64487	3.18713	0.00347733	0.0596695	-1.95071
Coro1c	0.162708	3.1274	3.06984	0.00788889	0.108765	-2.60753			Gsta3	1.32535	3.60391	4.66452	0.000598119	0.0105592	-0.148261			Tmem44	-0.2973	5.21346	-3.18635	0.00348424	0.0597058	-1.95252
4932430A15Rik	0.504722	2.0566	3.06899	0.00790261	0.108862	-2.60916			Tnfrsf22	-0.970603	3.956	-4.6621	0.000600562	0.010586	-0.152309			C1galt1	-0.298456	5.68946	-3.18617	0.00348586	0.0597058	-1.95295
E2f5	-0.253102	2.70646	-3.06851	0.00791027	0.108875	-2.61007			Ap3m1	0.377577	7.40178	4.66141	0.000601254	0.010586	-0.153453			Slc38a2	0.290748	8.19695	3.18589	0.00348831	0.0597058	-1.95359
Npc2	0.18613	3.74463	3.06535	0.00796112	0.109416	-2.61609			Dnm1l	0.97684	8.26925	4.66138	0.000601289	0.010586	-0.153509			Gbp2	0.540438	6.91588	3.18485	0.0034975	0.0598126	-1.95599
Mapk1ip1	-0.169145	3.49018	-3.06523	0.00796304	0.109416	-2.61632			Slc38a2	0.503196	8.47808	4.66099	0.000601676	0.010586	-0.154149			Rpa1	0.173469	9.41028	3.18103	0.00353159	0.0603444	-1.96483
A430104N18Rik	0.402123	2.2465	3.06463	0.00797272	0.109457	-2.61746			Efnb1	-0.52259	6.58928	-4.65832	0.00060439	0.0106248	-0.158619			4833423E24Rik	-0.438687	4.0925	-3.18054	0.00353595	0.060368	-1.96596
Gfod2	-0.174521	3.41208	-3.06341	0.00799259	0.109617	-2.6198			Fam98b	0.364758	9.90072	4.65641	0.000606335	0.01065	-0.161809			Zfp937	0.236249	6.25542	3.17912	0.00354879	0.060536	-1.96926
Sp8	0.744377	3.20984	3.06306	0.0079982	0.109617	-2.62045			Slc9a3r1	-0.434244	9.51369	-4.65513	0.000607647	0.0106525	-0.163957			Esr2	-0.211517	3.92451	-3.17873	0.00355223	0.0605437	-1.97014
Nasp	-0.292497	2.05414	-3.06266	0.00800467	0.109617	-2.62121			Dr1	0.590696	8.14674	4.65512	0.000607649	0.0106525	-0.16396			Samhd1	0.251117	5.45157	3.17705	0.0035674	0.060751	-1.97403
Dcbld1	-0.194681	2.87152	-3.06222	0.00801189	0.109624	-2.62206			Mypop	-0.758438	7.07339	-4.65477	0.000608013	0.0106525	-0.164554			Uox	-0.318406	3.94527	-3.17638	0.00357348	0.0607942	-1.97558
Mrpl53	-0.144804	3.86616	-3.06147	0.0080241	0.109699	-2.62349			AI987944	0.992685	6.40829	4.6542	0.000608598	0.0106538	-0.16551			Gzmc	-0.200217	3.54311	-3.17578	0.00357893	0.0607942	-1.97697
Mybpc2	0.600743	1.58161	3.06065	0.00803744	0.109789	-2.62505			Aes	-0.356914	10.017	-4.65157	0.0006113	0.0106889	-0.169909			Adcy2	-0.55359	7.26554	-3.17577	0.00357905	0.0607942	-1.977
Racgap1	-0.16992	2.01257	-3.05953	0.0080557	0.109847	-2.62718			Yme1l1	0.653613	7.23561	4.65125	0.000611629	0.0106889	-0.170444			Il1r2	0.568156	4.44	3.17545	0.00358196	0.0607942	-1.97774
Slc5a6	0.251708	2.88713	3.05929	0.00805962	0.109847	-2.62764			Eif4ebp2	-0.892439	5.89202	-4.64991	0.000613002	0.0107039	-0.172671			Marveld2	0.699828	6.32874	3.17468	0.00358896	0.0608617	-1.97952
Pik3r5	0.273837	2.42442	3.05915	0.00806196	0.109847	-2.62791			Chmp1a	-0.460622	9.39438	-4.64706	0.000615959	0.0107465	-0.17745			Mtus1	0.290356	7.08043	3.17355	0.00359926	0.0609853	-1.98213
Ctbp2	0.230423	2.8822	3.05795	0.00808156	0.10997	-2.63019			Epn1	-0.977815	9.18991	-4.64644	0.000616598	0.0107486	-0.17848			Csf2rb	0.361909	4.95767	3.17233	0.00361039	0.0611226	-1.98495
Ms4a6d	0.416566	1.87565	3.05759	0.00808753	0.10997	-2.63088			Ptdss2	-0.439168	7.21536	-4.64496	0.000618138	0.0107665	-0.180956			Stx11	0.503016	4.29924	3.17141	0.0036188	0.0612137	-1.98707
Lrch4	0.302902	3.31851	3.05728	0.00809256	0.10997	-2.63146			Sgpp1	0.370068	7.71658	4.63975	0.000623587	0.0108523	-0.189674			Zbtb46	0.504083	5.57727	3.17058	0.00362643	0.0612915	-1.98899
Fpgt	-0.254655	3.35186	-3.05688	0.00809907	0.10997	-2.63222			Zfp563	0.593095	6.76653	4.63551	0.000628065	0.0109168	-0.19678			Ephb6	-0.582063	6.30984	-3.17007	0.0036311	0.0613191	-1.99016
Six1	0.595567	1.02038	3.05591	0.00811512	0.10997	-2.63408			C330007P06Rik	0.341892	7.95603	4.63479	0.000628824	0.0109168	-0.197979			Gm11428	0.940998	6.22129	3.16934	0.00363779	0.0613317	-1.99184
Cntn1	-0.143056	5.11123	-3.05534	0.00812455	0.10997	-2.63517			6330510M09Rik	2.12873	3.11082	4.63436	0.000629276	0.0109168	-0.198694			Trim34a	0.493698	4.76579	3.16926	0.00363853	0.0613317	-1.99202
Efemp1	0.532282	2.76926	3.05497	0.00813055	0.10997	-2.63586			Acsf3	-0.732586	6.39898	-4.63381	0.00062986	0.0109168	-0.199615			Gipc2	0.498834	7.00846	3.169	0.00364094	0.0613317	-1.99263
Slc16a3	0.26767	2.56114	3.05393	0.00814775	0.10997	-2.63784			Rtn4	0.613124	10.5307	4.63376	0.000629919	0.0109168	-0.199707			1700095J03Rik	-0.255366	3.57346	-3.16814	0.00364887	0.0614141	-1.99461
1110059G10Rik	-0.196602	3.87305	-3.05384	0.00814921	0.10997	-2.63801			H2afy	-0.348145	10.1551	-4.63192	0.000631871	0.0109416	-0.20278			5830416P10Rik	0.752624	5.55965	3.16688	0.00366057	0.0614706	-1.99753
Oxct1	-0.142853	4.59811	-3.05369	0.00815175	0.10997	-2.6383			Gm20300	0.838368	9.54076	4.6306	0.000633286	0.0109481	-0.205002			Fa2h	-0.45426	8.84139	-3.16668	0.00366244	0.0614706	-1.99799
9330102E08Rik	-0.257923	3.88238	-3.0535	0.00815491	0.10997	-2.63867			Pglyrp1	-0.660477	5.5372	-4.63058	0.000633303	0.0109481	-0.205028			Ccdc113	-0.595021	6.37136	-3.16612	0.00366758	0.0614706	-1.99927
1110031I02Rik	0.164954	2.89465	3.05324	0.00815917	0.10997	-2.63916			Slc9a3r2	-0.775303	6.72631	-4.62987	0.000634064	0.0109522	-0.206221			Slc22a18	0.402163	5.68809	3.16611	0.00366766	0.0614706	-1.99929
Neu2	-0.387195	3.33122	-3.05305	0.00816231	0.10997	-2.63952			Ublcp1	0.338122	8.17089	4.62568	0.000638563	0.0110208	-0.213243			C330005M16Rik	-0.347327	4.11263	-3.1659	0.0036696	0.0614706	-1.99977
Ccdc85a	-0.29538	3.57762	-3.05284	0.00816575	0.10997	-2.63991			Emc1	-0.438062	8.72355	-4.62082	0.000643823	0.0110849	-0.221391			Igsf3	-0.418763	6.98466	-3.16581	0.00367048	0.0614706	-1.99999
Pik3r3	-0.229087	3.43406	-3.05212	0.0081778	0.109984	-2.6413			Eml2	-0.767721	9.49746	-4.62044	0.000644236	0.0110849	-0.222027			Neurl1b	-1.30252	6.69748	-3.16438	0.00368375	0.0616418	-2.00328
2010106G01Rik	0.218287	2.99843	3.05196	0.0081803	0.109984	-2.64158			2310058N22Rik	0.807777	8.60071	4.62039	0.000644293	0.0110849	-0.222114			Pcbd1	-0.523706	9.02125	-3.16248	0.00370154	0.0618429	-2.00767
Det1	-0.334527	2.40185	-3.05137	0.00819025	0.110027	-2.64273			Rgs5	0.535922	8.64075	4.62028	0.000644407	0.0110849	-0.222291			Mkln1	0.220704	6.18321	3.16244	0.00370189	0.0618429	-2.00775
Tex15	0.386693	2.14649	3.05035	0.0082072	0.110164	-2.64467			Ubxn2b	0.560653	6.76794	4.6182	0.000646674	0.0111147	-0.225778			Ccdc45	0.323469	5.85797	3.16087	0.00371664	0.0620381	-2.01138
Spag5	-0.354908	1.68532	-3.04799	0.00824647	0.110599	-2.64915			Calb1	0.603881	8.38328	4.61581	0.000649289	0.0111491	-0.229787			Cyp4v3	0.294505	7.84289	3.16029	0.00372212	0.0620782	-2.01272
Klhl2	-0.261595	4.76758	-3.04752	0.0082544	0.110614	-2.65005			Lemd2	-0.351118	7.5661	-4.61539	0.000649747	0.0111491	-0.230487			C130026I21Rik	0.504384	4.47809	3.15965	0.00372818	0.0621282	-2.0142
Nptn	-0.175512	5.09282	-3.04635	0.00827399	0.110786	-2.65227			Katna1	0.452174	7.0527	4.61403	0.000651246	0.0111614	-0.232775			Cd5l	1.11045	4.92037	3.15926	0.00373186	0.0621382	-2.0151
Rasgrf1	0.188059	4.82733	3.04573	0.00828436	0.110833	-2.65345			Cpeb2	0.584559	7.88903	4.61376	0.000651537	0.0111614	-0.23322			Klhl2	-0.422237	7.87617	-3.15805	0.00374326	0.0622767	-2.01788
Ctgf	0.321294	4.30605	3.04261	0.00833703	0.111221	-2.65939			Rgl1	-0.731006	6.99228	-4.61305	0.000652325	0.0111614	-0.234419			Lbx2	0.311284	5.33632	3.15755	0.00374801	0.0623046	-2.01903
1700095J03Rik	0.165569	1.75775	3.04257	0.00833757	0.111221	-2.65945			Cdk17	0.639872	9.91384	4.61184	0.000653658	0.0111614	-0.236447			Kifc5b	0.453138	5.4621	3.15654	0.00375765	0.0623673	-2.02137
2900073C17Rik	1.05611	3.7829	3.04223	0.00834343	0.111221	-2.66011			Acbd4	-0.4614	7.6853	-4.61171	0.000653803	0.0111614	-0.236668			Pbx4	-0.325146	6.10924	-3.15625	0.00376038	0.0623673	-2.02203
Sft2d3	-0.287249	2.49185	-3.04209	0.00834573	0.111221	-2.66037			Fam92a	0.595453	8.84783	4.61161	0.000653911	0.0111614	-0.236831			2810008D09Rik	0.446405	10.1065	3.15609	0.00376191	0.0623673	-2.0224
Nphp1	-0.261934	3.67332	-3.04198	0.00834758	0.111221	-2.66058			Phgdh	-0.472773	9.64749	-4.61133	0.000654216	0.0111614	-0.237295			Parp3	0.237814	5.28569	3.15556	0.00376694	0.0623673	-2.02362
2210011C24Rik	-0.331675	1.46583	-3.04095	0.00836503	0.111362	-2.66254			Brcc3	0.865894	6.89027	4.61035	0.000655306	0.0111708	-0.238947			Ajap1	-0.258114	9.27786	-3.15553	0.00376721	0.0623673	-2.02369
Trpm2	-0.25501	3.24908	-3.0387	0.00840329	0.111714	-2.66682			Golim4	0.495746	6.70928	4.60814	0.000657751	0.0112033	-0.242646			Epha2	0.424327	5.8185	3.15466	0.00377556	0.0624542	-2.0257
Stam	-0.232964	3.56279	-3.03859	0.00840521	0.111714	-2.66703			Dcun1d3	0.390123	6.76525	4.60747	0.000658495	0.0112068	-0.243769			Sim1	-0.212388	3.53458	-3.15401	0.00378171	0.0625049	-2.02719
Strbp	-0.183611	3.83399	-3.03724	0.00842823	0.111893	-2.6696			Gatad2b	-0.668182	7.28238	-4.60663	0.000659433	0.0112136	-0.245182			Tusc3	-0.407705	8.64274	-3.15269	0.00379441	0.0626635	-2.03024
Hs2st1	-0.153579	3.46269	-3.03654	0.00844026	0.111893	-2.67094			Gtpbp10	0.76369	5.72451	4.60326	0.000663204	0.0112656	-0.250845			Adss	-0.208973	8.07782	-3.15175	0.0038034	0.0627607	-2.03239
Epb4.1l4b	0.252617	1.50553	3.03622	0.00844576	0.111893	-2.67155			Hnrnpll	0.403468	9.93839	4.60293	0.000663576	0.0112656	-0.251402			Rnf213	0.276979	5.52702	3.1507	0.0038135	0.0628761	-2.03481
Irak1bp1	-0.163225	3.1442	-3.03619	0.00844619	0.111893	-2.6716			Wdr7	0.369856	11.3618	4.60243	0.000664133	0.0112659	-0.252236			Grb14	-0.307235	6.31629	-3.14976	0.00382258	0.0629616	-2.03698
2310076G05Rik	-0.375647	3.27902	-3.03531	0.00846122	0.112001	-2.67326			Rc3h2	0.808009	6.85802	4.60062	0.000666164	0.0112911	-0.255268			Grin2b	-0.674644	5.01318	-3.14952	0.00382492	0.0629616	-2.03753
Cenpc1	-0.265932	2.73828	-3.03485	0.00846911	0.112014	-2.67414			Pten	0.72338	8.76779	4.60002	0.000666849	0.0112936	-0.256289			Gamt	-0.423166	8.82893	-3.14877	0.00383211	0.0630288	-2.03924
Nfxl1	-0.253734	2.03508	-3.03211	0.00851643	0.112453	-2.67936			Chrna4	-0.561491	5.91569	-4.5987	0.000668337	0.0113096	-0.258502			Ddn	-1.526	4.68607	-3.14802	0.00383947	0.063034	-2.04099
Frs3	0.297662	3.00105	3.03192	0.00851959	0.112453	-2.67971			Pcnp	0.515912	11.0409	4.59632	0.000671024	0.0113458	-0.262488			Iqcb1	0.22231	7.83507	3.14763	0.00384322	0.063034	-2.04188
1600002H07Rik	-0.146617	2.41432	-3.03172	0.00852308	0.112453	-2.68009			Ppp4r2	0.65668	9.19675	4.5943	0.000673323	0.0113676	-0.265885			Rgs19	-0.547802	6.74103	-3.14762	0.0038433	0.063034	-2.0419
Jub	-0.300726	2.10481	-3.03034	0.00854696	0.112677	-2.68272			Rnf26	-0.459924	8.85486	-4.59413	0.000673516	0.0113676	-0.266169			Htr2b	0.439003	4.10373	3.1472	0.0038474	0.063034	-2.04287
A930006K02Rik	-0.362272	1.33876	-3.02744	0.00859728	0.113205	-2.68822			Ppp1r2	0.409464	8.76836	4.59375	0.000673954	0.0113676	-0.266814			Kcnf1	-0.686631	4.13688	-3.14714	0.00384802	0.063034	-2.04302
Zmym6	-0.224424	3.59695	-3.02723	0.00860093	0.113205	-2.68862			Sema6c	-1.19418	4.9144	-4.59199	0.000675963	0.0113919	-0.269771			Reep3	0.166546	7.49126	3.14658	0.00385345	0.0630718	-2.0443
Zfp94	-0.207347	2.44369	-3.02526	0.00863537	0.113522	-2.69237			Ptpn23	-0.625896	6.9941	-4.59153	0.000676488	0.0113919	-0.270542			2900092E17Rik	0.518799	11.2705	3.14575	0.00386152	0.0631528	-2.04621
Ifitm6	0.454863	1.82534	3.02487	0.00864226	0.113522	-2.69312			Hcfc1r1	-0.381243	10.4926	-4.58918	0.000679182	0.0114281	-0.274489			2610002J02Rik	0.481736	9.43948	3.14247	0.00389366	0.0636268	-2.05375
Trp53bp2	0.219058	2.89964	3.02466	0.00864601	0.113522	-2.69352			Rela	-0.371007	8.58667	-4.58714	0.000681536	0.01145	-0.277925			2210403K04Rik	-0.508313	6.9521	-3.14165	0.00390169	0.0637066	-2.05563
4930445E18Rik	-0.494056	1.75861	-3.02265	0.00868131	0.113894	-2.69734			Tunar	-0.747512	6.61118	-4.58709	0.000681587	0.01145	-0.277999			Dlk2	-0.488133	7.9533	-3.14116	0.00390656	0.0637088	-2.05676
Fgd6	0.180168	1.79041	3.02208	0.00869125	0.113911	-2.69842			Eri1	0.439255	6.59873	4.58551	0.00068341	0.0114714	-0.280653			Bcl3	0.439048	5.95922	3.14049	0.00391316	0.0637088	-2.0583
Bcat1	0.204974	3.55989	3.02153	0.00870095	0.113911	-2.69946			Rab4a	-0.448044	8.67644	-4.58382	0.000685369	0.011495	-0.283494			Dnase1	0.377187	3.76995	3.14038	0.00391421	0.0637088	-2.05854
Krt7	0.446796	2.064	3.02131	0.00870491	0.113911	-2.69989			Tmem127	-0.484388	7.9447	-4.58054	0.000689189	0.0115497	-0.289015			Asxl3	-0.250533	3.85175	-3.14036	0.00391443	0.0637088	-2.0586
Galnt9	0.213359	3.76105	3.02098	0.00871065	0.113911	-2.70051			Ppat	0.491052	5.78359	4.57586	0.000694675	0.0116286	-0.296889			BC020535	0.463656	5.76569	3.13996	0.00391837	0.0637215	-2.05951
Anp32e	0.189784	3.62504	3.02041	0.00872078	0.113952	-2.7016			Brix1	0.43791	7.52988	4.57557	0.000695015	0.0116286	-0.297374			Ank1	0.40001	7.39272	3.13832	0.00393461	0.0639313	-2.06328
9230104L09Rik	0.175157	2.54232	3.01966	0.00873402	0.113988	-2.70302			Arsb	-0.369266	8.54364	-4.57394	0.000696937	0.0116515	-0.300118			Acrbp	0.407946	6.77837	3.13786	0.00393923	0.0639313	-2.06434
Rassf1	0.180026	3.57353	3.01946	0.00873758	0.113988	-2.7034			Fbxl18	-0.888356	6.62141	-4.57092	0.000700514	0.0117019	-0.305202			Mllt11	-0.404659	10.9068	-3.13765	0.0039413	0.0639313	-2.06482
8030494B02Rik	-0.399308	2.46138	-3.01851	0.00875443	0.114059	-2.70521			2010109K09Rik	0.814579	4.75388	4.56799	0.000704002	0.0117507	-0.310134			Phyhip	0.434377	10.1922	3.13739	0.00394392	0.0639313	-2.06543
Nrip3	0.406159	3.96932	3.01836	0.00875703	0.114059	-2.70549			Eri2	0.538107	5.86643	4.56727	0.000704852	0.0117554	-0.311332			Celsr1	-0.885329	5.37442	-3.13668	0.00395101	0.0639438	-2.06706
Gpr149	-0.329055	2.09779	-3.01681	0.00878454	0.114326	-2.70842			Dnajb9	0.414344	10.6608	4.56644	0.00070585	0.0117627	-0.312737			Lpar1	-0.479286	8.49248	-3.13652	0.00395259	0.0639438	-2.06743
Bicd1	-0.162124	2.89032	-3.0146	0.00882391	0.114685	-2.71262			Ppp1r18	-0.648019	7.21827	-4.56584	0.000706569	0.0117652	-0.313748			Itpr1	0.76318	11.1927	3.13636	0.00395418	0.0639438	-2.06779
Ttc13	-0.226279	3.49574	-3.01432	0.00882894	0.114685	-2.71315			Ccr1	1.36477	3.12396	4.56386	0.000708944	0.0117953	-0.317081			Smoc2	-0.464308	4.53065	-3.13432	0.00397457	0.0642221	-2.07247
Gng8	0.201579	2.41893	3.01408	0.00883333	0.114685	-2.71362			Tfip11	-0.366691	7.79105	-4.56308	0.000709876	0.0118014	-0.318385			Igtp	0.617493	7.44993	3.13271	0.0039908	0.064433	-2.07618
Nfkb2	0.361095	2.14552	3.01304	0.00885186	0.114768	-2.71558			C730049O14Rik	0.564284	6.28244	4.55941	0.000714313	0.0118657	-0.324574			Olfr173	-0.239315	3.8028	-3.1307	0.00401109	0.0647088	-2.0808
Nbea	-0.170696	5.02245	-3.01293	0.00885381	0.114768	-2.71579			Zfp952	0.729169	6.8128	4.55883	0.000715016	0.0118679	-0.325551			Mal2	-1.07412	7.61491	-3.12962	0.00402198	0.0648328	-2.08327
Adrb1	-0.332036	4.17272	-3.01168	0.00887632	0.114943	-2.71817			Nampt	0.544303	7.93407	4.55787	0.000716179	0.0118777	-0.327165			Gng2	-0.368052	7.95862	-3.12913	0.00402699	0.0648618	-2.0844
1500002O10Rik	-0.282014	2.26454	-3.01139	0.00888151	0.114943	-2.71871			Dctn2	-0.336721	11.1823	-4.55506	0.000719603	0.011924	-0.331901			Map2k4	-0.285656	9.35347	-3.12852	0.0040332	0.0649102	-2.0858
1700013G23Rik	-0.244081	1.70623	-3.01086	0.00889107	0.114976	-2.71972			Def8	-0.532733	7.6765	-4.55464	0.000720113	0.011924	-0.332605			Gimap3	0.536568	3.77397	3.12783	0.00404017	0.0649706	-2.08737
Zfp365	-0.285271	5.1839	-3.00729	0.00895571	0.115719	-2.72651			Zfp865	-0.974675	4.47664	-4.55263	0.000722571	0.0119552	-0.335989			Hcn4	-0.443556	5.24582	-3.12676	0.00405113	0.065095	-2.08984
Slc25a25	0.199198	3.27473	3.00654	0.0089692	0.115733	-2.72792			AI846148	-0.557384	6.32086	-4.55125	0.000724276	0.0119738	-0.338328			Tnni2	0.520362	5.86719	3.12558	0.00406314	0.0652362	-2.09253
Bhmt2	0.615692	1.9313	3.00632	0.00897315	0.115733	-2.72833			Nfkbil1	-0.516879	6.65797	-4.54985	0.000725996	0.0119928	-0.340684			Tnfrsf11a	-0.439101	4.99081	-3.12422	0.00407711	0.0654086	-2.09565
Ptprd	-0.19959	4.32584	-3.00605	0.00897811	0.115733	-2.72885			C2cd2l	-0.454316	8.28914	-4.54841	0.000727763	0.0120124	-0.343099			Mcoln2	0.349512	3.86496	3.12212	0.00409878	0.0656953	-2.10048
Tmem173	0.228418	2.41682	3.00562	0.00898598	0.115743	-2.72967			Ube2o	-0.519622	8.68042	-4.5468	0.000729764	0.0120348	-0.345825			4933403O08Rik	-0.214825	3.44717	-3.12185	0.00410149	0.0656953	-2.10108
1110032A04Rik	-0.435257	1.69729	-3.00503	0.0089967	0.115763	-2.73079			Frg1	-0.636115	7.7838	-4.54639	0.000730273	0.0120348	-0.346517			Ccnb2	0.303276	6.62656	3.11981	0.00412272	0.0659831	-2.10578
Fbxo21	0.169842	3.69609	3.0043	0.00901008	0.115763	-2.73218			Lrrc4b	-1.09691	7.41257	-4.54573	0.000731091	0.0120387	-0.34763			Rimbp2	-0.780621	6.87847	-3.11923	0.00412867	0.066026	-2.10709
Zfp809	-0.160083	3.26839	-3.00373	0.00902047	0.115763	-2.73326			Mier2	-0.353076	7.41258	-4.54511	0.000731864	0.0120419	-0.348679			Atf3	0.518659	5.75218	3.11763	0.00414537	0.0661528	-2.11076
Fxyd1	0.287913	3.80586	3.00363	0.00902222	0.115763	-2.73344			Slu7	0.444537	7.4808	4.54332	0.000734087	0.012069	-0.351691			Npy	-0.347914	7.83144	-3.11757	0.00414597	0.0661528	-2.11089
Cyp4f41-ps	-0.426051	1.00913	-3.00358	0.00902318	0.115763	-2.73354			Fam134b	0.428092	9.14364	4.53878	0.00073977	0.0121515	-0.359349			Slc25a28	0.26205	9.3153	3.1174	0.00414775	0.0661528	-2.11128
Pcdhb11	0.400648	1.65874	3.00161	0.00905921	0.116049	-2.73728			Atp9a	-0.808375	9.20235	-4.53837	0.000740277	0.0121515	-0.36003			Idi1	-0.378419	7.45111	-3.11722	0.00414968	0.0661528	-2.1117
E230016M11Rik	-0.419588	2.08177	-3.00158	0.00905973	0.116049	-2.73733			Zdhhc8	-0.549715	8.02568	-4.53323	0.000746771	0.0122485	-0.368703			Zcchc5	-0.279976	3.89824	-3.11549	0.00416778	0.0663888	-2.11566
4932425I24Rik	-0.235984	2.32128	-3.00073	0.00907538	0.116158	-2.73895			Mtmr6	0.530809	10.0642	4.53255	0.000747642	0.0122531	-0.369861			C1ql2	-0.704282	4.88353	-3.11447	0.00417845	0.0665064	-2.11799
A430106A12Rik	-0.310092	2.33821	-2.99978	0.0090929	0.11629	-2.74076			Spast	0.334253	8.4871	4.52981	0.00075113	0.0123006	-0.374483			Nek3	0.337811	6.70336	3.11415	0.00418181	0.0665076	-2.11872
Jakmip2	-0.211896	3.83638	-2.99751	0.0091348	0.116734	-2.74506			Nxnl1	-0.977347	3.22268	-4.52903	0.000752129	0.0123072	-0.375803			Tcfl5	-0.471363	3.60859	-3.11317	0.0041922	0.0666203	-2.12098
1700086L19Rik	-0.438413	4.01373	-2.99692	0.00914568	0.116735	-2.74618			Serbp1	0.519966	9.27496	4.52835	0.000752995	0.0123091	-0.376946			Fastkd5	0.256116	6.11516	3.11139	0.004211	0.0668666	-2.12505
Zmym2	-0.167682	4.00364	-2.99665	0.00915062	0.116735	-2.74668			Dlx2	-0.768065	6.53692	-4.52768	0.000753854	0.0123091	-0.378077			Lypd3	-0.425152	4.28932	-3.10893	0.00423715	0.067229	-2.13068
Lrrc42	-0.193326	3.5538	-2.99582	0.00916609	0.116735	-2.74826			BB182297	0.792311	6.63481	4.52755	0.000754016	0.0123091	-0.37829			Chrdl1	0.253494	4.64177	3.10851	0.00424167	0.067248	-2.13165
4930553P18Rik	-0.415256	2.61126	-2.99559	0.00917034	0.116735	-2.7487			Evc2	-0.583366	7.94433	-4.52436	0.000758122	0.0123664	-0.383684			Cntfr	0.404285	8.5944	3.10771	0.00425018	0.0673301	-2.13347
Zic3	-0.44827	1.97547	-2.99557	0.00917072	0.116735	-2.74874			Mybbp1a	-0.401578	7.93885	-4.52345	0.0007593	0.0123759	-0.385226			Renbp	0.3341	7.8253	3.10624	0.00426592	0.0675265	-2.13683
Ihh	-0.444058	1.96687	-2.99186	0.00923979	0.117466	-2.75577			Socs5	0.326631	9.85319	4.52263	0.000760357	0.0123783	-0.386608			Rgs9bp	-0.270663	3.90187	-3.10325	0.00429813	0.0679831	-2.14367
Nkx3-1	-0.79085	2.51838	-2.99171	0.00924261	0.117466	-2.75605			Csn1s2a	-0.899371	2.56878	-4.52242	0.000760633	0.0123783	-0.386967			Adamts4	-0.305042	7.56846	-3.09843	0.00435048	0.0687573	-2.15467
Spop	-0.169513	4.43769	-2.99035	0.00926818	0.117594	-2.75864			Syne1	0.714386	9.28878	4.52018	0.000763538	0.0124159	-0.390753			Gpr77	0.386822	5.82026	3.09712	0.00436484	0.068921	-2.15767
Armc1	-0.147097	4.38814	-2.99032	0.00926862	0.117594	-2.75868			Cend1	-0.347901	10.2256	-4.51354	0.000772214	0.0125403	-0.401973			Hhipl1	-0.62593	5.32293	-3.09687	0.00436765	0.068921	-2.15825
Gadd45b	0.417492	3.46077	2.98987	0.00927712	0.117594	-2.75954			Lrrn2	-0.591669	9.0835	-4.51339	0.0007724	0.0125403	-0.402211			6430573F11Rik	0.78341	8.96873	3.09648	0.00437192	0.0689345	-2.15914
Mettl2	-0.182452	3.1339	-2.98908	0.00929193	0.117594	-2.76103			Olfm2	-0.920019	7.42703	-4.51161	0.000774752	0.0125687	-0.405232			1700110I01Rik	-0.253746	4.00269	-3.09577	0.00437967	0.0690029	-2.16075
Lrrc57	-0.277364	3.31743	-2.98907	0.00929214	0.117594	-2.76106			Arfip1	0.557574	8.32446	4.51103	0.000775514	0.0125713	-0.406208			Kctd17	-0.175085	10.106	-3.0943	0.00439588	0.0691756	-2.16411
Pcdhb5	0.290464	2.58854	2.98886	0.00929613	0.117594	-2.76146			Ints8	0.740587	6.15168	4.50862	0.000778709	0.0126133	-0.41029			Map3k3	0.243185	7.03273	3.09394	0.00439992	0.0691756	-2.16494
5930412G12Rik	-0.528946	1.91611	-2.98807	0.00931094	0.11769	-2.76295			Mblac2	0.581933	7.63477	4.50768	0.000779943	0.0126234	-0.411863			Cdkn1b	0.364526	6.90699	3.09385	0.0044009	0.0691756	-2.16515
Rhoq	0.16297	3.84751	2.9863	0.00934435	0.11802	-2.7663			Olfr15	-1.71795	3.44311	-4.50721	0.000780576	0.0126239	-0.412669			Ppp2r2c	-0.301306	10.4207	-3.09189	0.00442263	0.069432	-2.16962
Gad1	0.215166	4.75031	2.98555	0.0093587	0.11811	-2.76774			A330009N23Rik	-0.425695	7.92593	-4.50594	0.000782262	0.0126413	-0.414811			Mutyh	0.287372	5.31809	3.09176	0.00442408	0.069432	-2.16992
Abi3	0.256575	3.14014	2.98337	0.00939997	0.118438	-2.77186			Nol6	-0.601473	7.10914	-4.50445	0.000784251	0.0126636	-0.417332			Jak2	0.199217	6.53674	3.09054	0.00443756	0.0695895	-2.17269
Alox8	0.186171	2.1068	2.9833	0.00940138	0.118438	-2.772			Ccdc132	0.668292	8.05553	4.50241	0.000786988	0.0126895	-0.420792			Unc13b	-0.272239	5.51997	-3.09021	0.0044413	0.0695941	-2.17345
Lass4	-0.150414	3.22114	-2.98253	0.00941595	0.118438	-2.77345			Rab11a	0.345557	10.2264	4.50175	0.000787864	0.0126895	-0.421897			Iqca	-0.322589	3.81347	-3.08831	0.00446255	0.0698046	-2.17779
Klk10	-0.221086	1.61239	-2.98253	0.00941596	0.118438	-2.77345			Pofut1	-0.498473	5.42059	-4.50143	0.000788291	0.0126895	-0.422435			Sh3tc1	0.199175	5.68482	3.08773	0.00446907	0.0698046	-2.17911
Nxph2	-0.429607	3.17111	-2.98219	0.00942244	0.118438	-2.77409			Gm3764	-0.967264	5.75372	-4.50143	0.000788292	0.0126895	-0.422435			Tspan10	-0.25477	3.89359	-3.08726	0.00447425	0.0698046	-2.18017
Smpdl3a	-0.198575	3.77706	-2.98188	0.0094284	0.118438	-2.77469			Gnpda1	-0.497626	7.51833	-4.50085	0.000789072	0.0126922	-0.423418			Cdh26	-0.333996	4.13655	-3.08724	0.00447456	0.0698046	-2.18023
Slc16a6	-0.299193	3.15566	-2.98112	0.00944296	0.118529	-2.77613			Slc22a19	2.4139	2.22768	4.49979	0.000790496	0.0127053	-0.425208			Slc1a4	-0.39704	7.08197	-3.08715	0.0044755	0.0698046	-2.18042
4930550C17Rik	0.150137	2.06533	2.97789	0.00950493	0.119087	-2.78225			Triobp	-0.470454	6.76789	-4.49895	0.00079164	0.0127139	-0.426644			9130024F11Rik	-0.880376	2.88451	-3.08691	0.00447819	0.0698046	-2.18097
Agpat5	-0.153303	3.48831	-2.97768	0.00950884	0.119087	-2.78264			Cmtr1	-0.322944	8.04815	-4.49849	0.000792257	0.012714	-0.427418			Tmem51	0.557331	9.2608	3.08685	0.00447891	0.0698046	-2.18111
Brsk2	-0.157105	3.70563	-2.97729	0.00951632	0.119087	-2.78338			Zbtb39	-0.795047	6.96118	-4.49605	0.000795558	0.0127487	-0.431547			Pla2g4c	0.302238	4.21149	3.08601	0.0044884	0.0698987	-2.18304
Ascl2	0.203187	1.57136	2.97692	0.00952351	0.119087	-2.78408			Rbm42	-0.515926	7.37496	-4.49598	0.000795645	0.0127487	-0.431655			Dynlrb2	-0.59461	6.87284	-3.08441	0.00450642	0.0700812	-2.18668
Gltp	0.331369	3.78539	2.97662	0.00952937	0.119087	-2.78466			Ankhd1	0.452164	7.54727	4.49492	0.000797087	0.012762	-0.433454			Mas1	-0.867449	3.32361	-3.08435	0.00450705	0.0700812	-2.1868
Nphs2	0.289074	2.01299	2.97651	0.00953138	0.119087	-2.78486			Cpsf1	-0.359301	9.10353	-4.49185	0.000801277	0.0128107	-0.438659			H13	0.210366	7.61489	3.08237	0.00452958	0.0703774	-2.19133
Atg12	-0.14219	3.5975	-2.97523	0.00955604	0.119238	-2.78727			Ccdc97	-0.451762	7.11489	-4.49178	0.000801362	0.0128107	-0.438765			Ap3s1	-0.325989	8.64244	-3.07973	0.00455962	0.0707896	-2.19734
Lyplal1	-0.198831	3.3856	-2.97513	0.00955812	0.119238	-2.78748			Eed	0.406735	7.04815	4.49131	0.000802007	0.0128112	-0.439564			Zfp874b	0.321077	7.20963	3.07904	0.00456752	0.0708579	-2.19891
9330184L24Rik	-0.380517	1.95467	-2.97423	0.00957558	0.119364	-2.78919			A830039N20Rik	0.755807	10.6642	4.48997	0.00080384	0.0128248	-0.441831			Tcte2	0.365829	4.7733	3.0779	0.0045806	0.0710063	-2.20151
Slfn3	-0.318859	1.4705	-2.97282	0.00960277	0.119552	-2.79184			Pkn3	-1.16528	4.64256	-4.48979	0.000804089	0.0128248	-0.442138			Gabra2	-0.998118	6.33931	-3.07681	0.00459317	0.0711466	-2.204
Slc7a6os	-0.22948	2.44444	-2.97269	0.00960531	0.119552	-2.79209			Ythdf3	0.681156	8.52475	4.48694	0.000808011	0.0128774	-0.44697			9930024M15Rik	0.481163	7.4549	3.07528	0.00461072	0.0713133	-2.20746
Gda	-0.342488	6.3565	-2.97194	0.00961994	0.119642	-2.79351			Tmbim6	-0.404438	11.2164	-4.48351	0.000812746	0.012943	-0.452771			2310079F23Rik	0.276245	5.49399	3.07526	0.00461098	0.0713133	-2.20751
Abhd1	-0.196517	2.28183	-2.97137	0.0096311	0.119689	-2.7946			Plcd1	-0.430339	6.4479	-4.48159	0.00081542	0.0129695	-0.456033			Cartpt	-1.2207	7.52997	-3.0745	0.00461981	0.0713951	-2.20925
4921506M07Rik	0.221624	1.9937	2.97074	0.00964342	0.119751	-2.79579			Slc39a3	-0.369881	7.40967	-4.48142	0.000815659	0.0129695	-0.456324			2310046O06Rik	0.200684	7.47771	3.07253	0.0046427	0.0716147	-2.21374
Pgm5	0.315659	1.7595	2.96844	0.00968824	0.120215	-2.80013			Inpp1	0.410028	7.24112	4.47935	0.000818536	0.0130054	-0.459821			Ccdc129	-0.642244	3.15663	-3.07236	0.00464462	0.0716147	-2.21411
Ltb4r2	-0.428668	2.18441	-2.96666	0.00972332	0.120559	-2.80352			Tcof1	-0.399693	6.48109	-4.47767	0.000820888	0.0130328	-0.462669			Mpped1	-0.689885	8.01492	-3.07214	0.00464714	0.0716147	-2.21461
Slc7a7	0.203446	2.31952	2.96578	0.00974051	0.120589	-2.80517			Sepp1	0.336734	12.4893	4.47526	0.000824268	0.0130765	-0.46675			Otof	-0.275165	5.0221	-3.07206	0.00464819	0.0716147	-2.21481
Erc1	-0.160805	2.75855	-2.96578	0.00974061	0.120589	-2.80518			Orc2	0.463685	6.86588	4.47453	0.000825299	0.0130828	-0.467991			1700052K11Rik	-0.342673	7.62496	-3.0712	0.0046581	0.0717128	-2.21674
Gm98	0.29468	3.69829	2.96493	0.00975732	0.120704	-2.80678			Ctnnbip1	-0.514094	8.14114	-4.47309	0.000827331	0.0131051	-0.470432			Pdgfra	-0.246647	5.54739	-3.06944	0.00467868	0.0719748	-2.22075
Pcgf3	-0.163511	2.85972	-2.96443	0.00976711	0.120733	-2.80772			Bap1	-0.311403	10.0061	-4.46935	0.000832639	0.0131791	-0.476783			Aldh4a1	0.157142	6.62365	3.06609	0.00471819	0.0725274	-2.22838
Garnl3	-0.201279	3.20619	-2.96194	0.00981657	0.121252	-2.81244			Fbxl3	0.902512	7.0248	4.46625	0.00083705	0.0132366	-0.482028			Cyp1b1	0.305785	4.90944	3.06477	0.00473372	0.0727108	-2.23137
Tppp3	0.303591	3.29032	2.95987	0.00985761	0.121667	-2.81635			Cystm1	-0.46573	8.50162	-4.46591	0.00083754	0.0132366	-0.48261			Fpr1	0.670894	4.21926	3.0639	0.00474408	0.0728146	-2.23335
Bmp10	-0.50971	1.98825	-2.95916	0.00987181	0.12175	-2.81769			Rnft1	0.963609	6.32923	4.46428	0.000839875	0.0132634	-0.485374			C130021I20Rik	-0.752515	5.81003	-3.06241	0.00476181	0.0730313	-2.23674
Pglyrp1	0.502434	2.42572	2.95744	0.00990631	0.122083	-2.82096			Bbs7	0.377803	6.1775	4.46252	0.000842401	0.0132932	-0.488356			Dpf3	0.587828	6.76314	3.06165	0.00477082	0.073114	-2.23845
Ptgis	0.317459	2.28008	2.95706	0.00991383	0.122083	-2.82167			B230220N19Rik	0.462035	6.03002	4.46011	0.000845883	0.013338	-0.492452			Dpy19l2	-0.226502	3.48926	-3.06118	0.00477645	0.0731396	-2.23952
A930038C07Rik	0.408679	3.00474	2.95597	0.00993564	0.122259	-2.82372			Cwc22	0.939339	6.50131	4.45885	0.000847706	0.0133567	-0.494589			Capn6	-0.440609	3.90259	-3.06091	0.00477972	0.0731396	-2.24015
Hist1h2bp	-0.592582	2.43029	-2.95428	0.00996978	0.122586	-2.82693			Tbc1d2b	-0.407109	6.81957	-4.4572	0.000850098	0.0133842	-0.497388			Zcchc3	0.27679	7.58078	3.06015	0.00478878	0.0731859	-2.24186
Pdzd8	-0.17061	3.03954	-2.95378	0.00997988	0.122617	-2.82788			Bbc3	-0.725626	6.25061	-4.45459	0.000853896	0.0134297	-0.501813			4930529M08Rik	-0.244053	3.55528	-3.05992	0.00479156	0.0731859	-2.24239
4933403G14Rik	-0.365711	1.57633	-2.95331	0.00998929	0.12264	-2.82876			Atrnl1	0.447412	9.02302	4.45406	0.000854667	0.0134297	-0.502709			Hhatl	0.218261	8.7516	3.05975	0.00479362	0.0731859	-2.24278
Gtf2f1	0.150156	3.56574	2.95287	0.00999825	0.122658	-2.8296			Map1a	-0.607368	9.7606	-4.45385	0.000854983	0.0134297	-0.503077			Wdr34	-0.328276	7.77661	-3.05901	0.00480253	0.0732208	-2.24446
Nudt4	-0.213895	3.90848	-2.95207	0.0100143	0.122762	-2.8311			Gspt1	0.370058	7.70281	4.45345	0.000855569	0.0134297	-0.503756			Akap2	-0.365516	7.15343	-3.05896	0.00480314	0.0732208	-2.24458
Nubp2	0.130604	3.38122	2.95017	0.010053	0.122878	-2.8347			C030011L09Rik	0.78061	8.05255	4.45206	0.000857603	0.0134479	-0.506114			Slamf9	0.776712	6.35387	3.05636	0.0048344	0.0736417	-2.25047
Traf3	-0.158184	3.50447	-2.94982	0.0100601	0.122878	-2.83536			Clcn6	-0.441873	7.85876	-4.45177	0.00085802	0.0134479	-0.506597			Tmem120b	0.441134	7.66056	3.05557	0.00484396	0.0737317	-2.25226
Eif2ak2	0.245941	1.5807	2.94979	0.0100606	0.122878	-2.83541			LOC102636384	-1.34543	4.02342	-4.44916	0.000861859	0.0134979	-0.51103			Cyb5r4	0.184388	8.09786	3.05484	0.00485284	0.0738114	-2.25392
Eif4g3	-0.165178	4.26656	-2.94958	0.0100648	0.122878	-2.8358			Nebl	0.725444	7.5176	4.44862	0.000862661	0.0135003	-0.511953			Zfp933	0.213376	6.32551	3.0521	0.00488622	0.0742458	-2.26014
A730056I06Rik	-0.187231	3.42918	-2.9494	0.0100686	0.122878	-2.83615			Mylk4	-1.92473	2.53247	-4.44566	0.000867046	0.0135588	-0.516987			Lbp	-0.662604	6.74853	-3.05189	0.00488875	0.0742458	-2.26061
Nsun6	-0.153791	2.26863	-2.94937	0.0100691	0.122878	-2.8362			Krtap5-1	1.29644	3.10579	4.44465	0.000868535	0.0135635	-0.518691			Sgsm2	-0.294415	5.70158	-3.05068	0.00490359	0.0743785	-2.26336
4930488N24Rik	-0.276976	2.08234	-2.9484	0.0100889	0.123027	-2.83804			9130011E15Rik	-0.957173	6.09912	-4.44457	0.000868651	0.0135635	-0.518823			Ccdc77	0.271898	5.56125	3.05049	0.00490583	0.0743785	-2.26378
Dph5	-0.251422	3.12792	-2.94786	0.0101	0.12307	-2.83907			Ago4	0.37955	7.06887	4.44379	0.000869821	0.0135716	-0.52016			Cd8a	0.26979	3.93444	3.05012	0.00491042	0.0743785	-2.26463
Klf6	-0.229178	3.12088	-2.94687	0.0101202	0.123201	-2.84094			Fam76b	0.758831	7.60425	4.44297	0.000871034	0.0135803	-0.521543			Mpeg1	0.67667	6.63824	3.04971	0.00491546	0.0743785	-2.26556
Tmem106c	0.207207	3.30725	2.94659	0.0101259	0.123201	-2.84146			Mynn	0.464973	5.94183	4.43865	0.000877506	0.013671	-0.528893			B3gnt4	-0.570617	5.1514	-3.04968	0.00491588	0.0743785	-2.26564
Kcnk2	-0.345371	4.71161	-2.94618	0.0101344	0.123212	-2.84224			Serpinb9c	-1.44062	2.54688	-4.43547	0.000882286	0.0137352	-0.534287			Fcer1g	0.603041	8.04039	3.04899	0.00492431	0.0744502	-2.26719
1700021F07Rik	-0.404712	2.64454	-2.94309	0.0101979	0.123891	-2.84808			Chadl	-0.715462	6.32351	-4.4347	0.000883458	0.0137431	-0.535604			Rictor	0.287427	5.66035	3.04591	0.00496235	0.0749693	-2.27417
Tyw3	-0.284256	2.4705	-2.94171	0.0102263	0.124144	-2.85068			Gpr123	-0.371647	8.83228	-4.42962	0.00089117	0.0138527	-0.544234			Mgl2	0.35515	5.19734	3.04482	0.00497589	0.0750636	-2.27664
Rnaseh2c	-0.22595	3.4974	-2.94119	0.0102371	0.124182	-2.85167			Lrrc73	-0.315642	7.78222	-4.42814	0.000893445	0.0138683	-0.546765			Tectb	-0.228846	3.57555	-3.04479	0.0049762	0.0750636	-2.2767
1110006E14Rik	-0.354998	3.68099	-2.93969	0.0102681	0.124465	-2.85449			Htra2	-0.399465	7.52294	-4.4281	0.000893505	0.0138683	-0.546832			Ankrd54	0.302804	6.8434	3.04451	0.00497973	0.0750636	-2.27734
1810013L24Rik	-0.184261	3.40352	-2.93758	0.0103119	0.124828	-2.85847			Syk	0.619584	3.96234	4.42764	0.000894207	0.0138689	-0.547612			Psma7	0.256182	8.58589	3.04412	0.0049846	0.0750811	-2.27823
Birc2	-0.203	3.24469	-2.93751	0.0103134	0.124828	-2.85861			C030039L03Rik	0.739878	7.01428	4.42584	0.000896962	0.0138879	-0.550665			Cdkn2a	0.296454	3.37744	3.0434	0.00499353	0.0751595	-2.27985
Stk36	-0.20223	2.04465	-2.93632	0.0103381	0.125035	-2.86085			Cluh	-0.353428	8.59328	-4.42494	0.000898347	0.0138879	-0.552197			Golm1	0.367513	8.89257	3.04217	0.00500895	0.0753355	-2.28265
1110035H17Rik	-0.393988	1.27525	-2.93524	0.0103607	0.125215	-2.86289			BC030336	0.477824	9.34779	4.4249	0.000898415	0.0138879	-0.552273			Rev1	0.325843	7.53887	3.04164	0.0050156	0.0753794	-2.28385
Zfp74	-0.344	2.81008	-2.93348	0.0103978	0.125497	-2.86623			Slc27a1	-0.395965	8.04257	-4.42485	0.000898489	0.0138879	-0.552355			Atp6v1g3	-0.330463	3.74064	-3.04129	0.00501991	0.0753881	-2.28463
AI853106	-0.48996	0.932247	-2.93339	0.0103995	0.125497	-2.86639			Myo1c	-0.491923	6.00708	-4.42467	0.000898767	0.0138879	-0.552662			Ngef	-0.726076	7.60116	-3.03958	0.0050414	0.0756114	-2.28851
Magi2	-0.23897	4.42607	-2.93153	0.0104387	0.125768	-2.8699			Fa2h	-0.507913	9.08626	-4.42393	0.000899912	0.0138952	-0.553925			Flrt2	-0.407252	5.80249	-3.03951	0.00504226	0.0756114	-2.28866
Omg	-0.17613	4.74678	-2.931	0.0104499	0.125768	-2.8709			Cabin1	-0.495235	6.42424	-4.42062	0.000905022	0.0139603	-0.559547			Ccdc79	-0.456312	4.13569	-3.03868	0.00505267	0.0757014	-2.29053
E230006M18Rik	-0.173529	1.64988	-2.93096	0.0104509	0.125768	-2.87099			Syt4	0.79315	10.1336	4.42033	0.000905469	0.0139603	-0.560037			Rab3c	-0.375473	6.63525	-3.03844	0.00505575	0.0757014	-2.29108
Vapa	-0.123437	4.64483	-2.93086	0.010453	0.125768	-2.87117			Mum1l1	0.668391	6.11734	4.41889	0.000907707	0.0139845	-0.562488			Col18a1	0.594396	8.23469	3.03575	0.00508982	0.0761552	-2.29717
Atp8b4	-0.259677	2.00402	-2.93026	0.0104656	0.125828	-2.87231			Zfp758	1.03782	7.29922	4.41813	0.000908892	0.0139924	-0.563784			Espn	0.404026	4.9846	3.03444	0.00510641	0.0763469	-2.30013
Agtpbp1	-0.147247	3.72259	-2.92944	0.010483	0.125892	-2.87385			Lmf2	-0.579039	7.18454	-4.41672	0.000911092	0.0140057	-0.566184			Samd9l	0.36606	4.70937	3.03409	0.00511098	0.0763587	-2.30094
Nfe2l2	0.377664	2.91739	2.9291	0.0104901	0.125892	-2.87449			Prpf18	0.477242	8.11151	4.41671	0.000911107	0.0140057	-0.5662			Tac2	-1.37206	6.09705	-3.03318	0.00512257	0.0764222	-2.30299
Tsx	0.202371	1.83985	2.92829	0.0105074	0.125892	-2.87602			Fam169a	0.813574	8.2958	4.41482	0.000914077	0.014041	-0.569431			Hmgcs1	-0.371115	6.9382	-3.03316	0.00512279	0.0764222	-2.30303
Sorcs3	-0.216939	3.86198	-2.92828	0.0105075	0.125892	-2.87604			Gxylt1	0.592648	7.13197	4.41339	0.000916316	0.014065	-0.57186			BC100530	0.772552	4.56899	3.03281	0.00512723	0.0764321	-2.30382
2210021J22Rik	-0.190589	3.13649	-2.92818	0.0105097	0.125892	-2.87624			Dact3	-0.709932	6.93305	-4.41127	0.000919657	0.0141026	-0.575473			Sun2	0.258913	8.88982	3.03132	0.00514639	0.0766612	-2.3072
Iqgap1	0.188512	2.6492	2.92636	0.0105484	0.126262	-2.87966			Ccdc71	-0.431152	8.46067	-4.41027	0.000921224	0.0141026	-0.577163			4930522O17Rik	-0.198701	3.72247	-3.03071	0.00515419	0.0767207	-2.30857
Cacng5	0.459183	2.21286	2.92529	0.0105711	0.126441	-2.88167			Zfp664	0.642747	7.63805	4.41018	0.000921365	0.0141026	-0.577315			2810432D09Rik	0.295149	9.49979	3.02716	0.00519996	0.0773211	-2.31658
Ephb6	-0.257292	4.22664	-2.92405	0.0105977	0.126445	-2.88402			Fastk	-0.536764	7.98112	-4.40954	0.000922391	0.0141026	-0.57842			Cyth3	0.269886	6.56023	3.02699	0.00520217	0.0773211	-2.31697
Cxcl13	0.648933	1.83105	2.92337	0.0106123	0.126445	-2.88531			2310047M10Rik	-0.479665	8.16219	-4.40928	0.000922792	0.0141026	-0.578851			Epb4.1	0.491234	5.86741	3.02612	0.0052135	0.0774195	-2.31894
Pard6g	-0.24631	2.1663	-2.92335	0.0106127	0.126445	-2.88534			Baiap2	-0.379992	8.86813	-4.40926	0.000922826	0.0141026	-0.578889			Col15a1	-0.297081	4.48898	-3.0257	0.00521896	0.0774195	-2.31989
Pigq	-0.164559	4.25231	-2.92318	0.0106163	0.126445	-2.88567			Iscu	-0.385823	11.0648	-4.40867	0.000923766	0.0141027	-0.579899			Helb	0.243961	5.39039	3.0256	0.00522028	0.0774195	-2.32012
Pdzd4	-0.205424	3.94985	-2.92286	0.0106232	0.126445	-2.88626			Cxxc5	-0.469875	9.09641	-4.4084	0.000924187	0.0141027	-0.580351			Smc4	0.244701	6.07492	3.02448	0.00523476	0.0775773	-2.32263
Slc4a2	-0.194741	2.91086	-2.92283	0.0106237	0.126445	-2.88632			Zbtb1	0.771862	6.27187	4.40539	0.000928976	0.0141453	-0.585482			Clec10a	0.577747	6.40304	3.023	0.00525421	0.0778085	-2.32599
D2Ertd640e	-0.525314	1.91227	-2.92268	0.0106271	0.126445	-2.88661			Cypt12	-1.07558	0.211536	-4.40503	0.000929544	0.0141453	-0.586089			Mllt4	0.322411	7.21974	3.02257	0.00525983	0.0778347	-2.32696
Klre1	0.245713	1.95285	2.92237	0.0106336	0.126445	-2.88718			Rian	-0.49982	9.69573	-4.40498	0.000929634	0.0141453	-0.586185			Nrip3	-0.498343	9.70865	-3.022	0.00526729	0.0778881	-2.32825
Atp2a3	-0.159172	1.37567	-2.92172	0.0106476	0.126518	-2.88841			Tlr3	0.640601	6.22583	4.40494	0.000929697	0.0141453	-0.586252			D6Wsu116e	0.494721	9.18699	3.02138	0.00527544	0.0779144	-2.32965
Gstp1	0.135731	5.17382	2.92096	0.0106639	0.12662	-2.88984			Nabp1	0.762809	5.6042	4.40344	0.000932095	0.0141714	-0.58881			Rpl18a	0.180035	12.1585	3.02111	0.005279	0.0779144	-2.33026
Ccdc25	-0.239843	2.2039	-2.92047	0.0106744	0.126646	-2.89076			Csk	-0.50633	7.1419	-4.40107	0.000935885	0.0142186	-0.592838			Tmem149	0.5888	8.96119	3.02098	0.00528063	0.0779144	-2.33054
Tmem132a	-0.300191	4.24874	-2.92014	0.0106817	0.126646	-2.8914			Dmrtc1a	-0.473169	7.13306	-4.40039	0.00093698	0.0142249	-0.593999			Itgae	-0.155405	4.64488	-3.02037	0.00528865	0.0779758	-2.33191
Ncf4	0.325559	2.02855	2.91877	0.0107112	0.126844	-2.89397			Mau2	-0.461219	7.29869	-4.39964	0.000938189	0.0142329	-0.59528			Pag1	0.413559	5.00309	3.01969	0.0052976	0.0780508	-2.33345
Rab30	-0.19097	2.4889	-2.91864	0.010714	0.126844	-2.89422			Lbh	-0.937568	5.75317	-4.39917	0.000938941	0.0142339	-0.596075			Sfpq	0.257475	9.37598	3.01868	0.00531094	0.0781904	-2.33572
Gsdmd	0.193005	2.58217	2.91574	0.0107769	0.127496	-2.89969			Zyx	-0.533561	6.77662	-4.39725	0.000942038	0.0142704	-0.599344			Retnla	-0.418076	3.88661	-3.01824	0.00531681	0.0782198	-2.33673
Hck	0.242617	2.47029	2.9152	0.0107886	0.127541	-2.9007			Rgmb	-0.40283	7.07273	-4.3961	0.000943906	0.0142883	-0.60131			Porcn	0.399705	9.04252	3.01735	0.00532858	0.0782283	-2.33873
Golga4	-0.105531	3.36585	-2.91419	0.0108108	0.127609	-2.90262			Vcl	0.738852	7.24445	4.39491	0.000945833	0.0143071	-0.603335			Slc1a1	-0.409473	7.72076	-3.01725	0.00532987	0.0782283	-2.33895
9330133O14Rik	-0.28515	2.59034	-2.91395	0.0108159	0.127609	-2.90306			Gria3	0.884681	10.0194	4.3923	0.000950096	0.0143612	-0.607799			Tigd5	0.356156	4.9743	3.01692	0.00533426	0.0782283	-2.33969
Tle3	0.245441	2.24025	2.91356	0.0108245	0.127609	-2.9038			Arl6ip6	0.556281	6.32586	4.38958	0.000954531	0.0144177	-0.612422			Cdca8	-0.229849	4.51994	-3.0167	0.0053372	0.0782283	-2.34019
Cpsf4	0.220854	3.0965	2.9135	0.0108258	0.127609	-2.90391			Fam163a	-0.802809	7.0155	-4.38784	0.000957393	0.0144505	-0.615394			1520402A15Rik	0.421617	7.4916	3.01644	0.00534071	0.0782283	-2.34079
2810422O20Rik	-0.210743	2.61764	-2.91262	0.0108451	0.127744	-2.90557			Rras	-0.592541	7.60259	-4.38668	0.000959299	0.0144606	-0.617368			Cnih3	-0.702948	6.25104	-3.01596	0.00534701	0.0782283	-2.34186
Trim47	0.220607	2.21274	2.91061	0.0108891	0.12817	-2.90936			Phf23	-0.38269	9.22563	-4.38622	0.000960059	0.0144606	-0.618155			Mmp16	-0.413909	5.05383	-3.0158	0.00534917	0.0782283	-2.34222
Spg20	0.226092	2.62361	2.90768	0.0109537	0.128837	-2.91488			Nipa2	0.329181	8.87016	4.38617	0.000960149	0.0144606	-0.618247			Ms4a4c	0.362914	4.08724	3.01563	0.00535147	0.0782283	-2.34261
Mxra7	-0.327199	1.93628	-2.90698	0.0109692	0.128925	-2.9162			Cela1	-0.598133	6.33996	-4.38429	0.00096326	0.014497	-0.621459			Wdr78	-0.261706	5.98251	-3.01557	0.00535222	0.0782283	-2.34274
6330409D20Rik	-0.197619	2.53612	-2.90544	0.0110032	0.129181	-2.91909			Gfra4	-0.492263	8.46603	-4.38317	0.000965117	0.0145	-0.623371			Ccdc82	0.2876	6.28498	3.01513	0.00535814	0.0782331	-2.34374
Pick1	-0.19461	3.09759	-2.90528	0.0110068	0.129181	-2.91939			Msl3l2	-0.430042	8.00255	-4.38242	0.000966361	0.0145	-0.62465			Fgr	0.497116	4.81117	3.01497	0.00536029	0.0782331	-2.34411
Pik3ca	-0.184174	2.95307	-2.90404	0.0110345	0.1293	-2.92174			Ogdh	-0.389536	8.79136	-4.38233	0.000966506	0.0145	-0.624798			Nes	0.351884	6.97604	3.01381	0.00537574	0.078308	-2.34671
Ttc30a1	-0.283252	2.1804	-2.90391	0.0110372	0.1293	-2.92197			Lurap1	-0.729992	6.52278	-4.38223	0.000966673	0.0145	-0.62497			Aloxe3	0.462177	7.36684	3.01373	0.00537682	0.078308	-2.3469
Usp40	-0.217667	2.58114	-2.90365	0.0110432	0.1293	-2.92247			Speer7-ps1	1.31479	5.73688	4.38206	0.000966946	0.0145	-0.62525			Vps13c	0.27285	6.37289	3.01309	0.00538542	0.078308	-2.34834
Cstad	-0.220474	3.07801	-2.9034	0.0110488	0.1293	-2.92295			Rngtt	0.434649	6.74164	4.38118	0.000968421	0.0145117	-0.626763			Sf1	0.216091	6.05456	3.01302	0.00538625	0.078308	-2.34848
Gria3	-0.209884	4.53613	-2.90239	0.0110713	0.129471	-2.92485			Mettl10	0.515473	8.03552	4.3807	0.000969218	0.0145132	-0.62758			A330033J07Rik	0.310373	5.25037	3.01262	0.00539171	0.078308	-2.3494
1110021J02Rik	-0.181198	2.16082	-2.90146	0.0110921	0.12962	-2.9266			Ndp	-0.526072	6.81435	-4.37828	0.000973265	0.0145633	-0.631716			Tspan4	0.501241	10.3911	3.01253	0.00539283	0.078308	-2.34959
Il21r	0.337463	2.58273	2.90009	0.0111227	0.129867	-2.92917			Ephb2	-0.461969	6.62589	-4.3777	0.00097423	0.0145673	-0.6327			Trp73	0.339588	5.93138	3.01238	0.00539485	0.078308	-2.34993
Il9	0.174321	2.38484	2.89956	0.0111347	0.129867	-2.93017			B230334L07Rik	0.815963	4.80999	4.37682	0.000975711	0.0145789	-0.634207			Smpx	0.646585	7.34246	3.01227	0.00539641	0.078308	-2.35019
Acbd3	0.1668	2.78688	2.89944	0.0111372	0.129867	-2.93039			BC061194	0.807674	4.74466	4.37547	0.000977972	0.0146022	-0.636506			Atp2b3	-0.172722	7.92053	-3.0107	0.00541745	0.0785569	-2.35371
Rab19	0.971699	1.84594	2.89904	0.0111463	0.129881	-2.93115			Slc25a40	0.63795	7.15903	4.375	0.00097876	0.0146035	-0.637305			Slc10a4	-1.10421	6.8829	-3.01011	0.00542548	0.0786169	-2.35506
Mdn1	-0.183099	3.3113	-2.89677	0.0111974	0.130382	-2.93542			Cpne3	0.448616	6.57271	4.37271	0.000982633	0.0146508	-0.641225			Itga9	-0.601372	6.20033	-3.00892	0.00544147	0.0786861	-2.35772
Setd4	-0.17722	2.84235	-2.89605	0.0112138	0.130395	-2.93678			Sh3glb2	-0.36938	10.0299	-4.37221	0.000983475	0.0146529	-0.642076			Cabp2	1.40884	6.9772	3.00871	0.00544434	0.0786861	-2.3582
Scn2b	-0.134569	4.04416	-2.89601	0.0112146	0.130395	-2.93685			Cacnb1	-0.595057	6.37436	-4.37177	0.000984219	0.0146535	-0.642826			Synpo2	-0.58639	5.27879	-3.00869	0.00544465	0.0786861	-2.35825
Myo18b	-0.212224	2.51284	-2.89519	0.0112331	0.130518	-2.93839			Rpp21	-0.379473	8.31203	-4.3711	0.000985356	0.0146599	-0.643972			Hgf	-0.385238	3.46273	-3.00845	0.0054479	0.0786861	-2.35879
Tshz3	-0.269973	3.856	-2.89171	0.0113122	0.131278	-2.94494			Pde12	0.354102	6.7363	4.36953	0.000988015	0.014689	-0.646647			Mrvi1	-0.576374	5.77166	-3.00831	0.00544972	0.0786861	-2.35909
Tlr12	0.387982	2.52006	2.89146	0.0113179	0.131278	-2.9454			Samd4b	-0.704125	7.57954	-4.36876	0.00098932	0.0146979	-0.647957			Tmem200a	-0.516526	6.02692	-3.00786	0.00545586	0.0787186	-2.36011
4732440D04Rik	-0.311329	1.13784	-2.89125	0.0113228	0.131278	-2.94581			Ndel1	0.54837	9.06145	4.36818	0.000990319	0.0147022	-0.648959			Hhip	-0.358446	5.33739	-3.00722	0.00546449	0.0787451	-2.36155
Higd1a	-0.172734	3.95182	-2.8899	0.0113535	0.131449	-2.94834			Cse1l	0.359062	9.62134	4.36513	0.000995516	0.0147651	-0.654154			Ngf	-0.442672	4.61693	-3.00715	0.00546549	0.0787451	-2.36171
Ifi30	0.456349	2.49991	2.8899	0.0113537	0.131449	-2.94835			Usp11	-0.447058	9.67231	-4.36487	0.000995972	0.0147651	-0.654609			Col23a1	-0.430178	5.33039	-3.00625	0.0054778	0.0788663	-2.36375
D17Wsu92e	-0.165121	3.87927	-2.88914	0.0113712	0.131557	-2.94979			Papola	0.360452	7.14034	4.36441	0.00099676	0.0147662	-0.655394			Adora2a	-0.566369	6.13698	-3.00525	0.00549139	0.0790057	-2.36599
Cyp21a1	0.237955	2.21965	2.88847	0.0113864	0.13164	-2.95103			Wnt4	-0.666396	7.14122	-4.36295	0.000999259	0.0147927	-0.657879			Mtbp	0.239826	6.47375	3.00488	0.0054964	0.0790215	-2.36682
Wdfy4	0.203357	2.39855	2.88719	0.0114159	0.131822	-2.95345			Atp1b3	0.415795	10.4432	4.36003	0.00100431	0.0148474	-0.662881			Gm9804	-0.848793	3.97733	-3.00378	0.00551145	0.0791816	-2.3693
Acbd5	-0.289297	3.9718	-2.88708	0.0114183	0.131822	-2.95365			Fgfbp3	-0.602674	6.96361	-4.35999	0.00100438	0.0148474	-0.662952			Kif5a	-0.372274	9.84555	-3.00335	0.00551736	0.0792102	-2.37027
Fbxl2	-0.266746	3.54405	-2.88409	0.0114874	0.132435	-2.95927			Neil1	-0.428197	6.92402	-4.35939	0.00100541	0.0148513	-0.663969			Phex	1.02384	6.11749	3.0024	0.00553046	0.079342	-2.37242
Mcts2	-0.197166	3.65181	-2.88364	0.0114978	0.132435	-2.96011			Nars2	0.660545	6.06295	4.35901	0.00100607	0.0148513	-0.664623			Zfp365	-0.628525	7.09025	-3.00112	0.00554808	0.0795383	-2.3753
Tnmd	-0.385943	2.47833	-2.88334	0.0115049	0.132435	-2.96069			Sgsm2	-0.417239	8.42035	-4.35664	0.00101019	0.0149015	-0.668678			A630081D01Rik	-0.543058	5.99178	-2.99976	0.00556682	0.079747	-2.37835
Ttc30b	-0.277811	2.99667	-2.88304	0.0115117	0.132435	-2.96124			Gm20559	0.959697	4.66415	4.35538	0.00101238	0.0149233	-0.670827			Spn	0.185446	4.07991	2.99949	0.00557053	0.079747	-2.37895
Yme1l1	-0.202939	3.19857	-2.88263	0.0115213	0.132435	-2.96202			Bnip2	0.361105	5.69033	4.35456	0.00101381	0.0149337	-0.672226			Ear5	-0.188685	3.4426	-2.99857	0.00558328	0.0798225	-2.38102
Dhrs13	-0.18998	2.70855	-2.88199	0.0115362	0.132435	-2.96323			Ccdc112	0.830607	7.43275	4.35332	0.00101598	0.0149552	-0.674351			Sec14l4	-0.974288	4.99368	-2.99854	0.00558371	0.0798225	-2.38109
Bloc1s3	-0.185149	2.89206	-2.88166	0.0115439	0.132435	-2.96385			R3hdm4	-0.426071	8.6445	-4.3519	0.00101846	0.0149811	-0.676774			Ccdc65	-0.341776	5.46504	-2.99748	0.00559846	0.0799768	-2.38348
Atf4	0.178362	4.25825	2.88148	0.011548	0.132435	-2.96418			Ppm1h	-0.373639	8.44505	-4.35032	0.00102123	0.0150028	-0.679471			Sox17	0.249855	5.03985	2.9963	0.00561485	0.0801543	-2.38613
Itpr1	-0.198546	4.3311	-2.88141	0.0115497	0.132435	-2.96432			Colgalt2	-0.448499	5.88263	-4.35024	0.00102138	0.0150028	-0.67961			Ccnd3	0.242112	8.57771	2.99376	0.00565029	0.0806033	-2.39182
Trp53i13	0.194835	2.60634	2.88127	0.0115529	0.132435	-2.96458			Cltc	0.86661	10.4992	4.34683	0.00102739	0.0150617	-0.685441			Maml2	0.424158	5.75189	2.99171	0.00567922	0.0809589	-2.39645
BC024479	-0.263465	2.60312	-2.88081	0.0115635	0.132442	-2.96543			Rpf1	0.476547	5.29894	4.34661	0.00102778	0.0150617	-0.685814			Kcnj4	-1.17118	4.58622	-2.99133	0.00568453	0.0809775	-2.39729
Glcci1	-0.203081	3.30944	-2.88049	0.011571	0.132442	-2.96604			Cbln1	-0.681597	7.15319	-4.34658	0.00102784	0.0150617	-0.685872			Msx2	0.95576	6.03408	2.99001	0.00570313	0.0811852	-2.40025
Acn9	-0.223295	3.23008	-2.8802	0.0115779	0.132442	-2.96659			LOC102643069	0.936507	5.16848	4.34633	0.00102828	0.0150617	-0.686297			Smek1	0.199355	6.77107	2.98817	0.00572919	0.0814256	-2.40437
Vwa1	0.163362	2.88718	2.87901	0.0116055	0.132664	-2.96881			Rnpc3	0.950172	7.00538	4.34515	0.00103038	0.0150746	-0.688321			Tnfrsf1b	0.331274	4.98767	2.98807	0.00573064	0.0814256	-2.4046
Atp6v1b1	0.15798	1.83623	2.87758	0.0116391	0.132954	-2.97151			Xiap	0.461799	6.6607	4.34494	0.00103074	0.0150746	-0.688672			1700109H08Rik	0.567218	5.36128	2.98763	0.00573695	0.0814256	-2.4056
Ggcx	-0.137619	2.55016	-2.87667	0.0116606	0.133106	-2.97323			Sox8	-0.472166	7.80265	-4.34461	0.00103134	0.0150746	-0.689243			Vopp1	-0.223064	9.2898	-2.98735	0.00574095	0.0814256	-2.40623
6330407I18Rik	-0.238694	4.2847	-2.87552	0.0116875	0.13332	-2.97538			Scrt1	-1.27817	6.74389	-4.34317	0.0010339	0.0151014	-0.691703			Zfp955a	0.255371	5.93897	2.98712	0.0057442	0.0814256	-2.40674
Mal2	-0.325948	5.51857	-2.87437	0.0117147	0.133536	-2.97754			Dtx3	-1.02628	9.38281	-4.34005	0.00103947	0.0151722	-0.69704			Tmem29	-0.342196	7.57921	-2.98694	0.0057467	0.0814256	-2.40714
Rab33a	-0.244054	4.28102	-2.87237	0.0117621	0.133908	-2.98131			Ankrd34b	0.810273	8.47927	4.3393	0.00104083	0.0151814	-0.698335			Slc2a9	0.201633	4.09192	2.98663	0.00575115	0.0814256	-2.40784
Snx1	0.131743	3.52411	2.87147	0.0117833	0.133908	-2.98299			Yipf5	0.358211	8.64284	4.33819	0.00104281	0.0151996	-0.700222			Rrad	-0.322617	5.27254	-2.98636	0.00575508	0.0814256	-2.40846
Mark1	-0.182843	3.99112	-2.87138	0.0117854	0.133908	-2.98316			Csgalnact2	0.633346	7.4524	4.33626	0.0010463	0.0152398	-0.703538			Dsp	-0.989251	4.45714	-2.98627	0.00575627	0.0814256	-2.40864
3110001I22Rik	0.236907	1.62418	2.87062	0.0118034	0.133908	-2.98458			Gpm6b	0.699391	11.2125	4.33542	0.00104781	0.0152405	-0.704968			Rnf122	0.60002	6.66765	2.98584	0.00576239	0.0814552	-2.4096
Mex3b	-0.316645	3.21687	-2.87055	0.0118052	0.133908	-2.98472			Hspa14	0.418202	6.55503	4.33535	0.00104793	0.0152405	-0.705087			Soat2	0.471821	3.92222	2.98524	0.00577096	0.0814593	-2.41095
AI480653	-0.168126	3.15065	-2.87042	0.0118083	0.133908	-2.98496			Edem3	0.659048	8.02567	4.33501	0.00104855	0.0152405	-0.705668			Nkd1	-0.421194	7.17462	-2.98471	0.00577855	0.0814593	-2.41214
Prkra	-0.172833	3.1229	-2.87029	0.0118114	0.133908	-2.98521			Eif5	0.527594	9.99066	4.33352	0.00105124	0.015269	-0.708214			Fam20c	-0.31019	8.62592	-2.98423	0.00578543	0.0814593	-2.41322
Opcml	-0.147078	4.76703	-2.87021	0.0118132	0.133908	-2.98535			Smek2	0.791259	7.70653	4.33212	0.00105379	0.0152884	-0.710622			Dnajc22	-0.382572	4.17126	-2.98388	0.00579044	0.0814593	-2.414
Chat	-0.340897	2.13541	-2.86958	0.0118282	0.133985	-2.98654			2410022M11Rik	-0.577127	5.67105	-4.33198	0.00105404	0.0152884	-0.710854			Als2cr4	-0.21661	8.29769	-2.98385	0.00579091	0.0814593	-2.41407
Cdca8	-0.334042	2.40399	-2.86892	0.011844	0.134069	-2.98777			Jph4	-0.613863	11.3769	-4.33132	0.00105525	0.0152925	-0.711991			Trmt61a	-0.304437	7.3457	-2.98361	0.00579443	0.0814593	-2.41462
Cplx2	-0.191761	4.92783	-2.86832	0.0118583	0.134135	-2.9889			Nlrp3	-1.06953	5.29901	-4.33102	0.0010558	0.0152925	-0.712506			Alms1	0.474339	6.29624	2.98358	0.00579486	0.0814593	-2.41469
Sgk3	-0.187769	3.31754	-2.86799	0.0118663	0.134135	-2.98953			Mfng	-0.65021	5.69867	-4.33043	0.00105688	0.0152975	-0.71352			Prrx2	0.426874	6.92198	2.98357	0.00579492	0.0814593	-2.4147
Hes1	0.314685	3.00564	2.86635	0.0119055	0.134485	-2.9926			Slc25a46	0.657395	10.4297	4.32828	0.0010608	0.0153437	-0.717202			Cd86	0.461036	4.32662	2.98192	0.00581869	0.0817288	-2.4184
Gria2	-0.198572	4.91085	-2.86569	0.0119213	0.13457	-2.99384			C030006K11Rik	-0.866206	4.26147	-4.32496	0.00106689	0.0154151	-0.722878			C1qb	0.754848	8.2553	2.98168	0.00582217	0.0817288	-2.41894
Wdr67	-0.230789	2.99211	-2.86463	0.0119467	0.134721	-2.99582			Akap1	-0.350723	7.80526	-4.32478	0.00106722	0.0154151	-0.723191			Clec18a	-0.6156	4.26721	-2.98085	0.0058342	0.0818225	-2.42081
Cbx4	-0.150503	4.31847	-2.86444	0.0119513	0.134721	-2.99618			Ciart	-0.605455	7.33475	-4.32333	0.00106989	0.0154213	-0.725667			Rell1	0.308134	6.47643	2.98066	0.00583695	0.0818225	-2.42124
Nqo2	-0.125577	2.30598	-2.86333	0.011978	0.13485	-2.99826			Ocrl	0.557855	6.96022	4.32299	0.00107053	0.0154213	-0.726256			Car10	0.499292	6.88952	2.97996	0.00584697	0.0819063	-2.42279
Irgc1	0.220805	2.7574	2.86328	0.0119793	0.13485	-2.99836			Sesn1	0.385866	8.81957	4.32298	0.00107054	0.0154213	-0.726265			Mycn	-0.354002	5.2393	-2.97954	0.00585304	0.0819345	-2.42373
Tanc2	-0.256672	4.59644	-2.86134	0.0120262	0.135284	-3.002			Cntfr	-1.24161	6.22985	-4.32294	0.00107061	0.0154213	-0.726336			Dip2c	-0.265496	7.37191	-2.97865	0.00586609	0.0820603	-2.42574
Myo3b	-0.297132	2.19742	-2.86057	0.0120449	0.1354	-3.00345			Zfp667	0.691382	8.03791	4.32235	0.00107171	0.0154264	-0.727356			Cacnb2	-0.308387	5.98155	-2.97667	0.00589493	0.0823981	-2.43018
Tnni2	0.663704	2.62953	2.85964	0.0120673	0.135559	-3.00518			Kmt2b	-0.473259	8.71355	-4.3206	0.00107496	0.0154625	-0.730358			Polr2i	0.270248	9.78226	2.97643	0.00589839	0.0823981	-2.43071
Vldlr	-0.210124	3.75817	-2.85815	0.0121036	0.135772	-3.00799			Trhde	0.486072	7.70297	4.31895	0.00107803	0.0154959	-0.733184			Kank3	0.265161	6.86531	2.97524	0.0059158	0.0825842	-2.43338
4632415K11Rik	-0.164747	3.16706	-2.85764	0.0121161	0.135772	-3.00894			2022-03-09	-0.610891	6.06915	-4.31696	0.00108173	0.0155384	-0.736591			Slc9a3	0.49258	4.89605	2.97488	0.00592101	0.0826	-2.43417
Galm	0.396712	2.28511	2.85712	0.0121287	0.135772	-3.00991			Ptpn1	-0.327906	8.87742	-4.31553	0.00108441	0.0155594	-0.739043			Plcd3	0.380477	7.31458	2.97387	0.00593585	0.0827499	-2.43644
Pdpk1	-0.156397	4.21869	-2.857	0.0121317	0.135772	-3.01014			Snapc3	0.788141	6.93993	4.31538	0.00108469	0.0155594	-0.739299			Dcx	-0.318637	4.42045	-2.97201	0.00596322	0.0830742	-2.4406
l7Rn6	-0.180943	3.79084	-2.85689	0.0121345	0.135772	-3.01036			Hspa8	0.354735	12.1725	4.31358	0.00108806	0.0155833	-0.742378			Faah	-0.299953	6.76236	-2.97024	0.00598947	0.0833823	-2.44457
6330527O06Rik	-0.562712	6.97009	-2.8566	0.0121414	0.135772	-3.01089			Flrt2	0.530206	8.07388	4.31353	0.00108817	0.0155833	-0.742475			Zfyve26	0.263024	5.20037	2.96985	0.00599516	0.083404	-2.44543
Mesp2	-0.558238	2.50624	-2.85647	0.0121447	0.135772	-3.01114			Sh3pxd2a	-0.647151	6.68062	-4.31304	0.00108909	0.0155833	-0.743316			Gabpb2	0.316184	4.78602	2.96841	0.00601669	0.0836461	-2.44867
Syt13	-0.156561	4.13934	-2.85448	0.0121935	0.136149	-3.01488			Eqtn	1.59681	3.17928	4.31231	0.00109045	0.0155833	-0.744559			Tomm70a	-0.262534	7.79258	-2.96788	0.0060245	0.0836971	-2.44984
Prr14	0.129482	2.76676	2.85441	0.0121952	0.136149	-3.015			Tmem203	-0.579518	6.98361	-4.31231	0.00109046	0.0155833	-0.744566			Defa1	0.47084	3.91989	2.96649	0.00604521	0.0838529	-2.45295
Adora2a	-0.912473	4.0917	-2.85363	0.0122143	0.136217	-3.01647			Gale	-0.495366	7.29477	-4.3121	0.00109085	0.0155833	-0.744918			Anks3	0.188972	7.48724	2.96635	0.00604736	0.0838529	-2.45327
Ephb1	-0.245058	3.46538	-2.85322	0.0122243	0.136217	-3.01723			Ptchd2	-1.10075	5.56312	-4.31149	0.00109201	0.0155892	-0.745973			Fas	0.365551	4.80877	2.96628	0.0060484	0.0838529	-2.45342
Gdap1	-0.158437	4.06091	-2.85314	0.0122265	0.136217	-3.01739			Emx2os	-0.601596	6.03421	-4.30811	0.00109839	0.0156695	-0.751755			Rasgef1c	-0.35295	5.25688	-2.96602	0.00605231	0.0838529	-2.45401
4833405L11Rik	-0.304092	1.67391	-2.85238	0.0122451	0.136331	-3.01881			Zfp467	-0.481544	6.66527	-4.30767	0.00109924	0.0156709	-0.752521			AU021034	-0.523884	5.01659	-2.9648	0.00607056	0.0840481	-2.45673
Nusap1	-0.330681	1.79693	-2.8515	0.0122668	0.13648	-3.02046			Hrsp12	0.48675	9.57587	4.30599	0.00110243	0.0157057	-0.755404			Hk2	0.686654	7.2233	2.96388	0.00608433	0.0841812	-2.45878
BB212172	-0.193443	3.16202	-2.85093	0.012281	0.136544	-3.02154			Ntsr1	-0.906817	5.89507	-4.30321	0.00110774	0.0157684	-0.760166			Smcr8	0.146698	5.1894	2.96276	0.00610125	0.0843575	-2.46129
Stx1a	-0.436864	6.7106	-2.84874	0.0123351	0.137052	-3.02563			Gtf2a1	0.521466	7.10729	4.30289	0.00110835	0.0157684	-0.760715			Sorcs3	-0.180785	6.52637	-2.96247	0.00610566	0.0843607	-2.46194
Ddi2	0.13853	3.05028	2.84744	0.0123675	0.137222	-3.02808			Nudt5	0.390046	6.29983	4.30249	0.00110912	0.0157686	-0.761401			Prrx1	0.243815	5.57504	2.96184	0.00611513	0.084434	-2.46334
Gm94	0.214822	1.80293	2.84732	0.0123705	0.137222	-3.0283			Pkia	0.548588	9.57107	4.30168	0.00111068	0.0157781	-0.762796			Fmn1	0.29157	4.68135	2.96073	0.00613201	0.0846091	-2.46584
Clnk	0.359074	2.06546	2.84642	0.0123928	0.137222	-3.02998			Zfp759	1.08597	4.93058	4.30107	0.00111184	0.0157781	-0.763836			Trem2	0.76314	8.10353	2.96029	0.00613868	0.0846434	-2.46682
C530044C16Rik	0.366665	0.975316	2.84617	0.012399	0.137222	-3.03044			Evi5l	-0.495908	7.30852	-4.30096	0.00111206	0.0157781	-0.76403			Rspo2	-0.354628	3.87521	-2.95869	0.00616301	0.0849209	-2.47039
5830427D02Rik	-0.353546	1.65383	-2.84594	0.0124048	0.137222	-3.03088			Rfc1	0.620121	6.89082	4.29957	0.00111473	0.0158052	-0.766414			Rad50	0.212507	4.92336	2.95755	0.00618031	0.0851014	-2.47293
2900092E17Rik	-0.154498	2.87093	-2.84514	0.0124247	0.137222	-3.03237			2610306M01Rik	-0.399218	7.24752	-4.29696	0.00111978	0.0158659	-0.770895			Hp	0.982977	5.35378	2.95663	0.00619438	0.0852238	-2.47498
Anp32a	0.169144	3.89838	2.84512	0.0124252	0.137222	-3.03241			Necab2	-0.733771	10.1521	-4.29626	0.00112113	0.0158743	-0.77209			Enpp2	-0.44722	7.60379	-2.95642	0.00619763	0.0852238	-2.47546
Fmo5	0.22689	1.68735	2.84489	0.0124311	0.137222	-3.03285			Ifih1	0.986611	5.59201	4.2958	0.00112202	0.0158761	-0.772878			Prep	-0.29412	7.56631	-2.95581	0.00620698	0.0852943	-2.47682
Cables2	-0.14916	3.54046	-2.84417	0.0124491	0.137222	-3.0342			Aff4	0.379688	8.12626	4.29496	0.00112365	0.0158884	-0.774322			Mlf1	-0.757609	5.97102	-2.95514	0.00621719	0.0853766	-2.47831
Adipoq	-0.267412	1.63033	-2.84389	0.0124561	0.137222	-3.03472			Mink1	-0.793068	9.28166	-4.29173	0.00112995	0.0159666	-0.779867			Phactr1	-0.275932	7.45404	-2.95405	0.00623398	0.0855085	-2.48074
Scd2	0.16254	4.88574	2.84379	0.0124585	0.137222	-3.0349			Zdhhc3	-0.365601	7.45108	-4.29118	0.00113103	0.0159709	-0.780812			Actn2	-0.728105	5.04444	-2.95368	0.00623973	0.0855085	-2.48158
Nr4a3	0.457359	2.40959	2.84372	0.0124602	0.137222	-3.03503			Gbp7	0.645107	5.97635	4.29069	0.001132	0.0159738	-0.781662			Gm5918	-0.256109	7.57191	-2.95346	0.00624311	0.0855085	-2.48207
4931431F19Rik	0.365916	1.55265	2.84354	0.0124648	0.137222	-3.03538			Ankra2	-0.8507	6.77178	-4.28935	0.00113461	0.0159999	-0.783954			6530418L21Rik	-0.392187	5.54036	-2.95342	0.00624372	0.0855085	-2.48215
Slc25a34	0.27811	3.06585	2.84339	0.0124686	0.137222	-3.03565			Mbip	0.693951	7.55332	4.28791	0.00113744	0.0160289	-0.786425			1810011H11Rik	0.395319	4.11409	2.95246	0.00625851	0.085653	-2.48429
Zfp551	0.221103	2.67348	2.84302	0.0124779	0.137231	-3.03635			Cyp46a1	-0.725194	10.5046	-4.28689	0.00113945	0.0160365	-0.788172			Cox6b1	-0.173773	9.82555	-2.95189	0.00626728	0.085715	-2.48556
Bivm	-0.162228	3.49384	-2.84195	0.0125048	0.137434	-3.03835			Cyp26b1	-1.31025	6.55486	-4.28686	0.00113952	0.0160365	-0.788235			C2	0.336285	6.5011	2.9507	0.00628568	0.0859085	-2.48821
Nek6	0.144534	3.13679	2.84077	0.0125344	0.137564	-3.04056			Grid1	-0.64713	6.99879	-4.28529	0.00114262	0.0160693	-0.790933			Cdh1	0.581452	6.31763	2.94936	0.00630661	0.0861363	-2.49121
Acyp1	-0.202361	3.18148	-2.84054	0.0125402	0.137564	-3.04099			Mdga2	0.812101	7.13223	4.28298	0.00114719	0.0161121	-0.794891			Oas1b	0.300782	4.23676	2.94765	0.00633319	0.086441	-2.49501
Nt5c2	0.130602	3.4639	2.84048	0.0125419	0.137564	-3.04112			Zfp444	-0.54405	6.29192	-4.28291	0.00114732	0.0161121	-0.795009			Gcat	0.349194	8.80332	2.94673	0.00634758	0.0865789	-2.49706
Parp12	0.334638	2.43929	2.83917	0.012575	0.137833	-3.04356			Xpo1	0.812234	7.82144	4.28255	0.00114805	0.0161121	-0.795634			AI835086	-1.10756	3.49952	-2.94559	0.00636548	0.0867326	-2.49961
Pde7b	-0.337932	2.7275	-2.83806	0.0126029	0.137918	-3.04563			Hnrnpr	0.442455	8.86631	4.28219	0.00114876	0.0161121	-0.79625			Jph3	-0.293577	9.58962	-2.94528	0.00637031	0.0867326	-2.50029
St8sia2	-0.342501	2.86388	-2.83792	0.0126066	0.137918	-3.04591			Gatad2a	-0.349033	7.15571	-4.28144	0.00115026	0.0161222	-0.797542			Trnp1	-0.176209	11.4776	-2.94519	0.00637172	0.0867326	-2.50049
Lyl1	0.26688	2.64421	2.83786	0.0126081	0.137918	-3.04602			Larp1	0.45797	9.17403	4.28076	0.00115162	0.0161304	-0.798715			Tom1l1	-0.348683	6.18598	-2.94303	0.00640583	0.0871383	-2.50531
4933421E11Rik	-0.321841	3.07215	-2.83683	0.0126343	0.138062	-3.04795			Spopl	0.716536	6.25688	4.27988	0.00115337	0.016138	-0.800224			Stmn4	-0.301041	11.696	-2.94228	0.00641774	0.0872415	-2.50699
Tmem51	-0.204434	2.25161	-2.83652	0.0126421	0.138062	-3.04852			Nova2	-1.26333	7.08124	-4.27971	0.00115371	0.016138	-0.800518			Metrnl	-0.193163	6.21077	-2.94004	0.00645323	0.087665	-2.51197
Myo1b	-0.399749	3.51925	-2.83634	0.0126468	0.138062	-3.04887			Taf10	-0.36763	9.05064	-4.27798	0.00115716	0.0161754	-0.803479			Melk	-0.228152	3.524	-2.93948	0.00646214	0.0877223	-2.51322
Ninj1	0.159644	3.5969	2.83416	0.0127022	0.13846	-3.05294			Tmem231	-0.477628	7.18432	-4.27729	0.00115855	0.016184	-0.804674			Nat8l	-0.229287	10.7723	-2.93923	0.00646612	0.0877223	-2.51378
F2rl2	-0.451548	1.70938	-2.83409	0.0127041	0.13846	-3.05308			Glrx3	-0.396729	5.53761	-4.2769	0.00115933	0.016184	-0.805339			Asb11	0.300031	4.02582	2.93889	0.00647144	0.0877356	-2.51452
Aifm1	-0.161451	3.4929	-2.8339	0.0127089	0.13846	-3.05343			8430419L09Rik	-0.577964	7.98545	-4.27636	0.00116043	0.0161844	-0.806276			Ccl9	0.563069	5.66343	2.93856	0.00647682	0.0877497	-2.51527
Gabra2	-0.273907	4.14914	-2.83292	0.0127338	0.138504	-3.05525			Pllp	-0.603997	8.86961	-4.27594	0.00116126	0.0161844	-0.806988			Foxo1	0.49315	8.17668	2.9381	0.00648415	0.08779	-2.51629
Sftpc	-0.321679	2.87296	-2.83269	0.01274	0.138504	-3.0557			5330423I11Rik	1.10784	4.9374	4.27573	0.00116169	0.0161844	-0.807358			Myl3	0.317766	5.00762	2.93756	0.0064928	0.0878484	-2.51749
Smcr7	-0.194655	3.09794	-2.83196	0.0127586	0.138504	-3.05706			Zfp944	0.790315	5.67485	4.27503	0.0011631	0.0161931	-0.808559			Rps6ka3	0.248792	7.00499	2.9363	0.00651292	0.0880617	-2.52029
Dars	-0.234902	3.86786	-2.83182	0.0127622	0.138504	-3.05732			Rpusd1	-0.399273	8.9823	-4.27376	0.00116565	0.0162178	-0.810731			Kif20b	0.234597	3.98717	2.9358	0.00652093	0.088111	-2.5214
Bai3	-0.166101	3.89989	-2.83128	0.0127759	0.138504	-3.05832			Axin1	-0.387925	7.1492	-4.27275	0.00116769	0.0162354	-0.81247			Myh9	0.316666	7.6471	2.93405	0.00654917	0.0884335	-2.5253
Gamt	-0.312992	3.51671	-2.83115	0.0127793	0.138504	-3.05857			Otud7b	0.401501	7.26821	4.27023	0.00117281	0.0162874	-0.816809			Mlph	0.473064	5.53859	2.93341	0.00655948	0.0885135	-2.52672
5330430P22Rik	-0.417354	1.92335	-2.83111	0.0127803	0.138504	-3.05864			Zfp790	0.442926	7.07851	4.26999	0.00117329	0.0162874	-0.817217			Spnb1	0.310709	6.43664	2.93277	0.00656989	0.088595	-2.52815
9430078K24Rik	-0.238068	2.03102	-2.83108	0.0127811	0.138504	-3.0587			Gigyf2	0.509778	6.73633	4.26975	0.00117378	0.0162874	-0.817632			Wtip	-0.26326	7.82719	-2.9324	0.00657585	0.0886162	-2.52897
Cyb5r4	-0.213679	3.76722	-2.83047	0.0127968	0.138582	-3.05984			Serac1	0.397749	6.61817	4.26609	0.00118125	0.01637	-0.823922			Wipf3	-0.623378	8.26602	-2.93154	0.00658981	0.0887452	-2.53089
Lgals8	0.164223	3.27502	2.8297	0.0128168	0.138641	-3.06129			Dhx40	0.48448	7.97307	4.26607	0.0011813	0.01637	-0.823969			Upf3b	0.328341	7.6339	2.93017	0.00661198	0.0889844	-2.53392
Dus1l	-0.186148	3.35486	-2.8296	0.0128193	0.138641	-3.06148			Dda1	-0.347525	9.11375	-4.26532	0.00118282	0.0163801	-0.825243			Bhmt	-0.348676	4.29296	-2.92899	0.00663122	0.089184	-2.53654
Cryaa	0.209251	2.34166	2.82468	0.0129468	0.139927	-3.07069			Ripk3	-2.02578	3.31242	-4.26494	0.00118361	0.0163801	-0.825901			Mapkapk2	0.307723	7.00796	2.92645	0.00667281	0.0896837	-2.54219
Exoc6	-0.141431	3.19233	-2.82308	0.0129883	0.14018	-3.07366			Atp5c1	0.353352	10.4034	4.2636	0.00118637	0.0163915	-0.828216			Sbk1	0.827844	9.47741	2.92575	0.00668431	0.0897784	-2.54374
Klhl24	-0.187441	2.98502	-2.82294	0.0129919	0.14018	-3.07393			Tnpo1	0.668732	6.73432	4.26347	0.00118663	0.0163915	-0.828433			Myst1	0.184398	9.50959	2.92474	0.00670087	0.0899411	-2.54597
Rpap2	-0.26889	3.18049	-2.82248	0.0130039	0.14018	-3.07478			Thbs3	-0.577428	6.55513	-4.26334	0.00118691	0.0163915	-0.828663			Rab40b	-0.728988	5.75704	-2.92383	0.00671604	0.0900796	-2.54801
Got1	0.160999	5.24163	2.82212	0.0130136	0.14018	-3.07547			BC048546	-0.513577	8.15736	-4.26301	0.00118758	0.0163915	-0.829227			Hpse	0.378567	3.86664	2.92334	0.00672401	0.0900796	-2.54908
Tk1	-0.352847	2.30831	-2.82203	0.0130157	0.14018	-3.07563			Mpp5	0.904003	7.56578	4.25819	0.00119755	0.0165181	-0.837519			Baz2b	0.348607	8.08847	2.92318	0.00672674	0.0900796	-2.54945
Scx	0.445401	1.26946	2.82144	0.0130314	0.14018	-3.07674			Smyd2	-0.340384	9.74702	-4.25686	0.00120031	0.0165452	-0.839802			Tiam2	-0.442712	7.08432	-2.92304	0.00672901	0.0900796	-2.54975
Ipo7	-0.178318	2.80628	-2.82123	0.0130366	0.14018	-3.07712			Zfp60	0.570327	5.69079	4.25623	0.00120161	0.0165522	-0.840882			Tmem98	-0.352599	8.27912	-2.92009	0.00677805	0.0906761	-2.55631
Cdh11	-0.225483	4.20255	-2.8209	0.0130455	0.14018	-3.07775			Khdrbs1	0.329541	8.17799	4.25565	0.00120283	0.016558	-0.841886			Sostdc1	-1.55991	6.91365	-2.91935	0.00679039	0.090781	-2.55795
Spata17	-0.290263	2.36409	-2.82081	0.0130478	0.14018	-3.07792			Riok3	0.389343	8.36028	4.25294	0.00120849	0.0166249	-0.846543			Zbtb48	0.26532	7.25522	2.91887	0.00679828	0.0908265	-2.559
Rnf103	-0.147828	3.93237	-2.81902	0.0130949	0.140593	-3.08127			Anapc4	0.35659	8.93226	4.25038	0.00121388	0.0166881	-0.85096			Dock10	-0.268643	5.29763	-2.91855	0.00680375	0.0908394	-2.55972
Src	-0.279994	3.52349	-2.81493	0.013203	0.14166	-3.08891			Shb	-0.516117	6.94372	-4.24884	0.00121713	0.0167217	-0.85361			Nlrc5	0.370406	3.97109	2.91794	0.00681399	0.0909162	-2.56108
Rxfp2	0.228306	1.9632	2.81386	0.0132312	0.141775	-3.0909			Cd248	-1.64927	4.19776	-4.24761	0.00121972	0.0167462	-0.855719			Siglec1	0.322069	4.35566	2.91662	0.00683608	0.0911507	-2.564
Scamp2	0.154907	3.17525	2.81364	0.013237	0.141775	-3.0913			Zmym5	0.705362	7.13293	4.24717	0.00122065	0.016748	-0.856478			Fgf1	0.232517	6.7871	2.91552	0.00685452	0.0913364	-2.56643
Ankrd6	0.398249	4.12137	2.81354	0.0132399	0.141775	-3.09151			Mkx	0.935852	6.39051	4.24648	0.00122213	0.0167572	-0.857679			Mmp2	-0.334217	5.46273	-2.91507	0.00686221	0.0913786	-2.56744
Hkdc1	-0.360303	3.63539	-2.81222	0.0132748	0.142056	-3.09396			Ap1b1	-0.346894	9.41684	-4.24599	0.00122317	0.0167603	-0.858517			Bub3	0.205344	6.74304	2.91399	0.00688043	0.091498	-2.56984
Mapkapk2	0.14856	3.2263	2.81155	0.0132927	0.142153	-3.09521			Kcnip3	-0.430497	7.53232	-4.24545	0.0012243	0.0167649	-0.85944			Tsen54	0.201875	8.72935	2.91381	0.00688347	0.091498	-2.57023
Serping1	0.454624	2.43323	2.8109	0.0133102	0.142247	-3.09644			Gnpnat1	0.585273	6.17179	4.24435	0.00122666	0.0167766	-0.861344			Abcf3	0.185782	7.87431	2.91373	0.00688475	0.091498	-2.5704
Ppp1r13l	0.207838	3.0911	2.81055	0.0133195	0.142252	-3.09708			Zfp68	0.483072	6.23102	4.24419	0.001227	0.0167766	-0.86162			Fam63a	0.407762	7.72169	2.91292	0.0068985	0.0916205	-2.5722
6330531I01Rik	0.165649	3.32776	2.8094	0.0133502	0.142396	-3.09922			Cacng4	-0.772745	7.04649	-4.24392	0.00122757	0.0167766	-0.862085			Cdh10	-0.349839	5.20539	-2.91205	0.00691327	0.0917562	-2.57413
Lrpprc	-0.17163	3.92649	-2.80865	0.0133705	0.142396	-3.10064			Ccdc47	0.552619	8.99019	4.24281	0.00122994	0.0167979	-0.864			Tapbp	0.267569	7.5698	2.91155	0.00692167	0.0918075	-2.57523
Cst6	-0.269569	2.24991	-2.80861	0.0133714	0.142396	-3.1007			Ddah1	-0.340214	8.68756	-4.2419	0.00123187	0.0168131	-0.865555			Il21r	0.416257	4.49392	2.91078	0.00693478	0.0919211	-2.57693
Fzd10	-0.445213	2.51969	-2.80855	0.0133732	0.142396	-3.10082			Bad	-0.443885	8.07331	-4.2414	0.00123295	0.0168131	-0.866423			Prpf3	0.273799	8.79907	2.91036	0.00694201	0.0919332	-2.57787
Tmprss6	-0.581595	3.15082	-2.80842	0.0133767	0.142396	-3.10107			Hnrnpu	0.642143	10.7076	4.24115	0.00123348	0.0168131	-0.866846			Gopc	-0.26381	7.71412	-2.91008	0.00694666	0.0919332	-2.57848
Gpr19	0.181097	3.39212	2.80668	0.0134234	0.142799	-3.10431			Dohh	-0.346371	8.94153	-4.23782	0.00124064	0.0168943	-0.872588			Fam13a	0.333737	7.74075	2.90968	0.0069536	0.0919332	-2.57938
Fbxo45	-0.159254	3.49424	-2.8048	0.0134741	0.143245	-3.10781			Abcb9	-0.769985	6.20907	-4.23742	0.0012415	0.0168943	-0.873274			Pde1b	-0.539609	9.51199	-2.90932	0.0069597	0.0919332	-2.58017
Prima1	0.399913	2.89929	2.80313	0.0135194	0.143624	-3.11093			Cct4	0.428858	8.75836	4.23725	0.00124187	0.0168943	-0.873574			Syt5	-0.70047	6.40138	-2.90909	0.00696361	0.0919332	-2.58067
Gnat2	0.65297	1.86188	2.8028	0.0135284	0.143624	-3.11155			Smarcd3	-0.41984	9.3112	-4.23622	0.00124409	0.0169135	-0.875348			Olfr866	-0.333293	3.75716	-2.90886	0.00696763	0.0919332	-2.5812
Nol3	0.206825	3.11301	2.80251	0.0135363	0.143624	-3.11209			Tom1l2	-0.751392	7.22673	-4.23239	0.00125239	0.0170152	-0.881943			Ddo	0.30071	6.22459	2.90868	0.0069706	0.0919332	-2.58158
4933431J24Rik	0.175507	1.75307	2.80143	0.0135656	0.143842	-3.11411			Gps2	-0.415217	7.07443	-4.23044	0.00125665	0.0170619	-0.885307			Mdp1	-0.174363	8.21797	-2.9086	0.00697208	0.0919332	-2.58177
Cbr2	0.716037	2.48363	2.80084	0.0135819	0.14392	-3.11522			Tmem30a	0.797433	9.94531	4.22931	0.00125913	0.0170844	-0.887262			Fam49a	-0.49338	7.0599	-2.907	0.00699949	0.0921821	-2.58531
Mustn1	0.365678	2.11413	2.79962	0.013615	0.144177	-3.11748			Bivm	0.44064	7.4798	4.2286	0.00126067	0.0170942	-0.888481			Usp47	0.187793	6.33844	2.90696	0.00700008	0.0921821	-2.58538
Cntnap1	-0.214322	2.29046	-2.79891	0.0136343	0.144231	-3.1188			Fam214b	-0.423209	8.03112	-4.22491	0.00126879	0.0171931	-0.894845			Pcdh19	-0.452335	6.22632	-2.90664	0.00700566	0.0921956	-2.5861
Sorbs3	0.241927	2.79014	2.79857	0.0136438	0.144231	-3.11945			Eml3	-0.54583	6.3542	-4.22336	0.00127221	0.0172221	-0.897516			Rrnad1	0.237685	6.93374	2.90632	0.00701118	0.0921989	-2.58681
Trf	0.452171	4.46977	2.79846	0.0136467	0.144231	-3.11964			Ncbp2	0.345447	8.67228	4.22319	0.00127259	0.0172221	-0.897812			Grin2c	0.68668	10.2821	2.90609	0.00701503	0.0921989	-2.58731
Flrt3	-0.228438	3.48075	-2.79735	0.0136772	0.144428	-3.12172			2810403A07Rik	0.591896	6.79715	4.22103	0.00127736	0.0172755	-0.901527			Nol6	-0.175959	7.43643	-2.90469	0.00703927	0.0924408	-2.59042
Chrm4	0.302706	2.01451	2.79714	0.0136831	0.144428	-3.12212			Sarnp	0.312293	9.31048	4.22056	0.00127841	0.0172784	-0.902337			Kif27	-0.304467	4.24978	-2.9043	0.00704603	0.0924408	-2.59129
Parp9	0.341469	2.34454	2.79402	0.0137689	0.145239	-3.12793			Iqcb1	0.675173	7.18535	4.21818	0.00128371	0.0173388	-0.906441			1700024P16Rik	-0.449372	3.15852	-2.90417	0.00704817	0.0924408	-2.59156
4930444A02Rik	-0.176716	3.13189	-2.79308	0.0137951	0.145381	-3.12969			5830427D02Rik	0.77661	5.94196	4.21585	0.00128893	0.017398	-0.910465			A930018M24Rik	0.647621	6.5557	2.90397	0.00705173	0.0924408	-2.59202
Dpy19l1	-0.1535	4.12404	-2.79258	0.0138087	0.145381	-3.13061			Phf14	0.7232	5.3143	4.21469	0.00129154	0.017422	-0.912473			Tgfb3	0.299693	8.77142	2.90278	0.00707236	0.0926223	-2.59465
Ncaph	-0.22502	2.41951	-2.79257	0.0138092	0.145381	-3.13064			Hadha	-0.402466	8.43763	-4.21155	0.00129861	0.017506	-0.917889			Dydc1	-0.366832	3.98032	-2.90254	0.00707648	0.0926223	-2.59518
Evl	-0.152389	4.167	-2.79213	0.0138211	0.145413	-3.13144			Uck2	-0.679924	6.3583	-4.21045	0.0013011	0.0175282	-0.919791			Gprc5a	0.305661	5.45377	2.90238	0.00707933	0.0926223	-2.59554
Grhl3	0.353155	2.74012	2.79099	0.013853	0.145654	-3.13359			Slc48a1	-0.372622	9.09952	-4.20824	0.00130611	0.0175829	-0.923601			Magee2	-0.57257	5.1193	-2.90135	0.00709708	0.0927945	-2.5978
D730040F13Rik	-0.262473	3.73869	-2.79048	0.0138672	0.145705	-3.13453			Micall1	-0.463942	8.48245	-4.2076	0.00130755	0.0175829	-0.924697			Gabrg3	-0.425117	4.96225	-2.901	0.00710329	0.0928157	-2.59858
Six4	0.410796	1.57099	2.79017	0.0138758	0.145705	-3.13511			Micu3	1.06264	7.7456	4.20741	0.00130801	0.0175829	-0.925041			Cdt1	0.287396	7.26663	2.89989	0.00712265	0.0929606	-2.60104
Tmem171	0.591624	2.97667	2.78884	0.0139127	0.145949	-3.13758			Btf3l4	0.305762	8.79501	4.20717	0.00130854	0.0175829	-0.925446			Atm	0.203594	6.18866	2.89983	0.00712358	0.0929606	-2.60116
Fgf14	-0.212204	2.86832	-2.78799	0.0139365	0.145949	-3.13916			Daxx	-0.387662	8.25294	-4.20586	0.00131154	0.0176118	-0.927715			Il4ra	0.294166	7.16437	2.89944	0.00713044	0.0929901	-2.60202
Oxsr1	0.174354	3.50068	2.78789	0.0139395	0.145949	-3.13936			Ccdc91	0.486424	6.67149	4.20425	0.0013152	0.0176496	-0.930481			F7	0.4983	4.39496	2.89854	0.00714618	0.0931354	-2.60401
Tmem175	-0.357437	3.30919	-2.78767	0.0139456	0.145949	-3.13977			Psmb7	-0.510671	10.6194	-4.20238	0.0013195	0.0176849	-0.933714			Fhl2	-0.286274	4.26454	-2.89626	0.00718626	0.0935523	-2.60905
Ivd	0.172112	3.5127	2.78763	0.0139467	0.145949	-3.13985			A930037O16Rik	0.610026	5.93609	4.20237	0.00131953	0.0176849	-0.933739			Tgfb1i1	-0.317903	5.95886	-2.89619	0.00718743	0.0935523	-2.6092
Optn	0.174373	2.48713	2.78703	0.0139634	0.145949	-3.14096			Ppm1e	0.573896	10.8976	4.1982	0.00132914	0.0177876	-0.940938			Tnr	-0.30254	4.87115	-2.89565	0.00719696	0.0936161	-2.61039
Vac14	0.204344	2.59936	2.78622	0.0139862	0.145949	-3.14247			Ctif	-0.335627	9.06659	-4.19805	0.00132949	0.0177876	-0.9412			Allc	-0.500958	3.70659	-2.89436	0.00721979	0.0938526	-2.61325
Oas1h	0.159877	1.92921	2.78565	0.0140022	0.145949	-3.14353			Zfp955b	0.567546	7.53522	4.19764	0.00133044	0.0177876	-0.941906			Gcnt1	0.431167	5.34819	2.8916	0.00726879	0.0944288	-2.61935
Trim24	-0.195222	3.47018	-2.78548	0.0140069	0.145949	-3.14385			Triqk	0.33764	7.61905	4.19756	0.00133061	0.0177876	-0.942033			Klf16	-0.402674	6.22118	-2.89	0.00729722	0.0946494	-2.62286
Atad5	-0.247734	2.02234	-2.78537	0.0140101	0.145949	-3.14406			Igsf21	-0.611133	8.67427	-4.19643	0.00133324	0.0178004	-0.943996			Rap1a	-0.218076	8.48951	-2.88973	0.00730204	0.0946494	-2.62346
4930534H18Rik	-0.45788	1.82848	-2.78493	0.0140222	0.145949	-3.14486			Npat	0.755496	7.04676	4.19628	0.00133359	0.0178004	-0.944256			Slfn10-ps	0.511338	5.15405	2.8896	0.00730442	0.0946494	-2.62375
Pla2g5	-0.380795	1.82213	-2.7849	0.0140233	0.145949	-3.14493			Ocel1	-0.693947	4.90826	-4.19605	0.00133413	0.0178004	-0.944657			Hbb-b1	0.690544	11.3031	2.88928	0.00731011	0.0946494	-2.62445
Csrp3	0.296715	2.11147	2.78482	0.0140254	0.145949	-3.14507			Myh6	2.15619	1.5898	4.19467	0.00133733	0.0178317	-0.947033			Anapc16	0.216475	8.16857	2.88914	0.00731272	0.0946494	-2.62478
Selenbp1	0.176434	2.69059	2.7846	0.0140317	0.145949	-3.14549			Nhlrc1	-0.478682	8.15918	-4.19369	0.00133961	0.0178506	-0.948719			Gm4814	-0.363141	3.61721	-2.88907	0.00731386	0.0946494	-2.62492
Pstk	-0.209506	3.48124	-2.78453	0.0140337	0.145949	-3.14562			Dcxr	-0.605492	7.4381	-4.1927	0.00134194	0.0178702	-0.950445			Thrap3	0.253063	8.06475	2.8873	0.00734574	0.0949451	-2.62884
AI661453	0.464156	2.55139	2.78287	0.0140805	0.146342	-3.14872			Rpain	0.532953	6.19797	4.19153	0.00134466	0.017895	-0.95245			Tmem64	0.26412	7.68903	2.88711	0.00734903	0.0949451	-2.62924
Ly6a	0.319121	3.83496	2.78227	0.0140973	0.146423	-3.14982			Mag	-0.512459	9.95231	-4.19025	0.00134767	0.0179236	-0.954668			St8sia2	-0.308041	4.67204	-2.88679	0.00735485	0.0949451	-2.62995
Ccng2	-0.16752	3.7201	-2.78193	0.0141071	0.146431	-3.15046			Slmap	0.731404	7.60687	4.18603	0.00135762	0.0180444	-0.961965			Tbc1d8	0.385815	5.73143	2.88651	0.00735997	0.0949451	-2.63058
Zfp521	-0.440981	1.59799	-2.78138	0.0141226	0.146432	-3.15149			Fermt2	0.331579	8.50495	4.18494	0.00136019	0.0180661	-0.96384			Cchcr1	0.297403	6.26232	2.88639	0.00736207	0.0949451	-2.63084
Gtpbp3	-0.164551	2.85355	-2.78129	0.0141252	0.146432	-3.15166			Cds2	-0.429942	8.69522	-4.1841	0.0013622	0.0180661	-0.965305			Tmem88b	-0.448734	6.90024	-2.88599	0.00736922	0.0949451	-2.63171
Eml2	0.290701	3.87605	2.7809	0.0141361	0.146452	-3.15238			Fzd8	-0.735535	4.93389	-4.1839	0.00136266	0.0180661	-0.965641			Napepld	-0.440981	5.76457	-2.88597	0.00736959	0.0949451	-2.63176
Igf2bp2	-0.517185	2.11522	-2.78052	0.0141469	0.14647	-3.15308			Tmem184b	-0.414698	7.68539	-4.18388	0.00136273	0.0180661	-0.965688			Zbtb8b	-0.361569	6.43945	-2.88554	0.00737737	0.0949629	-2.63271
Hgd	0.179612	2.14884	2.78001	0.0141613	0.146511	-3.15403			Glrp1	1.01789	4.30155	4.18293	0.00136499	0.0180809	-0.96733			Tmco5	-0.397338	3.57648	-2.88537	0.00738037	0.0949629	-2.63307
Aldh3b2	-0.257373	3.50113	-2.77975	0.0141689	0.146511	-3.15453			D2Ertd282e	2.18441	1.77433	4.18238	0.00136628	0.0180809	-0.968268			Wnt7b	-0.316823	6.21107	-2.88496	0.00738791	0.0949995	-2.63399
Cyp4f13	0.164431	2.18848	2.77787	0.0142224	0.146971	-3.15802			Pik3r1	0.650696	8.13478	4.18231	0.00136645	0.0180809	-0.968393			Zic2	0.739269	7.1277	2.88434	0.007399	0.0950543	-2.63534
Acadm	-0.183286	3.79297	-2.77683	0.0142521	0.147115	-3.15996			Ndufs1	0.342356	10.5513	4.18014	0.00137162	0.0181378	-0.97214			C2cd2l	-0.387864	7.70705	-2.88399	0.00740544	0.0950543	-2.63613
Ank1	0.292655	1.95393	2.77664	0.0142574	0.147115	-3.16031			Arih2	0.361058	7.55539	4.17799	0.00137677	0.0181944	-0.975856			Ush2a	-0.207761	3.7527	-2.88363	0.00741188	0.0950543	-2.63691
Ccnb1	-0.387276	1.7728	-2.77626	0.0142684	0.147115	-3.16102			Txndc16	0.479767	8.47142	4.17684	0.00137955	0.0182195	-0.977856			Tbc1d1	0.32447	5.62574	2.88363	0.00741188	0.0950543	-2.63691
Fosl2	0.414522	3.42651	2.77611	0.0142726	0.147115	-3.16129			Galnt7	0.625282	6.76505	4.17588	0.00138186	0.0182385	-0.979514			Marcks	-0.39866	9.34744	-2.88342	0.00741568	0.0950543	-2.63737
Sgca	0.243968	2.14715	2.77456	0.014317	0.147268	-3.16418			Utp6	0.381705	7.59337	4.17424	0.00138581	0.018279	-0.982344			F5	-0.762308	4.90185	-2.8829	0.00742513	0.0951151	-2.63852
Commd2	-0.17508	2.82239	-2.77453	0.014318	0.147268	-3.16424			Armcx1	0.584588	9.60353	4.17344	0.00138776	0.0182932	-0.983741			Zfp869	0.467223	5.6625	2.88209	0.00743999	0.0952451	-2.64032
Map3k11	0.229377	2.69826	2.77451	0.0143184	0.147268	-3.16427			Psmd2	0.688011	8.03299	4.17187	0.00139155	0.0183047	-0.986442			Vmn1r83	-0.188503	3.47863	-2.8813	0.00745428	0.0953676	-2.64205
Scn10a	0.849047	2.58581	2.77433	0.0143237	0.147268	-3.16461			Rab3gap2	0.330086	8.03053	4.17179	0.00139175	0.0183047	-0.986588			Pde1a	-0.641041	6.21783	-2.87993	0.0074793	0.0955649	-2.64507
2610306M01Rik	-0.201618	3.06177	-2.77229	0.0143824	0.147778	-3.16841			Car4	-0.399881	9.13176	-4.17165	0.00139209	0.0183047	-0.986826			Spats1	-0.35979	5.23884	-2.87993	0.00747933	0.0955649	-2.64507
Nrg1	-0.223404	2.27645	-2.7717	0.0143993	0.147781	-3.1695			Fhit	-0.366032	6.74477	-4.17162	0.00139216	0.0183047	-0.986876			LOC545785	-0.1453	3.36815	-2.87968	0.00748388	0.0955649	-2.64562
Aff1	0.206118	2.08145	2.77124	0.0144126	0.147781	-3.17036			Kcnj4	-0.684478	7.95114	-4.17057	0.00139473	0.0183269	-0.988705			Ptchd1	0.397186	7.91716	2.87879	0.00750025	0.0956565	-2.64759
Scn4b	-0.542343	4.47987	-2.77108	0.0144172	0.147781	-3.17065			Agmo	0.464998	7.52329	4.1693	0.00139782	0.0183528	-0.990903			Fhad1	-0.305061	4.79742	-2.87877	0.00750052	0.0956565	-2.64762
Arhgef15	-0.153153	2.98782	-2.77102	0.014419	0.147781	-3.17077			Mpp6	0.493681	7.19985	4.16903	0.00139846	0.0183528	-0.991357			Srpx	-0.428295	3.69691	-2.87816	0.00751173	0.095739	-2.64897
2810001G20Rik	-0.189549	2.59519	-2.76962	0.0144593	0.147951	-3.17336			Ccny	0.337006	7.63101	4.16829	0.00140028	0.0183651	-0.992643			Sidt1	0.345664	7.34832	2.87746	0.00752468	0.0958436	-2.65052
Exoc8	-0.156393	3.37457	-2.7696	0.0144599	0.147951	-3.1734			Gaa	-0.466539	10.5647	-4.16605	0.00140576	0.0184254	-0.996519			Asb2	-0.421819	5.43067	-2.87654	0.00754149	0.0959973	-2.65253
Nr4a1	0.635135	4.67504	2.76936	0.0144669	0.147951	-3.17384			Fam199x	0.905029	6.14227	4.16469	0.0014091	0.0184576	-0.998874			Ckap5	0.264376	6.25618	2.8752	0.00756622	0.0962515	-2.65548
Htr3a	0.264192	3.89263	2.76916	0.0144727	0.147951	-3.17422			Senp3	-0.342756	9.87342	-4.16239	0.00141478	0.0185202	-1.00286			Bcar1	0.412174	9.44701	2.87454	0.00757843	0.0963461	-2.65693
Fut1	0.688995	1.86808	2.76887	0.0144811	0.147951	-3.17476			Chrm1	-0.806321	8.22024	-4.16088	0.0014185	0.018556	-1.00546			Kif26b	0.340525	6.19619	2.87385	0.00759129	0.0964449	-2.65845
4930471M09Rik	-0.347709	1.16686	-2.76779	0.0145126	0.14818	-3.17677			Ufsp1	-0.434025	6.73728	-4.16056	0.00141929	0.018556	-1.00602			2310022B05Rik	-0.362525	7.72342	-2.8734	0.00759962	0.0964449	-2.65944
Csmd3	-0.220717	3.66955	-2.76735	0.0145255	0.148218	-3.1776			Sfr1	0.347785	10.218	4.15938	0.00142222	0.0185722	-1.00806			Tsnaxip1	-0.33642	4.28427	-2.87335	0.00760051	0.0964449	-2.65955
Pcdh12	-0.769787	1.83988	-2.7669	0.0145384	0.148257	-3.17842			Macf1	0.670097	8.44638	4.15935	0.00142231	0.0185722	-1.00813			Alg1	0.191819	9.53584	2.87298	0.00760741	0.0964719	-2.66036
Tmc6	0.183041	1.85605	2.76599	0.014565	0.148304	-3.18012			Acox3	-0.566906	4.08341	-4.15759	0.00142669	0.0186136	-1.01117			Snx32	0.301423	7.47146	2.87209	0.0076239	0.0966204	-2.66231
Klc3	0.331932	2.42978	2.76583	0.0145698	0.148304	-3.18042			Notch2	-0.762134	6.41914	-4.15722	0.0014276	0.0186136	-1.0118			Pard6a	0.407809	9.08777	2.87133	0.00763808	0.0967394	-2.66399
Dopey1	-0.137347	2.90773	-2.7658	0.0145704	0.148304	-3.18046			Lcn8	1.24343	4.13967	4.15699	0.00142817	0.0186136	-1.0122			Aqp11	-0.291196	7.17686	-2.86843	0.00769246	0.0973205	-2.67037
Cyp11b1	0.180075	2.03494	2.76371	0.0146317	0.148676	-3.18436			Tfeb	-0.82149	6.28848	-4.15611	0.00143037	0.0186204	-1.01372			Bdkrb2	0.312627	4.36958	2.86837	0.00769359	0.0973205	-2.67051
4930579C15Rik	-0.244879	1.52593	-2.76351	0.0146376	0.148676	-3.18473			Tspan18	-0.900774	5.68262	-4.15607	0.00143048	0.0186204	-1.0138			Tmem14c	-0.236738	8.28309	-2.8661	0.00773629	0.0977773	-2.67549
E4f1	-0.170956	2.92924	-2.76334	0.0146425	0.148676	-3.18504			Ralgapb	0.391393	7.70724	4.1551	0.00143289	0.0186401	-1.01547			Lhx8	-0.692811	3.76668	-2.86594	0.00773937	0.0977773	-2.67585
Aldh7a1	-0.144375	3.2427	-2.76331	0.0146435	0.148676	-3.18511			Chd2	0.401958	7.49792	4.15441	0.00143462	0.0186509	-1.01667			Grhl1	-0.417379	5.45421	-2.86367	0.00778237	0.0982591	-2.68083
Saa2	0.654305	2.08353	2.76295	0.0146538	0.148688	-3.18576			Tgds	0.379518	6.39548	4.15347	0.00143698	0.0186699	-1.01829			Gm5086	0.746726	4.61467	2.86313	0.00779256	0.0983226	-2.68201
Ccl7	0.800606	1.04073	2.76247	0.0146681	0.14874	-3.18667			Slc22a17	-0.34972	11.5243	-4.15251	0.0014394	0.0186898	-1.01997			Ube2cbp	0.292833	6.20772	2.86241	0.00780617	0.0983226	-2.68358
4930529F21Rik	0.15036	2.10807	2.76111	0.0147082	0.148759	-3.1892			Dram2	0.398402	8.01567	4.15043	0.00144464	0.0187461	-1.02357			Hba-x	-0.168299	3.49736	-2.86221	0.00781002	0.0983226	-2.68403
2500002B13Rik	-0.399125	1.56092	-2.76066	0.0147213	0.148759	-3.19002			Trnp1	-0.801609	9.05082	-4.14749	0.00145207	0.0188307	-1.02865			Mx2	0.539742	6.14337	2.86209	0.00781235	0.0983226	-2.68429
AI836737	-0.346631	3.03651	-2.76064	0.0147219	0.148759	-3.19006			Ints2	0.623218	7.90867	4.14688	0.00145364	0.0188393	-1.02972			Parp9	0.368398	6.15969	2.86198	0.00781435	0.0983226	-2.68453
Ddx54	-0.122729	3.75285	-2.7606	0.014723	0.148759	-3.19013			Pitpnm1	-0.397672	9.62226	-4.14567	0.0014567	0.0188673	-1.03181			A330021E22Rik	-0.423595	7.28982	-2.86154	0.00782281	0.0983226	-2.6855
Emx2	-0.384009	4.06739	-2.76049	0.0147263	0.148759	-3.19034			Mpdz	0.765693	6.65631	4.14452	0.00145964	0.0188937	-1.03381			Inhba	-0.32043	6.50407	-2.86152	0.00782318	0.0983226	-2.68554
Ank3	-0.154798	4.36932	-2.76036	0.0147302	0.148759	-3.19058			Raver1	-0.849262	6.26262	-4.14369	0.00146176	0.0189093	-1.03525			Tm4sf5	-0.548211	5.20348	-2.86136	0.00782631	0.0983226	-2.6859
AI853363	-0.34565	3.06235	-2.76023	0.0147341	0.148759	-3.19083			Sars2	-0.928385	6.07489	-4.14236	0.00146515	0.0189414	-1.03755			Ak7	-0.318114	4.68933	-2.86074	0.0078382	0.0984108	-2.68727
Nfam1	0.294997	1.91357	2.7596	0.0147527	0.148815	-3.192			Mad2l1	0.438037	6.66017	4.14163	0.00146703	0.0189494	-1.03882			Atp6v0a2	-0.208776	7.64802	-2.85851	0.0078808	0.0988843	-2.69215
Ppyr1	-0.381312	1.91553	-2.75941	0.0147582	0.148815	-3.19234			Abhd1	-0.574923	5.77363	-4.141	0.00146864	0.0189494	-1.03991			Ubn1	0.214797	7.10181	2.85823	0.00788625	0.0988913	-2.69277
Dmp1	0.331633	2.18852	2.75911	0.0147671	0.148815	-3.1929			Ldb1	-0.608039	8.38106	-4.14077	0.00146924	0.0189494	-1.04031			Fabp7	-0.546302	9.75147	-2.85775	0.00789545	0.0989452	-2.69382
9130004C02Rik	-0.591128	1.89358	-2.75789	0.0148032	0.149087	-3.19517			5730559C18Rik	-0.851533	5.45703	-4.1407	0.00146941	0.0189494	-1.04043			Ctsf	0.229471	9.25013	2.8572	0.00790603	0.0990164	-2.69502
Rint1	-0.217964	2.34899	-2.75653	0.0148436	0.149401	-3.1977			Car11	-0.400905	10.2105	-4.13907	0.0014736	0.0189837	-1.04324			Ebf1	0.719307	6.5318	2.85621	0.00792518	0.0991948	-2.6972
H2-Oa	0.433172	2.38029	2.75471	0.0148977	0.149853	-3.20107			Bud13	-0.535769	6.71538	-4.13884	0.00147419	0.0189837	-1.04365			Arl4a	0.309254	7.13923	2.85467	0.0079549	0.0995052	-2.70057
4833427F10Rik	0.212249	2.73651	2.75305	0.0149473	0.150259	-3.20416			Zfp182	1.02715	5.15146	4.1386	0.0014748	0.0189837	-1.04406			Atl1	-0.250182	8.37214	-2.85385	0.00797076	0.0995178	-2.70236
Macrod1	0.206711	2.95309	2.75271	0.0149577	0.150262	-3.2048			Pelo	-0.695718	6.80615	-4.13749	0.00147769	0.0190091	-1.046			Tlx3	0.587916	4.91015	2.85372	0.00797336	0.0995178	-2.70265
Coro2b	-0.166347	3.85792	-2.75243	0.0149661	0.150262	-3.20532			1700066M21Rik	0.580102	7.42509	4.13713	0.00147862	0.0190092	-1.04662			Prss12	-0.735991	6.68553	-2.85363	0.00797514	0.0995178	-2.70285
Atf2	-0.15317	4.30767	-2.75164	0.0149898	0.150407	-3.20679			2610305D13Rik	2.10639	2.51368	4.13657	0.00148007	0.0190162	-1.04759			Shc2	-0.195893	6.33929	-2.85328	0.00798187	0.0995178	-2.70361
Unc13b	-0.298214	4.3461	-2.75054	0.0150228	0.15058	-3.20882			Rpusd2	-0.540126	4.17368	-4.1361	0.00148128	0.01902	-1.0484			Fbxo5	0.254019	6.67912	2.85289	0.00798943	0.0995178	-2.70446
Ctsh	0.307417	2.78591	2.75044	0.0150256	0.15058	-3.209			Zfp942	0.867716	5.128	4.13477	0.00148472	0.0190523	-1.0507			Rtp2	-0.513231	3.78839	-2.85257	0.00799577	0.0995178	-2.70518
Oas2	0.677872	2.01067	2.74967	0.015049	0.150721	-3.21044			Arhgap33	-0.706516	8.85496	-4.13267	0.00149018	0.0191106	-1.05434			Pnoc	-0.611871	7.57949	-2.8525	0.00799702	0.0995178	-2.70532
Tbc1d2b	0.209648	2.82324	2.74848	0.0150848	0.150987	-3.21265			Slc25a23	-0.780775	10.2285	-4.13212	0.00149163	0.0191174	-1.0553			Ccdc153	-0.801615	7.39972	-2.85239	0.00799916	0.0995178	-2.70556
Dcp2	-0.131722	2.62635	-2.74814	0.0150949	0.150996	-3.21327			Susd4	-0.323674	9.97724	-4.13165	0.00149285	0.0191214	-1.05612			Zfp212	0.251366	9.24174	2.85234	0.00800022	0.0995178	-2.70568
S100a5	1.32887	2.98706	2.74753	0.0151135	0.151006	-3.21441			Vtcn1	1.63182	1.78261	4.12992	0.00149738	0.0191676	-1.05912			Dock4	0.312227	6.47403	2.85182	0.00801029	0.0995818	-2.70681
Sfrp5	0.368635	2.05873	2.7475	0.0151145	0.151006	-3.21447			Chst15	-0.330235	8.26164	-4.12819	0.00150191	0.0192138	-1.06211			Lpp	0.426657	5.82983	2.85138	0.00801895	0.0996282	-2.70778
Abcb6	-0.126392	3.22701	-2.74555	0.0151734	0.151501	-3.21808			Gnl1	-0.426094	9.1534	-4.12591	0.00150793	0.0192789	-1.06608			Fam55b	0.387921	3.98426	2.85065	0.00803323	0.0997443	-2.70938
C030019I05Rik	-0.222668	2.75223	-2.74428	0.0152121	0.151669	-3.22044			Zzz3	0.454464	7.74172	4.12547	0.00150909	0.0192819	-1.06684			Grem1	0.359582	5.05764	2.84997	0.00804646	0.0998472	-2.71086
Gabra4	-0.227681	4.70816	-2.74401	0.0152204	0.151669	-3.22094			Pim2	-0.364653	8.61671	-4.12432	0.00151213	0.0193049	-1.06883			Cma2	-0.55433	4.51429	-2.84891	0.00806735	0.100045	-2.71319
Rhox6	0.240837	2.19133	2.74357	0.0152337	0.151669	-3.22175			Eif1ax	0.506021	9.30258	4.12408	0.00151277	0.0193049	-1.06925			Nrarp	-0.497295	5.12565	-2.84695	0.00810584	0.100443	-2.71747
Klhl30	0.638773	2.0652	2.74356	0.015234	0.151669	-3.22177			Zfp148	0.621978	8.63749	4.12352	0.00151424	0.0193049	-1.07022			Gm16491	0.512574	4.74952	2.84654	0.008114	0.100443	-2.71838
Psmd4	0.146144	4.21553	2.74347	0.0152369	0.151669	-3.22195			Chn1	0.369053	11.1078	4.12338	0.0015146	0.0193049	-1.07045			Cdh15	1.20938	9.12437	2.84652	0.00811436	0.100443	-2.71842
C8b	0.183	2.07864	2.74296	0.0152524	0.15173	-3.22289			Ctss	0.326204	10.7477	4.12299	0.00151565	0.0193064	-1.07114			Mmp8	0.749244	4.25456	2.84491	0.00814621	0.100727	-2.72194
Akap14	0.398185	2.36972	2.74231	0.0152721	0.151741	-3.22409			Map3k2	0.575826	5.9531	4.12247	0.00151703	0.0193098	-1.07204			Cd68	0.728995	6.54425	2.84486	0.00814726	0.100727	-2.72206
Clic1	0.169304	2.64647	2.74231	0.0152721	0.151741	-3.22409			Spire2	-0.878674	6.81658	-4.12219	0.00151777	0.0193098	-1.07252			Zfp462	-0.311944	7.17688	-2.84403	0.00816372	0.100758	-2.72387
Cept1	-0.157884	4.08077	-2.74187	0.0152857	0.151783	-3.22491			Hmgcs2	-0.660115	5.66425	-4.12086	0.00152131	0.0193314	-1.07483			Lyrm7	-0.258308	4.49875	-2.84394	0.00816556	0.100758	-2.72408
Rhcg	0.361948	3.61504	2.73957	0.0153561	0.152389	-3.22917			Uty	0.726091	5.17647	4.12086	0.00152132	0.0193314	-1.07484			Plxna4	-0.232324	6.25383	-2.84392	0.00816588	0.100758	-2.72411
AU023762	-0.67197	2.6141	-2.73909	0.0153708	0.152442	-3.23006			Gm13629	0.865052	6.01009	4.11996	0.0015237	0.0193498	-1.07639			Cspg5	-0.351102	8.55878	-2.84363	0.00817167	0.100758	-2.72475
Litaf	0.272548	3.35722	2.73779	0.0154108	0.152722	-3.23246			Gja1	0.341856	10.5259	4.11879	0.00152683	0.0193597	-1.07842			Wdr8	0.317626	8.43758	2.84348	0.00817473	0.100758	-2.72508
AI195470	0.170019	1.6743	2.73737	0.0154238	0.152722	-3.23325			Cox7c	0.51293	5.63976	4.11855	0.00152748	0.0193597	-1.07885			Rgs14	-1.33707	5.49642	-2.84265	0.00819107	0.100898	-2.72688
Irx3	0.745658	-0.204023	2.7372	0.0154291	0.152722	-3.23357			1190002N15Rik	0.611601	7.00324	4.11841	0.00152783	0.0193597	-1.07908			Cdca2	0.164663	4.91556	2.84236	0.00819692	0.100909	-2.72752
Nav1	-0.172423	4.24927	-2.73696	0.0154366	0.152722	-3.23401			Ptp4a3	-0.571147	6.93976	-4.11828	0.0015282	0.0193597	-1.07932			Ttll4	0.249828	4.91775	2.84198	0.00820458	0.100942	-2.72836
Prrg3	-0.210314	4.16337	-2.73655	0.0154492	0.152754	-3.23477			Gzmn	-1.41422	1.34159	-4.11679	0.00153218	0.0193983	-1.08189			Sh3bgr	0.402707	5.95622	2.84154	0.00821333	0.100988	-2.72932
Eif4ebp2	0.201885	2.80166	2.73605	0.0154646	0.152812	-3.23569			Trpm7	0.742824	7.44133	4.11502	0.00153694	0.0194467	-1.08497			Prrt2	0.359446	8.81097	2.8406	0.00823217	0.101157	-2.73138
Klf17	0.176286	1.52876	2.7347	0.0155063	0.153132	-3.23819			Mogs	-0.394217	7.97992	-4.11459	0.00153811	0.0194496	-1.08572			Leprot	-0.26617	8.36974	-2.84012	0.0082418	0.101157	-2.73243
1600021P15Rik	-0.291905	2.84772	-2.73336	0.0155481	0.15331	-3.24068			Strn4	-0.478508	10.4934	-4.11396	0.00153979	0.0194592	-1.08681			Arhgap6	-0.575571	5.63773	-2.84005	0.00824319	0.101157	-2.73258
2500004C02Rik	-0.365879	2.12766	-2.73334	0.0155487	0.15331	-3.24072			Rhof	-0.390529	7.1133	-4.11258	0.00154354	0.0194946	-1.08921			Ggta1	-0.418854	5.62194	-2.83937	0.00825666	0.101157	-2.73405
Ankzf1	-0.207757	2.74039	-2.73321	0.0155527	0.15331	-3.24096			Ascl1	-0.928154	5.14986	-4.11148	0.0015465	0.0195134	-1.09111			Kif1b	0.256358	7.76296	2.83926	0.00825905	0.101157	-2.73431
Spata21	-0.258074	2.18175	-2.7327	0.0155687	0.153376	-3.24191			Mars2	0.967805	4.37052	4.11134	0.0015469	0.0195134	-1.09137			Ntn5	-0.611496	3.4776	-2.83923	0.00825958	0.101157	-2.73437
Dnahc7b	-0.311548	1.84715	-2.73218	0.0155848	0.153441	-3.24287			Rexo1	-0.472909	7.26902	-4.11027	0.00154977	0.0195378	-1.09321			Clptm1l	-0.248071	9.07567	-2.83883	0.00826763	0.101157	-2.73524
Nupl1	-0.198868	3.43465	-2.73155	0.0156043	0.153457	-3.24403			Tmem234	-0.315224	9.5631	-4.10949	0.0015519	0.0195528	-1.09457			Dnlz	-0.170073	8.37779	-2.83871	0.00826995	0.101157	-2.7355
Cxcr3	0.609692	2.16415	2.73152	0.0156054	0.153457	-3.24409			Pnpo	-0.414366	9.17991	-4.10783	0.00155644	0.0195981	-1.09746			C1ra	0.460631	5.23493	2.8386	0.00827212	0.101157	-2.73573
Gpx7	-0.286616	2.74668	-2.731	0.0156215	0.15348	-3.24505			Arpc5	0.761117	8.44935	4.10435	0.00156594	0.0196863	-1.1035			7630403G23Rik	-0.19627	3.55358	-2.83671	0.00831022	0.101423	-2.73986
Dspp	-0.273867	1.59985	-2.7307	0.0156311	0.15348	-3.24561			Hpcal1	-0.831488	9.94582	-4.10433	0.00156599	0.0196863	-1.10353			Rasgef1b	-0.55492	7.79003	-2.83638	0.008317	0.101423	-2.7406
Magel2	-0.361474	3.02111	-2.73054	0.015636	0.15348	-3.24591			Ercc2	-0.76808	5.67336	-4.10423	0.00156628	0.0196863	-1.10371			C77370	-0.542079	6.02306	-2.83638	0.00831707	0.101423	-2.7406
Cartpt	-0.30699	4.41254	-2.72705	0.0157453	0.154458	-3.25236			9030411K21Rik	0.959404	5.65952	4.10327	0.00156892	0.0197076	-1.10538			9330159N05Rik	0.94826	7.07446	2.836	0.00832459	0.101423	-2.74142
LOC432842	-0.281066	3.14576	-2.72676	0.0157546	0.154458	-3.25291			Limk1	-0.563282	6.17497	-4.10053	0.00157646	0.0197902	-1.11013			Dnajb8	1.00099	5.21644	2.83588	0.008327	0.101423	-2.74168
Heatr5b	-0.146324	2.78713	-2.72594	0.0157803	0.154532	-3.25441			Sdk2	-0.358671	7.05922	-4.10019	0.0015774	0.0197902	-1.11072			Ehbp1l1	-0.311316	7.74223	-2.83579	0.00832881	0.101423	-2.74187
Map2k7	0.19761	3.06699	2.72573	0.015787	0.154532	-3.25481			Nacc2	-0.415233	7.79137	-4.09948	0.00157936	0.0198028	-1.11195			Snph	-0.286785	9.69872	-2.83579	0.00832899	0.101423	-2.74189
Mlh3	-0.295034	3.1403	-2.72561	0.0157907	0.154532	-3.25502			2210418O10Rik	1.16981	5.99829	4.09795	0.0015836	0.0198352	-1.11461			Hfe	0.419021	6.42893	2.83284	0.00838884	0.10209	-2.74833
Zfp790	-0.151047	3.29209	-2.72514	0.0158057	0.154586	-3.25591			2900026A02Rik	-0.520294	8.58447	-4.09787	0.00158384	0.0198352	-1.11476			Vpreb3	0.24466	5.22601	2.8322	0.00840185	0.102106	-2.74972
Rnf43	0.178291	1.98044	2.72473	0.0158185	0.154602	-3.25665			Trip4	0.526038	6.71572	4.09724	0.00158559	0.0198451	-1.11585			Slc43a3	0.284843	5.00507	2.83206	0.00840468	0.102106	-2.75002
5730408K05Rik	-0.174083	2.64154	-2.72449	0.0158263	0.154602	-3.25711			Fgfr1op2	0.627076	9.04965	4.09434	0.00159366	0.019924	-1.12088			Micalcl	0.342459	5.16528	2.83189	0.00840825	0.102106	-2.7504
Srms	-0.293423	2.79625	-2.72416	0.0158367	0.15461	-3.25772			Stk32c	-0.670076	7.1064	-4.09423	0.00159399	0.019924	-1.12109			Grm3	-0.572033	7.36258	-2.83173	0.00841141	0.102106	-2.75074
S100a4	0.473815	2.53979	2.72366	0.0158523	0.15467	-3.25863			Abhd15	1.37267	3.54667	4.09395	0.00159476	0.019924	-1.12157			Sv2c	-0.23953	4.08222	-2.83141	0.00841803	0.102106	-2.75145
Rpgr	-0.22749	3.15103	-2.72311	0.0158698	0.154747	-3.25965			Lmnb2	-0.725858	5.44391	-4.093	0.00159742	0.0199376	-1.12322			N28178	-0.271613	7.14957	-2.83125	0.00842122	0.102106	-2.75179
Ankrd49	-0.211514	2.95386	-2.72269	0.0158832	0.154785	-3.26043			Yipf6	0.325861	6.46924	4.09287	0.00159777	0.0199376	-1.12344			1110046J04Rik	0.24621	5.72552	2.83104	0.00842551	0.102106	-2.75225
4933438B17Rik	0.244423	2.47617	2.72094	0.0159389	0.155102	-3.26368			Stk3	0.437845	6.60026	4.09113	0.00160266	0.0199867	-1.12647			Gpr111	0.246272	3.88008	2.83049	0.00843676	0.102181	-2.75345
Brms1l	-0.165566	3.8933	-2.72088	0.0159407	0.155102	-3.26378			Nkiras1	0.304021	10.8352	4.09001	0.0016058	0.0199971	-1.12841			Cndp1	-0.176436	3.76892	-2.82994	0.00844817	0.102258	-2.75466
Kcnn3	0.177662	2.80294	2.72067	0.0159476	0.155102	-3.26418			Sema6a	-0.760335	5.33827	-4.09	0.00160584	0.0199971	-1.12843			Chst14	0.266849	6.77638	2.82955	0.00845616	0.102294	-2.75551
Vcan	-0.17904	2.29207	-2.72047	0.0159539	0.155102	-3.26455			Lypla2	-0.367635	9.66061	-4.08981	0.00160638	0.0199971	-1.12877			Zfp781	0.419731	6.3432	2.82889	0.00846965	0.102396	-2.75694
Sec63	-0.169402	3.3374	-2.71995	0.0159705	0.155171	-3.26551			Sox5os1	-1.21982	1.65362	-4.08905	0.00160852	0.0200118	-1.13008			Cyp2f2	-0.487479	5.33518	-2.82825	0.00848283	0.102494	-2.75834
Med13l	-0.236763	3.82368	-2.71861	0.0160133	0.155209	-3.26799			Eif3e	0.35308	10.0343	4.08718	0.00161381	0.0200656	-1.13334			Mab21l1	0.754091	7.72085	2.82768	0.00849462	0.102575	-2.75959
Acss1	-0.261547	3.24371	-2.71852	0.0160161	0.155209	-3.26815			Gsk3a	-0.478208	10.4179	-4.08608	0.00161693	0.0200924	-1.13525			Mamdc2	0.414265	6.79759	2.82713	0.00850596	0.10265	-2.76079
Rif1	0.143673	2.26913	2.71849	0.0160171	0.155209	-3.26821			Lrch2	0.724953	7.33138	4.08542	0.00161881	0.0201037	-1.1364			A530058N18Rik	0.408058	5.91541	2.82686	0.0085115	0.102652	-2.76137
Nmt2	-0.191102	2.58374	-2.71825	0.0160247	0.155209	-3.26865			Yrdc	-0.393259	8.58224	-4.08411	0.00162252	0.0201262	-1.13867			Cby1	-0.21114	7.85875	-2.82663	0.00851623	0.102652	-2.76187
B330016D10Rik	-0.250244	1.54237	-2.71808	0.0160303	0.155209	-3.26897			Slc25a19	-0.406634	7.01988	-4.0841	0.00162255	0.0201262	-1.13869			Igsf9	-0.386119	4.60082	-2.82594	0.00853044	0.102754	-2.76337
Epha1	0.360861	2.03296	2.7179	0.0160361	0.155209	-3.26931			Pkd1	-0.603099	7.78197	-4.08367	0.00162377	0.0201294	-1.13944			Nbeal2	0.220581	4.99583	2.82528	0.00854419	0.102754	-2.76481
Cdipt	-0.161816	4.65322	-2.71774	0.0160413	0.155209	-3.2696			Nfasc	-0.475529	8.01052	-4.08269	0.00162657	0.020152	-1.14114			Cxcl1	0.41132	4.11495	2.82526	0.00854468	0.102754	-2.76487
4930519E07Rik	-0.343804	1.84416	-2.71694	0.0160668	0.155364	-3.27108			Tbc1d10b	-0.381087	10.0455	-4.07983	0.00163475	0.0202133	-1.14611			Lrrtm1	-0.608758	6.25845	-2.82524	0.00854501	0.102754	-2.7649
2810004N23Rik	-0.115381	3.0796	-2.71587	0.0161011	0.155603	-3.27305			Klc2	-0.840081	7.52435	-4.0798	0.00163484	0.0202133	-1.14617			Bmp1	0.461479	7.28308	2.82468	0.00855672	0.102809	-2.76613
1700015C15Rik	0.275887	1.91821	2.71414	0.016157	0.156028	-3.27626			Dbndd2	0.409953	8.18039	4.07975	0.00163498	0.0202133	-1.14626			Dleu2	0.43582	6.17996	2.82453	0.00855982	0.102809	-2.76646
Dclre1a	-0.163245	2.51344	-2.71391	0.0161643	0.156028	-3.27668			Cbfb	0.481812	9.18597	4.07961	0.0016354	0.0202133	-1.14651			Zdbf2	-0.446297	5.496	-2.82409	0.00856888	0.102857	-2.76741
Rap2b	-0.207025	4.42501	-2.71322	0.0161867	0.15613	-3.27796			Chpf2	-0.401844	7.29925	-4.07839	0.00163889	0.0202444	-1.14862			Pxmp4	-0.225821	7.23887	-2.82356	0.00858002	0.10293	-2.76857
Snx16	-0.175314	3.93429	-2.71282	0.0161996	0.15613	-3.2787			1700052K11Rik	-0.535828	6.57051	-4.0775	0.00164145	0.020264	-1.15017			Cmtm8	-0.320792	7.02661	-2.82196	0.00861325	0.103189	-2.77205
Adam25	-0.434708	1.49665	-2.71269	0.0162037	0.15613	-3.27893			Clstn3	-0.547042	8.9157	-4.07686	0.00164329	0.0202747	-1.15128			Pdcd4	-0.302189	7.15063	-2.82182	0.00861621	0.103189	-2.77236
Nckap1l	0.189174	2.87761	2.71212	0.0162221	0.156215	-3.27998			Mmgt1	0.471417	8.19009	4.07535	0.00164768	0.0203168	-1.15392			Trhr2	-0.491977	4.39677	-2.82178	0.00861694	0.103189	-2.77243
Rcl1	0.145696	3.2738	2.71158	0.0162396	0.15629	-3.28098			Aspa	0.534234	8.58284	4.07492	0.0016489	0.0203198	-1.15465			Ephb3	-0.389544	6.97849	-2.82125	0.00862822	0.103232	-2.77361
Epc1	-0.139635	3.77867	-2.71042	0.0162774	0.156518	-3.28313			Ap3s2	-0.659743	6.47988	-4.07409	0.00165132	0.0203376	-1.15611			Slc25a26	-0.152273	7.28199	-2.82113	0.00863073	0.103232	-2.77387
Large	-0.166074	4.84659	-2.71025	0.0162829	0.156518	-3.28344			Ddx43	2.06665	1.81645	4.07117	0.00165981	0.02043	-1.16119			Scn5a	-0.522877	5.14682	-2.81822	0.00869183	0.103789	-2.7802
Gpatch8	-0.170546	3.47987	-2.70997	0.0162921	0.156518	-3.28397			Gdap1l1	-0.414761	7.9368	-4.06909	0.00166588	0.0204825	-1.16481			Ctla2b	0.775576	6.35221	2.81795	0.00869745	0.103789	-2.78078
Polr1e	-0.176559	2.69215	-2.70927	0.0163148	0.156643	-3.28526			Dlx6os1	0.500376	6.19307	4.06904	0.00166604	0.0204825	-1.1649			Dclk2	-0.237454	9.28703	-2.81764	0.00870392	0.103789	-2.78145
Pik3r4	-0.168163	3.69024	-2.70883	0.0163293	0.15669	-3.28608			Hnrnpa2b1	0.840436	10.3848	4.06643	0.00167367	0.0205526	-1.16943			Parp12	0.354387	6.05824	2.81754	0.00870599	0.103789	-2.78167
Ahsg	1.25906	2.41026	2.70754	0.0163711	0.156931	-3.28844			Zdhhc17	0.691933	6.40475	4.06642	0.00167372	0.0205526	-1.16946			Gm10033	0.415126	6.39191	2.8174	0.00870906	0.103789	-2.78198
Cybrd1	0.284406	2.31037	2.70711	0.0163854	0.156931	-3.28925			Tmem132a	-0.501118	9.88538	-4.0649	0.00167819	0.0205954	-1.1721			Mboat7	-0.268913	7.13931	-2.81712	0.008715	0.103789	-2.78259
Tmem90a	-0.475931	2.97477	-2.70707	0.0163866	0.156931	-3.28932			Zdbf2	0.749996	7.88604	4.06334	0.00168278	0.0206396	-1.17481			Unc13d	0.796164	6.57882	2.81706	0.00871632	0.103789	-2.78273
Pip4k2b	-0.149044	4.10112	-2.70687	0.016393	0.156931	-3.28968			Plekha7	-0.516235	5.71895	-4.06255	0.00168513	0.0206563	-1.17619			Fxyd5	0.426861	7.66399	2.81696	0.00871841	0.103789	-2.78295
Ptpn14	0.410296	2.85508	2.70655	0.0164035	0.156939	-3.29027			Gpr155	0.537505	9.46517	4.06144	0.00168842	0.0206843	-1.17812			Sp110	0.432368	5.01043	2.8163	0.00873223	0.103892	-2.78437
4930486L24Rik	0.564013	1.71675	2.70482	0.0164603	0.15739	-3.29347			Rnpepl1	-0.919608	6.37989	-4.06067	0.00169072	0.0207004	-1.17947			Ttc19	-0.335298	7.33206	-2.81508	0.00875812	0.104139	-2.78703
Msmb	0.199477	1.94679	2.70303	0.0165192	0.15786	-3.29678			Ckmt1	-0.337261	9.76969	-4.05865	0.00169673	0.0207617	-1.18299			Klk11	0.320731	3.63959	2.81397	0.00878169	0.104358	-2.78944
1700058G18Rik	0.178875	1.74662	2.70233	0.0165423	0.157988	-3.29807			Zfp2	0.8819	5.74847	4.05822	0.001698	0.0207651	-1.18373			Mmp3	0.334834	3.99365	2.81359	0.00878985	0.104382	-2.79027
Mkx	-0.369617	3.02915	-2.70202	0.0165525	0.157993	-3.29864			Mup10	-2.4411	2.43341	-4.0554	0.00170645	0.0208377	-1.18865			Ptpn3	-0.559799	4.58675	-2.81339	0.00879401	0.104382	-2.7907
Tekt3	0.154097	2.13066	2.70028	0.0166104	0.158422	-3.30187			Bccip	0.3373	9.47002	4.05524	0.00170693	0.0208377	-1.18892			Bmp8a	0.625114	5.0225	2.81227	0.00881795	0.104605	-2.79314
B230219D22Rik	-0.16271	3.78084	-2.70007	0.016617	0.158422	-3.30224			Robo4	-0.650798	6.00226	-4.05523	0.00170695	0.0208377	-1.18894			Dnase2a	0.529279	6.04532	2.81177	0.00882863	0.10467	-2.79423
Robo1	-0.239084	3.31264	-2.69931	0.0166423	0.158526	-3.30364			Slc43a2	-0.734307	6.50989	-4.05406	0.00171048	0.0208686	-1.19098			Pgm2l1	-0.166578	7.49925	-2.81112	0.0088426	0.104774	-2.79565
Rdh11	0.136415	2.99477	2.69903	0.0166517	0.158526	-3.30417			Arntl2	0.679739	5.39624	4.05348	0.00171221	0.0208775	-1.19199			Tert	0.536447	5.22365	2.81046	0.00885678	0.104848	-2.79708
Kbtbd3	-0.220608	2.38198	-2.69887	0.0166571	0.158526	-3.30447			Zfp160	0.58456	6.36637	4.05271	0.00171454	0.0208936	-1.19333			Fam40b	0.357258	6.4142	2.81034	0.00885921	0.104848	-2.79733
Tardbp	-0.164162	3.70297	-2.69796	0.0166874	0.158629	-3.30615			Plcb4	0.991448	5.63033	4.05228	0.00171583	0.0208971	-1.19408			Slc43a1	0.53743	4.0418	2.8096	0.00887523	0.104956	-2.79895
Arhgef10	0.238775	2.95551	2.69795	0.0166875	0.158629	-3.30615			C330006A16Rik	-0.425822	8.05257	-4.05162	0.0017178	0.020909	-1.19522			Gpx2	0.527749	7.90788	2.80929	0.00888179	0.104956	-2.79962
Wdr37	-0.136006	3.01917	-2.69719	0.0167128	0.158679	-3.30755			Trmt1l	0.649011	5.87012	4.05081	0.00172027	0.0209268	-1.19664			Apex1	-0.220108	8.74929	-2.80919	0.00888392	0.104956	-2.79983
Adamtsl1	0.468486	2.34315	2.69708	0.0167165	0.158679	-3.30776			St8sia3	0.362317	9.10587	4.04993	0.00172293	0.0209469	-1.19817			Pou6f2	-0.521636	5.79845	-2.80876	0.00889313	0.104963	-2.80076
2900092D14Rik	-0.300097	3.74431	-2.69692	0.0167221	0.158679	-3.30807			Galnt13	0.658195	6.67114	4.04767	0.0017298	0.0210181	-1.20211			Slc12a1	-0.162729	3.89754	-2.80855	0.00889763	0.104963	-2.80122
Zfp90	-0.142233	2.75318	-2.69656	0.0167339	0.158691	-3.30872			Dhx34	-0.713914	6.59099	-4.04705	0.00173169	0.0210289	-1.2032			Kctd4	-0.438032	4.92729	-2.80844	0.00890006	0.104963	-2.80146
Zbtb2	0.142113	2.70095	2.69629	0.0167431	0.158691	-3.30923			B3galt1	0.464773	6.593	4.04612	0.0017345	0.0210507	-1.2048			Pde3b	0.296434	5.00066	2.80814	0.00890666	0.104979	-2.80213
Lipk	0.171927	1.90858	2.696	0.0167526	0.158691	-3.30975			Nudt3	-0.338796	11.1495	-4.0432	0.00174344	0.0211468	-1.20989			Ypel1	-0.543398	5.02473	-2.80687	0.00893394	0.105239	-2.80487
Lrfn5	-0.23622	4.22513	-2.69515	0.0167811	0.15883	-3.31132			Mall	1.05043	3.45799	4.04163	0.00174828	0.0211932	-1.21264			Cstad	-0.435011	7.25572	-2.80511	0.00897202	0.105617	-2.80869
AA987161	0.192369	2.56505	2.69496	0.0167875	0.15883	-3.31168			Gltp	-0.465303	9.44167	-4.03902	0.00175632	0.021262	-1.21718			BC030476	-0.332808	4.25226	-2.80491	0.00897644	0.105617	-2.80913
Copz2	0.163743	2.67895	2.69457	0.0168006	0.15883	-3.3124			Dnajc5	-0.316909	9.75863	-4.03897	0.00175648	0.021262	-1.21727			Add2	-0.254928	7.20214	-2.80406	0.00899487	0.105772	-2.81097
Alkbh8	-0.14908	3.31951	-2.69439	0.0168064	0.15883	-3.31272			Trafd1	-0.44389	8.31047	-4.03879	0.00175702	0.021262	-1.21758			Col8a1	-0.583908	6.09483	-2.80361	0.00900473	0.105789	-2.81195
Mcts1	-0.163281	4.55827	-2.69396	0.0168211	0.158877	-3.31353			Golga7b	-0.42798	8.55469	-4.03669	0.00176353	0.0213283	-1.22124			Stfa2	0.74818	3.99381	2.80352	0.00900679	0.105789	-2.81216
Dcxr	0.258217	2.53842	2.69311	0.0168495	0.159053	-3.31509			Abhd16a	-0.30929	9.44919	-4.0361	0.00176537	0.0213382	-1.22228			Ttc39c	0.16299	6.71363	2.80313	0.00901526	0.105827	-2.813
Hmbox1	-0.148787	3.09006	-2.69261	0.0168663	0.159092	-3.31601			Cdh15	-0.593038	5.91818	-4.03551	0.00176721	0.0213477	-1.22331			Magix	0.252282	4.6565	2.80276	0.00902328	0.10586	-2.8138
Usp16	-0.192382	3.14814	-2.6924	0.0168732	0.159092	-3.31639			Ecsit	-0.360747	8.4305	-4.03519	0.00176821	0.0213477	-1.22387			Shisa4	-0.294051	9.50882	-2.80094	0.00906302	0.106238	-2.81774
Bre	0.219947	3.87149	2.69197	0.016888	0.159139	-3.3172			Skiv2l	-0.446498	7.38727	-4.03401	0.00177188	0.0213796	-1.22592			Chid1	-0.258929	6.98678	-2.80081	0.00906601	0.106238	-2.81804
Spred2	0.179833	2.80855	2.69148	0.0169045	0.159202	-3.3181			Cep57	0.693022	6.75932	4.03269	0.001776	0.0214068	-1.22822			Rasgrf2	-0.439287	4.51872	-2.80011	0.00908126	0.106355	-2.81955
C130090I23Rik	-0.385914	0.901542	-2.69005	0.0169527	0.159483	-3.32073			Dcaf15	-0.613535	6.6884	-4.03225	0.00177737	0.0214068	-1.22898			Rhbdl3	-0.317749	6.48778	-2.79963	0.00909186	0.106417	-2.8206
Ch25h	0.721444	1.76597	2.69001	0.0169539	0.159483	-3.3208			Mtmr1	0.366498	7.70184	4.03197	0.00177824	0.0214068	-1.22947			Angptl7	0.694584	4.71369	2.79636	0.009164	0.1072	-2.82769
Car10	-0.244399	3.73011	-2.68962	0.0169673	0.159516	-3.32153			Pip5k1a	-0.407653	8.85909	-4.03175	0.00177894	0.0214068	-1.22986			Bok	-0.642831	9.36969	-2.79584	0.00917554	0.107242	-2.82881
D130043K22Rik	-0.241853	4.36429	-2.68879	0.0169953	0.159687	-3.32305			Wbp2	-0.538235	10.7461	-4.03164	0.00177927	0.0214068	-1.23005			Npy1r	-0.705328	4.32107	-2.7955	0.00918298	0.107242	-2.82954
Rnpep	-0.148864	3.6315	-2.68795	0.0170238	0.159842	-3.3246			BB319198	-0.546922	7.9898	-4.03113	0.00178088	0.0214138	-1.23094			Lrrc7	-0.845211	5.21677	-2.79543	0.00918455	0.107242	-2.8297
Ptprz1	-0.165303	3.63564	-2.68747	0.01704	0.159842	-3.32548			Lrrc66	-2.07613	3.03295	-4.03064	0.00178241	0.0214197	-1.23179			Armc10	-0.251626	6.46505	-2.79524	0.0091888	0.107242	-2.83011
Jag2	0.25895	3.1246	2.68728	0.0170467	0.159842	-3.32584			Atp8a1	0.388228	8.98126	4.03011	0.00178408	0.0214275	-1.23272			Cdk5	-0.23282	9.22881	-2.7938	0.00922078	0.107553	-2.83323
Tcea3	0.322607	1.62923	2.68715	0.0170511	0.159842	-3.32608			Chl1	0.43592	7.7941	4.02939	0.00178634	0.0214412	-1.23397			Tmem175	-0.194224	6.51126	-2.79303	0.00923795	0.107686	-2.8349
Trim61	0.149067	1.99901	2.68607	0.0170879	0.160094	-3.32807			Ccng2	0.361244	8.84165	4.02909	0.00178729	0.0214412	-1.2345			A930004D18Rik	-0.400892	6.20826	-2.79281	0.0092429	0.107686	-2.83538
Nefm	-0.25627	5.05078	-2.6856	0.0171036	0.16015	-3.32893			Slc25a39	-0.400395	8.73403	-4.02756	0.00179212	0.0214598	-1.23717			Kcnh7	-0.434098	3.9144	-2.79184	0.00926455	0.107877	-2.83747
Gpr98	-0.326014	2.24808	-2.68393	0.0171606	0.160535	-3.332			Lrfn4	-0.602955	6.36474	-4.02747	0.00179241	0.0214598	-1.23733			Nlrp10	0.5861	5.68269	2.79095	0.00928444	0.108046	-2.8394
Slc3a2	0.121728	4.32403	2.68382	0.0171646	0.160535	-3.33222			Cxcl14	-0.463583	8.89613	-4.02732	0.00179288	0.0214598	-1.2376			LOC432500	-0.235309	3.82377	-2.79012	0.00930304	0.108179	-2.84119
Rgnef	0.194348	3.31513	2.68353	0.0171746	0.160535	-3.33275			Sec62	0.466201	8.84098	4.02729	0.00179296	0.0214598	-1.23764			Synpr	0.262319	6.0428	2.78996	0.00930674	0.108179	-2.84155
AI464131	-0.235973	3.09767	-2.6831	0.0171892	0.160535	-3.33354			Naip5	0.641323	4.28427	4.02657	0.00179525	0.0214749	-1.2389			4833422M21Rik	-0.291508	4.46243	-2.78973	0.00931191	0.108179	-2.84205
C530025M09Rik	-0.825768	1.82641	-2.68283	0.0171985	0.160535	-3.33404			Ece1	-0.710452	6.58491	-4.02536	0.00179906	0.0215033	-1.241			Pbk	-0.315678	3.85976	-2.78815	0.00934735	0.10847	-2.84545
Npvf	-0.383381	2.02413	-2.68241	0.0172129	0.160535	-3.33481			Proc	1.20448	2.65728	4.02517	0.00179969	0.0215033	-1.24135			Wnt6	0.515707	6.78432	2.78814	0.0093477	0.10847	-2.84549
Hdhd2	-0.173201	3.52648	-2.68238	0.0172139	0.160535	-3.33487			Ndst2	-0.550081	7.01849	-4.02416	0.00180288	0.0215291	-1.2431			Slc5a7	-0.829654	6.16598	-2.78672	0.00937975	0.108779	-2.84856
Arhgap20	-0.298772	3.95742	-2.68001	0.0172954	0.161095	-3.33923			Kifc3	-0.386311	8.47918	-4.0232	0.00180593	0.0215532	-1.24478			Smg1	0.381521	7.06005	2.78592	0.0093978	0.108926	-2.85028
Grin3a	-0.208647	3.03935	-2.68	0.0172958	0.161095	-3.33925			Zfp592	-0.427919	6.79616	-4.02164	0.0018109	0.0216001	-1.2475			Ifi44	0.396687	4.90053	2.78508	0.00941697	0.109037	-2.85211
Zfp462	-0.1875	3.53464	-2.67977	0.0173037	0.161095	-3.33967			Nxph1	0.41447	7.3943	4.02096	0.00181307	0.0216039	-1.24869			Glrp1	0.353525	3.87038	2.78503	0.00941812	0.109037	-2.85222
Rrp12	-0.240105	3.22987	-2.6794	0.0173166	0.161123	-3.34036			Metrn	-0.603789	7.89749	-4.02088	0.00181332	0.0216039	-1.24882			B430306N03Rik	0.417541	3.93455	2.78463	0.00942706	0.109048	-2.85307
A630007B06Rik	-0.132251	3.2183	-2.6787	0.0173405	0.161135	-3.34164			Rapgefl1	-0.561773	6.78697	-4.02056	0.00181434	0.0216039	-1.24938			Tspan9	0.401453	8.07577	2.78451	0.00942986	0.109048	-2.85333
Coch	-0.404398	4.34278	-2.67797	0.0173659	0.161135	-3.34299			Phpt1	-0.360205	9.87423	-4.01799	0.00182259	0.0216898	-1.25387			Bet1	-0.209694	7.87513	-2.78364	0.00944971	0.109155	-2.85522
Grb14	-0.237795	3.94427	-2.67785	0.0173699	0.161135	-3.3432			Angptl6	-0.413803	7.37562	-4.01761	0.0018238	0.0216916	-1.25453			1700026D08Rik	-0.434676	5.86208	-2.78363	0.00944994	0.109155	-2.85524
A430107O13Rik	0.335775	2.4474	2.67773	0.0173741	0.161135	-3.34343			Clock	0.798196	7.92792	4.01729	0.00182483	0.0216916	-1.25509			Nin	-0.520846	5.03302	-2.78296	0.00946528	0.10927	-2.85669
Rbpms	0.282422	1.81174	2.67769	0.0173756	0.161135	-3.3435			4930566F21Rik	2.45772	2.45918	4.01641	0.00182768	0.0217131	-1.25663			Traip	-0.502969	6.24683	-2.78246	0.00947659	0.109338	-2.85777
C1galt1c1	-0.12783	3.83663	-2.67757	0.0173795	0.161135	-3.34371			Igfals	-1.59228	2.48853	-4.01521	0.00183152	0.0217463	-1.25871			Polk	0.281978	5.84653	2.78201	0.00948682	0.109393	-2.85873
Tmem87a	-0.178507	2.54008	-2.67735	0.0173873	0.161135	-3.34413			Mical2	-1.04545	5.75343	-4.01467	0.00183327	0.0217547	-1.25966			Pdcd11	0.208721	4.82397	2.78172	0.00949354	0.109408	-2.85937
Smg7	-0.158888	3.37888	-2.67666	0.0174112	0.161265	-3.3454			Ttc22	-1.65184	3.70224	-4.01346	0.00183721	0.021789	-1.26178			Gas7	0.599215	6.12547	2.78123	0.00950485	0.109476	-2.86043
Krt76	0.184026	2.26839	2.67592	0.0174368	0.161344	-3.34676			B630005N14Rik	0.803957	8.57648	4.01283	0.00183925	0.0218007	-1.26288			Prpf6	0.270014	7.44821	2.78085	0.00951351	0.109513	-2.86125
Prss36	-0.177755	2.96054	-2.67582	0.0174403	0.161344	-3.34694			Slc5a3	0.780652	7.39198	4.01223	0.00184119	0.0218114	-1.26393			2810405K02Rik	0.23646	11.2868	2.78062	0.00951883	0.109513	-2.86175
Rpp40	-0.221839	2.52325	-2.67554	0.01745	0.161344	-3.34745			Fam71d	-1.09057	4.357	-4.0107	0.00184614	0.0218576	-1.26659			Xpo4	0.303012	5.31614	2.77973	0.00953929	0.109612	-2.86368
Gpr81	-0.250472	1.7592	-2.67527	0.0174595	0.161344	-3.34795			Axin2	-1.15738	5.80432	-4.01008	0.00184816	0.021869	-1.26767			Lpar4	-0.256533	4.82954	-2.77969	0.00954014	0.109612	-2.86376
Gmnn	-0.287526	3.09444	-2.6749	0.0174722	0.161358	-3.34863			Lrrtm2	0.746287	8.01048	4.00929	0.00185075	0.0218854	-1.26906			Ociad1	-0.254428	9.39231	-2.77953	0.00954376	0.109612	-2.8641
Defb41	0.172743	1.56215	2.67466	0.0174809	0.161358	-3.34909			Mettl1	-0.415324	5.94255	-4.00901	0.00185165	0.0218854	-1.26954			Trim67	0.373892	6.39467	2.7783	0.0095722	0.109862	-2.86676
Arhgef3	0.186333	3.39285	2.67426	0.0174947	0.161394	-3.34982			Herc6	0.944151	4.65472	4.00796	0.00185509	0.0219137	-1.27138			Polg2	0.364132	7.93854	2.77803	0.00957838	0.109862	-2.86734
Negr1	-0.39433	4.06013	-2.67322	0.017531	0.161636	-3.35173			D8Ertd107e	1.77881	2.97276	4.0072	0.00185759	0.021927	-1.27271			Nt5dc3	-0.325984	9.31513	-2.77788	0.00958177	0.109862	-2.86766
BC057079	-0.158098	3.62473	-2.67279	0.017546	0.161636	-3.35252			Rab3b	-0.461152	8.6521	-4.00697	0.00185833	0.021927	-1.27311			6030440G07Rik	-0.241347	3.6622	-2.77748	0.00959111	0.109901	-2.86853
AI987986	-0.347341	2.0858	-2.67265	0.0175508	0.161636	-3.35277			2810037O22Rik	0.550978	9.71861	4.00528	0.00186387	0.0219799	-1.27605			Vat1l	-0.452861	8.41252	-2.77726	0.00959612	0.109901	-2.869
1700030K09Rik	-0.168161	3.00168	-2.6712	0.0176016	0.161954	-3.35544			Rad21	0.382425	9.24691	4.00349	0.00186979	0.0220373	-1.27919			Fbn1	-0.413196	4.82609	-2.77695	0.00960337	0.109922	-2.86968
1500004F05Rik	-0.218557	3.0383	-2.6711	0.0176052	0.161954	-3.35563			5930409G06Rik	0.955674	4.83259	4.00253	0.00187293	0.0220449	-1.28086			Phtf1	-0.1873	7.65361	-2.77637	0.00961668	0.110007	-2.87092
Ly6g6c	-0.173647	2.34809	-2.67057	0.0176239	0.162034	-3.35661			Bace1	-0.300874	8.54746	-4.00251	0.001873	0.0220449	-1.28089			Rapgef6	0.196544	6.39546	2.77614	0.00962207	0.110007	-2.87142
Zscan20	-0.172965	2.19268	-2.66866	0.017691	0.162559	-3.36012			Maneal	-0.375354	7.29319	-4.0023	0.00187371	0.0220449	-1.28127			Gimap5	0.473488	4.66727	2.77584	0.00962906	0.110007	-2.87207
Anxa2	0.331587	3.23431	2.6683	0.0177036	0.162583	-3.36078			Hspd1	0.408874	10.939	4.00201	0.00187467	0.0220449	-1.28178			Tcf23	0.29003	4.95308	2.77532	0.00964107	0.110007	-2.87319
Nr1d1	0.31847	3.28588	2.66792	0.0177169	0.162613	-3.36147			Ankrd28	0.544872	7.52043	4.00146	0.00187649	0.0220538	-1.28273			Limd2	-0.241984	7.31263	-2.77527	0.0096423	0.110007	-2.8733
Wdr36	-0.192289	3.2679	-2.66457	0.0178355	0.163523	-3.36764			2700081O15Rik	-0.463291	8.16279	-3.99998	0.00188139	0.0220989	-1.28532			2810055G20Rik	-0.2634	6.10252	-2.77522	0.00964341	0.110007	-2.87341
Myo1f	0.335244	1.97826	2.66455	0.0178361	0.163523	-3.36766			Lman1	0.303323	6.62262	3.99923	0.00188388	0.0221134	-1.28663			Pecam1	0.210085	4.66994	2.77459	0.00965821	0.110113	-2.87478
Angptl2	0.424999	2.05749	2.66385	0.0178612	0.163649	-3.36896			Als2cl	-0.955789	5.29804	-3.99897	0.00188475	0.0221134	-1.28708			Pkn2	0.182223	6.51984	2.77434	0.00966399	0.110117	-2.87532
Chmp5	-0.148322	4.78538	-2.6636	0.01787	0.163649	-3.36942			Grm5	0.842368	10.4925	3.99783	0.00188853	0.0221412	-1.28907			Icmt	0.674597	9.51201	2.77333	0.00968744	0.110322	-2.87749
Pfn2	-0.211584	5.49313	-2.66275	0.0179002	0.163833	-3.37098			Zap70	-0.73924	6.2804	-3.99762	0.00188925	0.0221412	-1.28945			Nfatc3	0.237227	5.62596	2.77295	0.00969639	0.110362	-2.87832
Mrc2	0.190636	2.10031	2.66154	0.0179435	0.164068	-3.37321			Megf8	-0.516619	9.87349	-3.99723	0.00189054	0.0221439	-1.29012			Ankrd6	-0.447985	6.4393	-2.77217	0.00971462	0.110507	-2.88
Npepps	-0.128534	4.20955	-2.66125	0.0179538	0.164068	-3.37374			Slc1a6	-0.60076	6.47042	-3.9965	0.00189298	0.0221599	-1.2914			Mgat5b	-0.254779	4.81256	-2.77154	0.00972932	0.110612	-2.88135
Smg6	0.197717	2.77152	2.66076	0.0179713	0.164068	-3.37464			Fam110a	-1.74557	4.64038	-3.99534	0.00189686	0.0221858	-1.29343			Nxph2	-0.461843	3.55058	-2.77083	0.00974587	0.110738	-2.88288
Cdca3	-0.614165	2.16895	-2.66044	0.0179826	0.164068	-3.37522			Irf2bpl	-0.304728	7.88162	-3.99466	0.00189913	0.0221858	-1.29461			Pou2f1	0.27079	7.2933	2.77047	0.00975447	0.110774	-2.88367
4933402J07Rik	0.230103	1.92327	2.66031	0.0179873	0.164068	-3.37546			Smo	-0.503476	5.79158	-3.99459	0.00189938	0.0221858	-1.29474			Ccdc110	-0.535905	3.6775	-2.76965	0.00977355	0.110905	-2.88542
Phka1	-0.228702	2.71886	-2.66013	0.0179938	0.164068	-3.37579			Parg	0.374825	8.57437	3.99457	0.00189944	0.0221858	-1.29478			Ctnna2	-0.280333	8.11	-2.7695	0.00977706	0.110905	-2.88574
Glrx3	-0.171356	4.86558	-2.65982	0.0180052	0.164068	-3.37637			D430041D05Rik	0.463146	8.79233	3.99417	0.00190079	0.022189	-1.29547			Apcdd1	-0.239606	6.49622	-2.76851	0.00980041	0.111108	-2.88788
Pthlh	0.18353	2.31462	2.65977	0.0180066	0.164068	-3.37645			Acvr1c	0.816121	5.97279	3.99303	0.0019046	0.0222211	-1.29746			Vapb	-0.259005	8.71492	-2.76778	0.00981763	0.111185	-2.88945
Kcnh1	-0.232392	3.94215	-2.65927	0.0180246	0.164118	-3.37737			Grb2	-0.370163	8.98596	-3.99252	0.00190631	0.0222286	-1.29835			A930038G18	-0.211664	3.6308	-2.7677	0.00981956	0.111185	-2.88962
2010107E04Rik	-0.149373	5.02289	-2.65884	0.0180403	0.164118	-3.37817			Pfkfb4	-0.495611	7.29116	-3.99213	0.00190762	0.0222313	-1.29903			Pla2g2f	0.323332	4.83567	2.76745	0.00982564	0.111185	-2.89018
Dph1	-0.190086	2.2435	-2.65878	0.0180424	0.164118	-3.37828			Nwd1	-0.63335	7.07753	-3.99003	0.00191472	0.0222927	-1.30271			Dbnl	-0.158859	8.46982	-2.76713	0.00983318	0.111185	-2.89087
Idh2	0.148711	3.7871	2.65833	0.0180586	0.164124	-3.37911			Eif2s3x	0.309367	9.43608	3.98994	0.00191503	0.0222927	-1.30287			Ddit4l	-0.553047	5.82783	-2.76706	0.00983469	0.111185	-2.891
4921509A06Rik	-0.279712	1.84009	-2.65806	0.018068	0.164124	-3.37959			Slc45a4	-0.3088	7.47667	-3.98784	0.00192214	0.022363	-1.30654			Cryl1	0.228182	6.91054	2.76669	0.00984351	0.111222	-2.89181
Ubl5	-0.150712	3.24749	-2.65792	0.0180734	0.164124	-3.37986			Ccdc104	0.646992	10.0751	3.9866	0.00192635	0.0223995	-1.3087			5330421C15Rik	0.5434	8.39676	2.76644	0.0098494	0.111227	-2.89234
Mccc1	-0.128745	3.40901	-2.65722	0.0180984	0.16426	-3.38114			Leo1	0.665656	7.13934	3.98574	0.00192929	0.0224211	-1.31021			1700027A23Rik	-0.513424	5.40503	-2.76576	0.00986552	0.111327	-2.89381
Otof	-0.230385	2.7919	-2.65655	0.0181225	0.164317	-3.38237			Nmd3	0.399324	6.4098	3.98467	0.00193292	0.0224507	-1.31207			Trpc3	0.450398	9.60571	2.7656	0.00986931	0.111327	-2.89415
Ambp	0.928851	2.15834	2.65638	0.0181286	0.164317	-3.38268			AI597479	0.369837	8.54853	3.98403	0.00193512	0.0224638	-1.3132			Mog	-0.444829	6.40331	-2.76511	0.00988098	0.111329	-2.89521
Trim39	-0.156084	3.04139	-2.6562	0.018135	0.164317	-3.38301			Tpm4	0.298971	8.4417	3.98274	0.00193953	0.0225024	-1.31545			Ccdc103	-0.404999	5.20141	-2.76498	0.00988412	0.111329	-2.89549
Pdzd11	-0.151443	3.7332	-2.65582	0.0181489	0.164351	-3.38371			Dicer1	0.436739	7.25306	3.9822	0.00194136	0.0225111	-1.31639			C130074G19Rik	-0.390771	6.27177	-2.76477	0.00988907	0.111329	-2.89594
9530029O12Rik	-0.251163	2.85008	-2.65545	0.0181624	0.164381	-3.3844			Sgcb	0.36125	8.3188	3.98022	0.00194816	0.0225774	-1.31985			F730043M19Rik	-0.294063	6.55549	-2.76467	0.00989147	0.111329	-2.89616
Zfyve9	-0.214522	3.53388	-2.65513	0.0181737	0.164393	-3.38498			Bicd1	0.827318	6.62188	3.9777	0.00195685	0.0226655	-1.32426			Dppa2	0.391838	6.20137	2.76411	0.00990469	0.111415	-2.89736
Ccnb2	-0.247528	1.46926	-2.65473	0.0181883	0.164433	-3.38572			Disp2	-0.497204	7.99396	-3.97728	0.00195833	0.02267	-1.325			C130060K24Rik	-0.191329	3.62284	-2.76355	0.0099182	0.111487	-2.89858
5031415H12Rik	-0.328518	1.80365	-2.65439	0.0182007	0.164454	-3.38634			Fam184b	0.360085	6.05665	3.97625	0.00196188	0.0226985	-1.3268			Ly6a	0.793045	8.20503	2.76319	0.0099268	0.111487	-2.89935
Sds	0.2368	2.5897	2.65361	0.0182289	0.164617	-3.38777			Pygo2	-0.339056	8.89971	-3.97457	0.00196772	0.0227534	-1.32974			Cadm4	-0.439444	8.42413	-2.76285	0.00993484	0.111487	-2.90008
4930481A15Rik	-0.159362	2.01335	-2.65312	0.0182466	0.164686	-3.38867			Asic4	-0.643638	5.91249	-3.97405	0.00196954	0.0227618	-1.33065			Tpbg	0.461999	5.80892	2.76277	0.00993678	0.111487	-2.90025
Plaur	0.407946	2.3302	2.65252	0.0182686	0.16475	-3.38978			AY036118	-0.460972	9.59957	-3.97303	0.00197308	0.02279	-1.33243			Hltf	0.145704	6.99154	2.76269	0.00993864	0.111487	-2.90042
Zfp715	-0.26532	3.54476	-2.65237	0.018274	0.16475	-3.39005			Sipa1l2	-0.346078	8.72878	-3.97208	0.0019764	0.0228067	-1.3341			F10	0.506331	4.1386	2.76225	0.00994924	0.111544	-2.90138
Kpna3	-0.17777	4.01991	-2.65094	0.0183261	0.16503	-3.39268			Abcd2	0.716938	5.98028	3.97199	0.00197671	0.0228067	-1.33425			Dlg1	0.255781	7.02392	2.76102	0.00997872	0.111813	-2.90402
Ube2v2	-0.196791	3.72999	-2.65089	0.0183279	0.16503	-3.39277			Bmpr2	0.37905	8.58783	3.97119	0.00197949	0.0228261	-1.33565			Rfc4	0.279153	7.20208	2.7606	0.00998881	0.111864	-2.90493
Mtg1	-0.147354	3.61886	-2.65068	0.0183355	0.16503	-3.39315			Arhgdig	-0.382636	9.97221	-3.97058	0.00198163	0.0228381	-1.33671			Stk11	0.260041	8.02309	2.75965	0.0100115	0.111996	-2.90697
Oaf	0.309939	3.63764	2.64959	0.0183751	0.165243	-3.39514			Clcnka	-0.895958	4.35854	-3.96868	0.00198829	0.0229022	-1.34004			Fosl1	0.29231	4.1392	2.75965	0.0100117	0.111996	-2.90698
Mafk	0.164719	3.28009	2.64947	0.0183795	0.165243	-3.39537			Rps6kb2	-0.520691	6.8851	-3.96627	0.00199678	0.0229873	-1.34426			Lmod2	-0.138872	3.52919	-2.75919	0.0100225	0.112033	-2.90795
Dennd4a	-0.246238	3.37325	-2.64915	0.0183911	0.165256	-3.39595			Slc39a13	-0.494862	6.97535	-3.9656	0.00199914	0.0230018	-1.34543			BC049635	-0.434349	4.01413	-2.75861	0.0100366	0.112033	-2.9092
Zfp536	0.154624	2.58052	2.64848	0.0184159	0.165387	-3.39719			B3gnt1	-0.31056	10.3649	-3.96502	0.00200122	0.0230129	-1.34645			Akr1c18	-0.692306	3.06652	-2.75859	0.010037	0.112033	-2.90924
Smarcd2	-0.23382	2.37708	-2.64728	0.0184599	0.165691	-3.39939			Ssbp4	-0.390163	9.06573	-3.96454	0.00200291	0.0230197	-1.34729			Ppbp	1.07945	5.48737	2.75858	0.0100372	0.112033	-2.90926
Mina	-0.196695	3.45832	-2.64667	0.018482	0.165798	-3.4005			Acat1	0.346563	9.70557	3.96421	0.00200409	0.0230205	-1.34787			Gm13111	-0.508368	3.93466	-2.75817	0.0100473	0.112084	-2.91015
Ecm2	-0.190608	1.06738	-2.64591	0.0185102	0.165959	-3.4019			Mgrn1	-0.445194	8.28207	-3.96365	0.00200608	0.0230306	-1.34885			Cd14	0.588335	6.91913	2.75759	0.0100613	0.112143	-2.9114
Arid5a	0.296688	2.64035	2.64551	0.018525	0.166	-3.40264			Sgk3	0.765333	6.62291	3.96138	0.00201414	0.0230476	-1.35282			1700061J05Rik	0.345075	4.93715	2.75749	0.0100637	0.112143	-2.91162
Asb4	-0.322082	1.53623	-2.64507	0.018541	0.166052	-3.40344			Kcnq5	0.466074	8.08334	3.96134	0.00201428	0.0230476	-1.35289			2310001H17Rik	-0.179748	3.91511	-2.75724	0.0100698	0.112149	-2.91216
Oas1f	0.378977	1.75598	2.64395	0.0185825	0.166307	-3.4055			C2cd5	0.669299	6.90134	3.96124	0.00201463	0.0230476	-1.35307			Alas2	0.981753	8.12411	2.75681	0.01008	0.112201	-2.91307
Rbbp4	0.166827	3.72228	2.64375	0.0185899	0.166307	-3.40587			Iqub	1.72123	3.42298	3.96097	0.00201558	0.0230476	-1.35353			AU023762	-0.414408	3.81629	-2.75552	0.0101115	0.112469	-2.91586
Map3k7	-0.13672	3.3276	-2.64329	0.0186067	0.166365	-3.4067			Kcnip4	0.53299	8.60544	3.96089	0.00201589	0.0230476	-1.35368			Lat	0.542682	5.84158	2.75536	0.0101152	0.112469	-2.91619
Isoc1	0.283492	3.0611	2.6427	0.0186286	0.166448	-3.40778			Zfp871	0.561466	8.74476	3.96085	0.002016	0.0230476	-1.35374			Smpdl3a	-0.174904	9.17901	-2.75494	0.0101255	0.112522	-2.9171
Larp7	-0.188757	3.11646	-2.64249	0.0186365	0.166448	-3.40817			Gmpr	-0.409355	9.27427	-3.96076	0.00201635	0.0230476	-1.35391			Tmem106a	0.332296	4.51576	2.75456	0.0101347	0.112562	-2.91791
Slc35d3	-0.403987	3.38287	-2.64136	0.0186783	0.16673	-3.41024			Orc3	0.322196	7.11272	3.96074	0.00201642	0.0230476	-1.35394			Serpinb2	-0.395269	3.91804	-2.75424	0.0101424	0.112567	-2.91859
Klhl13	-0.164906	3.81065	-2.63995	0.0187307	0.167106	-3.41282			Snx16	0.522109	8.8353	3.95876	0.00202349	0.0231157	-1.35741			Adamts7	-0.31638	4.3104	-2.75408	0.0101463	0.112567	-2.91894
1700042G07Rik	0.288051	1.94777	2.63946	0.0187489	0.167177	-3.41372			Ptpn3	0.347865	9.41253	3.95789	0.00202659	0.0231385	-1.35892			Trerf1	-0.408732	5.1505	-2.75377	0.0101539	0.11259	-2.91961
Pcdhb6	0.222428	2.03785	2.63721	0.0188329	0.167833	-3.41784			Fam13b	0.762984	7.96266	3.95592	0.00203367	0.0232066	-1.36238			Specc1	0.239004	7.78269	2.75243	0.0101867	0.112815	-2.9225
Cd38	-0.280445	1.51139	-2.63664	0.0188544	0.167844	-3.41889			Slc6a7	-0.314289	9.57933	-3.9554	0.00203554	0.0232152	-1.36329			Lrriq1	-0.332742	3.94281	-2.75239	0.0101876	0.112815	-2.92258
1110038F14Rik	-0.156953	3.37923	-2.63663	0.0188547	0.167844	-3.41891			Alg10b	0.389709	7.0909	3.95369	0.00204172	0.0232729	-1.36629			Ptprg	-0.276153	7.10997	-2.75225	0.010191	0.112815	-2.92287
Pcsk9	-0.429662	2.83343	-2.6356	0.0188933	0.168041	-3.42079			Pcgf1	-0.506076	6.81389	-3.95257	0.00204577	0.0233063	-1.36825			Phf3	0.261602	6.65907	2.75197	0.0101979	0.11283	-2.92347
Nudcd2	-0.170016	2.91473	-2.63549	0.0188975	0.168041	-3.421			Adpgk	-0.612228	6.00173	-3.95219	0.00204712	0.023309	-1.3689			Abca7	0.298366	7.04691	2.75131	0.0102141	0.112895	-2.9249
Ap1s3	-0.178699	2.05853	-2.63521	0.0189079	0.168041	-3.4215			Pank3	0.860592	8.02754	3.95096	0.00205159	0.0233471	-1.37106			Smok2a	-0.397614	3.63492	-2.75128	0.0102149	0.112895	-2.92497
Nxph1	0.153327	3.82764	2.63468	0.0189279	0.168127	-3.42248			Mpeg1	0.343217	8.07103	3.94991	0.00205543	0.023378	-1.37291			5730403I07Rik	-0.363315	3.85213	-2.75067	0.0102298	0.112998	-2.92627
4833418N02Rik	-0.259907	1.76564	-2.63387	0.0189584	0.168134	-3.42396			Fbxo31	-0.292593	9.14171	-3.94856	0.00206032	0.0234208	-1.37526			Ppp1r16a	-0.226223	7.8718	-2.74962	0.0102556	0.113202	-2.92852
Vav3	-0.196426	1.96966	-2.63349	0.0189727	0.168134	-3.42466			Chrna7	0.419479	7.4711	3.94623	0.00206883	0.0235047	-1.37934			Cdc14b	0.272377	6.21421	2.74942	0.0102605	0.113202	-2.92895
Arl15	-0.192824	3.68715	-2.63322	0.0189829	0.168134	-3.42515			Osbpl11	0.388215	8.11112	3.94574	0.00207064	0.0235124	-1.38021			Slc6a5	1.43914	8.07415	2.74923	0.0102651	0.113202	-2.92936
2900053A13Rik	-0.514701	3.31908	-2.63298	0.0189921	0.168134	-3.4256			2610507B11Rik	-0.448263	9.12977	-3.94514	0.00207285	0.0235247	-1.38126			Mybl1	0.371619	4.965	2.74888	0.0102737	0.113235	-2.93011
Serpine1	0.580407	2.06899	2.63292	0.0189941	0.168134	-3.4257			Myocd	1.21336	2.95356	3.94312	0.00208025	0.0235847	-1.38479			Fam136a	-0.381711	7.26376	-2.74862	0.0102802	0.113244	-2.93067
Ccdc97	-0.125192	3.04616	-2.63287	0.0189962	0.168134	-3.4258			Insm1	-0.531015	6.42586	-3.94308	0.0020804	0.0235847	-1.38486			Agpat4	-0.265517	10.136	-2.74831	0.0102879	0.113267	-2.93134
6230409E13Rik	-0.364005	3.11831	-2.63274	0.0190011	0.168134	-3.42603			Cst9	2.2645	1.91112	3.94273	0.0020817	0.0235865	-1.38548			Gm7008	-0.247907	5.62205	-2.74772	0.0103025	0.113367	-2.93261
Phlda2	0.263557	2.55713	2.63237	0.019015	0.168166	-3.42671			Prdm4	-0.349972	8.06657	-3.94024	0.00209091	0.023678	-1.38985			Egr1	-0.592246	8.21917	-2.74738	0.0103108	0.113396	-2.93333
Laptm4a	0.174438	4.75171	2.63131	0.0190549	0.168417	-3.42864			Cgref1	-0.545555	7.03311	-3.93952	0.00209355	0.023695	-1.3911			Lmo3	-0.866259	5.91148	-2.74572	0.0103521	0.113788	-2.9369
Prmt6	-0.210178	2.20476	-2.63089	0.0190711	0.168417	-3.42942			Kti12	-0.491489	8.05442	-3.93693	0.00210317	0.023791	-1.39564			Bmp2	-0.378704	4.79646	-2.74489	0.0103726	0.113952	-2.93868
Gpsm1	0.478677	3.30876	2.6306	0.0190819	0.168417	-3.42995			Mfsd5	-0.399221	8.64037	-3.93582	0.00210734	0.0238243	-1.3976			Trim30d	0.800316	5.02229	2.74314	0.0104161	0.114368	-2.94242
Mmp11	0.16717	1.95444	2.63014	0.0190992	0.168417	-3.43078			Lonrf1	0.50365	9.69506	3.93553	0.00210841	0.0238243	-1.3981			Slc2a13	-0.241769	6.12751	-2.74215	0.0104411	0.114515	-2.94457
Mall	0.224925	1.50661	2.63007	0.0191022	0.168417	-3.43093			Smad3	-0.604082	7.01931	-3.9343	0.00211299	0.0238632	-1.40025			Klf4	0.439284	7.81906	2.74194	0.0104464	0.114515	-2.94502
Zfp710	0.117186	3.00775	2.62988	0.0191092	0.168417	-3.43127			Cd99l2	-0.336373	8.1661	-3.93282	0.00211856	0.023913	-1.40285			Prkcq	-0.349682	5.51716	-2.74193	0.0104465	0.114515	-2.94503
Plce1	0.413207	2.38855	2.62938	0.0191281	0.168417	-3.43218			Syde2	0.588289	6.40251	3.93081	0.0021261	0.0239801	-1.40637			Pcnt	0.318482	6.8795	2.74095	0.010471	0.114705	-2.94712
Cyp2d34	-0.266663	1.64843	-2.62928	0.0191319	0.168417	-3.43236			Stat1	0.739598	6.24746	3.93063	0.00212681	0.0239801	-1.40669			Gm2137	-0.169066	6.80668	-2.74079	0.0104752	0.114705	-2.94748
Nlgn1	-0.264077	4.01087	-2.62916	0.0191367	0.168417	-3.43259			Gm10702	-1.89581	3.98171	-3.92956	0.00213082	0.0240058	-1.40856			1700113I22Rik	-0.45897	4.72459	-2.74012	0.010492	0.114826	-2.94891
Inha	-0.267575	3.41282	-2.62779	0.0191886	0.168643	-3.43509			Map4k5	0.70957	6.62029	3.92941	0.00213139	0.0240058	-1.40882			1700011L22Rik	0.197616	3.80405	2.73963	0.0105043	0.1149	-2.94997
Ezh1	0.175868	2.98332	2.62777	0.0191895	0.168643	-3.43513			Mlf2	-0.376251	11.0174	-3.92851	0.00213478	0.024031	-1.4104			Itih4	0.278612	5.03391	2.73904	0.0105191	0.114999	-2.95123
Nkiras1	-0.155191	4.57356	-2.62766	0.0191935	0.168643	-3.43532			Leprotl1	0.319336	8.93992	3.92734	0.00213924	0.0240682	-1.41246			Dpp9	-0.264309	7.41404	-2.7378	0.0105505	0.11528	-2.95389
4632434I11Rik	-0.283047	1.63184	-2.62663	0.0192328	0.168864	-3.43721			Srcin1	-0.6121	8.67311	-3.92659	0.00214207	0.0240857	-1.41377			Fbln7	0.414722	6.72061	2.73739	0.0105607	0.115326	-2.95475
AI426330	-0.200477	3.21268	-2.62635	0.0192436	0.168864	-3.43773			Cenpt	-0.394408	7.04477	-3.92617	0.00214368	0.0240857	-1.41452			Cpt1c	-0.232179	7.42332	-2.73718	0.0105661	0.115326	-2.95521
Kbtbd8	-0.23078	2.05679	-2.62619	0.0192497	0.168864	-3.43802			Mtss1l	-0.46902	6.69339	-3.92596	0.00214448	0.0240857	-1.41488			Ccdc40	-0.441143	5.78807	-2.73558	0.0106066	0.115706	-2.95863
Cndp2	0.1508	3.64085	2.62512	0.0192906	0.169056	-3.43997			Chm	0.816494	9.08199	3.92571	0.00214543	0.0240857	-1.41532			Rab19	0.307222	4.71233	2.73422	0.0106412	0.116021	-2.96155
Kif17	-0.201553	3.89248	-2.62447	0.0193156	0.169056	-3.44116			Vsnl1	0.406423	11.9376	3.92371	0.00215303	0.0241581	-1.41882			Adamts13	-0.400109	3.56944	-2.73388	0.0106498	0.11603	-2.96226
4921507L20Rik	0.150827	2.41001	2.62443	0.0193172	0.169056	-3.44124			Ano3	0.599657	6.61733	3.92178	0.00216041	0.0242269	-1.42221			Pcsk2	-0.477557	9.34054	-2.73358	0.0106576	0.11603	-2.96292
Trim21	0.306682	1.909	2.62433	0.0193211	0.169056	-3.44143			Scai	0.809023	7.90589	3.9215	0.00216149	0.0242269	-1.4227			C030048B08Rik	0.238372	6.54027	2.73351	0.0106593	0.11603	-2.96306
Smc5	-0.250267	3.42604	-2.62409	0.0193301	0.169056	-3.44186			Arhgap15	1.08375	6.38242	3.92029	0.00216613	0.0242447	-1.42482			Scai	-0.264495	5.72178	-2.73296	0.0106733	0.11612	-2.96424
Hist1h4i	-0.253709	2.03093	-2.62399	0.0193341	0.169056	-3.44205			Kcnmb4	-0.329335	10.1185	-3.92021	0.00216643	0.0242447	-1.42496			Prrt3	-0.224394	6.56187	-2.73259	0.0106829	0.116162	-2.96504
Gpx2	-0.396027	1.8614	-2.62347	0.0193539	0.169138	-3.44299			LOC102636448	1.11309	4.00412	3.91995	0.00216741	0.0242447	-1.42541			Srr	-0.175587	6.23495	-2.73134	0.0107147	0.116445	-2.9677
Slc29a4	-0.372032	2.75777	-2.62246	0.0193928	0.169387	-3.44484			Lhpp	-0.504099	7.10735	-3.91961	0.00216872	0.0242447	-1.42601			Chd3	-0.372789	8.41698	-2.72958	0.01076	0.11682	-2.97147
Slc13a3	0.276865	2.9812	2.62175	0.01942	0.169497	-3.44613			Thumpd1	0.381755	8.57563	3.91944	0.00216939	0.0242447	-1.42631			Fbxw27	0.543044	4.72387	2.72949	0.0107623	0.11682	-2.97166
Rbbp8	-0.161716	2.24629	-2.62159	0.0194263	0.169497	-3.44643			2610018G03Rik	0.624332	6.81188	3.91926	0.00217007	0.0242447	-1.42662			4931417G12Rik	-0.196353	3.44648	-2.72897	0.0107757	0.11682	-2.97277
Mpp6	-0.183195	3.29487	-2.62078	0.0194575	0.169679	-3.44791			AW549877	0.417505	9.45507	3.91715	0.0021782	0.0243225	-1.43032			C030047K22Rik	-0.207905	3.84776	-2.72886	0.0107786	0.11682	-2.97301
Usp7	0.302274	2.44593	2.61983	0.0194942	0.169908	-3.44964			Ppp6r2	-0.717907	5.37479	-3.91656	0.0021805	0.024335	-1.43136			Zfp46	-0.308361	8.45316	-2.72866	0.0107837	0.11682	-2.97343
B430105G09Rik	-0.218461	1.63408	-2.61865	0.0195399	0.170136	-3.4518			Olfr1507	1.40983	2.76813	3.91484	0.00218714	0.0243851	-1.43438			Gpr84	0.593124	5.4729	2.72843	0.0107896	0.11682	-2.97392
Speer7-ps1	0.89051	2.95308	2.61856	0.0195433	0.170136	-3.45196			Hebp2	-0.628553	5.24948	-3.91461	0.00218805	0.0243851	-1.43479			Nup37	-0.237034	6.79964	-2.72843	0.0107897	0.11682	-2.97393
Tln1	0.15309	3.31715	2.61835	0.0195517	0.170136	-3.45236			Bbs5	0.423002	7.78563	3.91449	0.0021885	0.0243851	-1.43499			9330175E14Rik	0.377963	4.09721	2.72808	0.0107988	0.116856	-2.97469
Agtr1b	0.539435	1.77984	2.61589	0.0196472	0.170875	-3.45684			Ttc9b	-0.834492	9.2017	-3.91315	0.00219371	0.0244301	-1.43734			Ints8	0.193562	5.99557	2.72721	0.0108213	0.116989	-2.97654
BC003331	-0.18602	3.67412	-2.61519	0.0196747	0.171022	-3.45813			Fam109a	-0.338427	6.81336	-3.91239	0.00219667	0.02445	-1.43868			Liph	0.247817	4.26003	2.72708	0.0108247	0.116989	-2.97683
Slc38a3	0.222393	3.41158	2.6148	0.0196898	0.171042	-3.45884			Tmeff1	0.381532	7.94768	3.91108	0.00220178	0.0244856	-1.44098			Xdh	0.61415	5.04252	2.72693	0.0108284	0.116989	-2.97714
5730455O13Rik	-0.186148	3.01157	-2.61444	0.0197038	0.171042	-3.45949			Timm21	0.487158	7.28736	3.91097	0.00220222	0.0244856	-1.44117			Itga11	-0.401361	5.25189	-2.72529	0.010871	0.117386	-2.98065
Gpx3	0.256337	3.08941	2.61432	0.0197085	0.171042	-3.45971			Slc52a2	-0.487391	6.21642	-3.91013	0.00220551	0.0245091	-1.44265			Stap2	0.956906	7.85649	2.72492	0.0108806	0.117387	-2.98143
5730480H06Rik	-0.298125	2.52652	-2.61378	0.0197298	0.171135	-3.46071			Unc5b	-0.640499	7.25076	-3.90963	0.00220744	0.0245174	-1.44351			Hes5	-0.715268	8.28034	-2.7248	0.0108838	0.117387	-2.98169
6330415B21Rik	-0.386288	3.15001	-2.61257	0.0197771	0.171385	-3.46291			Spata2l	-0.489028	7.72392	-3.90901	0.00220987	0.0245282	-1.4446			Gm5101	-0.352953	3.88579	-2.72462	0.0108885	0.117387	-2.98208
Zbtb39	-0.172541	2.47021	-2.6125	0.0197797	0.171385	-3.46303			Pdpk1	0.394647	9.9585	3.90833	0.00221253	0.0245282	-1.4458			Jam3	-0.244595	6.73731	-2.72325	0.0109241	0.117707	-2.985
Atoh7	-0.349341	1.39047	-2.61177	0.0198084	0.171462	-3.46437			Ints6	0.655838	9.17157	3.90827	0.00221277	0.0245282	-1.4459			Prpf4	0.179183	7.1512	2.72246	0.0109449	0.117869	-2.9867
Pcp4	-0.227437	5.21212	-2.61169	0.0198117	0.171462	-3.46452			Nars	0.299744	10.9041	3.90819	0.00221312	0.0245282	-1.44606			Ccdc88c	0.316476	6.03557	2.72202	0.0109564	0.11793	-2.98764
Cbln2	-0.315598	3.92931	-2.61144	0.0198216	0.171462	-3.46498			Ncoa5	-0.342562	7.56639	-3.90751	0.00221578	0.0245405	-1.44724			Fam81a	-0.373455	5.92962	-2.72157	0.0109681	0.117993	-2.98859
Cybb	0.424234	1.25752	2.61088	0.0198434	0.171462	-3.46599			Phf20l1	0.699846	7.48341	3.9073	0.00221659	0.0245405	-1.44761			Slc38a5	-0.580997	7.48519	-2.72102	0.0109826	0.118086	-2.98977
1700003M02Rik	-0.492875	2.88318	-2.61061	0.0198543	0.171462	-3.4665			Cmpk1	0.44759	8.95227	3.90599	0.00222174	0.0245502	-1.4499			Ifitm6	0.638795	5.18847	2.72002	0.0110087	0.118243	-2.99189
Mrps27	-0.142084	3.16754	-2.61057	0.0198555	0.171462	-3.46655			Snapc1	0.508592	8.30232	3.90589	0.00222215	0.0245502	-1.45009			Kazn	-0.225073	7.63902	-2.71997	0.0110101	0.118243	-2.99201
Npy5r	-0.294052	3.70066	-2.6104	0.0198624	0.171462	-3.46688			Zbtb7a	-0.633713	6.12438	-3.90575	0.0022227	0.0245502	-1.45033			BC065397	0.259902	6.0326	2.71954	0.0110214	0.118243	-2.99292
1810014F10Rik	-0.141795	3.83334	-2.60977	0.0198871	0.171504	-3.46802			Tatdn1	0.416809	6.47403	3.90575	0.00222271	0.0245502	-1.45033			Snx30	0.276799	7.62325	2.71931	0.0110275	0.118243	-2.99342
Pnma1	-0.299906	3.22102	-2.60974	0.0198884	0.171504	-3.46808			Zfp39	0.459677	5.98204	3.90547	0.00222381	0.0245502	-1.45082			1500010J02Rik	0.150798	6.32015	2.71917	0.0110313	0.118243	-2.99372
Tspan4	0.276405	2.3997	2.60943	0.0199006	0.171519	-3.46865			Zc3h15	0.669445	9.04809	3.90528	0.00222455	0.0245502	-1.45115			Hmgn3	-0.235748	7.77918	-2.71913	0.0110323	0.118243	-2.99381
2810013P06Rik	-0.146048	2.75526	-2.609	0.0199176	0.171574	-3.46943			Socs6	0.785445	6.28541	3.90423	0.00222869	0.0245527	-1.45299			Nlrp3	0.318834	4.99196	2.71798	0.0110625	0.118505	-2.99625
Gtf3c6	-0.122766	3.6391	-2.60832	0.0199445	0.171715	-3.47067			1700057D03Rik	1.82082	1.41835	3.90422	0.00222876	0.0245527	-1.45302			Nsmaf	0.321562	7.21576	2.71719	0.0110833	0.118648	-2.99793
Sult1c1	0.238996	2.0255	2.60774	0.0199673	0.171776	-3.47172			Atp6v0a2	-0.363986	7.18937	-3.90406	0.00222939	0.0245527	-1.4533			Pnma2	-0.481625	6.29397	-2.71703	0.0110877	0.118648	-2.99828
Olfml1	0.220271	2.65401	2.60761	0.0199728	0.171776	-3.47198			Ncoa7	0.560432	7.84912	3.90403	0.00222949	0.0245527	-1.45335			4930408F14Rik	-0.177282	3.88649	-2.71672	0.0110958	0.118672	-2.99893
Prok2	0.385699	2.36457	2.60679	0.0200052	0.171892	-3.47347			Rnf128	0.485772	8.74322	3.90346	0.00223177	0.0245642	-1.45436			Obscn	-0.285232	3.75355	-2.7161	0.0111124	0.118786	-3.00027
Hcrtr1	-0.242942	2.55286	-2.60657	0.0200139	0.171892	-3.47387			Fam98a	0.335124	9.01143	3.90317	0.0022329	0.0245642	-1.45486			Zfp882	0.205398	6.16639	2.71574	0.0111219	0.118826	-3.00103
Mrpl36	-0.148517	3.63093	-2.60634	0.0200231	0.171892	-3.47429			Paox	-0.425731	6.06002	-3.90221	0.0022367	0.0245931	-1.45654			Cpa3	-0.568088	4.09608	-2.71471	0.0111492	0.119054	-3.00322
Map3k8	0.327839	1.50293	2.6062	0.0200285	0.171892	-3.47454			Fscn2	-1.25971	1.59407	-3.90125	0.00224051	0.024622	-1.45823			Cbx8	-0.287993	6.716	-2.71438	0.011158	0.119085	-3.00393
Tmem119	0.187325	3.60678	2.60556	0.0200539	0.17196	-3.47571			Wdr3	0.470948	8.28283	3.89973	0.00224656	0.0246732	-1.46089			Hvcn1	0.511079	5.88582	2.71378	0.011174	0.119164	-3.00521
Gnai3	0.131986	3.50918	2.60527	0.0200654	0.17196	-3.47623			Atg2a	-0.48438	7.25263	-3.89942	0.00224781	0.0246732	-1.46144			Dclk1	-0.247287	7.53333	-2.71366	0.0111772	0.119164	-3.00546
Smc4	-0.175952	1.97218	-2.60517	0.0200696	0.17196	-3.47643			BC005764	-0.669664	7.45333	-3.89891	0.00224984	0.0246732	-1.46234			Necab1	-0.663798	5.7339	-2.71344	0.011183	0.119164	-3.00593
Adamts18	-0.374435	0.70443	-2.60494	0.0200787	0.17196	-3.47685			Nlgn2	-0.632551	8.81804	-3.8986	0.00225109	0.0246732	-1.46289			Alg14	-0.173985	7.83295	-2.7126	0.0112055	0.119251	-3.00772
Trip10	0.159123	2.81285	2.60397	0.0201173	0.172137	-3.47861			Agpat3	-0.288205	8.49434	-3.8986	0.0022511	0.0246732	-1.46289			Flnc	0.294564	4.75772	2.71253	0.0112074	0.119251	-3.00788
Ghrl	-0.379374	1.69063	-2.60389	0.0201206	0.172137	-3.47876			Relb	-0.594128	5.83012	-3.89706	0.00225725	0.0247276	-1.46559			4921517L17Rik	-0.225013	6.02878	-2.71234	0.0112126	0.119251	-3.00829
Esd	-0.140252	2.7421	-2.6032	0.0201481	0.172273	-3.48002			Tspyl1	0.332796	9.80511	3.89596	0.00226166	0.0247628	-1.46752			T2	-0.563352	4.21596	-2.71219	0.0112166	0.119251	-3.0086
Qpctl	-0.132932	3.0669	-2.60296	0.0201577	0.172273	-3.48046			Taf5l	-0.367118	7.17061	-3.89507	0.00226522	0.0247887	-1.46908			Trhde	0.330433	5.32548	2.71203	0.0112207	0.119251	-3.00893
Isx	0.402001	2.32313	2.60268	0.0201685	0.172275	-3.48095			Rbfox1	0.568207	10.2842	3.89478	0.0022664	0.0247887	-1.46959			Gbp3	0.418763	6.90367	2.71157	0.011233	0.119319	-3.00991
Lrtm2	0.22873	3.92416	2.60165	0.02021	0.172471	-3.48284			Aip	-0.430514	9.03184	-3.89328	0.00227245	0.0248418	-1.47223			Fabp4	0.448634	4.35818	2.71058	0.0112597	0.119499	-3.01203
Egr4	0.395994	4.24056	2.60158	0.0202127	0.172471	-3.48297			Fam171b	0.53928	11.3318	3.89204	0.00227747	0.0248836	-1.47441			Tomm20l	-0.28215	3.72192	-2.7105	0.0112617	0.119499	-3.01219
Atf1	-0.271044	2.74463	-2.6008	0.0202441	0.172648	-3.48439			1700086D15Rik	2.02174	2.44963	3.89097	0.00228178	0.0249126	-1.47628			Denr	-0.204728	7.68157	-2.70887	0.0113058	0.119903	-3.01568
Ubac1	-0.11278	4.02732	-2.60052	0.0202552	0.172653	-3.4849			Fmr1	0.696389	6.86694	3.89079	0.00228252	0.0249126	-1.4766			Lrp1b	-0.387639	5.26524	-2.7086	0.0113129	0.119915	-3.01624
Camk2n1	-0.268636	6.3566	-2.5975	0.0203767	0.173472	-3.4904			Eva1b	-0.432816	6.3376	-3.8893	0.00228855	0.024963	-1.47921			Vrk3	0.161646	8.76705	2.70769	0.0113375	0.120113	-3.01818
Dnajb5	0.236963	4.19663	2.59701	0.0203965	0.173472	-3.49129			Btaf1	0.598259	8.12779	3.88889	0.00229023	0.024963	-1.47994			Airn	0.48736	5.13224	2.70654	0.0113687	0.12038	-3.02063
S100a6	0.343829	3.4194	2.59626	0.020427	0.173472	-3.49267			Sat2	-0.430083	7.98719	-3.88877	0.00229074	0.024963	-1.48016			Cinp	-0.171098	6.89995	-2.70623	0.011377	0.120405	-3.02128
Arhgap27	0.17664	2.98863	2.59623	0.0204281	0.173472	-3.49272			Gpd1l	-0.291312	9.10664	-3.8884	0.00229223	0.0249663	-1.4808			Zfp68	0.286718	7.53043	2.70578	0.0113892	0.120472	-3.02224
Mtch2	-0.253789	3.72759	-2.59603	0.0204361	0.173472	-3.49308			4933424C08Rik	-0.413693	4.75511	-3.88324	0.00231334	0.0251619	-1.48987			Cyp2d22	0.501976	6.31177	2.70496	0.0114116	0.120645	-3.02399
Tnfrsf13c	0.438267	1.79489	2.59601	0.0204368	0.173472	-3.49311			Asph	0.341854	7.14431	3.88312	0.00231382	0.0251619	-1.49007			Cnfn	0.61491	6.27075	2.70463	0.0114205	0.120677	-3.02469
Rhbdf1	0.142502	3.01643	2.5957	0.0204495	0.173472	-3.49368			Azin1	0.381466	8.42401	3.88312	0.00231382	0.0251619	-1.49007			Ece1	0.337221	7.06943	2.70435	0.0114282	0.120694	-3.02529
Gpam	0.233024	2.86569	2.59542	0.020461	0.173472	-3.4942			Sumo1	0.403934	9.99679	3.88144	0.00232072	0.0252108	-1.49302			Ak8	-0.529988	6.11833	-2.70258	0.0114764	0.12114	-3.02905
2610027H17Rik	-0.512599	2.48339	-2.59531	0.0204655	0.173472	-3.4944			Adam10	0.866688	7.1286	3.88144	0.00232074	0.0252108	-1.49303			Agtr1b	0.340577	3.59994	2.70224	0.0114858	0.121145	-3.02978
2810417H13Rik	-0.269053	1.54415	-2.59516	0.0204716	0.173472	-3.49467			Hdac2	0.313842	8.2799	3.87995	0.00232688	0.0252643	-1.49564			Rasl10a	-1.24228	5.02345	-2.70213	0.0114888	0.121145	-3.03001
Car2	0.216229	4.89077	2.59468	0.0204909	0.173472	-3.49554			Zfp277	0.381513	7.62083	3.87914	0.00233024	0.0252876	-1.49707			Klra15	0.232773	3.63447	2.70167	0.0115013	0.121187	-3.03098
Prnd	-0.240638	1.34938	-2.59465	0.020492	0.173472	-3.49559			Hccs	0.469745	8.20338	3.87867	0.00233218	0.0252955	-1.49789			Zmynd12	-0.281761	3.75342	-2.70148	0.0115067	0.121187	-3.0314
Ngef	-0.267514	5.96137	-2.59463	0.0204932	0.173472	-3.49564			Ccdc55	0.606889	6.82802	3.8752	0.00234659	0.0254385	-1.50398			Gpr182	0.343564	5.27673	2.70127	0.0115124	0.121187	-3.03185
Tgm1	0.727543	1.76558	2.59428	0.0205071	0.173472	-3.49627			Mex3d	-0.524795	7.44952	-3.87338	0.0023542	0.0255077	-1.50718			Cryge	-0.173806	3.53352	-2.70111	0.0115168	0.121187	-3.03218
2510002D24Rik	-0.112975	3.12603	-2.59392	0.0205218	0.173472	-3.49693			D17Wsu92e	-0.609299	7.13814	-3.87274	0.00235689	0.0255236	-1.50831			Lbx1	0.469415	5.19752	2.70043	0.0115354	0.12132	-3.03363
5430434G16Rik	-0.237501	2.31656	-2.59391	0.0205221	0.173472	-3.49694			Zcchc7	0.980674	8.10795	3.87109	0.00236383	0.0255854	-1.51122			Rhbg	0.432112	4.55358	2.70018	0.0115421	0.121327	-3.03415
Rbm27	-0.23216	3.70811	-2.5926	0.0205753	0.173786	-3.49932			Rab1	0.374521	9.9062	3.87071	0.00236543	0.0255894	-1.51189			Zfp773	0.345133	6.51965	2.69984	0.0115517	0.121365	-3.03489
Cav3	0.626515	1.93555	2.59235	0.0205859	0.173786	-3.49979			Engase	-0.45967	6.54965	-3.86983	0.0023691	0.0256158	-1.51342			Gm12824	0.635678	6.23382	2.69897	0.0115756	0.121553	-3.03673
Mbp	0.175188	5.59567	2.59218	0.0205928	0.173786	-3.5001			Eno2	-0.29887	12.2425	-3.86811	0.00237638	0.0256489	-1.51646			Syngr3	-0.338349	6.95798	-2.69823	0.0115961	0.121626	-3.03831
Krt222	-0.198806	2.99218	-2.59195	0.020602	0.173786	-3.50051			Pi4kb	-0.385881	6.32624	-3.86786	0.00237743	0.0256489	-1.51689			Myst3	0.456101	5.96169	2.69822	0.0115963	0.121626	-3.03833
Gpr123	0.239126	4.14571	2.5913	0.0206287	0.173921	-3.50171			Lin28b	1.84147	3.12257	3.86774	0.00237793	0.0256489	-1.5171			Fbxl12	0.3049	7.83485	2.698	0.0116023	0.121626	-3.03879
1700056E22Rik	-0.344911	1.33101	-2.59103	0.0206394	0.173921	-3.50218			Taf2	0.443361	6.94575	3.8677	0.00237811	0.0256489	-1.51718			Utp6	0.288239	6.4117	2.69765	0.0116121	0.121626	-3.03954
Pdia4	0.174781	3.16125	2.59074	0.0206514	0.173932	-3.50272			Extl1	-0.331539	8.11907	-3.86741	0.00237932	0.0256489	-1.51768			Tsga13	-0.252395	3.49619	-2.69763	0.0116127	0.121626	-3.03958
Glipr2	0.343301	1.76286	2.59027	0.0206708	0.173973	-3.50358			Rbm41	0.698889	5.87668	3.8673	0.00237982	0.0256489	-1.51789			Ugt2b38	0.238363	4.34585	2.69528	0.0116778	0.122235	-3.04458
Tubgcp3	-0.188264	3.27485	-2.58991	0.0206854	0.173973	-3.50423			Ikbip	0.469004	6.11158	3.86707	0.00238079	0.0256489	-1.51829			4933427G17Rik	-0.320114	4.53807	-2.69481	0.0116907	0.122235	-3.04556
D16H22S680E	-0.183984	4.29691	-2.58963	0.0206971	0.173973	-3.50475			Primpol	0.75839	5.31783	3.86643	0.0023835	0.0256649	-1.51942			1700019M22Rik	0.479801	5.33401	2.69478	0.0116915	0.122235	-3.04563
Irf9	0.253738	2.30694	2.58958	0.0206991	0.173973	-3.50484			Isca1	0.370456	10.4086	3.86571	0.00238656	0.0256845	-1.52068			Irgq	-0.198046	7.10657	-2.69466	0.011695	0.122235	-3.04589
1700020G03Rik	-0.628397	1.85982	-2.5892	0.0207147	0.174014	-3.50553			Prkcsh	-0.346346	9.23238	-3.86528	0.00238836	0.0256906	-1.52143			Nfx1	0.150174	7.14239	2.69439	0.0117025	0.12225	-3.04646
Wdr19	-0.559772	3.38013	-2.58804	0.0207622	0.174189	-3.50764			Tmem178b	-0.825483	6.15926	-3.86469	0.00239086	0.0256931	-1.52247			Mdk	0.244984	8.76274	2.69403	0.0117124	0.12229	-3.04722
Phf13	0.240684	3.23862	2.58796	0.0207653	0.174189	-3.50777			Tcf3	-0.628265	5.69144	-3.86465	0.00239106	0.0256931	-1.52255			Fam59a	-0.391306	5.88107	-2.69334	0.0117317	0.122428	-3.04868
Mospd2	-0.176996	2.63838	-2.58791	0.0207676	0.174189	-3.50788			Dock11	0.700895	6.66054	3.8641	0.00239338	0.0257048	-1.52351			Sart3	0.198634	9.83974	2.69294	0.0117428	0.12244	-3.04953
Hp	0.501929	1.78015	2.58694	0.0208072	0.174384	-3.50963			Cd2ap	0.893951	5.85992	3.86376	0.00239482	0.025707	-1.5241			Emp3	0.362047	6.78188	2.69279	0.011747	0.12244	-3.04985
Cox6c	-0.129953	5.53391	-2.58682	0.0208123	0.174384	-3.50986			Gm5595	1.3535	5.1689	3.86172	0.00240354	0.0257796	-1.52769			Hpcal4	-0.745969	6.99441	-2.69265	0.0117509	0.12244	-3.05015
Tbl1xr1	-0.137057	3.19341	-2.58603	0.020845	0.174528	-3.5113			Rasd2	-0.780167	8.23344	-3.8616	0.00240406	0.0257796	-1.52791			Irgm2	0.667329	6.66132	2.69218	0.0117642	0.122515	-3.05116
2310001A20Rik	-0.118317	3.8357	-2.58588	0.020851	0.174528	-3.51156			Bhlhe40	0.434207	9.92855	3.86096	0.00240679	0.0257907	-1.52903			Pdzd2	-0.249459	5.09658	-2.69182	0.0117743	0.122529	-3.05192
Scpep1	0.196839	3.21695	2.58484	0.0208942	0.174799	-3.51346			Zfp281	0.734713	8.75153	3.86067	0.00240801	0.0257907	-1.52953			Ap1s2	-0.226508	7.79378	-2.69169	0.0117777	0.122529	-3.05218
Iqsec3	0.263941	4.30827	2.58433	0.0209153	0.174886	-3.51439			Tsc22d2	0.575028	7.55937	3.86048	0.00240882	0.0257907	-1.52987			5730522E02Rik	-0.286638	4.96862	-2.69122	0.0117911	0.122574	-3.05319
Hspb6	0.261332	2.27326	2.58353	0.0209485	0.174908	-3.51585			Ipo4	-0.31299	9.51849	-3.8599	0.00241131	0.0258041	-1.53088			Tsen2	0.245101	7.44136	2.69111	0.0117942	0.122574	-3.05342
2410076I21Rik	0.141526	1.89433	2.5835	0.0209497	0.174908	-3.5159			Gprin1	-0.813039	6.62478	-3.85745	0.00242185	0.0259036	-1.5352			6530439I21	-0.870444	4.14287	-2.69079	0.011803	0.122603	-3.05409
Cat	-0.238513	3.55265	-2.58348	0.0209502	0.174908	-3.51593			Mtpn	0.429751	10.2675	3.85637	0.00242653	0.0259403	-1.53711			Ctla2a	0.850223	8.3696	2.69034	0.0118156	0.122671	-3.05504
Phactr1	-0.215711	5.2661	-2.58287	0.0209756	0.17503	-3.51704			Lpar1	0.533121	7.56983	3.85529	0.00243118	0.0259767	-1.539			Ntn4	0.36822	5.85284	2.6899	0.011828	0.122686	-3.05598
Rnf32	-0.23989	3.55307	-2.58191	0.0210155	0.175169	-3.51878			LOC100047123	-1.6251	4.70097	-3.85393	0.0024371	0.0260169	-1.5414			A830007P12Rik	0.227621	6.30165	2.68986	0.0118292	0.122686	-3.05607
Kcnd3	0.165088	2.72364	2.58173	0.0210231	0.175169	-3.51912			Gm608	0.531318	8.83794	3.85358	0.00243861	0.0260169	-1.54202			Dmrtc1a	-0.506286	5.63378	-2.68824	0.0118748	0.123096	-3.0595
Pigo	-0.137859	3.46399	-2.58169	0.0210246	0.175169	-3.51918			Stxbp5l	0.854082	9.0278	3.85356	0.00243869	0.0260169	-1.54205			Mre11a	0.194046	6.00144	2.68798	0.0118821	0.123109	-3.06005
Pvrl3	-0.275127	3.16659	-2.5807	0.021066	0.175424	-3.52099			Oxr1	0.704116	11.0348	3.85288	0.00244162	0.0260348	-1.54324			Irak3	0.347981	4.44161	2.68756	0.011894	0.123169	-3.06094
Tpk1	-0.200387	1.92584	-2.58026	0.0210844	0.175478	-3.52179			D7Ertd715e	0.818098	7.93424	3.85106	0.00244956	0.0260987	-1.54645			Olfr12	0.283012	4.51008	2.68641	0.0119266	0.123443	-3.06338
Osbpl6	-0.227318	2.87038	-2.5799	0.0210993	0.175478	-3.52244			Dek	1.18458	7.72956	3.85093	0.00245013	0.0260987	-1.54668			Sertad4	-0.551278	7.20284	-2.68617	0.0119335	0.123451	-3.0639
Nfasc	-0.195028	3.35211	-2.57977	0.0211049	0.175478	-3.52269			Adrm1	-0.366017	8.95806	-3.84923	0.00245756	0.0261645	-1.54967			Arrdc1	0.285686	6.90504	2.68571	0.0119464	0.123521	-3.06486
5730457N03Rik	0.171464	1.69135	2.57834	0.0211644	0.175883	-3.52528			Zbtb48	-0.483707	6.46584	-3.84792	0.00246329	0.0261986	-1.55197			Rap2a	-0.18316	7.53094	-2.68507	0.0119646	0.123646	-3.06622
4833411C07Rik	0.225192	1.64183	2.57777	0.0211884	0.175993	-3.52632			Zmpste24	0.352162	9.22755	3.8478	0.00246383	0.0261986	-1.55219			Cox6a2	-0.952948	7.45535	-2.68397	0.0119961	0.123906	-3.06856
Opn3	-0.327924	2.81743	-2.57659	0.0212378	0.176313	-3.52845			Map3k9	-0.660845	6.03642	-3.84763	0.00246454	0.0261986	-1.55247			Fgf22	0.175203	5.7238	2.68371	0.0120034	0.123906	-3.0691
Csnk2a1	-0.129795	3.7363	-2.57619	0.0212549	0.176365	-3.5292			Ogn	1.35411	6.88737	3.84598	0.00247183	0.0262627	-1.55539			Rnf180	-0.240463	5.32498	-2.68354	0.0120081	0.123906	-3.06945
Med12l	-0.312209	1.89334	-2.57574	0.0212736	0.17643	-3.53			Pvrl3	0.514537	6.99387	3.84489	0.00247662	0.0263002	-1.55731			Bcl2l14	0.43256	4.40982	2.68282	0.0120287	0.123998	-3.07098
Gk5	-0.357312	2.46085	-2.57497	0.0213061	0.176531	-3.5314			Abhd3	0.532662	10.2182	3.84399	0.00248056	0.0263286	-1.55888			Gm10199	0.363649	7.10802	2.6828	0.0120293	0.123998	-3.07103
Zranb1	-0.169271	3.05703	-2.57493	0.0213076	0.176531	-3.53147			Mlycd	-0.428232	7.42737	-3.84298	0.00248503	0.026361	-1.56066			Pnpo	-0.265151	9.26728	-2.68234	0.0120425	0.124071	-3.07201
Exo1	-0.417308	1.74227	-2.57405	0.0213449	0.176644	-3.53307			Gna11	-0.257096	10.1528	-3.84273	0.00248615	0.026361	-1.5611			Cacna1e	-0.210155	3.95678	-2.68209	0.0120497	0.124082	-3.07254
Kcng4	-0.466695	1.02279	-2.5738	0.0213556	0.176644	-3.53354			LOC102633199	0.652226	5.89307	3.84203	0.00248926	0.0263805	-1.56234			Prpf38a	0.265978	6.91934	2.68133	0.0120713	0.124151	-3.07414
Vps72	0.338241	3.20006	2.57369	0.0213599	0.176644	-3.53372			Lrrc20	-0.461767	7.65066	-3.84124	0.00249276	0.0264043	-1.56373			Lin9	0.245778	5.08592	2.68095	0.0120824	0.124151	-3.07495
Ndrg1	0.20053	3.90942	2.5733	0.0213765	0.176644	-3.53444			Gdi2	0.286612	11.3142	3.84041	0.00249645	0.0264298	-1.56519			Eml1	-0.298067	7.68137	-2.68091	0.0120834	0.124151	-3.07503
Apip	-0.122582	3.21191	-2.57328	0.0213773	0.176644	-3.53447			Tmtc1	0.46922	7.35242	3.83866	0.00250425	0.026499	-1.56828			Tacc2	0.262409	7.45037	2.68082	0.012086	0.124151	-3.07522
C130039O16Rik	0.241289	2.21557	2.57307	0.0213863	0.176644	-3.53486			Lbr	0.347163	8.20554	3.83787	0.00250777	0.0265227	-1.56967			Rac2	0.393636	6.3438	2.68078	0.0120871	0.124151	-3.0753
Pdzk1ip1	0.342693	2.05942	2.57183	0.0214388	0.176943	-3.53711			Lzts1	-0.478345	9.20637	-3.83697	0.0025118	0.0265519	-1.57125			Ubxn11	-0.28893	5.58027	-2.68041	0.0120976	0.124196	-3.07608
Cnnm4	0.128605	1.97892	2.5717	0.0214443	0.176943	-3.53735			Gfod1	0.80477	7.75292	3.83666	0.00251318	0.0265529	-1.57179			Mtr	0.222664	5.18128	2.68019	0.012104	0.124199	-3.07655
Dydc2	0.35676	2.46728	2.57117	0.0214666	0.177037	-3.5383			Gm16740	-0.628674	6.32749	-3.83634	0.00251459	0.0265544	-1.57235			Rbm11	-0.383391	4.34575	-2.67952	0.0121235	0.124335	-3.07798
2310039H08Rik	-0.202452	2.9631	-2.57001	0.0215161	0.177289	-3.54042			Soga1	-0.690798	6.28802	-3.83548	0.00251848	0.0265819	-1.57388			Selm	0.297707	7.80707	2.67863	0.012149	0.12452	-3.07986
Hexim1	0.12218	3.58494	2.56994	0.021519	0.177289	-3.54054			Hepacam	-0.371641	8.31377	-3.83253	0.00253172	0.0267082	-1.57906			Igsf21	-0.254402	10.0313	-2.67821	0.0121612	0.12452	-3.08075
Pdhb	-0.177741	4.81265	-2.56955	0.0215356	0.177336	-3.54125			Zfp719	0.430681	6.81939	3.83213	0.00253355	0.0267139	-1.57977			Cyp4f41-ps	0.353216	5.48963	2.67814	0.0121631	0.12452	-3.08089
Gtpbp2	-0.181631	3.4757	-2.56881	0.021567	0.177488	-3.54258			Gzf1	0.372331	8.2847	3.8314	0.00253681	0.0267214	-1.58105			Tusc1	-0.298871	7.45401	-2.67803	0.0121662	0.12452	-3.08112
Sh2b3	0.201813	2.64663	2.56857	0.0215774	0.177488	-3.54303			Gjb6	0.550061	9.96549	3.8314	0.00253683	0.0267214	-1.58105			Adprhl1	0.371275	6.07897	2.67781	0.0121727	0.124524	-3.08159
4930458K08Rik	0.312348	1.93518	2.56835	0.0215869	0.177488	-3.54343			Krtap10-4	-0.559389	6.20124	-3.83105	0.00253841	0.0267246	-1.58167			Jup	0.51601	6.56433	2.67756	0.0121799	0.124534	-3.08212
Prx	-0.214484	2.38648	-2.56658	0.0216624	0.177904	-3.54664			E130012A19Rik	-0.937464	6.57269	-3.83039	0.0025414	0.0267373	-1.58283			Ptprk	-0.162404	5.24299	-2.67706	0.0121944	0.12462	-3.08318
Gpd2	-0.126463	4.26652	-2.56644	0.0216684	0.177904	-3.54689			Gtpbp1	-0.792878	6.94372	-3.83022	0.00254219	0.0267373	-1.58314			Efr3a	0.175941	6.16131	2.6762	0.0122191	0.124803	-3.08499
1700007G11Rik	0.259968	2.35325	2.5664	0.0216703	0.177904	-3.54697			Brat1	-0.386216	6.11331	-3.82976	0.00254425	0.0267455	-1.58394			Dok3	0.343244	6.69866	2.67601	0.0122247	0.124803	-3.08539
Lnp	-0.164035	3.07921	-2.566	0.0216871	0.177908	-3.54769			Adrb2	-0.648703	4.489	-3.82924	0.00254663	0.0267484	-1.58486			Grasp	-0.438767	5.44967	-2.67512	0.0122506	0.124967	-3.08728
2810432D09Rik	0.141918	3.3525	2.56588	0.0216926	0.177908	-3.54792			2810474O19Rik	0.445921	6.55801	3.82913	0.0025471	0.0267484	-1.58505			Hcrtr2	-0.285233	4.37848	-2.67483	0.012259	0.124967	-3.08789
LOC668917	-0.236178	2.38432	-2.56464	0.0217457	0.178253	-3.55016			6330415G19Rik	-0.897193	4.53961	-3.82786	0.0025529	0.0267923	-1.58729			Itga4	-0.2097	3.85354	-2.67482	0.0122593	0.124967	-3.08791
Pmp22	0.192679	3.49316	2.56243	0.0218407	0.178941	-3.55416			Pcdhb2	1.84991	3.26061	3.8274	0.00255499	0.0267923	-1.5881			Rapgef5	-0.320127	6.27119	-2.67393	0.0122852	0.125168	-3.08979
Atp5a1	0.0989471	5.18957	2.56087	0.0219081	0.179404	-3.55699			Plec	-0.600401	7.94346	-3.82736	0.00255514	0.0267923	-1.58816			Hspb1	0.359031	8.85822	2.67347	0.0122987	0.125243	-3.09077
Npc1l1	-0.382577	1.66102	-2.56042	0.0219278	0.179474	-3.55782			Evpl	-1.06591	5.55657	-3.82508	0.00256556	0.026888	-1.59218			Mab21l3	-0.149588	3.71547	-2.67315	0.0123078	0.125272	-3.09143
H2afy3	-0.148876	1.35491	-2.55952	0.0219666	0.179701	-3.55944			Snhg1	0.415576	7.19218	3.82433	0.00256901	0.0269027	-1.59351			Rab44	0.47438	4.19123	2.67279	0.0123185	0.125318	-3.09221
Ctsg	0.456821	1.42078	2.55902	0.0219884	0.17979	-3.56035			Eya3	-0.743046	5.67914	-3.82421	0.00256954	0.0269027	-1.59372			Adcyap1	-0.41951	8.05732	-2.67204	0.0123405	0.125446	-3.09379
Slc9a8	0.169772	2.75659	2.55858	0.0220076	0.179821	-3.56115			Rps20	0.283977	10.253	3.82223	0.00257863	0.0269843	-1.59721			E330009J07Rik	0.265107	6.29595	2.67193	0.0123436	0.125446	-3.09402
Pik3c3	-0.175552	3.5123	-2.55842	0.0220144	0.179821	-3.56144			Slc6a8	-0.319557	8.94086	-3.82032	0.00258742	0.02705	-1.60057			Ncf4	0.543645	6.73309	2.67149	0.0123564	0.125476	-3.09494
Wwox	0.239945	3.03222	2.55795	0.0220349	0.179898	-3.56229			Shisa7	-0.629974	7.77676	-3.81994	0.00258916	0.02705	-1.60123			Ctif	-0.370901	7.47508	-2.67125	0.0123636	0.125476	-3.09546
Phf8	-0.194949	1.74283	-2.55691	0.0220804	0.180179	-3.56419			Them6	-1.927	2.89237	-3.81989	0.00258939	0.02705	-1.60132			Prodh	0.304306	9.16145	2.67114	0.0123668	0.125476	-3.09569
Dmkn	-0.329428	3.98878	-2.55638	0.0221034	0.180199	-3.56514			Ldhd	-0.551473	6.12731	-3.81972	0.00259017	0.02705	-1.60162			Lingo2	-0.502955	6.49775	-2.67099	0.0123713	0.125476	-3.09601
Elovl2	-0.26818	2.46699	-2.55633	0.0221055	0.180199	-3.56523			Abcb1a	0.588162	7.55977	3.81946	0.00259142	0.02705	-1.60209			Acp2	-0.18836	7.14466	-2.66963	0.012411	0.125815	-3.09887
Laptm4b	0.122585	4.5857	2.55608	0.0221164	0.180199	-3.56568			Srp19	0.317624	10.335	3.81915	0.00259281	0.027051	-1.60263			Kcnv2	0.254309	3.86119	2.66892	0.012432	0.125965	-3.10038
Esco1	0.235143	2.32744	2.55575	0.0221311	0.180199	-3.56629			Guk1	-0.302763	10.1238	-3.81865	0.00259514	0.0270617	-1.60351			Lrrk1	0.245563	5.16512	2.66783	0.0124642	0.126229	-3.10268
B230213L16Rik	-0.310794	2.43651	-2.55542	0.0221451	0.180199	-3.56687			Grm4	-0.561162	7.10424	-3.81459	0.00261399	0.0272	-1.61067			Mtch2	0.2917	7.6666	2.66756	0.0124721	0.126231	-3.10325
Arl10	0.186475	1.98816	2.55533	0.0221493	0.180199	-3.56705			Zfp932	1.04334	7.99791	3.81447	0.00261455	0.0272	-1.61088			St14	0.255987	5.23787	2.66738	0.0124776	0.126231	-3.10364
[truncated: 18,816 more rows]
