# Supplementary material for: Exploring molecular signatures related to the mechanism of aging in different brain regions by integrated bioinformatics
Source: Front Mol Neurosci. 2023 Mar 23;16:1133106. doi: 10.3389/fnmol.2023.1133106 (PMC10076559; doi:10.3389/fnmol.2023.1133106)
Supplement: Supplementary file 2 [file Data_Sheet_2.ZIP]

Archive with 2 entries (2 files):
- GO results of DAVID.xls
- GO results of R.xls
