# Supplementary material for: Exploring molecular signatures related to the mechanism of aging in different brain regions by integrated bioinformatics
Source: Front Mol Neurosci. 2023 Mar 23;16:1133106. doi: 10.3389/fnmol.2023.1133106 (PMC10076559; doi:10.3389/fnmol.2023.1133106)
Supplement: Supplementary file 2 [file Data_Sheet_2.ZIP › GO results of DAVID.xls]

## Sheet: Sheet1
GO results of CX												GO results of HC												GO results of CB
Category	Term	Count	%	PValue	Genes	List Total	Pop Hits	Pop Total	Fold Enrichment			Category	Term	Count	%	PValue	Genes	List Total	Pop Hits	Pop Total	Fold Enrichment			Category	Term	Count	%	PValue	Genes	List Total	Pop Hits	Pop Total	Fold Enrichment
GOTERM_BP_DIRECT	GO:0030593~neutrophil chemotaxis	6	20	5.72e-08	LGALS3, CCL8, CCL3, SPP1, S100A9, S100A8	27	81	20136	55.2428			GOTERM_BP_DIRECT	GO:0006357~regulation of transcription from RNA polymerase II promoter	31	11.2319	0.00145659	ZFP788, ZFP423, ZFP946, ZFP867, ZFP948, CARF, HMGN5, ZFP182, ZFP52, ZFP51, ZFP120, ZFP580, ZFP930, ZFP654, MYOCD, PROP1, ZFP935, ACTL6B, ZFP759, ZFP758, ZFP932, 2210418O10RIK, ZFP937, ZFP958, ETV2, FOXP4, ZFHX4, ZFP62, SP3, MAFF, TAF7	212	1609	20136	1.82997			GOTERM_BP_DIRECT	GO:0002376~immune system process	16	12.5984	4.51e-07	EOMES, GBP6, TRIM62, ARG2, IFI204, CRTAM, PTPN22, IFIT1, LGALS3, CLEC4D, LCN2, S100A9, S100A8, CFB, LTF, OASL2	119	526	20136	5.14707
GOTERM_BP_DIRECT	GO:0006954~inflammatory response	6	20	0.000126	C3, CCL8, CLEC7A, CCL3, S100A9, S100A8	27	391	20136	11.4442			GOTERM_BP_DIRECT	GO:0007015~actin filament organization	7	2.53623	0.00506207	TMOD4, NLRP5, PTK2B, FSCN3, FSCN2, MYO19, ERMN	212	150	20136	4.43245			GOTERM_BP_DIRECT	GO:0030182~neuron differentiation	11	8.66142	1.83e-06	EOMES, NEUROD1, TRPC6, NEUROD6, LHX1, FOXG1, EN2, TBR1, FEZF2, CORIN, FOXA2	119	245	20136	7.59719
GOTERM_BP_DIRECT	GO:0070374~positive regulation of ERK1 and ERK2 cascade	5	16.6667	0.000221	C3, CD74, CCL8, GPNMB, CCL3	27	235	20136	15.8676			GOTERM_BP_DIRECT	GO:0006919~activation of cysteine-type endopeptidase activity involved in apoptotic process	5	1.81159	0.00997047	CASP8AP2, PMAIP1, NLRP3, BAK1, S100A8	212	80	20136	5.93632			GOTERM_BP_DIRECT	GO:0030593~neutrophil chemotaxis	7	5.51181	8.08e-06	LGALS3, CXCL10, CCL5, CCL4, CCL3, S100A9, S100A8	119	81	20136	14.6231
GOTERM_BP_DIRECT	GO:0014002~astrocyte development	3	10	0.000242	S100A9, S100A8, GFAP	27	18	20136	124.296			GOTERM_BP_DIRECT	GO:0045471~response to ethanol	6	2.17391	0.012004	TBXA2R, RARA, NLRP3, PTK2B, BAK1, G6PD2	212	130	20136	4.38374			GOTERM_BP_DIRECT	GO:0009617~response to bacterium	11	8.66142	8.15e-06	GBP6, CD52, CXCL10, IFI204, CHD7, LCN2, CASP1, CYP2E1, IFIT1, USP18, CFB	119	290	20136	6.41831
GOTERM_BP_DIRECT	GO:0048245~eosinophil chemotaxis	3	10	0.000332	LGALS3, CCL8, CCL3	27	21	20136	106.54			GOTERM_BP_DIRECT	GO:2000311~regulation of AMPA receptor activity	3	1.08696	0.020134	PRRT1, CACNG7, CNIH2	212	21	20136	13.5687			GOTERM_BP_DIRECT	GO:0006935~chemotaxis	8	6.29921	1.55e-05	ROBO3, CXCL10, CCL5, CCL4, CCL3, IL16, S100A9, S100A8	119	136	20136	9.95353
GOTERM_BP_DIRECT	GO:0009617~response to bacterium	5	16.6667	0.000491	C3, GSTA2, DEFB1, CYP2E1, SERPINA3N	27	290	20136	12.8582			GOTERM_BP_DIRECT	GO:0043954~cellular component maintenance	2	0.724638	0.0208482	MYOCD, NEAT1	212	2	20136	94.9811			GOTERM_BP_DIRECT	GO:0007568~aging	9	7.08661	1.7e-05	TRPC6, KCNE2, FOXG1, NPY2R, KRT25, TIMP1, IFI27L2A, SLC18A2, SLC6A3	119	191	20136	7.97325
GOTERM_BP_DIRECT	GO:0006935~chemotaxis	4	13.3333	0.000699	CCL8, CCL3, S100A9, S100A8	27	136	20136	21.9346			GOTERM_BP_DIRECT	GO:0043044~ATP-dependent chromatin remodeling	3	1.08696	0.0279884	INO80B, ACTL6B, SMARCA5	212	25	20136	11.3977			GOTERM_BP_DIRECT	GO:0051928~positive regulation of calcium ion transport	5	3.93701	4.54e-05	TRPC6, CCL5, CCL4, CCL3, HCRT	119	34	20136	24.8838
GOTERM_BP_DIRECT	GO:0061844~antimicrobial humoral immune response mediated by antimicrobial peptide	4	13.3333	0.000761	LGALS3, CCL8, DEFB1, S100A9	27	140	20136	21.3079			GOTERM_BP_DIRECT	GO:2000299~negative regulation of Rho-dependent protein serine/threonine kinase activity	2	0.724638	0.0311095	CHORDC1, RASIP1	212	3	20136	63.3208			GOTERM_BP_DIRECT	GO:0045087~innate immune response	15	11.811	7.13e-05	TRIM62, ARG2, IFI204, OAS1A, IFIT1, C4B, LGALS3, CLEC4D, CLEC7A, LCN2, S100A9, S100A8, CFB, LTF, OASL2	119	710	20136	3.57486
GOTERM_BP_DIRECT	GO:0002548~monocyte chemotaxis	3	10	0.00103846	LGALS3, CCL8, CCL3	27	37	20136	60.4685			GOTERM_BP_DIRECT	GO:0006749~glutathione metabolic process	4	1.44928	0.0413243	HMGN5, GPX3, GSTA3, G6PD2	212	73	20136	5.20445			GOTERM_BP_DIRECT	GO:0030595~leukocyte chemotaxis	4	3.14961	0.00015	CCL4, CCL3, IL16, S100A9	119	18	20136	37.6022
GOTERM_BP_DIRECT	GO:0045766~positive regulation of angiogenesis	4	13.3333	0.00113954	C3, LGALS3, ITGAX, ISL1	27	161	20136	18.5286			GOTERM_BP_DIRECT	GO:0030099~myeloid cell differentiation	3	1.08696	0.0518709	CCR1, CLEC5A, STAP1	212	35	20136	8.14124			GOTERM_BP_DIRECT	GO:0045071~negative regulation of viral genome replication	5	3.93701	0.00021	IFI204, CCL5, OAS1A, LTF, OASL2	119	50	20136	16.921
GOTERM_BP_DIRECT	GO:0045087~innate immune response	6	20	0.00190904	C3, LGALS3, CLEC7A, DEFB1, S100A9, S100A8	27	710	20136	6.30235			GOTERM_BP_DIRECT	GO:0045931~positive regulation of mitotic cell cycle	3	1.08696	0.0600591	CCDC57, DYNLT3, BIRC5	212	38	20136	7.49851			GOTERM_BP_DIRECT	GO:0048245~eosinophil chemotaxis	4	3.14961	0.000242	LGALS3, CCL5, CCL4, CCL3	119	21	20136	32.2305
GOTERM_BP_DIRECT	GO:0032731~positive regulation of interleukin-1 beta production	3	10	0.00326861	CLEC7A, CCL3, ISL1	27	66	20136	33.899			GOTERM_BP_DIRECT	GO:2001244~positive regulation of intrinsic apoptotic signaling pathway	3	1.08696	0.0600591	RIPK3, PMAIP1, S100A8	212	38	20136	7.49851			GOTERM_BP_DIRECT	GO:0002793~positive regulation of peptide secretion	3	2.3622	0.000337	NPY2R, S100A9, S100A8	119	5	20136	101.526
GOTERM_BP_DIRECT	GO:0070488~neutrophil aggregation	2	6.66667	0.00386885	S100A9, S100A8	27	3	20136	497.185			GOTERM_BP_DIRECT	GO:0051968~positive regulation of synaptic transmission, glutamatergic	3	1.08696	0.0600591	CACNG7, IQSEC2, PTK2B	212	38	20136	7.49851			GOTERM_BP_DIRECT	GO:0030902~hindbrain development	4	3.14961	0.000363	NEUROD1, GBX2, EN2, TBR1	119	24	20136	28.2017
GOTERM_BP_DIRECT	GO:0002376~immune system process	5	16.6667	0.00435943	C3, CD74, LGALS3, S100A9, S100A8	27	526	20136	7.08914			GOTERM_BP_DIRECT	GO:0003406~retinal pigment epithelium development	2	0.724638	0.0612556	CFH, TBC1D32	212	6	20136	31.6604			GOTERM_BP_DIRECT	GO:2000503~positive regulation of natural killer cell chemotaxis	3	2.3622	0.000503	CCL5, CCL4, CCL3	119	6	20136	84.605
GOTERM_BP_DIRECT	GO:0030335~positive regulation of cell migration	4	13.3333	0.00463511	GPNMB, CLEC7A, ITGAX, CCL3	27	264	20136	11.2997			GOTERM_BP_DIRECT	GO:0060079~excitatory postsynaptic potential	3	1.08696	0.0657469	MPP2, SLC17A7, GRIK2	212	40	20136	7.12358			GOTERM_BP_DIRECT	GO:0045666~positive regulation of neuron differentiation	6	4.72441	0.000538	NEUROD1, TRPC6, CCL5, FOXG1, FEZF2, FOXA2	119	113	20136	8.98461
GOTERM_BP_DIRECT	GO:0007267~cell-cell signaling	3	10	0.00487893	CCL8, GPNMB, CCL3	27	81	20136	27.6214			GOTERM_BP_DIRECT	GO:0006333~chromatin assembly or disassembly	2	0.724638	0.0710954	ACTL6B, SMARCA5	212	7	20136	27.1375			GOTERM_BP_DIRECT	GO:0030154~cell differentiation	16	12.5984	0.000932	EOMES, ROBO3, DLX1, DLX2, SPINK2, RORC, RASAL1, NEUROD1, LGALS3, FGF7, NEUROD6, FRZB, LHX1, OSTN, FEZF2, FOXA2	119	1022	20136	2.64908
GOTERM_BP_DIRECT	GO:0002790~peptide secretion	2	6.66667	0.00515527	S100A9, S100A8	27	4	20136	372.889			GOTERM_BP_DIRECT	GO:0035336~long-chain fatty-acyl-CoA metabolic process	2	0.724638	0.0710954	THEM5, FAR1	212	7	20136	27.1375			GOTERM_BP_DIRECT	GO:0002548~monocyte chemotaxis	4	3.14961	0.00131814	LGALS3, CCL5, CCL4, CCL3	119	37	20136	18.293
GOTERM_BP_DIRECT	GO:0002793~positive regulation of peptide secretion	2	6.66667	0.00644009	S100A9, S100A8	27	5	20136	298.311			GOTERM_BP_DIRECT	GO:0055012~ventricular cardiac muscle cell differentiation	2	0.724638	0.0710954	MYOCD, RARA	212	7	20136	27.1375			GOTERM_BP_DIRECT	GO:0048382~mesendoderm development	3	2.3622	0.00148596	EOMES, LHX1, FOXA2	119	10	20136	50.763
GOTERM_BP_DIRECT	GO:0006805~xenobiotic metabolic process	3	10	0.00664958	GSTA2, FMO2, CYP2E1	27	95	20136	23.5509			GOTERM_BP_DIRECT	GO:0045630~positive regulation of T-helper 2 cell differentiation	2	0.724638	0.0710954	RARA, NLRP3	212	7	20136	27.1375			GOTERM_BP_DIRECT	GO:0007275~multicellular organism development	16	12.5984	0.00184606	EOMES, ROBO3, DLX1, DLX2, IFI204, FOXG1, EN2, RORC, NEUROD1, NEUROD6, FRZB, LHX1, OSTN, FEZF2, FOXA2, DACT1	119	1095	20136	2.47248
GOTERM_BP_DIRECT	GO:0050729~positive regulation of inflammatory response	3	10	0.00720163	CCL3, S100A9, S100A8	27	99	20136	22.5993			GOTERM_BP_DIRECT	GO:0050911~detection of chemical stimulus involved in sensory perception of smell	3	1.08696	0.0745976	OLFR1507	212	43	20136	6.62659			GOTERM_BP_DIRECT	GO:0031640~killing of cells of other organism	5	3.93701	0.002023	LGALS3, CXCL10, LYZ2, LYZ1, LTF	119	91	20136	9.29726
GOTERM_BP_DIRECT	GO:0001649~osteoblast differentiation	3	10	0.0076289	GPNMB, CCL3, SPP1	27	102	20136	21.9346			GOTERM_BP_DIRECT	GO:0006275~regulation of DNA replication	3	1.08696	0.0806969	INO80B, ESCO1, SMARCA5	212	45	20136	6.33208			GOTERM_BP_DIRECT	GO:0010628~positive regulation of gene expression	11	8.66142	0.00227557	FGF7, RAMP3, CCL5, GCGR, LCN2, ITGAX, CCL3, IL16, PTPN22, PKP3, NTSR1	119	583	20136	3.19264
GOTERM_BP_DIRECT	GO:0018119~peptidyl-cysteine S-nitrosylation	2	6.66667	0.00772331	S100A9, S100A8	27	6	20136	248.593			GOTERM_BP_DIRECT	GO:0035249~synaptic transmission, glutamatergic	3	1.08696	0.0806969	SLC17A7, GRIK2, CNIH2	212	45	20136	6.33208			GOTERM_BP_DIRECT	GO:0043922~negative regulation by host of viral transcription	3	2.3622	0.00254621	CCL5, CCL4, CCL3	119	13	20136	39.0485
GOTERM_BP_DIRECT	GO:0008284~positive regulation of cell proliferation	5	16.6667	0.00875844	LGALS3, CLEC7A, ITGAX, ISL1, ATF3	27	642	20136	5.80824			GOTERM_BP_DIRECT	GO:0008360~regulation of cell shape	5	1.81159	0.0819279	PALM, CDC42EP1, PTK2B, ARHGAP15, ERMN	212	156	20136	3.04427			GOTERM_BP_DIRECT	GO:0097154~GABAergic neuron differentiation	3	2.3622	0.00254621	DLX1, DLX2, FEZF2	119	13	20136	39.0485
GOTERM_BP_DIRECT	GO:0032755~positive regulation of interleukin-6 production	3	10	0.00897779	CD74, CLEC7A, ISL1	27	111	20136	20.1562			GOTERM_BP_DIRECT	GO:0021984~adenohypophysis development	2	0.724638	0.0904681	GHRHR, PROP1	212	9	20136	21.1069			GOTERM_BP_DIRECT	GO:0051607~defense response to virus	7	5.51181	0.00274896	CXCL10, IFI204, CASP1, ITGAX, OAS1A, IFIT1, OASL2	119	237	20136	4.99777
GOTERM_BP_DIRECT	GO:0006874~cellular calcium ion homeostasis	3	10	0.00960915	CCL8, CCL3, SPP1	27	115	20136	19.4551			GOTERM_BP_DIRECT	GO:0070098~chemokine-mediated signaling pathway	3	1.08696	0.0933319	CCR1, GPR35, PTK2B	212	49	20136	5.81517			GOTERM_BP_DIRECT	GO:0050729~positive regulation of inflammatory response	5	3.93701	0.00274913	CASP1, CCL3, IL16, S100A9, S100A8	119	99	20136	8.54596
GOTERM_BP_DIRECT	GO:0032760~positive regulation of tumor necrosis factor production	3	10	0.0100954	CLEC7A, CCL3, ISL1	27	118	20136	18.9605			GOTERM_CC_DIRECT	GO:0044300~cerebellar mossy fiber	3	1.08696	0.00373408	CACNG7, SLC17A7, LRRC4B	223	9	21229	31.7324			GOTERM_BP_DIRECT	GO:0009615~response to virus	5	3.93701	0.00274913	LCN2, OAS1A, IFI27L2A, IFIT1, OASL2	119	99	20136	8.54596
GOTERM_BP_DIRECT	GO:0035425~autocrine signaling	2	6.66667	0.0115634	S100A9, S100A8	27	9	20136	165.728			GOTERM_CC_DIRECT	GO:0034451~centriolar satellite	6	2.17391	0.00777569	CCDC57, UPF3B, KLHL4, LRIF1, CEP290, G6PD2	223	117	21229	4.88191			GOTERM_BP_DIRECT	GO:0050863~regulation of T cell activation	3	2.3622	0.00295922	CCL5, CRTAM, IL20RB	119	14	20136	36.2593
GOTERM_BP_DIRECT	GO:0001775~cell activation	2	6.66667	0.0192008	CLEC7A, CCL3	27	15	20136	99.437			GOTERM_CC_DIRECT	GO:0005634~nucleus	84	30.4348	0.0143631	DDX3Y, UBXN2A, EQTN, FHL3, NXT2, BMI1, CARF, G6PD2, PTMS, PNN, HMGN5, PEG10, ZFP385A, GPBP1, ZFP120, CEP290, ZFP930, GLRP1, ZFP654, MYOCD, PROP1, ACTL6B, RIPK3, ESCO1, DYNLT3, ZFP932, ALG2, LIG4, ZFP937, ETV2, AXIN2, FOXP4, GEM, DUSP23, RBP2, CENPC1, RARA, BIRC5, LRIF1, PRR12, FBP2, ZFP788, INO80B, ZFP423, ZFP946, CFH, SLFN1, PKN3, ZFP867, ZFP948, PKMYT1, SCRT2, ZFP182, ZFP52, ZFP51, NLRP5, PTK2B…	223	6443	21229	1.24113			GOTERM_BP_DIRECT	GO:0070098~chemokine-mediated signaling pathway	4	3.14961	0.00297012	CXCL10, CCL5, CCL4, CCL3	119	49	20136	13.8131
GOTERM_BP_DIRECT	GO:0048246~macrophage chemotaxis	2	6.66667	0.0192008	LGALS3, CCL3	27	15	20136	99.437			GOTERM_CC_DIRECT	GO:0030054~cell junction	17	6.15942	0.0398586	GABRQ, PRRT1, MPP2, GRIK2, GLRA4, EVPL, PNN, VAMP7, PALM, PTK2B, SLC17A7, PCDH1, PRR12, CNIH2, FBP2, ATP6V0A1, LRRC4B	223	944	21229	1.71436			GOTERM_BP_DIRECT	GO:0001775~cell activation	3	2.3622	0.00340145	CLEC7A, CCL3, TIMP1	119	15	20136	33.842
GOTERM_BP_DIRECT	GO:0030595~leukocyte chemotaxis	2	6.66667	0.0229982	CCL3, S100A9	27	18	20136	82.8642			GOTERM_CC_DIRECT	GO:0030175~filopodium	4	1.44928	0.0666589	VAMP7, PALM, FSCN3, ERMN	223	89	21229	4.27853			GOTERM_BP_DIRECT	GO:0071346~cellular response to interferon-gamma	5	3.93701	0.00388532	GBP6, CCL5, CCL4, CASP1, CCL3	119	109	20136	7.76193
GOTERM_BP_DIRECT	GO:0006955~immune response	4	13.3333	0.0251073	CD74, CCL8, CCL3, CST7	27	494	20136	6.03869			GOTERM_CC_DIRECT	GO:0005737~cytoplasm	89	32.2464	0.0711107	DDX3Y, EQTN, FHL3, NXT2, BMI1, G6PD2, MYOM3, FAM110A, PNN, CYP26B1, TBC1D32, PPIP5K2, PEG10, ZFP385A, PALM, CAR13, KIF21B, CEP290, TRIM67, SEMA6C, RIPK3, TMOD4, DYNLT3, SPINK5, ALG2, YOD1, AXIN2, ERMN, DUSP23, ZFYVE16, VAMP7, RBP2, RARA, BIRC5, CDC42EP1, FSCN3, PPP1R42, FSCN2, FBP2, MYH6, S100A8, GGNBP1, TRIM12C, CFH, SLFN1, PKN3, DTX3, CST8, PKMYT1, ARHGAP15, EVPL, RASIP1, CYGB, GHRHR, SEC14L3, …	223	7372	21229	1.14929			GOTERM_BP_DIRECT	GO:0001503~ossification	5	3.93701	0.00499613	GDF10, COMP, DMP1, OSTN, LTF	119	117	20136	7.2312
GOTERM_BP_DIRECT	GO:0002523~leukocyte migration involved in inflammatory response	2	6.66667	0.025522	S100A9, S100A8	27	20	20136	74.5778			GOTERM_CC_DIRECT	GO:0005789~endoplasmic reticulum membrane	15	5.43478	0.0807169	GRAMD1C, DMPK, ALG5, SPINK5, PKMYT1, CYP8B1, PTMS, CYP26B1, STS, VAMP7, TMEM106C, MAN1B1, CNIH2, EXTL3, RNF133	223	883	21229	1.61717			GOTERM_BP_DIRECT	GO:0021542~dentate gyrus development	3	2.3622	0.00545543	NEUROD1, NEUROD6, FEZF2	119	19	20136	26.7174
GOTERM_BP_DIRECT	GO:0017144~drug metabolic process	2	6.66667	0.025522	FMO2, CYP2E1	27	20	20136	74.5778			GOTERM_CC_DIRECT	GO:0098839~postsynaptic density membrane	3	1.08696	0.0835207	PRRT1, CACNG7, IQSEC2	223	46	21229	6.20852			GOTERM_BP_DIRECT	GO:0035458~cellular response to interferon-beta	4	3.14961	0.00551433	GBP6, IFI204, OAS1A, IFIT1	119	61	20136	11.0957
GOTERM_BP_DIRECT	GO:0031643~positive regulation of myelination	2	6.66667	0.0292958	ITGAX, CST7	27	23	20136	64.8502			GOTERM_CC_DIRECT	GO:0030285~integral component of synaptic vesicle membrane	3	1.08696	0.0898199	VAMP7, SLC17A7, ATP6V0A1	223	48	21229	5.94983			GOTERM_BP_DIRECT	GO:0006887~exocytosis	5	3.93701	0.00578874	CCL5, GCGR, CCL3, EXOC3L, STX1A	119	122	20136	6.93484
GOTERM_BP_DIRECT	GO:0050850~positive regulation of calcium-mediated signaling	2	6.66667	0.0343058	CLEC7A, CCL3	27	27	20136	55.2428			GOTERM_CC_DIRECT	GO:0097136~Bcl-2 family protein complex	2	0.724638	0.0902906	PMAIP1, BAK1	223	9	21229	21.155			GOTERM_BP_DIRECT	GO:0031532~actin cytoskeleton reorganization	4	3.14961	0.00658036	FGF7, NRK, GPR65, S100A9	119	65	20136	10.4129
GOTERM_BP_DIRECT	GO:0010575~positive regulation of vascular endothelial growth factor production	2	6.66667	0.0343058	C3, ISL1	27	27	20136	55.2428			GOTERM_MF_DIRECT	GO:0000978~RNA polymerase II core promoter proximal region sequence-specific DNA binding	27	9.78261	0.000697	ZFP788, ZFP946, ZFP867, ZFP948, BMI1, CARF, SCRT2, ZFP182, ZFP52, ZFP51, ZFP580, ZFP930, PROP1, ZFP935, ZFP759, ZFP758, ZFP932, ZFP937, ZFP958, ETV2, FOXP4, ZFHX4, SCRT1, ZFP62, SP3, MAFF, RARA	211	1174	18735	2.04205			GOTERM_BP_DIRECT	GO:0035457~cellular response to interferon-alpha	3	2.3622	0.00664868	IFI204, OAS1A, IFIT1	119	21	20136	24.1729
GOTERM_BP_DIRECT	GO:0055010~ventricular cardiac muscle tissue morphogenesis	2	6.66667	0.0355544	TNNC1, ISL1	27	28	20136	53.2698			GOTERM_MF_DIRECT	GO:0046872~metal ion binding	58	21.0145	0.00274387	FHL3, BMI1, LFNG, CYP26B1, STS, PEG10, ZFP385A, CHORDC1, ZFP120, CAR13, TRIM67, ZFP930, ZFP654, ZFP935, ESCO1, ZFP932, LIG4, ZFP937, YOD1, FOXP4, ADAMTS20, ZFYVE16, RARA, BIRC5, MICU3, MAN1B1, FBP2, S100A8, ZFP788, INO80B, ZFP423, ZFP946, ZFP867, ZFP948, DTX3, PKMYT1, CYGB, SCRT2, ZFP182, ZFP52, ZFP51, ZFP580, BAK1, EXTL3, RNF133, RPH3AL, DMPK, ZFP759, ZFP758, 2210418O10RIK, MICAL2, ZFP958, CYP8B…	211	3582	18735	1.43772			GOTERM_BP_DIRECT	GO:0032731~positive regulation of interleukin-1 beta production	4	3.14961	0.00686465	IFI204, CLEC7A, CASP1, CCL3	119	66	20136	10.2552
GOTERM_BP_DIRECT	GO:0010628~positive regulation of gene expression	4	13.3333	0.0383091	CD74, ITGAX, CCL3, ATF3	27	583	20136	5.11683			GOTERM_MF_DIRECT	GO:0003779~actin binding	11	3.98551	0.0130567	ANLN, TMOD4, FHL3, MICAL2, PPP1R42, FSCN3, FSCN2, MYO19, MYH6, ERMN, CDK5R2	211	391	18735	2.49797			GOTERM_BP_DIRECT	GO:0010466~negative regulation of peptidase activity	5	3.93701	0.0070332	SPINK2, SPINK8, NGP, TIMP1, CST7	119	129	20136	6.55853
GOTERM_BP_DIRECT	GO:0048247~lymphocyte chemotaxis	2	6.66667	0.0392908	CCL8, CCL3	27	31	20136	48.1147			GOTERM_MF_DIRECT	GO:0001228~transcriptional activator activity, RNA polymerase II transcription regulatory region sequence-specific binding	13	4.71014	0.0164848	ZFP788, ZFP930, PROP1, ZFP759, ZFP758, ZFP948, ETV2, CARF, ZFP52, ZFP62, ZFP51, MAFF, ZFP580	211	529	18735	2.18202			GOTERM_BP_DIRECT	GO:0006954~inflammatory response	8	6.29921	0.0082526	C4B, CXCL10, CLEC7A, CCL5, CCL4, CCL3, S100A9, S100A8	119	391	20136	3.4621
GOTERM_BP_DIRECT	GO:0001934~positive regulation of protein phosphorylation	3	10	0.0452716	C3, CD74, GPNMB	27	264	20136	8.47475			GOTERM_MF_DIRECT	GO:0005515~protein binding	73	26.4493	0.0394829	CNTFR, EQTN, MEI4, FHL3, AP2A1, GRIK2, NXT2, BMI1, CARF, TBC1D32, CLEC5A, IQUB, GPBP1, CHORDC1, CEP290, TRIM67, MYOCD, PROP1, ACTL6B, RIPK3, DYNLT3, ZFP932, ISLR2, LIG4, AXIN2, FOXP4, NEAT1, GEM, RGMA, VAMP7, CENPC1, RARA, BIRC5, CDC42EP1, PPP1R42, MALAT1, IGFALS, LRIF1, NBL1, MYH6, GGNBP1, INO80B, ZFP423, CFH, SLFN1, WNT8A, DTX3, RASIP1, GHRHR, NLRP5, PTK2B, PMAIP1, STAP1, NLRP3, BAK1, PCDH1, AT…	211	5347	18735	1.21223			GOTERM_BP_DIRECT	GO:0042472~inner ear morphogenesis	4	3.14961	0.00940175	GBX2, FRZB, FOXG1, CHD7	119	74	20136	9.14649
GOTERM_BP_DIRECT	GO:2001244~positive regulation of intrinsic apoptotic signaling pathway	2	6.66667	0.0479553	S100A9, S100A8	27	38	20136	39.2515			GOTERM_MF_DIRECT	GO:0051015~actin filament binding	7	2.53623	0.0454862	TMOD4, FSCN3, FSCN2, MYO19, MYH6, ERMN, MYOM3	211	230	18735	2.70235			GOTERM_BP_DIRECT	GO:0043123~positive regulation of I-kappaB kinase/NF-kappaB signaling	5	3.93701	0.0107599	TRIM62, CLEC4D, CLEC7A, CASP1, LTF	119	146	20136	5.79487
GOTERM_BP_DIRECT	GO:0032735~positive regulation of interleukin-12 production	2	6.66667	0.0565445	CLEC7A, ISL1	27	45	20136	33.1457			GOTERM_MF_DIRECT	GO:0000981~RNA polymerase II transcription factor activity, sequence-specific DNA binding	20	7.24638	0.0465056	ZFP423, ZFP654, PROP1, ZFP946, ZFP935, ZFP758, ZFP867, ZFP932, 2210418O10RIK, ZFP937, ETV2, FOXP4, CARF, ZFHX4, SCRT1, SCRT2, ZFP182, MAFF, SP3, ZFP120	211	1118	18735	1.5884			GOTERM_BP_DIRECT	GO:0050850~positive regulation of calcium-mediated signaling	3	2.3622	0.0108616	CLEC7A, CCL4, CCL3	119	27	20136	18.8011
GOTERM_BP_DIRECT	GO:0070098~chemokine-mediated signaling pathway	2	6.66667	0.0614191	CCL8, CCL3	27	49	20136	30.4399			GOTERM_MF_DIRECT	GO:0008270~zinc ion binding	15	5.43478	0.0492451	TRIM12C, ESCO1, BMI1, ZFHX4, PTMS, ADAMTS20, LIN28B, ZFP385A, PEG10, CHORDC1, RARA, CAR13, BIRC5, S100A8, TRIM67	211	764	18735	1.74329			GOTERM_BP_DIRECT	GO:0001705~ectoderm formation	2	1.5748	0.0116863	LHX1, FOXA2	119	2	20136	169.21
GOTERM_BP_DIRECT	GO:0006082~organic acid metabolic process	2	6.66667	0.0638474	FMO2, CYP2E1	27	51	20136	29.2462			GOTERM_MF_DIRECT	GO:0005102~receptor binding	10	3.62319	0.0518149	CNTFR, LAMA4, RARA, WNT8A, ITGB8, PTK2B, AGRP, VTCN1, RGMA, LRRC4B	211	427	18735	2.07943			GOTERM_BP_DIRECT	GO:0021893~cerebral cortex GABAergic interneuron fate commitment	2	1.5748	0.0116863	DLX1, DLX2	119	2	20136	169.21
GOTERM_BP_DIRECT	GO:0032024~positive regulation of insulin secretion	2	6.66667	0.0674784	TRH, ISL1	27	54	20136	27.6214			GOTERM_MF_DIRECT	GO:1990430~extracellular matrix protein binding	2	0.724638	0.0654056	ITGB8, CD248	211	6	18735	29.5972			GOTERM_BP_DIRECT	GO:0007267~cell-cell signaling	4	3.14961	0.012015	GPNMB, CCL5, LHX1, CCL3	119	81	20136	8.35605
GOTERM_BP_DIRECT	GO:0031334~positive regulation of protein complex assembly	2	6.66667	0.0686857	LGALS3, CLEC7A	27	55	20136	27.1192															GOTERM_BP_DIRECT	GO:0071347~cellular response to interleukin-1	4	3.14961	0.0124189	CCL5, CCL4, CCL3, MAPK13	119	82	20136	8.25415
GOTERM_BP_DIRECT	GO:0030282~bone mineralization	2	6.66667	0.0735	GPNMB, SPP1	27	59	20136	25.2806															GOTERM_BP_DIRECT	GO:0070374~positive regulation of ERK1 and ERK2 cascade	6	4.72441	0.0125108	RAMP3, GPNMB, CCL5, CCL4, CCL3, PTPN22	119	235	20136	4.32026
GOTERM_BP_DIRECT	GO:0032757~positive regulation of interleukin-8 production	2	6.66667	0.0758982	CD74, CLEC7A	27	61	20136	24.4517															GOTERM_BP_DIRECT	GO:0021772~olfactory bulb development	3	2.3622	0.0133082	EOMES, DLX2, CHD7	119	30	20136	16.921
GOTERM_BP_DIRECT	GO:0031532~actin cytoskeleton reorganization	2	6.66667	0.0806766	GPR65, S100A9	27	65	20136	22.947															GOTERM_BP_DIRECT	GO:0048247~lymphocyte chemotaxis	3	2.3622	0.0141721	CCL5, CCL4, CCL3	119	31	20136	16.3752
GOTERM_BP_DIRECT	GO:0050766~positive regulation of phagocytosis	2	6.66667	0.0830569	C3, CLEC7A	27	67	20136	22.262															GOTERM_BP_DIRECT	GO:0009636~response to toxic substance	4	3.14961	0.01593	CCL5, CCL4, CCL3, SLC18A2	119	90	20136	7.52045
GOTERM_BP_DIRECT	GO:0006919~activation of cysteine-type endopeptidase activity involved in apoptotic process	2	6.66667	0.0983851	S100A9, S100A8	27	80	20136	18.6444															GOTERM_BP_DIRECT	GO:0070488~neutrophil aggregation	2	1.5748	0.0174785	S100A9, S100A8	119	3	20136	112.807
GOTERM_CC_DIRECT	GO:0005576~extracellular region	11	36.6667	5.45e-05	C3, LGALS3, CCL8, CCL3, SPP1, DEFB1, TRH, SERPINA3N, CST7, S100A9, S100A8	28	1860	21229	4.48385															GOTERM_BP_DIRECT	GO:1905956~positive regulation of endothelial tube morphogenesis	2	1.5748	0.0174785	LCN2, ITGAX	119	3	20136	112.807
GOTERM_CC_DIRECT	GO:0005615~extracellular space	11	36.6667	8.89e-05	C3, CD74, LGALS3, CCL8, CCL3, SPP1, DEFB1, SERPINA3N, CST7, S100A9, S100A8	28	1970	21229	4.23348															GOTERM_BP_DIRECT	GO:0030335~positive regulation of cell migration	6	4.72441	0.0197053	CXCL10, GPNMB, CLEC7A, CCL5, ITGAX, CCL3	119	264	20136	3.84568
GOTERM_CC_DIRECT	GO:0009986~cell surface	5	16.6667	0.015649	C3, CD74, LGALS3, CLEC7A, ITGAX	28	772	21229	4.91048															GOTERM_BP_DIRECT	GO:0007204~positive regulation of cytosolic calcium ion concentration	5	3.93701	0.0207916	CD52, TRPC6, NPY2R, CCL3, HCRT	119	178	20136	4.75309
GOTERM_CC_DIRECT	GO:0097386~glial cell projection	2	6.66667	0.025143	LGALS3, GFAP	28	20	21229	75.8179															GOTERM_BP_DIRECT	GO:0031663~lipopolysaccharide-mediated signaling pathway	3	2.3622	0.0219091	CCL5, CCL3, PTPN22	119	39	20136	13.0162
GOTERM_CC_DIRECT	GO:0009897~external side of plasma membrane	4	13.3333	0.0562969	CD74, LGALS3, CLEC7A, ITGAX	28	691	21229	4.38888															GOTERM_BP_DIRECT	GO:0001708~cell fate specification	3	2.3622	0.0219091	EOMES, TBR1, FOXA2	119	39	20136	13.0162
GOTERM_CC_DIRECT	GO:0045111~intermediate filament cytoskeleton	2	6.66667	0.0724323	S100A8, GFAP	28	59	21229	25.701															GOTERM_BP_DIRECT	GO:0050727~regulation of inflammatory response	4	3.14961	0.0221407	CASP12, CASP1, USP18, S100A8	119	102	20136	6.63569
GOTERM_CC_DIRECT	GO:0005771~multivesicular body	2	6.66667	0.0724323	CD74, CST7	28	59	21229	25.701															GOTERM_BP_DIRECT	GO:0001649~osteoblast differentiation	4	3.14961	0.0221407	GDF10, GPNMB, UCMA, CCL3	119	102	20136	6.63569
GOTERM_CC_DIRECT	GO:0001533~cornified envelope	2	6.66667	0.0795086	LGALS3, S100A9	28	65	21229	23.3286															GOTERM_BP_DIRECT	GO:0002159~desmosome assembly	2	1.5748	0.0232371	PKP2, PKP3	119	4	20136	84.605
GOTERM_MF_DIRECT	GO:0005178~integrin binding	4	13.3333	0.00123256	GPNMB, ITGAX, SPP1, GFAP	27	154	18735	18.0231															GOTERM_BP_DIRECT	GO:1902871~positive regulation of amacrine cell differentiation	2	1.5748	0.0232371	DLX1, DLX2	119	4	20136	84.605
GOTERM_MF_DIRECT	GO:0048306~calcium-dependent protein binding	3	10	0.0077951	TNNC1, S100A9, S100A8	27	96	18735	21.684															GOTERM_BP_DIRECT	GO:0021892~cerebral cortex GABAergic interneuron differentiation	2	1.5748	0.0232371	DLX1, DLX2	119	4	20136	84.605
GOTERM_MF_DIRECT	GO:0016004~phospholipase activator activity	2	6.66667	0.0178973	CCL8, CCL3	27	13	18735	106.752															GOTERM_BP_DIRECT	GO:0002790~peptide secretion	2	1.5748	0.0232371	S100A9, S100A8	119	4	20136	84.605
GOTERM_MF_DIRECT	GO:0016209~antioxidant activity	2	6.66667	0.0354864	S100A9, S100A8	27	26	18735	53.3761															GOTERM_BP_DIRECT	GO:0043065~positive regulation of apoptotic process	7	5.51181	0.025368	NEUROD1, SPINK2, CASP12, FRZB, LCN2, CASP1, NTSR1	119	383	20136	3.09261
GOTERM_MF_DIRECT	GO:0048020~CCR chemokine receptor binding	2	6.66667	0.0354864	CCL8, CCL3	27	26	18735	53.3761															GOTERM_BP_DIRECT	GO:0045944~positive regulation of transcription from RNA polymerase II promoter	14	11.0236	0.0258572	EOMES, DLX1, IL22, DLX2, IFI204, CHD7, EN2, TBR1, ST18, NEUROD1, GBX2, NEUROD6, CCL3, FOXA2	119	1216	20136	1.94814
GOTERM_MF_DIRECT	GO:1990837~sequence-specific double-stranded DNA binding	4	13.3333	0.0391152	RAX, ISL1, ATF3, LHX8	27	547	18735	5.07414															GOTERM_BP_DIRECT	GO:0021544~subpallium development	2	1.5748	0.0289622	DLX1, DLX2	119	5	20136	67.684
GOTERM_MF_DIRECT	GO:0005125~cytokine activity	3	10	0.0411535	CCL8, CCL3, SPP1	27	233	18735	8.93419															GOTERM_BP_DIRECT	GO:0019218~regulation of steroid metabolic process	2	1.5748	0.0289622	RORC, FOXA2	119	5	20136	67.684
GOTERM_MF_DIRECT	GO:0042056~chemoattractant activity	2	6.66667	0.0527724	LGALS3, CCL3	27	39	18735	35.584															GOTERM_BP_DIRECT	GO:0016199~axon midline choice point recognition	2	1.5748	0.0289622	ROBO3, FOXG1	119	5	20136	67.684
GOTERM_MF_DIRECT	GO:0008009~chemokine activity	2	6.66667	0.0593413	CCL8, CCL3	27	44	18735	31.5404															GOTERM_BP_DIRECT	GO:0048525~negative regulation of viral process	2	1.5748	0.0289622	OAS1A, LTF	119	5	20136	67.684
																								GOTERM_BP_DIRECT	GO:0006836~neurotransmitter transport	3	2.3622	0.0310104	SLC18A2, SLC6A3, STX1A	119	47	20136	10.8006
																								GOTERM_BP_DIRECT	GO:2000134~negative regulation of G1/S transition of mitotic cell cycle	3	2.3622	0.0310104	KANK2, GPNMB, DACT1	119	47	20136	10.8006
																								GOTERM_BP_DIRECT	GO:0032760~positive regulation of tumor necrosis factor production	4	3.14961	0.0321962	CLEC7A, CCL4, CCL3, OAS1A	119	118	20136	5.73594
																								GOTERM_BP_DIRECT	GO:0007626~locomotory behavior	4	3.14961	0.0321962	CHD7, FEZF2, SLC18A2, SLC6A3	119	118	20136	5.73594
																								GOTERM_BP_DIRECT	GO:0006355~regulation of transcription, DNA-templated	14	11.0236	0.0322769	EOMES, DLX1, DLX2, FOXG1, EN2, RORC, TBR1, ST18, NEUROD1, GBX2, NEUROD6, LHX1, FEZF2, FOXA2	119	1255	20136	1.8876
																								GOTERM_BP_DIRECT	GO:0030073~insulin secretion	3	2.3622	0.0334824	NEUROD1, SLC18A2, STX1A	119	49	20136	10.3598
																								GOTERM_BP_DIRECT	GO:0001501~skeletal system development	4	3.14961	0.0335951	COMP, LGALS3, NCAN, CHD7	119	120	20136	5.64034
																								GOTERM_BP_DIRECT	GO:0018119~peptidyl-cysteine S-nitrosylation	2	1.5748	0.034654	S100A9, S100A8	119	6	20136	56.4034
																								GOTERM_BP_DIRECT	GO:0046533~negative regulation of photoreceptor cell differentiation	2	1.5748	0.034654	DLX1, DLX2	119	6	20136	56.4034
																								GOTERM_BP_DIRECT	GO:0051930~regulation of sensory perception of pain	3	2.3622	0.0347464	NPY2R, CCL3, NTSR1	119	50	20136	10.1526
																								GOTERM_BP_DIRECT	GO:0048706~embryonic skeletal system development	3	2.3622	0.0360287	DLX1, DLX2, UCMA	119	51	20136	9.95353
																								GOTERM_BP_DIRECT	GO:0007189~adenylate cyclase-activating G-protein coupled receptor signaling pathway	4	3.14961	0.0379785	CXCL10, RAMP3, GPR65, GCGR	119	126	20136	5.37175
																								GOTERM_BP_DIRECT	GO:0009953~dorsal/ventral pattern formation	3	2.3622	0.0399833	LHX1, FOXG1, FOXA2	119	54	20136	9.40056
																								GOTERM_BP_DIRECT	GO:0021902~commitment of neuronal cell to specific neuron type in forebrain	2	1.5748	0.0403128	TBR1, FEZF2	119	7	20136	48.3457
																								GOTERM_BP_DIRECT	GO:0050829~defense response to Gram-negative bacterium	4	3.14961	0.0426396	LYZ2, LYZ1, CASP1, LTF	119	132	20136	5.12758
																								GOTERM_BP_DIRECT	GO:0010467~gene expression	5	3.93701	0.0452861	EOMES, SVEP1, TBR1, PVALB, FOXA2	119	228	20136	3.71075
																								GOTERM_BP_DIRECT	GO:0071466~cellular response to xenobiotic stimulus	3	2.3622	0.0454978	KCNE2, CCL4, SLC18A2	119	58	20136	8.75225
																								GOTERM_BP_DIRECT	GO:0014016~neuroblast differentiation	2	1.5748	0.0459387	DLX1, DLX2	119	8	20136	42.3025
																								GOTERM_BP_DIRECT	GO:0015844~monoamine transport	2	1.5748	0.0459387	SLC18A2, SLC6A3	119	8	20136	42.3025
																								GOTERM_BP_DIRECT	GO:2000543~positive regulation of gastrulation	2	1.5748	0.0459387	LHX1, FOXA2	119	8	20136	42.3025
																								GOTERM_BP_DIRECT	GO:0043280~positive regulation of cysteine-type endopeptidase activity involved in apoptotic process	3	2.3622	0.046918	CASP12, CLEC7A, CASP1	119	59	20136	8.6039
																								GOTERM_BP_DIRECT	GO:0061844~antimicrobial humoral immune response mediated by antimicrobial peptide	4	3.14961	0.0492792	LGALS3, CXCL10, S100A9, LTF	119	140	20136	4.83457
																								GOTERM_BP_DIRECT	GO:0006366~transcription from RNA polymerase II promoter	5	3.93701	0.0508885	GTF2A1L, NEUROD1, LHX1, CHD7, FOXA2	119	237	20136	3.56983
																								GOTERM_BP_DIRECT	GO:0048664~neuron fate determination	2	1.5748	0.0515318	FOXG1, FEZF2	119	9	20136	37.6022
																								GOTERM_BP_DIRECT	GO:0046010~positive regulation of circadian sleep/wake cycle, non-REM sleep	2	1.5748	0.0515318	NPY2R, CASP1	119	9	20136	37.6022
																								GOTERM_BP_DIRECT	GO:0035425~autocrine signaling	2	1.5748	0.0515318	S100A9, S100A8	119	9	20136	37.6022
																								GOTERM_BP_DIRECT	GO:0098712~L-glutamate import across plasma membrane	2	1.5748	0.0515318	SLC1A6, NTSR1	119	9	20136	37.6022
																								GOTERM_BP_DIRECT	GO:0032730~positive regulation of interleukin-1 alpha production	2	1.5748	0.0515318	CASP1, IL16	119	9	20136	37.6022
																								GOTERM_BP_DIRECT	GO:0021549~cerebellum development	3	2.3622	0.0557697	NEUROD1, GBX2, LHX1	119	65	20136	7.8097
																								GOTERM_BP_DIRECT	GO:0006816~calcium ion transport	4	3.14961	0.0563929	TRPC6, RAMP3, CCL5, CCL3	119	148	20136	4.57325
																								GOTERM_BP_DIRECT	GO:1902667~regulation of axon guidance	2	1.5748	0.0570925	TBR1, FEZF2	119	10	20136	33.842
																								GOTERM_BP_DIRECT	GO:1902732~positive regulation of chondrocyte proliferation	2	1.5748	0.0570925	COMP, LTF	119	10	20136	33.842
																								GOTERM_BP_DIRECT	GO:0003416~endochondral bone growth	2	1.5748	0.0570925	COMP, OSTN	119	10	20136	33.842
																								GOTERM_BP_DIRECT	GO:0000122~negative regulation of transcription from RNA polymerase II promoter	11	8.66142	0.060275	KANK2, EOMES, DLX1, SKOR1, DLX2, IFI204, FOXG1, RORC, FEZF2, ST18, DACT1	119	975	20136	1.90904
																								GOTERM_BP_DIRECT	GO:0010468~regulation of gene expression	7	5.51181	0.0603608	EOMES, COMP, LHX1, FOXG1, CHD7, TBR1, FOXA2	119	474	20136	2.49888
																								GOTERM_BP_DIRECT	GO:0045668~negative regulation of osteoblast differentiation	3	2.3622	0.0619692	GDF10, UCMA, OSTN	119	69	20136	7.35696
																								GOTERM_BP_DIRECT	GO:0090009~primitive streak formation	2	1.5748	0.0626208	LHX1, FOXA2	119	11	20136	30.7655
																								GOTERM_BP_DIRECT	GO:0099558~maintenance of synapse structure	2	1.5748	0.0626208	CBLN3, CBLN1	119	11	20136	30.7655
																								GOTERM_BP_DIRECT	GO:0021879~forebrain neuron differentiation	2	1.5748	0.0626208	DLX1, DLX2	119	11	20136	30.7655
																								GOTERM_BP_DIRECT	GO:2000117~negative regulation of cysteine-type endopeptidase activity	2	1.5748	0.0626208	IFI204, LTF	119	11	20136	30.7655
																								GOTERM_BP_DIRECT	GO:0060429~epithelium development	2	1.5748	0.0626208	LHX1, CHD7	119	11	20136	30.7655
																								GOTERM_BP_DIRECT	GO:0010818~T cell chemotaxis	2	1.5748	0.0626208	CXCL10, CCL3	119	11	20136	30.7655
																								GOTERM_BP_DIRECT	GO:0001504~neurotransmitter uptake	2	1.5748	0.0626208	SLC1A6, SLC6A3	119	11	20136	30.7655
																								GOTERM_BP_DIRECT	GO:0007155~cell adhesion	8	6.29921	0.0634915	COMP, GPNMB, NCAN, MSLNL, CRTAM, ITGAX, SVEP1, PKP3	119	601	20136	2.25238
																								GOTERM_BP_DIRECT	GO:0032720~negative regulation of tumor necrosis factor production	3	2.3622	0.0635543	ARG2, GPNMB, PTPN22	119	70	20136	7.25186
																								GOTERM_BP_DIRECT	GO:0009653~anatomical structure morphogenesis	3	2.3622	0.0667655	EOMES, LHX1, FOXA2	119	72	20136	7.05042
																								GOTERM_BP_DIRECT	GO:0051092~positive regulation of NF-kappaB transcription factor activity	4	3.14961	0.066923	TRIM62, CLEC7A, NTSR1, LTF	119	159	20136	4.25686
																								GOTERM_BP_DIRECT	GO:0034145~positive regulation of toll-like receptor 4 signaling pathway	2	1.5748	0.068117	PTPN22, LTF	119	12	20136	28.2017
																								GOTERM_BP_DIRECT	GO:0042416~dopamine biosynthetic process	2	1.5748	0.068117	DAO, SLC6A3	119	12	20136	28.2017
																								GOTERM_BP_DIRECT	GO:1903028~positive regulation of opsonization	2	1.5748	0.068117	C4B, CFB	119	12	20136	28.2017
																								GOTERM_BP_DIRECT	GO:0060700~regulation of ribonuclease activity	2	1.5748	0.068117	OAS1A, OASL2	119	12	20136	28.2017
																								GOTERM_BP_DIRECT	GO:0045597~positive regulation of cell differentiation	3	2.3622	0.068391	NEUROD1, DLX1, DLX2	119	73	20136	6.95384
																								GOTERM_BP_DIRECT	GO:0042593~glucose homeostasis	4	3.14961	0.0699405	NEUROD1, GCGR, OAS1A, SLC18A2	119	162	20136	4.17803
																								GOTERM_BP_DIRECT	GO:0090394~negative regulation of excitatory postsynaptic potential	2	1.5748	0.0735812	NPY2R, CBLN1	119	13	20136	26.0323
																								GOTERM_BP_DIRECT	GO:0070301~cellular response to hydrogen peroxide	3	2.3622	0.0767103	TRPC6, LCN2, MAPK13	119	78	20136	6.50808
																								GOTERM_BP_DIRECT	GO:0086002~cardiac muscle cell action potential involved in contraction	2	1.5748	0.0790137	KCNE2, PKP2	119	14	20136	24.1729
																								GOTERM_BP_DIRECT	GO:0045669~positive regulation of osteoblast differentiation	3	2.3622	0.0801237	GDF10, IFI204, LTF	119	80	20136	6.34538
																								GOTERM_BP_DIRECT	GO:0035690~cellular response to drug	3	2.3622	0.081848	KCNE2, CCL4, SLC18A2	119	81	20136	6.26704
																								GOTERM_BP_DIRECT	GO:0045665~negative regulation of neuron differentiation	3	2.3622	0.081848	FOXG1, FEZF2, FOXA2	119	81	20136	6.26704
																								GOTERM_BP_DIRECT	GO:0048246~macrophage chemotaxis	2	1.5748	0.0844146	LGALS3, CCL3	119	15	20136	22.5613
																								GOTERM_BP_DIRECT	GO:0032525~somite rostral/caudal axis specification	2	1.5748	0.0844146	LHX1, FOXA2	119	15	20136	22.5613
																								GOTERM_BP_DIRECT	GO:0097194~execution phase of apoptosis	2	1.5748	0.0844146	CASP12, CASP1	119	15	20136	22.5613
																								GOTERM_BP_DIRECT	GO:0043525~positive regulation of neuron apoptotic process	3	2.3622	0.0870888	LCN2, CASP1, CCL3	119	84	20136	6.04322
																								GOTERM_BP_DIRECT	GO:0006915~apoptotic process	8	6.29921	0.0888378	KANK2, COMP, SPINK2, CASP12, GPR65, LCN2, S100A9, S100A8	119	652	20136	2.0762
																								GOTERM_BP_DIRECT	GO:0001706~endoderm formation	2	1.5748	0.089784	EOMES, LHX1	119	16	20136	21.1513
																								GOTERM_BP_DIRECT	GO:0007263~nitric oxide mediated signal transduction	2	1.5748	0.089784	NEUROD1, NPY2R	119	16	20136	21.1513
																								GOTERM_BP_DIRECT	GO:0021987~cerebral cortex development	3	2.3622	0.0906374	EOMES, FOXG1, TBR1	119	86	20136	5.90268
																								GOTERM_BP_DIRECT	GO:0032729~positive regulation of interferon-gamma production	3	2.3622	0.0924276	CLEC7A, CRTAM, PTPN22	119	87	20136	5.83483
																								GOTERM_BP_DIRECT	GO:0007512~adult heart development	2	1.5748	0.0951223	CHD7, TCAP	119	17	20136	19.9071
																								GOTERM_BP_DIRECT	GO:0086005~ventricular cardiac muscle cell action potential	2	1.5748	0.0951223	KCNE2, PKP2	119	17	20136	19.9071
																								GOTERM_BP_DIRECT	GO:0050918~positive chemotaxis	2	1.5748	0.0951223	LGALS3, FGF7	119	17	20136	19.9071
																								GOTERM_BP_DIRECT	GO:0007218~neuropeptide signaling pathway	3	2.3622	0.0960388	GPR83, HCRT, NTSR1	119	89	20136	5.70371
																								GOTERM_BP_DIRECT	GO:0032496~response to lipopolysaccharide	4	3.14961	0.0973601	CASP1, PTPN22, S100A9, S100A8	119	187	20136	3.61947
																								GOTERM_CC_DIRECT	GO:0005576~extracellular region	38	29.9213	3.56e-12	IL22, UCMA, NCAN, LYZ2, LYZ1, RETNLG, DMP1, LTBP2, CST7, PRL2C5, C4B, COMP, LGALS3, FGF7, TTR, FRZB, CCL5, CCL4, CASP1, CCL3, SPP2, SVEP1, TIMP1, CORIN, GDF10, SPINK2, SPINK8, IL16, CXCL10, NGP, LCN2, OSTN, CBLN3, S100A9, S100A8, CFB, LTF, CBLN1	120	1860	21229	3.61426
																								GOTERM_CC_DIRECT	GO:0005615~extracellular space	31	24.4094	2.96e-07	IL22, UCMA, LYZ2, LYZ1, RETNLG, CST7, PRL2C5, C4B, COMP, LGALS3, FGF7, TTR, FRZB, CCL5, CCL4, CASP1, CCL3, SVEP1, TIMP1, GDF10, IL16, CXCL10, NGP, LCN2, OSTN, CBLN3, S100A9, S100A8, CFB, LTF, CBLN1	120	1970	21229	2.78384
																								GOTERM_CC_DIRECT	GO:0030141~secretory granule	6	4.72441	0.00198042	LYZ2, LYZ1, EXOC3L, HCRT, STX1A, LTF	120	158	21229	6.71804
																								GOTERM_CC_DIRECT	GO:0031410~cytoplasmic vesicle	13	10.2362	0.00386131	GBP6, SPINK2, AQP6, CST7, GPNMB, NGP, LCN2, EXOC3L, HCRT, RHCG, SLC18A2, CORIN, STX1A	120	879	21229	2.61639
																								GOTERM_CC_DIRECT	GO:0005601~classical-complement-pathway C3/C5 convertase complex	2	1.5748	0.0167233	C4B, CFB	120	3	21229	117.939
																								GOTERM_CC_DIRECT	GO:0005887~integral component of plasma membrane	16	12.5984	0.0174517	TRPC6, GABRA6, GPR65, GCGR, CRTAM, NPY2R, AQP6, IL20RB, GPR83, SLC1A6, SLC6A3, GPNMB, RHCG, NTSR1, CORIN, STX1A	120	1470	21229	1.92553
																								GOTERM_CC_DIRECT	GO:0031012~extracellular matrix	6	4.72441	0.022899	LGALS3, UCMA, NCAN, SVEP1, DMP1, TIMP1	120	287	21229	3.69843
																								GOTERM_CC_DIRECT	GO:0097169~AIM2 inflammasome complex	2	1.5748	0.0277178	CASP12, CASP1	120	5	21229	70.7633
																								GOTERM_CC_DIRECT	GO:0009986~cell surface	10	7.87402	0.0296965	LGALS3, KCNE2, RAMP3, CLEC7A, MSLNL, ITGAX, NTSR1, SLC6A3, CORIN, LTF	120	772	21229	2.29156
																								GOTERM_CC_DIRECT	GO:0048237~rough endoplasmic reticulum lumen	2	1.5748	0.0385904	LYZ2, LYZ1	120	7	21229	50.5452
																								GOTERM_CC_DIRECT	GO:0072559~NLRP3 inflammasome complex	2	1.5748	0.0439814	CASP12, CASP1	120	8	21229	44.2271
																								GOTERM_CC_DIRECT	GO:0072557~IPAF inflammasome complex	2	1.5748	0.0493424	CASP12, CASP1	120	9	21229	39.313
																								GOTERM_CC_DIRECT	GO:0005622~intracellular	4	3.14961	0.0515029	EOMES, NEUROD1, LHX1, IL16	120	149	21229	4.74922
																								GOTERM_CC_DIRECT	GO:0001533~cornified envelope	3	2.3622	0.0515571	LGALS3, PKP3, S100A9	120	65	21229	8.165
																								GOTERM_CC_DIRECT	GO:0008076~voltage-gated potassium channel complex	3	2.3622	0.0617901	KCNE2, KCNG4, STX1A	120	72	21229	7.37118
																								GOTERM_CC_DIRECT	GO:0045202~synapse	10	7.87402	0.0647961	C4B, GABRA6, CHN2, NCAN, HCRT, CBLN3, NTSR1, STX1A, CBLN1, DACT1	120	896	21229	1.97442
																								GOTERM_CC_DIRECT	GO:0000137~Golgi cis cisterna	2	1.5748	0.0652473	LYZ2, LYZ1	120	12	21229	29.4847
																								GOTERM_CC_DIRECT	GO:0042734~presynaptic membrane	3	2.3622	0.0824024	GABRA6, SLC6A3, STX1A	120	85	21229	6.24382
																								GOTERM_CC_DIRECT	GO:0030054~cell junction	10	7.87402	0.0834871	GABRA6, PKP2, PKP3, HCRT, CBLN3, S100A9, STX1A, FOXA2, CBLN1, DACT1	120	944	21229	1.87403
																								GOTERM_MF_DIRECT	GO:0042056~chemoattractant activity	5	3.93701	8.47e-05	LGALS3, CXCL10, FGF7, CCL5, CCL3	113	39	18735	21.256
																								GOTERM_MF_DIRECT	GO:0005125~cytokine activity	8	6.29921	0.000504	GDF10, IL22, CXCL10, CCL5, CCL4, CCL3, IL16, TIMP1	113	233	18735	5.69258
																								GOTERM_MF_DIRECT	GO:0008201~heparin binding	7	5.51181	0.000606	COMP, CXCL10, FGF7, GPNMB, CCL5, LTBP2, LTF	113	173	18735	6.70853
																								GOTERM_MF_DIRECT	GO:0031726~CCR1 chemokine receptor binding	3	2.3622	0.000729	CCL5, CCL4, CCL3	113	7	18735	71.0556
																								GOTERM_MF_DIRECT	GO:0031730~CCR5 chemokine receptor binding	3	2.3622	0.000969	CCL5, CCL4, CCL3	113	8	18735	62.1737
																								GOTERM_MF_DIRECT	GO:1990837~sequence-specific double-stranded DNA binding	11	8.66142	0.00163457	EOMES, NEUROD1, DLX1, SKOR1, DLX2, GBX2, LHX1, FOXG1, EN2, RORC, FOXA2	113	547	18735	3.33412
																								GOTERM_MF_DIRECT	GO:0008009~chemokine activity	4	3.14961	0.00230451	CXCL10, CCL5, CCL4, CCL3	113	44	18735	15.0724
																								GOTERM_MF_DIRECT	GO:0005515~protein binding	46	36.2205	0.00522738	ROBO3, DLX1, IL22, DLX2, KCNE2, SYCP1, FOXG1, CHD7, RORC, OAS1A, PTPN22, IFIT1, USP18, SLC6A3, NEUROD1, COMP, LGALS3, FGF7, CASP12, TTR, FRZB, CCL4, KRT25, CASP1, CCL3, SVEP1, CAR8, SLC18A2, DACT1, GTF2A1L, SPINK2, SKOR1, TRPC6, IFI204, CRTAM, IL16, LHX1, LCN2, PKP2, TCAP, PKP3, EXOC3L, CBLN3, STX1A, FOXA2, CBLN1	113	5347	18735	1.42634
																								GOTERM_MF_DIRECT	GO:0036122~BMP binding	3	2.3622	0.00690626	COMP, UCMA, TCAP	113	21	18735	23.6852
																								GOTERM_MF_DIRECT	GO:0030414~peptidase inhibitor activity	5	3.93701	0.00692894	SPINK2, SPINK8, NGP, TIMP1, CST7	113	126	18735	6.57922
																								GOTERM_MF_DIRECT	GO:0008188~neuropeptide receptor activity	3	2.3622	0.00897158	NPY2R, GPR83, NTSR1	113	24	18735	20.7246
																								GOTERM_MF_DIRECT	GO:0048020~CCR chemokine receptor binding	3	2.3622	0.0104827	CCL5, CCL4, CCL3	113	26	18735	19.1304
																								GOTERM_MF_DIRECT	GO:0002020~protease binding	5	3.93701	0.015611	COMP, CASP12, LCN2, TIMP1, SLC6A3	113	160	18735	5.18114
																								GOTERM_MF_DIRECT	GO:0000981~RNA polymerase II transcription factor activity, sequence-specific DNA binding	14	11.0236	0.0160246	EOMES, DLX1, SKOR1, DLX2, EN2, RORC, TBR1, ST18, NEUROD1, GBX2, NEUROD6, LHX1, FEZF2, FOXA2	113	1118	18735	2.07616
																								GOTERM_MF_DIRECT	GO:1901363~heterocyclic compound binding	3	2.3622	0.0185341	GABRA6, SLC18A2, SLC6A3	113	35	18735	14.2111
																								GOTERM_MF_DIRECT	GO:0000978~RNA polymerase II core promoter proximal region sequence-specific DNA binding	14	11.0236	0.022971	EOMES, DLX1, SKOR1, DLX2, IFI204, CHD7, EN2, RORC, TBR1, ST18, NEUROD1, NEUROD6, FEZF2, FOXA2	113	1174	18735	1.97713
																								GOTERM_MF_DIRECT	GO:0004869~cysteine-type endopeptidase inhibitor activity	3	2.3622	0.0334208	NGP, CST7, LTF	113	48	18735	10.3623
																								GOTERM_MF_DIRECT	GO:0005179~hormone activity	4	3.14961	0.0390923	PRL2C5, TTR, RETNLG, OSTN	113	125	18735	5.30549
																								GOTERM_MF_DIRECT	GO:0019900~kinase binding	4	3.14961	0.0390923	CASP1, PTPN22, STX1A, FOXA2	113	125	18735	5.30549
																								GOTERM_MF_DIRECT	GO:0003677~DNA binding	18	14.1732	0.0446172	GTF2A1L, EOMES, DLX1, DLX2, IFI204, SYCP1, FOXG1, CHD7, EN2, RORC, TBR1, ST18, NEUROD1, GBX2, NEUROD6, LHX1, FEZF2, FOXA2	113	1832	18735	1.629
																								GOTERM_MF_DIRECT	GO:0097199~cysteine-type endopeptidase activity involved in apoptotic signaling pathway	2	1.5748	0.0468447	CASP12, CASP1	113	8	18735	41.4491
																								GOTERM_MF_DIRECT	GO:0003682~chromatin binding	8	6.29921	0.0489296	EOMES, NEUROD1, DLX1, DLX2, CHD7, SVEP1, FEZF2, FOXA2	113	555	18735	2.38986
																								GOTERM_MF_DIRECT	GO:0001730~2'-5'-oligoadenylate synthetase activity	2	1.5748	0.0525452	OAS1A, OASL2	113	9	18735	36.8437
																								GOTERM_MF_DIRECT	GO:0044325~ion channel binding	4	3.14961	0.0630047	KCNE2, KCNG4, TCAP, STX1A	113	152	18735	4.36306
																								GOTERM_MF_DIRECT	GO:0003796~lysozyme activity	2	1.5748	0.0638451	LYZ2, LYZ1	113	11	18735	30.1448
																								GOTERM_MF_DIRECT	GO:0045294~alpha-catenin binding	2	1.5748	0.0694448	PKP2, PKP3	113	12	18735	27.6327
																								GOTERM_MF_DIRECT	GO:0004983~neuropeptide Y receptor activity	2	1.5748	0.0694448	NPY2R, GPR83	113	12	18735	27.6327
																								GOTERM_MF_DIRECT	GO:0016004~phospholipase activator activity	2	1.5748	0.0750113	CCL5, CCL3	113	13	18735	25.5071
																								GOTERM_MF_DIRECT	GO:0042802~identical protein binding	18	14.1732	0.0750589	TRIM62, KCNE2, IFI204, LYZ2, CRTAM, LYZ1, DAO, TTR, CCL5, CCL4, CASP1, CCL3, LCN2, RHCG, NTSR1, STX1A, PVALB, CBLN1	113	1962	18735	1.52107
																								GOTERM_MF_DIRECT	GO:0003690~double-stranded DNA binding	4	3.14961	0.0830395	NEUROD1, IFI204, SYCP1, FOXA2	113	171	18735	3.87828
																								GOTERM_MF_DIRECT	GO:0004197~cysteine-type endopeptidase activity	3	2.3622	0.0937162	CASP12, CASP1, USP18	113	86	18735	5.7836
																								GOTERM_MF_DIRECT	GO:0001228~transcriptional activator activity, RNA polymerase II transcription regulatory region sequence-specific binding	7	5.51181	0.0976019	NEUROD1, DLX2, GBX2, NEUROD6, TBR1, FEZF2, FOXA2	113	529	18735	2.1939
