# Supplementary material for: Exploring molecular signatures related to the mechanism of aging in different brain regions by integrated bioinformatics
Source: Front Mol Neurosci. 2023 Mar 23;16:1133106. doi: 10.3389/fnmol.2023.1133106 (PMC10076559; doi:10.3389/fnmol.2023.1133106)
Supplement: Supplementary file 2 [file Data_Sheet_2.ZIP › GO results of R.xls]

## Sheet: Sheet1
GO results of CX										GO results of HC										GO results of CB
ONTOLOGY	ID	Description	GeneRatio	BgRatio	pvalue	geneID	Count			ONTOLOGY	ID	Description	GeneRatio	BgRatio	pvalue	geneID	Count			ONTOLOGY	ID	Description	GeneRatio	BgRatio	pvalue	geneID	Count
BP	GO:0030593	neutrophil chemotaxis	2022-07-29	103/28814	8.87e-12	S100a9/Spp1/S100a8/Cd74/Lgals3/Ccl3/Ccl8	7			BP	GO:0017156	calcium-ion regulated exocytosis	5/263	71/28814	0.0004859	Cdk5r2/Vamp7/Nlrp5/Eqtn/Rph3al	5			BP	GO:0045666	positive regulation of neuron differentiation	8/126	119/28814	5.58e-08	Ccl5/Foxa2/Trpc6/Neurod1/Dlx2/Dlx1/Foxg1/Fezf2	8
BP	GO:0071621	granulocyte chemotaxis	2022-07-29	128/28814	4.16e-11	S100a9/Spp1/S100a8/Cd74/Lgals3/Ccl3/Ccl8	7			BP	GO:0035249	synaptic transmission, glutamatergic	6/263	117/28814	0.000733539	Iqsec2/Slc17a7/Cnih2/Cacng7/Grik2/Ptk2b	6			BP	GO:0051924	regulation of calcium ion transport	11/126	287/28814	5.83e-08	Ccl5/Lgals3/Trpc6/Ntsr1/Chd7/Cxcl10/Il16/Ptpn22/Ramp3/Hcrt/Kcne2	11
BP	GO:1990266	neutrophil migration	2022-07-29	130/28814	4.64e-11	S100a9/Spp1/S100a8/Cd74/Lgals3/Ccl3/Ccl8	7			BP	GO:0006919	activation of cysteine-type endopeptidase activity involved in apoptotic process	5/263	78/28814	0.000748149	Pmaip1/Nlrp3/S100a8/Casp8ap2/Bak1	5			BP	GO:0030595	leukocyte chemotaxis	10/126	228/28814	6.83e-08	Ccl5/Ccl3/Lgals3/Ch25h/Ccl4/S100a8/Cxcl10/S100a9/Il16/Retnlg	10
BP	GO:0097530	granulocyte migration	2022-07-29	159/28814	1.92e-10	S100a9/Spp1/S100a8/Cd74/Lgals3/Ccl3/Ccl8	7			BP	GO:2001257	regulation of cation channel activity	7/263	181/28814	0.00142433	Cnih2/Pirt/Gem/Cacng7/Prrt1/Ptk2b/Gpr35	7			BP	GO:0021879	forebrain neuron differentiation	6/126	51/28814	9.51e-08	Dlx2/Dlx1/Foxg1/Tbr1/Gbx2/Fezf2	6
BP	GO:0030595	leukocyte chemotaxis	2022-07-29	228/28814	2.38e-09	S100a9/Spp1/S100a8/Cd74/Lgals3/Ccl3/Ccl8	7			BP	GO:2000311	regulation of AMPA receptor activity	3/263	25/28814	0.00149028	Cnih2/Cacng7/Prrt1	3			BP	GO:0050900	leukocyte migration	12/126	380/28814	1.18e-07	Ccl5/Ccl3/Lgals3/Ch25h/Crtam/Ccl4/S100a8/Cxcl10/S100a9/Il16/Retnlg/Ptpn22	12
BP	GO:0097529	myeloid leukocyte migration	2022-07-29	230/28814	2.53e-09	S100a9/Spp1/S100a8/Cd74/Lgals3/Ccl3/Ccl8	7			BP	GO:0060079	excitatory postsynaptic potential	5/263	92/28814	0.00157188	Slc17a7/Dmpk/Mpp2/Grik2/Ptk2b	5			BP	GO:0030900	forebrain development	12/126	398/28814	1.93e-07	Eomes/Lhx1/Neurod1/Chd7/Slc6a3/Dlx2/Dlx1/Foxg1/Neurod6/Tbr1/Gbx2/Fezf2	12
BP	GO:0060326	cell chemotaxis	2022-07-29	314/28814	2.17e-08	S100a9/Spp1/S100a8/Cd74/Lgals3/Ccl3/Ccl8	7			BP	GO:0030099	myeloid cell differentiation	11/263	439/28814	0.00250307	Sp3/Itgb8/Zfp385a/G6pd2/Stap1/Ccr1/Clec5a/Lrrc17/Ptk2b/Rara/Etv2	11			BP	GO:0021537	telencephalon development	10/126	258/28814	2.16e-07	Eomes/Lhx1/Neurod1/Chd7/Dlx2/Dlx1/Foxg1/Neurod6/Tbr1/Fezf2	10
BP	GO:0050900	leukocyte migration	2022-07-29	380/28814	7.98e-08	S100a9/Spp1/S100a8/Cd74/Lgals3/Ccl3/Ccl8	7			BP	GO:0099565	chemical synaptic transmission, postsynaptic	5/263	103/28814	0.00258078	Slc17a7/Dmpk/Mpp2/Grik2/Ptk2b	5			BP	GO:0051928	positive regulation of calcium ion transport	8/126	145/28814	2.58e-07	Ccl5/Lgals3/Trpc6/Ntsr1/Cxcl10/Ramp3/Hcrt/Kcne2	8
BP	GO:0070372	regulation of ERK1 and ERK2 cascade	2022-06-29	326/28814	7.64e-07	Atf3/C3/Gpnmb/Cd74/Ccl3/Ccl8	6			BP	GO:0052547	regulation of peptidase activity	11/263	443/28814	0.0026827	Birc5/Caap1/Pmaip1/Cst8/Serpinb9c/Nlrp3/Cst9/S100a8/Casp8ap2/Spink5/Bak1	11			BP	GO:0021872	forebrain generation of neurons	6/126	62/28814	3.12e-07	Dlx2/Dlx1/Foxg1/Tbr1/Gbx2/Fezf2	6
BP	GO:0070371	ERK1 and ERK2 cascade	2022-06-29	349/28814	1.14e-06	Atf3/C3/Gpnmb/Cd74/Ccl3/Ccl8	6			BP	GO:0043281	regulation of cysteine-type endopeptidase activity involved in apoptotic process	7/263	210/28814	0.00328313	Birc5/Caap1/Pmaip1/Nlrp3/S100a8/Casp8ap2/Bak1	7			BP	GO:0048525	negative regulation of viral process	7/126	102/28814	3.38e-07	Ccl5/Ifi204/Oas1a/Ch25h/Oasl2/Ltf/Trim62	7
BP	GO:0050727	regulation of inflammatory response	2022-06-29	351/28814	1.17e-06	Isl1/S100a9/S100a8/C3/Cst7/Ccl3	6			BP	GO:0006790	sulfur compound metabolic process	9/263	328/28814	0.00335528	Them5/Spock2/Far1/Hmgn5/G6pd2/Gsta3/Mical2/Sult1e1/Gpx3	9			BP	GO:0021953	central nervous system neuron differentiation	9/126	207/28814	3.41e-07	Eomes/Lhx1/Dlx2/Dlx1/Foxg1/Cbln1/Tbr1/Gbx2/Fezf2	9
BP	GO:0070374	positive regulation of ERK1 and ERK2 cascade	2022-05-29	227/28814	2.96e-06	C3/Gpnmb/Cd74/Ccl3/Ccl8	5			BP	GO:0002315	marginal zone B cell differentiation	2/263	10/28814	0.00355866	Lfng/Ptk2b	2			BP	GO:0030593	neutrophil chemotaxis	7/126	103/28814	3.62e-07	Ccl5/Ccl3/Lgals3/Ccl4/S100a8/Cxcl10/S100a9	7
BP	GO:0051047	positive regulation of secretion	2022-06-29	417/28814	3.18e-06	Isl1/S100a9/Spp1/Trh/S100a8/Lgals3	6			BP	GO:0099601	regulation of neurotransmitter receptor activity	4/263	69/28814	0.0036848	Cnih2/Cacng7/Prrt1/Ptk2b	4			BP	GO:0052547	regulation of peptidase activity	12/126	443/28814	6.03e-07	Casp1/Casp12/Ifi204/Cst7/St18/Timp1/Spink2/S100a8/S100a9/Ltf/Ngp/Spink8	12
BP	GO:0002791	regulation of peptide secretion	2022-05-29	239/28814	3.8e-06	Isl1/S100a9/Trh/S100a8/Cd74	5			BP	GO:0042391	regulation of membrane potential	11/263	469/28814	0.00412001	Slc17a7/Dmpk/Cnih2/Pmaip1/Mpp2/Grik2/Glra4/Ptk2b/Gabrq/Gpr35/Bak1	11			BP	GO:0021543	pallium development	8/126	163/28814	6.3e-07	Eomes/Neurod1/Dlx2/Dlx1/Foxg1/Neurod6/Tbr1/Fezf2	8
BP	GO:0090087	regulation of peptide transport	2022-05-29	242/28814	4.04e-06	Isl1/S100a9/Trh/S100a8/Cd74	5			BP	GO:0035336	long-chain fatty-acyl-CoA metabolic process	2/263	11/28814	0.00432336	Them5/Far1	2			BP	GO:0010959	regulation of metal ion transport	12/126	446/28814	6.47e-07	Ccl5/Lgals3/Trpc6/Ntsr1/Chd7/Cxcl10/Il16/Ptpn22/Ramp3/Hcrt/Kcne2/Lcn2	12
BP	GO:0014002	astrocyte development	2022-03-29	35/28814	5.87e-06	Gfap/S100a9/S100a8	3			BP	GO:0060078	regulation of postsynaptic membrane potential	5/263	118/28814	0.00462102	Slc17a7/Dmpk/Mpp2/Grik2/Ptk2b	5			BP	GO:0002790	peptide secretion	10/126	298/28814	8.06e-07	Ccl5/Exoc3l/Foxa2/Npy2r/Neurod1/S100a8/Stx1a/Chd7/S100a9/Slc18a2	10
BP	GO:0021782	glial cell development	2022-04-29	122/28814	6.69e-06	Gfap/9630013A20Rik/S100a9/S100a8	4			BP	GO:0060292	long-term synaptic depression	3/263	38/28814	0.00500962	Iqsec2/Prrt1/Ptk2b	3			BP	GO:0031640	killing of cells of another organism	6/126	76/28814	1.06e-06	Lyz2/Clec7a/Lgals3/Lyz1/Cxcl10/Ltf	6
BP	GO:0002793	positive regulation of peptide secretion	2022-04-29	128/28814	8.1e-06	Isl1/S100a9/Trh/S100a8	4			BP	GO:0030595	leukocyte chemotaxis	7/263	228/28814	0.00513176	Zfp580/Nbl1/Stap1/Ccr1/S100a8/Ptk2b/Gpr35	7			BP	GO:0048663	neuron fate commitment	6/126	76/28814	1.06e-06	Foxa2/Dlx2/Dlx1/Foxg1/Tbr1/Fezf2	6
BP	GO:0061844	antimicrobial humoral immune response mediated by antimicrobial peptide	2022-04-29	134/28814	9.7e-06	S100a9/Defb1/Lgals3/Ccl8	4			BP	GO:0050920	regulation of chemotaxis	7/263	230/28814	0.00537733	Zfp580/Nbl1/Stap1/Sema6c/Ccr1/Nova2/Ptk2b	7			BP	GO:0003002	regionalization	11/126	385/28814	1.08e-06	Tcap/Eomes/Lhx1/Foxa2/Neurod1/Dlx2/Dlx1/Foxg1/Tbr1/Gbx2/Fezf2	11
BP	GO:0002790	peptide secretion	2022-05-29	298/28814	1.11e-05	Isl1/S100a9/Trh/S100a8/Cd74	5			BP	GO:0032633	interleukin-4 production	3/263	39/28814	0.00539093	Nlrp3/Vtcn1/Rara	3			BP	GO:0098657	import into cell	9/126	240/28814	1.17e-06	Ntsr1/Slc6a3/Ramp3/Arg2/Slc18a2/Slc5a1/Slc1a6/Kcne2/Lcn2	9
BP	GO:0031349	positive regulation of defense response	2022-05-29	302/28814	1.18e-05	S100a9/S100a8/C3/Cd74/Ccl3	5			BP	GO:0052548	regulation of endopeptidase activity	9/263	358/28814	0.00589544	Birc5/Caap1/Pmaip1/Serpinb9c/Nlrp3/S100a8/Casp8ap2/Spink5/Bak1	9			BP	GO:0060326	cell chemotaxis	10/126	314/28814	1.29e-06	Ccl5/Ccl3/Lgals3/Ch25h/Ccl4/S100a8/Cxcl10/S100a9/Il16/Retnlg	10
BP	GO:0050729	positive regulation of inflammatory response	2022-04-29	143/28814	1.25e-05	S100a9/S100a8/C3/Ccl3	4			BP	GO:0032754	positive regulation of interleukin-5 production	2/263	13/28814	0.00605799	Nlrp3/Rara	2			BP	GO:0071674	mononuclear cell migration	8/126	183/28814	1.51e-06	Ccl5/Ccl3/Lgals3/Ch25h/Crtam/Ccl4/Cxcl10/Retnlg	8
BP	GO:0015833	peptide transport	2022-05-29	320/28814	1.56e-05	Isl1/S100a9/Trh/S100a8/Cd74	5			BP	GO:0045628	regulation of T-helper 2 cell differentiation	2/263	13/28814	0.00605799	Nlrp3/Rara	2			BP	GO:0015833	peptide transport	10/126	320/28814	1.53e-06	Ccl5/Exoc3l/Foxa2/Npy2r/Neurod1/S100a8/Stx1a/Chd7/S100a9/Slc18a2	10
BP	GO:0042063	gliogenesis	2022-05-29	350/28814	2.4e-05	Gfap/9630013A20Rik/S100a9/S100a8/Ccl3	5			BP	GO:0002688	regulation of leukocyte chemotaxis	5/263	126/28814	0.00608386	Zfp580/Nbl1/Stap1/Ccr1/Ptk2b	5			BP	GO:0071621	granulocyte chemotaxis	7/126	128/28814	1.58e-06	Ccl5/Ccl3/Lgals3/Ccl4/S100a8/Cxcl10/S100a9	7
BP	GO:0042886	amide transport	2022-05-29	353/28814	2.5e-05	Isl1/S100a9/Trh/S100a8/Cd74	5			BP	GO:1903131	mononuclear cell differentiation	11/263	495/28814	0.00611449	Sp3/Itgb8/Bmi1/Lig4/Lfng/Nlrp3/Cyp26b1/Ripk3/Ptk2b/Rara/Bak1	11			BP	GO:1990266	neutrophil migration	7/126	130/28814	1.75e-06	Ccl5/Ccl3/Lgals3/Ccl4/S100a8/Cxcl10/S100a9	7
BP	GO:0019730	antimicrobial humoral response	2022-04-29	171/28814	2.53e-05	S100a9/Defb1/Lgals3/Ccl8	4			BP	GO:0051968	positive regulation of synaptic transmission, glutamatergic	3/263	41/28814	0.00620466	Iqsec2/Cacng7/Ptk2b	3			BP	GO:0043270	positive regulation of ion transport	10/126	329/28814	1.96e-06	Ccl5/Lgals3/Trpc6/Npy2r/Ntsr1/Cxcl10/Ramp3/Hcrt/Kcne2/Lcn2	10
BP	GO:0002548	monocyte chemotaxis	2022-03-29	60/28814	3.02e-05	Lgals3/Ccl3/Ccl8	3			BP	GO:0043280	positive regulation of cysteine-type endopeptidase activity involved in apoptotic process	5/263	127/28814	0.00628712	Pmaip1/Nlrp3/S100a8/Casp8ap2/Bak1	5			BP	GO:0009615	response to virus	10/126	337/28814	2.43e-06	Ccl5/Ifi204/Ifit1/Oas1a/Ifi27l2a/Itgax/Oasl2/Cxcl10/Ptpn22/Lcn2	10
BP	GO:0045766	positive regulation of angiogenesis	2022-04-29	183/28814	3.3e-05	Isl1/C3/Lgals3/Itgax	4			BP	GO:0006749	glutathione metabolic process	4/263	81/28814	0.00651467	Hmgn5/G6pd2/Gsta3/Gpx3	4			BP	GO:0050727	regulation of inflammatory response	10/126	351/28814	3.49e-06	Casp1/Casp12/Ccl5/Cst7/Ccl3/S100a8/S100a9/Il22/Il16/Il20rb	10
BP	GO:1904018	positive regulation of vasculature development	2022-04-29	183/28814	3.3e-05	Isl1/C3/Lgals3/Itgax	4			BP	GO:2000116	regulation of cysteine-type endopeptidase activity	7/263	240/28814	0.00673969	Birc5/Caap1/Pmaip1/Nlrp3/S100a8/Casp8ap2/Bak1	7			BP	GO:0042886	amide transport	10/126	353/28814	3.67e-06	Ccl5/Exoc3l/Foxa2/Npy2r/Neurod1/S100a8/Stx1a/Chd7/S100a9/Slc18a2	10
BP	GO:0007159	leukocyte cell-cell adhesion	2022-05-29	383/28814	3.69e-05	S100a9/S100a8/Gpnmb/Cd74/Lgals3	5			BP	GO:0030217	T cell differentiation	8/263	302/28814	0.00682588	Sp3/Bmi1/Lig4/Lfng/Nlrp3/Cyp26b1/Ripk3/Rara	8			BP	GO:0007204	positive regulation of cytosolic calcium ion concentration	10/126	354/28814	3.77e-06	Gpr65/Ccl3/Trpc6/Npy2r/Ntsr1/Cd52/Chd7/Cxcl10/Ramp3/Hcrt	10
BP	GO:0002695	negative regulation of leukocyte activation	2022-04-29	202/28814	4.85e-05	Gpnmb/Cd74/Lgals3/Cst7	4			BP	GO:0021984	adenohypophysis development	2/263	14/28814	0.00702532	Ghrhr/Prop1	2			BP	GO:0006816	calcium ion transport	11/126	440/28814	3.91e-06	Ccl5/Lgals3/Trpc6/Ntsr1/Chd7/Cxcl10/Il16/Ptpn22/Ramp3/Hcrt/Kcne2	11
BP	GO:2001233	regulation of apoptotic signaling pathway	2022-05-29	406/28814	4.87e-05	S100a9/Atf3/S100a8/Cd74/Lgals3	5			BP	GO:0043517	positive regulation of DNA damage response, signal transduction by p53 class mediator	2/263	14/28814	0.00702532	Zfp385a/Pmaip1	2			BP	GO:0048247	lymphocyte chemotaxis	5/126	54/28814	3.93e-06	Ccl5/Ccl3/Ch25h/Ccl4/Cxcl10	5
BP	GO:0006959	humoral immune response	2022-05-29	418/28814	5.59e-05	S100a9/Defb1/C3/Lgals3/Ccl8	5			BP	GO:0051966	regulation of synaptic transmission, glutamatergic	4/263	85/28814	0.00770791	Iqsec2/Cacng7/Grik2/Ptk2b	4			BP	GO:1903900	regulation of viral life cycle	7/126	147/28814	3.96e-06	Ccl5/Ifi204/Oas1a/Ch25h/Oasl2/Ltf/Trim62	7
BP	GO:0031640	killing of cells of another organism	2022-03-29	76/28814	6.13e-05	Clec7a/Lgals3/Ccl8	3			BP	GO:0010830	regulation of myotube differentiation	3/263	45/28814	0.00804177	Dmpk/Cyp26b1/Myocd	3			BP	GO:0052548	regulation of endopeptidase activity	10/126	358/28814	4.16e-06	Casp1/Casp12/Ifi204/Cst7/St18/Timp1/Spink2/S100a8/S100a9/Ltf	10
BP	GO:0050866	negative regulation of cell activation	2022-04-29	225/28814	7.38e-05	Gpnmb/Cd74/Lgals3/Cst7	4			BP	GO:0032736	positive regulation of interleukin-13 production	2/263	15/28814	0.00805762	Nlrp3/Rara	2			BP	GO:0045071	negative regulation of viral genome replication	5/126	59/28814	6.12e-06	Ccl5/Ifi204/Oas1a/Oasl2/Ltf	5
BP	GO:0048708	astrocyte differentiation	2022-03-29	84/28814	8.27e-05	Gfap/S100a9/S100a8	3			BP	GO:0035733	hepatic stellate cell activation	2/263	15/28814	0.00805762	Cygb/Myocd	2			BP	GO:0021761	limbic system development	6/126	103/28814	6.27e-06	Neurod1/Dlx2/Dlx1/Neurod6/Tbr1/Fezf2	6
BP	GO:0032103	positive regulation of response to external stimulus	2022-05-29	458/28814	8.6e-05	S100a9/S100a8/C3/Cd74/Ccl3	5			BP	GO:1901386	negative regulation of voltage-gated calcium channel activity	2/263	15/28814	0.00805762	Gem/Gpr35	2			BP	GO:0021895	cerebral cortex neuron differentiation	4/126	28/28814	6.58e-06	Eomes/Dlx2/Dlx1/Fezf2	4
BP	GO:0018119	peptidyl-cysteine S-nitrosylation	2/29	16/28814	0.000116345	S100a9/S100a8	2			BP	GO:0030098	lymphocyte differentiation	10/263	447/28814	0.00838123	Sp3/Bmi1/Lig4/Lfng/Nlrp3/Cyp26b1/Ripk3/Ptk2b/Rara/Bak1	10			BP	GO:0097530	granulocyte migration	7/126	159/28814	6.65e-06	Ccl5/Ccl3/Lgals3/Ccl4/S100a8/Cxcl10/S100a9	7
BP	GO:0010001	glial cell differentiation	2022-04-29	259/28814	0.000126926	Gfap/9630013A20Rik/S100a9/S100a8	4			BP	GO:0035914	skeletal muscle cell differentiation	4/263	89/28814	0.00903657	Cops2/Maff/Cyp26b1/Myocd	4			BP	GO:0002548	monocyte chemotaxis	5/126	60/28814	6.65e-06	Ccl5/Ccl3/Lgals3/Ccl4/Cxcl10	5
BP	GO:0001906	cell killing	2022-04-29	261/28814	0.000130734	Clec7a/C3/Lgals3/Ccl8	4			BP	GO:0050805	negative regulation of synaptic transmission	4/263	89/28814	0.00903657	Iqsec2/Prrt1/Grik2/Ptk2b	4			BP	GO:0042391	regulation of membrane potential	11/126	469/28814	7.16e-06	Casp1/Npy2r/Ntsr1/Pkp2/Stx1a/Gabra6/Ltf/Cbln1/Slc1a6/Hcrt/Kcne2	11
BP	GO:0017014	protein nitrosylation	2/29	17/28814	0.000131775	S100a9/S100a8	2			BP	GO:0000266	mitochondrial fission	3/263	47/28814	0.00906774	Mtfr2/Ggnbp1/Myo19	3			BP	GO:0031349	positive regulation of defense response	9/126	302/28814	7.64e-06	Casp1/Ccl5/Ifi204/Ccl3/Crtam/S100a8/S100a9/Il16/Trim62	9
BP	GO:0070486	leukocyte aggregation	2/29	18/28814	0.000148154	S100a9/S100a8	2			BP	GO:0071300	cellular response to retinoic acid	3/263	47/28814	0.00906774	Cyp26b1/Ptk2b/Rara	3			BP	GO:0097529	myeloid leukocyte migration	8/126	230/28814	8.16e-06	Ccl5/Ccl3/Lgals3/Ccl4/S100a8/Cxcl10/S100a9/Retnlg	8
BP	GO:0048245	eosinophil chemotaxis	2/29	19/28814	0.000165481	Lgals3/Ccl8	2			BP	GO:0120163	negative regulation of cold-induced thermogenesis	3/263	47/28814	0.00906774	Lama4/Zfp423/Nova2	3			BP	GO:0072676	lymphocyte migration	6/126	108/28814	8.24e-06	Ccl5/Ccl3/Ch25h/Crtam/Ccl4/Cxcl10	6
BP	GO:0045765	regulation of angiogenesis	2022-04-29	307/28814	0.000243231	Isl1/C3/Lgals3/Itgax	4			BP	GO:0048246	macrophage chemotaxis	3/263	48/28814	0.00960806	Stap1/Ptk2b/Gpr35	3			BP	GO:0051480	regulation of cytosolic calcium ion concentration	10/126	397/28814	1.03e-05	Gpr65/Ccl3/Trpc6/Npy2r/Ntsr1/Cd52/Chd7/Cxcl10/Ramp3/Hcrt	10
BP	GO:0072677	eosinophil migration	2/29	23/28814	0.000244224	Lgals3/Ccl8	2			BP	GO:0072666	establishment of protein localization to vacuole	3/263	49/28814	0.0101668	Vamp7/Cacng7/Zfyve16	3			BP	GO:0050792	regulation of viral process	7/126	171/28814	1.07e-05	Ccl5/Ifi204/Oas1a/Ch25h/Oasl2/Ltf/Trim62	7
BP	GO:1901342	regulation of vasculature development	2022-04-29	311/28814	0.000255512	Isl1/C3/Lgals3/Itgax	4			BP	GO:0035337	fatty-acyl-CoA metabolic process	2/263	17/28814	0.0103121	Them5/Far1	2			BP	GO:0007389	pattern specification process	11/126	490/28814	1.08e-05	Tcap/Eomes/Lhx1/Foxa2/Neurod1/Dlx2/Dlx1/Foxg1/Tbr1/Gbx2/Fezf2	11
BP	GO:0006805	xenobiotic metabolic process	2022-03-29	124/28814	0.000261908	Gsta2/Cyp2e1/Fmo2	3			BP	GO:0045064	T-helper 2 cell differentiation	2/263	17/28814	0.0103121	Nlrp3/Rara	2			BP	GO:2000116	regulation of cysteine-type endopeptidase activity	8/126	240/28814	1.11e-05	Casp1/Casp12/Ifi204/Cst7/St18/S100a8/S100a9/Ltf	8
BP	GO:0031643	positive regulation of myelination	2/29	24/28814	0.00026626	Cst7/Itgax	2			BP	GO:0002830	positive regulation of type 2 immune response	2/263	18/28814	0.0115318	Nlrp3/Rara	2			BP	GO:0045664	regulation of neuron differentiation	8/126	241/28814	1.15e-05	Ccl5/Foxa2/Trpc6/Neurod1/Dlx2/Dlx1/Foxg1/Fezf2	8
BP	GO:0002523	leukocyte migration involved in inflammatory response	2/29	26/28814	0.000313139	S100a9/S100a8	2			BP	GO:0055012	ventricular cardiac muscle cell differentiation	2/263	18/28814	0.0115318	Myocd/Rara	2			BP	GO:0006874	cellular calcium ion homeostasis	11/126	500/28814	1.3e-05	Ccl5/Gpr65/Ccl3/Trpc6/Npy2r/Ntsr1/Cd52/Chd7/Cxcl10/Ramp3/Hcrt	11
BP	GO:0010575	positive regulation of vascular endothelial growth factor production	2/29	26/28814	0.000313139	Isl1/C3	2			BP	GO:0070486	leukocyte aggregation	2/263	18/28814	0.0115318	Cfh/S100a8	2			BP	GO:0021892	cerebral cortex GABAergic interneuron differentiation	3/126	11/28814	1.31e-05	Dlx2/Dlx1/Fezf2	3
BP	GO:0050868	negative regulation of T cell activation	2022-03-29	133/28814	0.00032175	Gpnmb/Cd74/Lgals3	3			BP	GO:2001056	positive regulation of cysteine-type endopeptidase activity	5/263	149/28814	0.012049	Pmaip1/Nlrp3/S100a8/Casp8ap2/Bak1	5			BP	GO:0035881	amacrine cell differentiation	3/126	11/28814	1.31e-05	Neurod1/Dlx2/Dlx1	3
BP	GO:0034341	response to interferon-gamma	2022-03-29	139/28814	0.000366165	Cd74/Ccl3/Ccl8	3			BP	GO:0032102	negative regulation of response to external stimulus	9/263	403/28814	0.0122127	Nbl1/Rgma/Stap1/Sema6c/Ccr1/Serpinb9c/Nlrp3/Proc/Spink5	9			BP	GO:0048382	mesendoderm development	3/126	11/28814	1.31e-05	Eomes/Lhx1/Foxa2	3
BP	GO:1903038	negative regulation of leukocyte cell-cell adhesion	2022-03-29	147/28814	0.000431274	Gpnmb/Cd74/Lgals3	3			BP	GO:0002689	negative regulation of leukocyte chemotaxis	2/263	19/28814	0.0128116	Nbl1/Stap1	2			BP	GO:0060078	regulation of postsynaptic membrane potential	6/126	118/28814	1.37e-05	Npy2r/Ntsr1/Stx1a/Gabra6/Cbln1/Hcrt	6
BP	GO:0052548	regulation of endopeptidase activity	2022-04-29	358/28814	0.000435351	S100a9/Serpina3n/S100a8/Cst7	4			BP	GO:0045945	positive regulation of transcription by RNA polymerase III	2/263	19/28814	0.0128116	Smarca5/Dek	2			BP	GO:0030902	hindbrain development	7/126	178/28814	1.39e-05	Lhx1/Foxa2/En2/Neurod1/Cbln1/Tbr1/Gbx2	7
BP	GO:1903532	positive regulation of secretion by cell	2022-04-29	363/28814	0.000458699	Isl1/Spp1/Trh/Lgals3	4			BP	GO:0072537	fibroblast activation	2/263	19/28814	0.0128116	Cygb/Myocd	2			BP	GO:0019221	cytokine-mediated signaling pathway	10/126	421/28814	1.7e-05	Casp1/Ccl5/Oas1a/Ccl3/St18/Oasl2/Ccl4/Cxcl10/Il16/Il20rb	10
BP	GO:0010574	regulation of vascular endothelial growth factor production	2/29	32/28814	0.000476113	Isl1/C3	2			BP	GO:0032412	regulation of ion transmembrane transporter activity	7/263	274/28814	0.0133169	Cnih2/Pirt/Gem/Cacng7/Prrt1/Ptk2b/Gpr35	7			BP	GO:1905330	regulation of morphogenesis of an epithelium	5/126	73/28814	1.75e-05	Fgf7/Lhx1/Itgax/Cxcl10/Lcn2	5
BP	GO:2001235	positive regulation of apoptotic signaling pathway	2022-03-29	157/28814	0.000522563	S100a9/Atf3/S100a8	3			BP	GO:0098813	nuclear chromosome segregation	7/263	277/28814	0.0140617	Birc5/Cenpc1/Smarca5/Gem/Esco1/Axin2/Mei4	7			BP	GO:0032680	regulation of tumor necrosis factor production	7/126	185/28814	1.78e-05	Oas1a/Ccl3/Gpnmb/Ccl4/Ltf/Ptpn22/Arg2	7
BP	GO:0010573	vascular endothelial growth factor production	2/29	36/28814	0.000603232	Isl1/C3	2			BP	GO:0030502	negative regulation of bone mineralization	2/263	20/28814	0.0141502	Ccr1/Ptk2b	2			BP	GO:0042129	regulation of T cell proliferation	7/126	187/28814	1.91e-05	Ccl5/Lgals3/Gpnmb/Crtam/Il20rb/Ptpn22/Arg2	7
BP	GO:0046887	positive regulation of hormone secretion	2022-03-29	168/28814	0.000636344	Isl1/Spp1/Trh	3			BP	GO:0032656	regulation of interleukin-13 production	2/263	20/28814	0.0141502	Nlrp3/Rara	2			BP	GO:1903555	regulation of tumor necrosis factor superfamily cytokine production	7/126	188/28814	1.98e-05	Oas1a/Ccl3/Gpnmb/Ccl4/Ltf/Ptpn22/Arg2	7
BP	GO:0051250	negative regulation of lymphocyte activation	2022-03-29	170/28814	0.000658592	Gpnmb/Cd74/Lgals3	3			BP	GO:0008360	regulation of cell shape	5/263	157/28814	0.0148193	Ermn/Cdc42ep1/Palm/Arhgap15/Ptk2b	5			BP	GO:0021766	hippocampus development	5/126	76/28814	2.13e-05	Neurod1/Dlx2/Dlx1/Neurod6/Fezf2	5
BP	GO:0042552	myelination	2022-03-29	175/28814	0.000716374	9630013A20Rik/Cst7/Itgax	3			BP	GO:0007389	pattern specification process	10/263	490/28814	0.0151524	Wnt8a/Bmi1/Lfng/Alg5/Nbl1/Tbc1d32/Cep290/Cyp26b1/Axin2/Prop1	10			BP	GO:0032640	tumor necrosis factor production	7/126	191/28814	2.19e-05	Oas1a/Ccl3/Gpnmb/Ccl4/Ltf/Ptpn22/Arg2	7
BP	GO:2001242	regulation of intrinsic apoptotic signaling pathway	2022-03-29	177/28814	0.000740362	S100a9/S100a8/Cd74	3			BP	GO:0051153	regulation of striated muscle cell differentiation	4/263	104/28814	0.015317	Dmpk/G6pd2/Cyp26b1/Myocd	4			BP	GO:0098739	import across plasma membrane	7/126	191/28814	2.19e-05	Ntsr1/Ramp3/Arg2/Slc5a1/Slc1a6/Kcne2/Lcn2	7
BP	GO:0007272	ensheathment of neurons	2022-03-29	178/28814	0.000752546	9630013A20Rik/Cst7/Itgax	3			BP	GO:0032616	interleukin-13 production	2/263	21/28814	0.0155466	Nlrp3/Rara	2			BP	GO:0031644	regulation of nervous system process	7/126	194/28814	2.42e-05	Cst7/Itgax/Npy2r/Ntsr1/Stx1a/Cbln1/Hcrt	7
BP	GO:0008366	axon ensheathment	2022-03-29	178/28814	0.000752546	9630013A20Rik/Cst7/Itgax	3			BP	GO:0032674	regulation of interleukin-5 production	2/263	21/28814	0.0155466	Nlrp3/Rara	2			BP	GO:0071706	tumor necrosis factor superfamily cytokine production	7/126	194/28814	2.42e-05	Oas1a/Ccl3/Gpnmb/Ccl4/Ltf/Ptpn22/Arg2	7
BP	GO:0071466	cellular response to xenobiotic stimulus	2022-03-29	180/28814	0.000777296	Gsta2/Cyp2e1/Fmo2	3			BP	GO:0051204	protein insertion into mitochondrial membrane	2/263	21/28814	0.0155466	Hspa4/Pmaip1	2			BP	GO:0050868	negative regulation of T cell activation	6/126	133/28814	2.7e-05	Lgals3/Gpnmb/Crtam/Il20rb/Ptpn22/Arg2	6
BP	GO:0071674	mononuclear cell migration	2022-03-29	183/28814	0.000815385	Lgals3/Ccl3/Ccl8	3			BP	GO:0043523	regulation of neuron apoptotic process	7/263	283/28814	0.0156399	Lig4/Birc5/Pmaip1/G6pd2/Grik2/Cntfr/Ptk2b	7			BP	GO:0071347	cellular response to interleukin-1	5/126	80/28814	2.73e-05	Ccl5/Mapk13/Ccl3/St18/Ccl4	5
BP	GO:0032680	regulation of tumor necrosis factor production	2022-03-29	185/28814	0.000841426	Isl1/Gpnmb/Ccl3	3			BP	GO:0022898	regulation of transmembrane transporter activity	7/263	284/28814	0.0159147	Cnih2/Pirt/Gem/Cacng7/Prrt1/Ptk2b/Gpr35	7			BP	GO:0002695	negative regulation of leukocyte activation	7/126	202/28814	3.13e-05	Cst7/Lgals3/Gpnmb/Crtam/Il20rb/Ptpn22/Arg2	7
BP	GO:1903555	regulation of tumor necrosis factor superfamily cytokine production	2022-03-29	188/28814	0.000881472	Isl1/Gpnmb/Ccl3	3			BP	GO:0009953	dorsal/ventral pattern formation	4/263	106/28814	0.016318	Nbl1/Tbc1d32/Axin2/Prop1	4			BP	GO:0051607	defense response to virus	8/126	281/28814	3.44e-05	Ccl5/Ifi204/Ifit1/Oas1a/Itgax/Oasl2/Cxcl10/Ptpn22	8
BP	GO:0032640	tumor necrosis factor production	2022-03-29	191/28814	0.000922711	Isl1/Gpnmb/Ccl3	3			BP	GO:0002285	lymphocyte activation involved in immune response	6/263	222/28814	0.0166017	Vamp7/Lig4/Lfng/Nlrp3/Ptk2b/Rara	6			BP	GO:0032103	positive regulation of response to external stimulus	10/126	458/28814	3.48e-05	Casp1/Ccl5/Ifi204/Ccl3/Crtam/S100a8/Cxcl10/S100a9/Il16/Trim62	10
BP	GO:0071706	tumor necrosis factor superfamily cytokine production	2022-03-29	194/28814	0.000965158	Isl1/Gpnmb/Ccl3	3			BP	GO:0034765	regulation of ion transmembrane transport	10/263	498/28814	0.0167664	Tpcn1/Cnih2/Pirt/Gem/Kcna7/Cacng7/Prrt1/G6pd2/Ptk2b/Gpr35	10			BP	GO:0140546	defense response to symbiont	8/126	282/28814	3.53e-05	Ccl5/Ifi204/Ifit1/Oas1a/Itgax/Oasl2/Cxcl10/Ptpn22	8
BP	GO:0052547	regulation of peptidase activity	2022-04-29	443/28814	0.000965399	S100a9/Serpina3n/S100a8/Cst7	4			BP	GO:0021700	developmental maturation	8/263	355/28814	0.0168156	Cdk5r2/Actl6b/Slc17a7/Palm/Defb1/G6pd2/Ghrhr/Ptk2b	8			BP	GO:0097154	GABAergic neuron differentiation	3/126	15/28814	3.57e-05	Dlx2/Dlx1/Fezf2	3
BP	GO:0002683	negative regulation of immune system process	2022-04-29	448/28814	0.00100638	Gpnmb/Cd74/Lgals3/Cst7	4			BP	GO:0007035	vacuolar acidification	2/263	22/28814	0.0169994	Atp6v0a1/Dmxl1	2			BP	GO:0045165	cell fate commitment	8/126	287/28814	4e-05	Eomes/Foxa2/Neurod1/Dlx2/Dlx1/Foxg1/Tbr1/Fezf2	8
BP	GO:0048246	macrophage chemotaxis	2/29	48/28814	0.00107202	Lgals3/Ccl3	2			BP	GO:0032634	interleukin-5 production	2/263	22/28814	0.0169994	Nlrp3/Rara	2			BP	GO:0050729	positive regulation of inflammatory response	6/126	143/28814	4.06e-05	Casp1/Ccl5/Ccl3/S100a8/S100a9/Il16	6
BP	GO:0018198	peptidyl-cysteine modification	2/29	50/28814	0.00116276	S100a9/S100a8	2			BP	GO:0045624	positive regulation of T-helper cell differentiation	2/263	22/28814	0.0169994	Nlrp3/Rara	2			BP	GO:0070232	regulation of T cell apoptotic process	4/126	44/28814	4.13e-05	Rorc/Ccl5/Lgals3/Arg2	4
BP	GO:0022408	negative regulation of cell-cell adhesion	2022-03-29	208/28814	0.00117961	Gpnmb/Cd74/Lgals3	3			BP	GO:0045862	positive regulation of proteolysis	8/263	357/28814	0.0173299	Rgma/Pmaip1/Nlrp3/S100a8/Casp8ap2/Ptk2b/Trim67/Bak1	8			BP	GO:0050918	positive chemotaxis	4/126	45/28814	4.52e-05	Lgals3/Fgf7/Il16/Robo3	4
BP	GO:1902041	regulation of extrinsic apoptotic signaling pathway via death domain receptors	2/29	52/28814	0.00125706	Atf3/Lgals3	2			BP	GO:0050922	negative regulation of chemotaxis	3/263	60/28814	0.017554	Nbl1/Stap1/Sema6c	3			BP	GO:1903038	negative regulation of leukocyte cell-cell adhesion	6/126	147/28814	4.74e-05	Lgals3/Gpnmb/Crtam/Il20rb/Ptpn22/Arg2	6
BP	GO:0048247	lymphocyte chemotaxis	2/29	54/28814	0.00135491	Ccl3/Ccl8	2			BP	GO:0002685	regulation of leukocyte migration	6/263	227/28814	0.0183132	Zfp580/Nbl1/Stap1/Ccr1/Ripk3/Ptk2b	6			BP	GO:0045665	negative regulation of neuron differentiation	5/126	90/28814	4.82e-05	Foxa2/Dlx2/Dlx1/Foxg1/Fezf2	5
BP	GO:0055010	ventricular cardiac muscle tissue morphogenesis	2/29	55/28814	0.00140516	Isl1/Tnnc1	2			BP	GO:0051156	glucose 6-phosphate metabolic process	2/263	23/28814	0.0185076	Hkdc1/G6pd2	2			BP	GO:0007159	leukocyte cell-cell adhesion	9/126	383/28814	4.95e-05	Ccl5/Lgals3/Gpnmb/Crtam/S100a8/S100a9/Il20rb/Ptpn22/Arg2	9
BP	GO:0006874	cellular calcium ion homeostasis	2022-04-29	500/28814	0.00150823	Spp1/Gpr65/Ccl3/Ccl8	4			BP	GO:0070098	chemokine-mediated signaling pathway	3/263	62/28814	0.0191457	Ccr1/Ptk2b/Gpr35	3			BP	GO:0045069	regulation of viral genome replication	5/126	91/28814	5.08e-05	Ccl5/Ifi204/Oas1a/Oasl2/Ltf	5
BP	GO:0031646	positive regulation of nervous system process	2/29	57/28814	0.00150831	Cst7/Itgax	2			BP	GO:0097529	myeloid leukocyte migration	6/263	230/28814	0.0193961	Nbl1/Stap1/Ccr1/S100a8/Ptk2b/Gpr35	6			BP	GO:2001056	positive regulation of cysteine-type endopeptidase activity	6/126	149/28814	5.11e-05	Casp1/Casp12/Ifi204/St18/S100a8/S100a9	6
BP	GO:0090303	positive regulation of wound healing	2/29	58/28814	0.0015612	S100a9/Clec7a	2			BP	GO:1905517	macrophage migration	3/263	63/28814	0.0199705	Stap1/Ptk2b/Gpr35	3			BP	GO:0048839	inner ear development	7/126	219/28814	5.23e-05	Tcap/Ifi204/Frzb/Neurod1/Chd7/Foxg1/Gbx2	7
BP	GO:0031641	regulation of myelination	2/29	61/28814	0.00172515	Cst7/Itgax	2			BP	GO:0032409	regulation of transporter activity	7/263	298/28814	0.0201292	Cnih2/Pirt/Gem/Cacng7/Prrt1/Ptk2b/Gpr35	7			BP	GO:0050866	negative regulation of cell activation	7/126	225/28814	6.2e-05	Cst7/Lgals3/Gpnmb/Crtam/Il20rb/Ptpn22/Arg2	7
BP	GO:0032731	positive regulation of interleukin-1 beta production	2/29	61/28814	0.00172515	Isl1/Ccl3	2			BP	GO:0010950	positive regulation of endopeptidase activity	5/263	170/28814	0.020178	Pmaip1/Nlrp3/S100a8/Casp8ap2/Bak1	5			BP	GO:0042098	T cell proliferation	7/126	226/28814	6.37e-05	Ccl5/Lgals3/Gpnmb/Crtam/Il20rb/Ptpn22/Arg2	7
BP	GO:2000116	regulation of cysteine-type endopeptidase activity	2022-03-29	240/28814	0.00177685	S100a9/S100a8/Cst7	3			BP	GO:0006816	calcium ion transport	9/263	440/28814	0.0203928	Tpcn1/Gem/Cacng7/G6pd2/Ccr1/Micu3/Ptk2b/Gpr35/Bak1	9			BP	GO:0070555	response to interleukin-1	5/126	97/28814	6.9e-05	Ccl5/Mapk13/Ccl3/St18/Ccl4	5
BP	GO:0070098	chemokine-mediated signaling pathway	2/29	62/28814	0.00178154	Ccl3/Ccl8	2			BP	GO:0070588	calcium ion transmembrane transport	7/263	300/28814	0.0207891	Tpcn1/Gem/Cacng7/G6pd2/Micu3/Ptk2b/Gpr35	7			BP	GO:0034765	regulation of ion transmembrane transport	10/126	498/28814	7e-05	Trpc6/Ntsr1/Chd7/Cxcl10/Kcng4/Ptpn22/Ramp3/Arg2/Kcne2/Lcn2	10
BP	GO:1905517	macrophage migration	2/29	63/28814	0.00183881	Lgals3/Ccl3	2			BP	GO:0031346	positive regulation of cell projection organization	9/263	443/28814	0.0211959	Anln/Islr2/Vamp7/Cdc42ep1/Ap2a1/Palm/Rgma/Ptk2b/Trim67	9			BP	GO:0021542	dentate gyrus development	3/126	19/28814	7.52e-05	Neurod1/Neurod6/Fezf2	3
BP	GO:0050670	regulation of lymphocyte proliferation	2022-03-29	245/28814	0.00188436	Gpnmb/Cd74/Lgals3	3			BP	GO:0048872	homeostasis of number of cells	8/263	372/28814	0.0215538	Sp3/Bmi1/Cfh/Pmaip1/G6pd2/Ripk3/Bak1/Etv2	8			BP	GO:0035457	cellular response to interferon-alpha	3/126	19/28814	7.52e-05	Ifi204/Ifit1/Oas1a	3
BP	GO:0035821	modulation of process of another organism	2/29	64/28814	0.00189694	S100a9/Clec7a	2			BP	GO:0006359	regulation of transcription by RNA polymerase III	2/263	25/28814	0.0216857	Smarca5/Dek	2			BP	GO:0048245	eosinophil chemotaxis	3/126	19/28814	7.52e-05	Ccl5/Lgals3/Ccl4	3
BP	GO:0003229	ventricular cardiac muscle tissue development	2/29	65/28814	0.00195595	Isl1/Tnnc1	2			BP	GO:0032753	positive regulation of interleukin-4 production	2/263	25/28814	0.0216857	Nlrp3/Rara	2			BP	GO:0003159	morphogenesis of an endothelium	3/126	20/28814	8.81e-05	Itgax/Cxcl10/Lcn2	3
BP	GO:0032944	regulation of mononuclear cell proliferation	2022-03-29	249/28814	0.00197324	Gpnmb/Cd74/Lgals3	3			BP	GO:0090151	establishment of protein localization to mitochondrial membrane	2/263	25/28814	0.0216857	Hspa4/Pmaip1	2			BP	GO:0061154	endothelial tube morphogenesis	3/126	20/28814	8.81e-05	Itgax/Cxcl10/Lcn2	3
BP	GO:0043547	positive regulation of GTPase activity	2022-03-29	256/28814	0.002135	Gpr65/Ccl3/Ccl8	3			BP	GO:1902683	regulation of receptor localization to synapse	2/263	25/28814	0.0216857	Iqsec2/Cnih2	2			BP	GO:0099565	chemical synaptic transmission, postsynaptic	5/126	103/28814	9.18e-05	Npy2r/Ntsr1/Stx1a/Cbln1/Hcrt	5
BP	GO:0002763	positive regulation of myeloid leukocyte differentiation	2/29	71/28814	0.00232807	Cd74/Ccl3	2			BP	GO:0001909	leukocyte mediated cytotoxicity	5/263	175/28814	0.0225368	Vamp7/Stap1/Serpinb9c/Ripk3/Gzmn	5			BP	GO:0015844	monoamine transport	5/126	106/28814	0.000105113	Lgals3/Npy2r/Stx1a/Slc6a3/Slc18a2	5
BP	GO:0021536	diencephalon development	2/29	71/28814	0.00232807	Isl1/Rax	2			BP	GO:0072665	protein localization to vacuole	3/263	66/28814	0.022561	Vamp7/Cacng7/Zfyve16	3			BP	GO:0050670	regulation of lymphocyte proliferation	7/126	245/28814	0.000105502	Ccl5/Lgals3/Gpnmb/Crtam/Il20rb/Ptpn22/Arg2	7
BP	GO:2001244	positive regulation of intrinsic apoptotic signaling pathway	2/29	71/28814	0.00232807	S100a9/S100a8	2			BP	GO:0002683	negative regulation of immune system process	9/263	448/28814	0.0225847	Nbl1/Slfn1/Stap1/Ccr1/Serpinb9c/Vtcn1/Lrrc17/Rara/Spink5	9			BP	GO:0010950	positive regulation of endopeptidase activity	6/126	170/28814	0.000105977	Casp1/Casp12/Ifi204/St18/S100a8/S100a9	6
BP	GO:0055008	cardiac muscle tissue morphogenesis	2/29	72/28814	0.0023931	Isl1/Tnnc1	2			BP	GO:0071675	regulation of mononuclear cell migration	4/263	118/28814	0.0231809	Nbl1/Ccr1/Ripk3/Ptk2b	4			BP	GO:0051250	negative regulation of lymphocyte activation	6/126	170/28814	0.000105977	Lgals3/Gpnmb/Crtam/Il20rb/Ptpn22/Arg2	6
BP	GO:1990868	response to chemokine	2/29	72/28814	0.0023931	Ccl3/Ccl8	2			BP	GO:0050900	leukocyte migration	8/263	380/28814	0.0240825	Zfp580/Nbl1/Stap1/Ccr1/Ripk3/S100a8/Ptk2b/Gpr35	8			BP	GO:0035458	cellular response to interferon-beta	4/126	56/28814	0.00010737	Ifi204/Ifit1/Oas1a/Gbp6	4
BP	GO:1990869	cellular response to chemokine	2/29	72/28814	0.0023931	Ccl3/Ccl8	2			BP	GO:1904062	regulation of cation transmembrane transport	8/263	381/28814	0.0244126	Cnih2/Pirt/Gem/Cacng7/Prrt1/G6pd2/Ptk2b/Gpr35	8			BP	GO:0048562	embryonic organ morphogenesis	8/126	333/28814	0.000112707	Tcap/Frzb/Lhx1/Neurod1/Chd7/Dlx2/Foxg1/Gbx2	8
BP	GO:0070663	regulation of leukocyte proliferation	2022-03-29	269/28814	0.00245684	Gpnmb/Cd74/Lgals3	3			BP	GO:0010952	positive regulation of peptidase activity	5/263	180/28814	0.0250675	Pmaip1/Nlrp3/S100a8/Casp8ap2/Bak1	5			BP	GO:0031646	positive regulation of nervous system process	4/126	57/28814	0.000115084	Cst7/Itgax/Ntsr1/Hcrt	4
BP	GO:0032732	positive regulation of interleukin-1 production	2/29	73/28814	0.00245898	Isl1/Ccl3	2			BP	GO:0010165	response to X-ray	2/263	27/28814	0.0250721	Lig4/Pmaip1	2			BP	GO:0032944	regulation of mononuclear cell proliferation	7/126	249/28814	0.000116643	Ccl5/Lgals3/Gpnmb/Crtam/Il20rb/Ptpn22/Arg2	7
BP	GO:1903036	positive regulation of response to wounding	2/29	76/28814	0.00266173	S100a9/Clec7a	2			BP	GO:0062009	secondary palate development	2/263	27/28814	0.0250721	Itgb8/Wnt8a	2			BP	GO:1903169	regulation of calcium ion transmembrane transport	6/126	174/28814	0.000120379	Ntsr1/Chd7/Cxcl10/Ptpn22/Ramp3/Kcne2	6
BP	GO:0006919	activation of cysteine-type endopeptidase activity involved in apoptotic process	2/29	78/28814	0.00280113	S100a9/S100a8	2			BP	GO:0070168	negative regulation of biomineral tissue development	2/263	27/28814	0.0250721	Ccr1/Ptk2b	2			BP	GO:0043583	ear development	7/126	251/28814	0.000122562	Tcap/Ifi204/Frzb/Neurod1/Chd7/Foxg1/Gbx2	7
BP	GO:0070228	regulation of lymphocyte apoptotic process	2/29	80/28814	0.00294391	Cd74/Lgals3	2			BP	GO:2000310	regulation of NMDA receptor activity	2/263	27/28814	0.0250721	Cnih2/Ptk2b	2			BP	GO:0072677	eosinophil migration	3/126	23/28814	0.000135628	Ccl5/Lgals3/Ccl4	3
BP	GO:0071347	cellular response to interleukin-1	2/29	80/28814	0.00294391	Ccl3/Ccl8	2			BP	GO:0007015	actin filament organization	9/263	458/28814	0.0255559	Ermn/Cdc42ep1/Tmod4/Nlrp5/Mical2/Fscn2/Fscn3/Ptk2b/Myo19	9			BP	GO:0071346	cellular response to interferon-gamma	5/126	112/28814	0.000136273	Casp1/Ccl5/Gbp6/Ccl3/Ccl4	5
BP	GO:0003208	cardiac ventricle morphogenesis	2/29	81/28814	0.00301656	Isl1/Tnnc1	2			BP	GO:0003002	regionalization	8/263	385/28814	0.0257648	Wnt8a/Bmi1/Lfng/Nbl1/Tbc1d32/Cyp26b1/Axin2/Prop1	8			BP	GO:0010952	positive regulation of peptidase activity	6/126	180/28814	0.000144852	Casp1/Casp12/Ifi204/St18/S100a8/S100a9	6
BP	GO:0008625	extrinsic apoptotic signaling pathway via death domain receptors	2/29	83/28814	0.00316438	Atf3/Lgals3	2			BP	GO:0001776	leukocyte homeostasis	4/263	122/28814	0.0258037	Cfh/Pmaip1/Ripk3/Bak1	4			BP	GO:0070231	T cell apoptotic process	4/126	61/28814	0.000150003	Rorc/Ccl5/Lgals3/Arg2	4
BP	GO:0008037	cell recognition	2022-03-29	297/28814	0.00324833	Clec7a/C3/Lgals3	3			BP	GO:0060326	cell chemotaxis	7/263	314/28814	0.0258347	Zfp580/Nbl1/Stap1/Ccr1/S100a8/Ptk2b/Gpr35	7			BP	GO:0050863	regulation of T cell activation	8/126	348/28814	0.000152415	Rorc/Ccl5/Lgals3/Gpnmb/Crtam/Il20rb/Ptpn22/Arg2	8
BP	GO:0034103	regulation of tissue remodeling	2/29	85/28814	0.00331554	Spp1/Gpnmb	2			BP	GO:0070050	neuron cellular homeostasis	2/263	28/28814	0.0268407	Nell2/Slc17a7	2			BP	GO:0001906	cell killing	7/126	261/28814	0.000155934	Lyz2/Clec7a/Lgals3/Lyz1/Crtam/Cxcl10/Ltf	7
BP	GO:0060415	muscle tissue morphogenesis	2/29	86/28814	0.00339237	Isl1/Tnnc1	2			BP	GO:0110150	negative regulation of biomineralization	2/263	28/28814	0.0268407	Ccr1/Ptk2b	2			BP	GO:0019058	viral life cycle	7/126	261/28814	0.000155934	Ccl5/Ifi204/Oas1a/Ch25h/Oasl2/Ltf/Trim62	7
BP	GO:0050766	positive regulation of phagocytosis	2/29	88/28814	0.00354852	Clec7a/C3	2			BP	GO:2001244	positive regulation of intrinsic apoptotic signaling pathway	3/263	71/28814	0.0272655	Pmaip1/Ripk3/S100a8	3			BP	GO:0010466	negative regulation of peptidase activity	7/126	262/28814	0.00015964	Ifi204/Cst7/Timp1/Spink2/Ltf/Ngp/Spink8	7
BP	GO:0046883	regulation of hormone secretion	2022-03-29	307/28814	0.00356472	Isl1/Spp1/Trh	3			BP	GO:0051402	neuron apoptotic process	7/263	318/28814	0.0274175	Lig4/Birc5/Pmaip1/G6pd2/Grik2/Cntfr/Ptk2b	7			BP	GO:0070098	chemokine-mediated signaling pathway	4/126	62/28814	0.000159808	Ccl5/Ccl3/Ccl4/Cxcl10	4
BP	GO:0097193	intrinsic apoptotic signaling pathway	2022-03-29	308/28814	0.00359736	S100a9/S100a8/Cd74	3			BP	GO:1990868	response to chemokine	3/263	72/28814	0.0282643	Ccr1/Ptk2b/Gpr35	3			BP	GO:0032652	regulation of interleukin-1 production	5/126	116/28814	0.000160672	Casp1/Ifi204/Ccl3/Il16/Arg2	5
BP	GO:0006835	dicarboxylic acid transport	2/29	90/28814	0.00370798	Gfap/Trh	2			BP	GO:1990869	cellular response to chemokine	3/263	72/28814	0.0282643	Ccr1/Ptk2b/Gpr35	3			BP	GO:0002683	negative regulation of immune system process	9/126	448/28814	0.000162292	Ifi204/Oas1a/Cst7/Lgals3/Gpnmb/Crtam/Il20rb/Ptpn22/Arg2	9
BP	GO:0007162	negative regulation of cell adhesion	2022-03-29	313/28814	0.00376332	Gpnmb/Cd74/Lgals3	3			BP	GO:0048384	retinoic acid receptor signaling pathway	2/263	29/28814	0.0286582	Cyp26b1/Rara	2			BP	GO:0035456	response to interferon-beta	4/126	64/28814	0.000180796	Ifi204/Ifit1/Oas1a/Gbp6	4
BP	GO:0032024	positive regulation of insulin secretion	2/29	91/28814	0.00378895	Isl1/Trh	2			BP	GO:0099518	vesicle cytoskeletal trafficking	3/263	74/28814	0.0303196	Vamp7/Cnih2/Myo19	3			BP	GO:0070663	regulation of leukocyte proliferation	7/126	269/28814	0.000187631	Ccl5/Lgals3/Gpnmb/Crtam/Il20rb/Ptpn22/Arg2	7
BP	GO:0045445	myoblast differentiation	2/29	94/28814	0.00403678	Isl1/Ccl8	2			BP	GO:0008340	determination of adult lifespan	2/263	30/28814	0.0305235	Cfh/Ghrhr	2			BP	GO:0042472	inner ear morphogenesis	5/126	120/28814	0.000188277	Tcap/Frzb/Chd7/Foxg1/Gbx2	5
BP	GO:0048644	muscle organ morphogenesis	2/29	94/28814	0.00403678	Isl1/Tnnc1	2			BP	GO:0090025	regulation of monocyte chemotaxis	2/263	30/28814	0.0305235	Nbl1/Ccr1	2			BP	GO:0015837	amine transport	5/126	121/28814	0.000195711	Npy2r/Ntsr1/Stx1a/Arg2/Slc18a2	5
BP	GO:0032651	regulation of interleukin-1 beta production	2/29	95/28814	0.00412103	Isl1/Ccl3	2			BP	GO:0090200	positive regulation of release of cytochrome c from mitochondria	2/263	30/28814	0.0305235	Pmaip1/Bak1	2			BP	GO:0032612	interleukin-1 production	5/126	122/28814	0.000203367	Casp1/Ifi204/Ccl3/Il16/Arg2	5
BP	GO:0009410	response to xenobiotic stimulus	2022-03-29	325/28814	0.00418058	Gsta2/Cyp2e1/Fmo2	3			BP	GO:0000819	sister chromatid segregation	5/263	190/28814	0.0306591	Birc5/Cenpc1/Smarca5/Esco1/Axin2	5			BP	GO:0034767	positive regulation of ion transmembrane transport	6/126	193/28814	0.000211401	Trpc6/Ntsr1/Cxcl10/Ramp3/Kcne2/Lcn2	6
BP	GO:0070555	response to interleukin-1	2/29	97/28814	0.00429198	Ccl3/Ccl8	2			BP	GO:0018394	peptidyl-lysine acetylation	5/263	190/28814	0.0306591	Bmi1/Actl6b/Esco1/Myocd/Taf7	5			BP	GO:0021871	forebrain regionalization	3/126	27/28814	0.000221161	Eomes/Lhx1/Fezf2	3
BP	GO:1905954	positive regulation of lipid localization	2/29	99/28814	0.00446617	Spp1/C3	2			BP	GO:0043524	negative regulation of neuron apoptotic process	5/263	190/28814	0.0306591	Lig4/Birc5/Grik2/Cntfr/Ptk2b	5			BP	GO:0042753	positive regulation of circadian rhythm	3/126	27/28814	0.000221161	Casp1/Rorc/Npy2r	3
BP	GO:0046651	lymphocyte proliferation	2022-03-29	335/28814	0.00454903	Gpnmb/Cd74/Lgals3	3			BP	GO:0042326	negative regulation of phosphorylation	8/263	400/28814	0.0313007	Chordc1/Hspa4/Slfn1/Stap1/Rasip1/Myocd/Taf7/Bak1	8			BP	GO:0070233	negative regulation of T cell apoptotic process	3/126	27/28814	0.000221161	Rorc/Ccl5/Arg2	3
BP	GO:0032611	interleukin-1 beta production	2/29	101/28814	0.00464361	Isl1/Ccl3	2			BP	GO:0097120	receptor localization to synapse	3/263	75/28814	0.0313761	Iqsec2/Cnih2/Cacng7	3			BP	GO:0002831	regulation of response to biotic stimulus	8/126	371/28814	0.000235184	Ccl5/Ifi204/Oas1a/Crtam/Ltf/Ptpn22/Arg2/Trim62	8
BP	GO:0032943	mononuclear cell proliferation	2022-03-29	339/28814	0.00470177	Gpnmb/Cd74/Lgals3	3			BP	GO:0060348	bone development	6/263	258/28814	0.0316585	Cfh/Zfp385a/Cyp26b1/Axin2/Lrrc17/Rara	6			BP	GO:0043280	positive regulation of cysteine-type endopeptidase activity involved in apoptotic process	5/126	127/28814	0.000245127	Casp1/Casp12/St18/S100a8/S100a9	5
BP	GO:1903037	regulation of leukocyte cell-cell adhesion	2022-03-29	343/28814	0.00485759	Gpnmb/Cd74/Lgals3	3			BP	GO:0051146	striated muscle cell differentiation	7/263	328/28814	0.0316601	Dmpk/Tmod4/G6pd2/Cyp26b1/Myh6/Myocd/Rara	7			BP	GO:0019079	viral genome replication	5/126	128/28814	0.000254207	Ccl5/Ifi204/Oas1a/Oasl2/Ltf	5
BP	GO:0070227	lymphocyte apoptotic process	2/29	104/28814	0.00491581	Cd74/Lgals3	2			BP	GO:0002313	mature B cell differentiation involved in immune response	2/263	31/28814	0.0324356	Lfng/Ptk2b	2			BP	GO:0009620	response to fungus	4/126	71/28814	0.000270036	Clec7a/Clec4d/Ltf/Trim62	4
BP	GO:0043087	regulation of GTPase activity	2022-03-29	345/28814	0.00493667	Gpr65/Ccl3/Ccl8	3			BP	GO:0032958	inositol phosphate biosynthetic process	2/263	31/28814	0.0324356	Ptk2b/Ppip5k2	2			BP	GO:0009914	hormone transport	8/126	380/28814	0.000276264	Ccl5/Exoc3l/Foxa2/Neurod1/Stx1a/Chd7/Ttr/Slc18a2	8
BP	GO:0050863	regulation of T cell activation	2022-03-29	348/28814	0.00505674	Gpnmb/Cd74/Lgals3	3			BP	GO:0048535	lymph node development	2/263	31/28814	0.0324356	Ripk3/Cd248	2			BP	GO:1904062	regulation of cation transmembrane transport	8/126	381/28814	0.00028117	Ntsr1/Chd7/Cxcl10/Ptpn22/Ramp3/Arg2/Kcne2/Lcn2	8
BP	GO:0072676	lymphocyte migration	2/29	108/28814	0.00528996	Ccl3/Ccl8	2			BP	GO:0099633	protein localization to postsynaptic specialization membrane	2/263	31/28814	0.0324356	Iqsec2/Cacng7	2			BP	GO:0042742	defense response to bacterium	9/126	483/28814	0.000282822	Casp1/Lyz2/Oas1a/Gbp6/Lyz1/Clec4d/Ltf/Arg2/Lcn2	9
BP	GO:0032755	positive regulation of interleukin-6 production	2/29	109/28814	0.00538549	Isl1/Cd74	2			BP	GO:0099645	neurotransmitter receptor localization to postsynaptic specialization membrane	2/263	31/28814	0.0324356	Iqsec2/Cacng7	2			BP	GO:1990868	response to chemokine	4/126	72/28814	0.000284959	Ccl5/Ccl3/Ccl4/Cxcl10	4
BP	GO:0032760	positive regulation of tumor necrosis factor production	2/29	110/28814	0.00548181	Isl1/Ccl3	2			BP	GO:1901798	positive regulation of signal transduction by p53 class mediator	2/263	31/28814	0.0324356	Zfp385a/Pmaip1	2			BP	GO:1990869	cellular response to chemokine	4/126	72/28814	0.000284959	Ccl5/Ccl3/Ccl4/Cxcl10	4
BP	GO:0002526	acute inflammatory response	2/29	112/28814	0.00567683	Serpina3n/C3	2			BP	GO:2001014	regulation of skeletal muscle cell differentiation	2/263	31/28814	0.0324356	Cyp26b1/Myocd	2			BP	GO:0030072	peptide hormone secretion	7/126	290/28814	0.000296204	Ccl5/Exoc3l/Foxa2/Neurod1/Stx1a/Chd7/Slc18a2	7
BP	GO:0006641	triglyceride metabolic process	2/29	112/28814	0.00567683	Cyp2e1/C3	2			BP	GO:0001906	cell killing	6/263	261/28814	0.0332147	Vamp7/Cfh/Stap1/Serpinb9c/Ripk3/Gzmn	6			BP	GO:0032732	positive regulation of interleukin-1 production	4/126	73/28814	0.000300465	Casp1/Ifi204/Ccl3/Il16	4
BP	GO:0071346	cellular response to interferon-gamma	2/29	112/28814	0.00567683	Ccl3/Ccl8	2			BP	GO:0010466	negative regulation of peptidase activity	6/263	262/28814	0.0337443	Birc5/Caap1/Cst8/Serpinb9c/Cst9/Spink5	6			BP	GO:0032496	response to lipopolysaccharide	8/126	386/28814	0.000306781	Casp1/Ccl5/Gbp6/S100a8/Cxcl10/S100a9/Ltf/Ptpn22	8
BP	GO:1903557	positive regulation of tumor necrosis factor superfamily cytokine production	2/29	112/28814	0.00567683	Isl1/Ccl3	2			BP	GO:0032673	regulation of interleukin-4 production	2/263	32/28814	0.0343936	Nlrp3/Rara	2			BP	GO:0022408	negative regulation of cell-cell adhesion	6/126	208/28814	0.0003159	Lgals3/Gpnmb/Crtam/Il20rb/Ptpn22/Arg2	6
BP	GO:0007517	muscle organ development	2022-03-29	365/28814	0.00577062	Isl1/Tnnc1/Atf3	3			BP	GO:0043372	positive regulation of CD4-positive, alpha-beta T cell differentiation	2/263	32/28814	0.0343936	Nlrp3/Rara	2			BP	GO:0042130	negative regulation of T cell proliferation	4/126	75/28814	0.000333279	Gpnmb/Crtam/Il20rb/Arg2	4
BP	GO:0045639	positive regulation of myeloid cell differentiation	2/29	113/28814	0.00577553	Cd74/Ccl3	2			BP	GO:0043627	response to estrogen	3/263	78/28814	0.0346599	Sts/Ghrhr/Rara	3			BP	GO:0021533	cell differentiation in hindbrain	3/126	31/28814	0.000335558	Lhx1/Foxa2/Cbln1	3
BP	GO:2000106	regulation of leukocyte apoptotic process	2/29	113/28814	0.00577553	Cd74/Lgals3	2			BP	GO:0050806	positive regulation of synaptic transmission	7/263	335/28814	0.0348788	Iqsec2/Gfap/Cacng7/Prrt1/Mpp2/Grik2/Ptk2b	7			BP	GO:0035455	response to interferon-alpha	3/126	31/28814	0.000335558	Ifi204/Ifit1/Oas1a	3
BP	GO:0031532	actin cytoskeleton reorganization	2/29	114/28814	0.00587501	S100a9/Gpr65	2			BP	GO:0022604	regulation of cell morphogenesis	7/263	338/28814	0.0363224	Ermn/Vamp7/Cdc42ep1/Palm/Cacng7/Arhgap15/Ptk2b	7			BP	GO:0070588	calcium ion transmembrane transport	7/126	300/28814	0.000363198	Trpc6/Ntsr1/Chd7/Cxcl10/Ptpn22/Ramp3/Kcne2	7
BP	GO:0070661	leukocyte proliferation	2022-03-29	368/28814	0.00590256	Gpnmb/Cd74/Lgals3	3			BP	GO:0002828	regulation of type 2 immune response	2/263	33/28814	0.0363964	Nlrp3/Rara	2			BP	GO:0034341	response to interferon-gamma	5/126	139/28814	0.000371854	Casp1/Ccl5/Gbp6/Ccl3/Ccl4	5
BP	GO:0032652	regulation of interleukin-1 production	2/29	116/28814	0.00607634	Isl1/Ccl3	2			BP	GO:0007059	chromosome segregation	7/263	340/28814	0.0373064	Birc5/Cenpc1/Smarca5/Gem/Esco1/Axin2/Mei4	7			BP	GO:0032102	negative regulation of response to external stimulus	8/126	403/28814	0.000408514	Ifi204/Oas1a/Cst7/Slc6a3/Ltf/Il22/Il20rb/Arg2	8
BP	GO:0046879	hormone secretion	2022-03-29	372/28814	0.0060813	Isl1/Spp1/Trh	3			BP	GO:0002262	myeloid cell homeostasis	5/263	201/28814	0.0376503	Sp3/Cfh/G6pd2/Bak1/Etv2	5			BP	GO:0042471	ear morphogenesis	5/126	143/28814	0.000423491	Tcap/Frzb/Chd7/Foxg1/Gbx2	5
BP	GO:0042060	wound healing	2022-03-29	374/28814	0.00617188	S100a9/Clec7a/C3	3			BP	GO:0046578	regulation of Ras protein signal transduction	5/263	201/28814	0.0376503	Iqsec2/Dennd4c/Rasip1/Gpr35/Trim67	5			BP	GO:0070228	regulation of lymphocyte apoptotic process	4/126	80/28814	0.000426438	Rorc/Ccl5/Lgals3/Arg2	4
BP	GO:0050764	regulation of phagocytosis	2/29	119/28814	0.00638419	Clec7a/C3	2			BP	GO:0015918	sterol transport	3/263	81/28814	0.0381144	Lcat/Cyp8b1/Gramd1c	3			BP	GO:0002237	response to molecule of bacterial origin	8/126	407/28814	0.000436053	Casp1/Ccl5/Gbp6/S100a8/Cxcl10/S100a9/Ltf/Ptpn22	8
BP	GO:0009914	hormone transport	2022-03-29	380/28814	0.00644848	Isl1/Spp1/Trh	3			BP	GO:0010758	regulation of macrophage chemotaxis	2/263	34/28814	0.038443	Stap1/Ptk2b	2			BP	GO:0036037	CD8-positive, alpha-beta T cell activation	3/126	34/28814	0.00044246	Eomes/Crtam/Ptpn22	3
BP	GO:0032612	interleukin-1 production	2/29	122/28814	0.00669904	Isl1/Ccl3	2			BP	GO:0050911	detection of chemical stimulus involved in sensory perception of smell	2/263	34/28814	0.038443	Olfr15/Olfr1507	2			BP	GO:0003407	neural retina development	4/126	81/28814	0.000447085	Lhx1/Neurod1/Dlx2/Dlx1	4
BP	GO:0002286	T cell activation involved in immune response	2/29	124/28814	0.00691282	Cd74/Lgals3	2			BP	GO:0099560	synaptic membrane adhesion	2/263	34/28814	0.038443	Lrrc4b/Mdga1	2			BP	GO:0006936	muscle contraction	7/126	314/28814	0.000476852	Comp/Tcap/Npy2r/Pkp2/Mybpc1/Arg2/Kcne2	7
BP	GO:0090277	positive regulation of peptide hormone secretion	2/29	124/28814	0.00691282	Isl1/Trh	2			BP	GO:1901020	negative regulation of calcium ion transmembrane transporter activity	2/263	34/28814	0.038443	Gem/Gpr35	2			BP	GO:0001702	gastrulation with mouth forming second	3/126	35/28814	0.0004824	Lhx1/Foxa2/Dact1	3
BP	GO:1901214	regulation of neuron death	2022-03-29	392/28814	0.00702373	Isl1/Gpnmb/Ccl3	3			BP	GO:0051303	establishment of chromosome localization	3/263	82/28814	0.0393035	Birc5/Cenpc1/Gem	3			BP	GO:0070374	positive regulation of ERK1 and ERK2 cascade	6/126	227/28814	0.000502106	Ccl5/Ccl3/Gpnmb/Ccl4/Ptpn22/Ramp3	6
BP	GO:0043280	positive regulation of cysteine-type endopeptidase activity involved in apoptotic process	2/29	127/28814	0.00723925	S100a9/S100a8	2			BP	GO:0014002	astrocyte development	2/263	35/28814	0.0405326	Gfap/S100a8	2			BP	GO:0007568	aging	4/126	84/28814	0.000513297	Comp/Ifi27l2a/Slc18a2/Krt25	4
BP	GO:0030900	forebrain development	2022-03-29	398/28814	0.00732249	Isl1/Lhx8/Rax	3			BP	GO:0016339	calcium-dependent cell-cell adhesion via plasma membrane cell adhesion molecules	2/263	35/28814	0.0405326	Cdh19/Pcdh1	2			BP	GO:0009410	response to xenobiotic stimulus	7/126	325/28814	0.000584712	Casp1/Rorc/Ccl4/Slc18a2/Cyp2e1/Kcne2/Lcn2	7
BP	GO:0033559	unsaturated fatty acid metabolic process	2/29	133/28814	0.00791276	Cyp2e1/Cd74	2			BP	GO:0045987	positive regulation of smooth muscle contraction	2/263	35/28814	0.0405326	Tbxa2r/Myocd	2			BP	GO:0009952	anterior/posterior pattern specification	6/126	235/28814	0.000602222	Tcap/Lhx1/Foxa2/Neurod1/Gbx2/Fezf2	6
BP	GO:0061041	regulation of wound healing	2/29	133/28814	0.00791276	S100a9/Clec7a	2			BP	GO:0009855	determination of bilateral symmetry	4/263	141/28814	0.0406273	Alg5/Nbl1/Tbc1d32/Cep290	4			BP	GO:1904427	positive regulation of calcium ion transmembrane transport	4/126	89/28814	0.000638712	Ntsr1/Cxcl10/Ramp3/Kcne2	4
BP	GO:0002761	regulation of myeloid leukocyte differentiation	2/29	138/28814	0.00849482	Cd74/Ccl3	2			BP	GO:0050863	regulation of T cell activation	7/263	348/28814	0.0414176	Bmi1/Slfn1/Nlrp3/Cyp26b1/Ripk3/Vtcn1/Rara	7			BP	GO:0002791	regulation of peptide secretion	6/126	239/28814	0.000657761	Ccl5/Foxa2/Npy2r/S100a8/Chd7/S100a9	6
BP	GO:0019221	cytokine-mediated signaling pathway	2022-03-29	421/28814	0.00853742	Cd74/Ccl3/Ccl8	3			BP	GO:0006997	nucleus organization	4/263	142/28814	0.0415169	Neat1/Dmpk/Smarca5/Ubxn2a	4			BP	GO:0045667	regulation of osteoblast differentiation	5/126	158/28814	0.000666509	Ostn/Ifi204/Gdf10/Ltf/Ucma	5
BP	GO:0071887	leukocyte apoptotic process	2/29	141/28814	0.00885306	Cd74/Lgals3	2			BP	GO:0009799	specification of symmetry	4/263	142/28814	0.0415169	Alg5/Nbl1/Tbc1d32/Cep290	4			BP	GO:0031348	negative regulation of defense response	6/126	241/28814	0.000686979	Ifi204/Oas1a/Cst7/Il22/Il20rb/Arg2	6
BP	GO:0048880	sensory system development	2022-03-29	428/28814	0.00892939	Isl1/C3/Rax	3			BP	GO:0002260	lymphocyte homeostasis	3/263	84/28814	0.0417378	Pmaip1/Ripk3/Bak1	3			BP	GO:0046651	lymphocyte proliferation	7/126	335/28814	0.000698826	Ccl5/Lgals3/Gpnmb/Crtam/Il20rb/Ptpn22/Arg2	7
BP	GO:0006690	icosanoid metabolic process	2/29	142/28814	0.00897397	Cyp2e1/Cd74	2			BP	GO:0050000	chromosome localization	3/263	84/28814	0.0417378	Birc5/Cenpc1/Gem	3			BP	GO:0090087	regulation of peptide transport	6/126	242/28814	0.00070196	Ccl5/Foxa2/Npy2r/S100a8/Chd7/S100a9	6
BP	GO:0050728	negative regulation of inflammatory response	2/29	144/28814	0.009218	Isl1/Cst7	2			BP	GO:0048588	developmental cell growth	6/263	277/28814	0.0423494	Islr2/Rgma/Cacng7/G6pd2/Sema6c/Myocd	6			BP	GO:0030431	sleep	3/126	40/28814	0.000716697	Casp1/Npy2r/Hcrt	3
BP	GO:0002697	regulation of immune effector process	2022-03-29	436/28814	0.00939017	C3/Cd74/Lgals3	3			BP	GO:0033044	regulation of chromosome organization	5/263	208/28814	0.0425682	Lig4/Birc5/Smarca5/Ino80b/Axin2	5			BP	GO:1905332	positive regulation of morphogenesis of an epithelium	3/126	40/28814	0.000716697	Lhx1/Itgax/Lcn2	3
BP	GO:0042692	muscle cell differentiation	2022-03-29	438/28814	0.00950752	Isl1/C3/Ccl8	3			BP	GO:0006623	protein targeting to vacuole	2/263	36/28814	0.0426641	Vamp7/Zfyve16	2			BP	GO:0050672	negative regulation of lymphocyte proliferation	4/126	92/28814	0.000723603	Gpnmb/Crtam/Il20rb/Arg2	4
BP	GO:0070997	neuron death	2022-03-29	438/28814	0.00950752	Isl1/Gpnmb/Ccl3	3			BP	GO:0090312	positive regulation of protein deacetylation	2/263	36/28814	0.0426641	Smarca5/Ripk3	2			BP	GO:0060079	excitatory postsynaptic potential	4/126	92/28814	0.000723603	Npy2r/Stx1a/Cbln1/Hcrt	4
BP	GO:0030099	myeloid cell differentiation	2022-03-29	439/28814	0.00956651	Cd74/Alas2/Ccl3	3			BP	GO:0001933	negative regulation of protein phosphorylation	7/263	352/28814	0.0435794	Chordc1/Hspa4/Slfn1/Rasip1/Myocd/Taf7/Bak1	7			BP	GO:0032943	mononuclear cell proliferation	7/126	339/28814	0.000749135	Ccl5/Lgals3/Gpnmb/Crtam/Il20rb/Ptpn22/Arg2	7
BP	GO:0006639	acylglycerol metabolic process	2/29	147/28814	0.0095896	Cyp2e1/C3	2			BP	GO:0009954	proximal/distal pattern formation	2/263	37/28814	0.0448366	Wnt8a/Cyp26b1	2			BP	GO:0032945	negative regulation of mononuclear cell proliferation	4/126	93/28814	0.000753589	Gpnmb/Crtam/Il20rb/Arg2	4
BP	GO:0006638	neutral lipid metabolic process	2/29	149/28814	0.00984101	Cyp2e1/C3	2			BP	GO:0043516	regulation of DNA damage response, signal transduction by p53 class mediator	2/263	37/28814	0.0448366	Zfp385a/Pmaip1	2			BP	GO:0071216	cellular response to biotic stimulus	7/126	340/28814	0.000762149	Casp1/Ccl5/Gbp6/Clec7a/Cxcl10/Ltf/Ptpn22	7
BP	GO:2001056	positive regulation of cysteine-type endopeptidase activity	2/29	149/28814	0.00984101	S100a9/S100a8	2			BP	GO:0031341	regulation of cell killing	4/263	146/28814	0.0451855	Cfh/Stap1/Serpinb9c/Ripk3	4			BP	GO:0001504	neurotransmitter uptake	3/126	41/28814	0.000770819	Slc6a3/Slc18a2/Slc1a6	3
BP	GO:0006631	fatty acid metabolic process	2022-03-29	446/28814	0.00998553	Cyp2e1/C3/Cd74	3			BP	GO:0042267	natural killer cell mediated cytotoxicity	3/263	87/28814	0.0455281	Vamp7/Serpinb9c/Gzmn	3			BP	GO:1903037	regulation of leukocyte cell-cell adhesion	7/126	343/28814	0.000802271	Ccl5/Lgals3/Gpnmb/Crtam/Il20rb/Ptpn22/Arg2	7
BP	GO:0002604	regulation of dendritic cell antigen processing and presentation	2022-01-29	10/28814	0.0100206	Cd74	1			BP	GO:0045995	regulation of embryonic development	3/263	87/28814	0.0455281	Lama4/Nlrp5/Ino80b	3			BP	GO:0032651	regulation of interleukin-1 beta production	4/126	95/28814	0.00081618	Casp1/Ifi204/Ccl3/Arg2	4
BP	GO:0010624	regulation of Schwann cell proliferation	2022-01-29	10/28814	0.0100206	Gfap	1			BP	GO:0010469	regulation of signaling receptor activity	4/263	147/28814	0.0461302	Cnih2/Cacng7/Prrt1/Ptk2b	4			BP	GO:0061053	somite development	4/126	95/28814	0.00081618	Tcap/Frzb/Lhx1/Foxa2	4
BP	GO:0014062	regulation of serotonin secretion	2022-01-29	10/28814	0.0100206	Lgals3	1			BP	GO:0021799	cerebral cortex radially oriented cell migration	2/263	38/28814	0.0470492	Cdk5r2/Mdga1	2			BP	GO:0002934	desmosome organization	2/126	10/28814	0.000834315	Pkp2/Pkp3	2
BP	GO:0014883	transition between fast and slow fiber	2022-01-29	10/28814	0.0100206	Tnnc1	1			BP	GO:0045622	regulation of T-helper cell differentiation	2/263	38/28814	0.0470492	Nlrp3/Rara	2			BP	GO:0021877	forebrain neuron fate commitment	2/126	10/28814	0.000834315	Tbr1/Fezf2	2
BP	GO:0021520	spinal cord motor neuron cell fate specification	2022-01-29	10/28814	0.0100206	Isl1	1			BP	GO:1901385	regulation of voltage-gated calcium channel activity	2/263	38/28814	0.0470492	Gem/Gpr35	2			BP	GO:0090009	primitive streak formation	2/126	10/28814	0.000834315	Lhx1/Foxa2	2
BP	GO:0030049	muscle filament sliding	2022-01-29	10/28814	0.0100206	Tnnc1	1			BP	GO:1905606	regulation of presynapse assembly	2/263	38/28814	0.0470492	Lrrc4b/Mdga1	2			BP	GO:1902732	positive regulation of chondrocyte proliferation	2/126	10/28814	0.000834315	Comp/Ltf	2
BP	GO:0060926	cardiac pacemaker cell development	2022-01-29	10/28814	0.0100206	Isl1	1			BP	GO:0002697	regulation of immune effector process	8/263	436/28814	0.0477796	Vamp7/Cfh/Stap1/Serpinb9c/Nlrp3/Ripk3/Rara/Spink5	8			BP	GO:0034764	positive regulation of transmembrane transport	6/126	253/28814	0.000884012	Trpc6/Ntsr1/Cxcl10/Ramp3/Kcne2/Lcn2	6
BP	GO:0098883	synapse pruning	2022-01-29	10/28814	0.0100206	C3	1			BP	GO:0055007	cardiac muscle cell differentiation	4/263	149/28814	0.0480522	G6pd2/Myh6/Myocd/Rara	4			BP	GO:0042063	gliogenesis	7/126	350/28814	0.000902399	Eomes/Ccl3/S100a8/S100a9/Dlx2/Dlx1/Foxg1	7
BP	GO:1903027	regulation of opsonization	2022-01-29	10/28814	0.0100206	C3	1			BP	GO:0045638	negative regulation of myeloid cell differentiation	3/263	89/28814	0.0481465	Lrrc17/Ptk2b/Rara	3			BP	GO:0070664	negative regulation of leukocyte proliferation	4/126	98/28814	0.000916818	Gpnmb/Crtam/Il20rb/Arg2	4
BP	GO:0003231	cardiac ventricle development	2/29	151/28814	0.0100954	Isl1/Tnnc1	2			BP	GO:0051924	regulation of calcium ion transport	6/263	287/28814	0.0487887	Gem/G6pd2/Ccr1/Ptk2b/Gpr35/Bak1	6			BP	GO:0015850	organic hydroxy compound transport	6/126	255/28814	0.000920692	Lgals3/Npy2r/Stx1a/Slc6a3/Slc18a2/Kcne2	6
BP	GO:0003206	cardiac chamber morphogenesis	2/29	152/28814	0.0102236	Isl1/Tnnc1	2			BP	GO:0042692	muscle cell differentiation	8/263	438/28814	0.0488338	Cfh/Dmpk/Tmod4/G6pd2/Cyp26b1/Myh6/Myocd/Rara	8			BP	GO:1904064	positive regulation of cation transmembrane transport	5/126	170/28814	0.000926176	Ntsr1/Cxcl10/Ramp3/Kcne2/Lcn2	5
BP	GO:0031099	regeneration	2/29	156/28814	0.0107439	Gfap/9630013A20Rik	2			BP	GO:0002335	mature B cell differentiation	2/263	39/28814	0.049301	Lfng/Ptk2b	2			BP	GO:0007411	axon guidance	6/126	258/28814	0.000977899	Lhx1/Foxg1/Tbr1/Robo3/Gbx2/Fezf2	6
BP	GO:0002687	positive regulation of leukocyte migration	2/29	157/28814	0.0108758	Cd74/Lgals3	2			BP	GO:0021983	pituitary gland development	2/263	39/28814	0.049301	Ghrhr/Prop1	2			BP	GO:0016032	viral process	7/126	355/28814	0.00097977	Ccl5/Ifi204/Oas1a/Ch25h/Oasl2/Ltf/Trim62	7
BP	GO:0003139	secondary heart field specification	2022-01-29	11/28814	0.0110174	Isl1	1			BP	GO:0002228	natural killer cell mediated immunity	3/263	90/28814	0.0494829	Vamp7/Serpinb9c/Gzmn	3			BP	GO:0097485	neuron projection guidance	6/126	259/28814	0.000997563	Lhx1/Foxg1/Tbr1/Robo3/Gbx2/Fezf2	6
BP	GO:0003266	regulation of secondary heart field cardioblast proliferation	2022-01-29	11/28814	0.0110174	Isl1	1			BP	GO:0006835	dicarboxylic acid transport	3/263	90/28814	0.0494829	Slc17a7/Gfap/Slc26a7	3			BP	GO:0045862	positive regulation of proteolysis	7/126	357/28814	0.00101214	Casp1/Casp12/Ifi204/St18/S100a8/S100a9/Kcne2	7
BP	GO:0021559	trigeminal nerve development	2022-01-29	11/28814	0.0110174	Isl1	1			CC	GO:0099634	postsynaptic specialization membrane	6/262	85/28739	0.000129833	Iqsec2/Cacng7/Prrt1/Mpp2/Lrrc4b/Glra4	6			BP	GO:0034145	positive regulation of toll-like receptor 4 signaling pathway	2/126	11/28814	0.0010168	Ltf/Ptpn22	2
BP	GO:0030643	cellular phosphate ion homeostasis	2022-01-29	11/28814	0.0110174	Spp1	1			CC	GO:0098839	postsynaptic density membrane	5/262	60/28739	0.00021987	Iqsec2/Cacng7/Prrt1/Mpp2/Lrrc4b	5			BP	GO:0032611	interleukin-1 beta production	4/126	101/28814	0.00102589	Casp1/Ifi204/Ccl3/Arg2	4
BP	GO:0036462	TRAIL-activated apoptotic signaling pathway	2022-01-29	11/28814	0.0110174	Atf3	1			CC	GO:0034451	centriolar satellite	6/262	109/28739	0.00050131	Lrif1/Klhl4/Upf3b/Ccdc57/G6pd2/Cep290	6			BP	GO:0045861	negative regulation of proteolysis	7/126	358/28814	0.00102864	Ifi204/Cst7/Timp1/Spink2/Ltf/Ngp/Spink8	7
BP	GO:0060020	Bergmann glial cell differentiation	2022-01-29	11/28814	0.0110174	Gfap	1			CC	GO:0008328	ionotropic glutamate receptor complex	4/262	44/28739	0.000688044	Cnih2/Cacng7/Grik2/Ptk2b	4			BP	GO:0034142	toll-like receptor 4 signaling pathway	3/126	46/28814	0.00108033	Oas1a/Ltf/Ptpn22	3
BP	GO:0060920	cardiac pacemaker cell differentiation	2022-01-29	11/28814	0.0110174	Isl1	1			CC	GO:0098878	neurotransmitter receptor complex	4/262	46/28739	0.000815387	Cnih2/Cacng7/Grik2/Ptk2b	4			BP	GO:0007626	locomotory behavior	6/126	265/28814	0.00112202	Foxa2/Ntsr1/Chd7/Slc6a3/Slc18a2/Fezf2	6
BP	GO:0072502	cellular trivalent inorganic anion homeostasis	2022-01-29	11/28814	0.0110174	Spp1	1			CC	GO:0045211	postsynaptic membrane	9/262	273/28739	0.000957992	Iqsec2/Cnih2/Cacng7/Prrt1/Mpp2/Grik2/Lrrc4b/Glra4/Gabrq	9			BP	GO:0070227	lymphocyte apoptotic process	4/126	104/28814	0.00114378	Rorc/Ccl5/Lgals3/Arg2	4
BP	GO:1990440	positive regulation of transcription from RNA polymerase II promoter in response to endoplasmic reticulum stress	2022-01-29	11/28814	0.0110174	Atf3	1			CC	GO:0099572	postsynaptic specialization	10/262	352/28739	0.0015607	Iqsec2/Cnih2/Palm/Cacng7/Prrt1/Mpp2/Grik2/Lrrc4b/Glra4/Ptk2b	10			BP	GO:0021772	olfactory bulb development	3/126	47/28814	0.00115032	Eomes/Chd7/Dlx2	3
BP	GO:2001280	positive regulation of unsaturated fatty acid biosynthetic process	2022-01-29	11/28814	0.0110174	Cd74	1			CC	GO:0030175	filopodium	5/262	99/28739	0.00215999	Ermn/Vamp7/Ap2a1/Palm/Fscn3	5			BP	GO:0051346	negative regulation of hydrolase activity	7/126	366/28814	0.0011684	Ifi204/Cst7/Timp1/Spink2/Ltf/Ngp/Spink8	7
BP	GO:0006914	autophagy	2022-03-29	464/28814	0.0111119	Gfap/S100a9/S100a8	3			CC	GO:0030141	secretory granule	11/262	432/28739	0.00219116	Tbxa2r/Vamp7/Ap2a1/Dennd4c/Nlrp5/Eqtn/Iqub/Ghrhr/Rph3al/Napsa/Spink5	11			BP	GO:0071466	cellular response to xenobiotic stimulus	5/126	180/28814	0.00119462	Rorc/Ccl4/Slc18a2/Cyp2e1/Kcne2	5
BP	GO:0061919	process utilizing autophagic mechanism	2022-03-29	464/28814	0.0111119	Gfap/S100a9/S100a8	3			CC	GO:0097060	synaptic membrane	10/262	390/28739	0.00326939	Iqsec2/Cnih2/Palm/Cacng7/Prrt1/Mpp2/Grik2/Lrrc4b/Glra4/Gabrq	10			BP	GO:0070661	leukocyte proliferation	7/126	368/28814	0.00120556	Ccl5/Lgals3/Gpnmb/Crtam/Il20rb/Ptpn22/Arg2	7
BP	GO:0002821	positive regulation of adaptive immune response	2/29	159/28814	0.0111418	C3/Cd74	2			CC	GO:0014069	postsynaptic density	9/262	330/28739	0.00346354	Iqsec2/Cnih2/Palm/Cacng7/Prrt1/Mpp2/Grik2/Lrrc4b/Ptk2b	9			BP	GO:0090394	negative regulation of excitatory postsynaptic potential	2/126	12/28814	0.00121667	Npy2r/Cbln1	2
BP	GO:0006865	amino acid transport	2/29	160/28814	0.0112758	Gfap/Trh	2			CC	GO:0032279	asymmetric synapse	9/262	339/28739	0.00412646	Iqsec2/Cnih2/Palm/Cacng7/Prrt1/Mpp2/Grik2/Lrrc4b/Ptk2b	9			BP	GO:1902667	regulation of axon guidance	2/126	12/28814	0.00121667	Tbr1/Fezf2	2
BP	GO:0022407	regulation of cell-cell adhesion	2022-03-29	468/28814	0.0113719	Gpnmb/Cd74/Lgals3	3			CC	GO:0034702	ion channel complex	8/262	294/28739	0.00579932	Cnih2/Kcna7/Cacng7/Grik2/Micu3/Glra4/Ptk2b/Gabrq	8			BP	GO:0048246	macrophage chemotaxis	3/126	48/28814	0.00122312	Ccl5/Ccl3/Lgals3	3
BP	GO:0009755	hormone-mediated signaling pathway	2/29	164/28814	0.0118191	Isl1/Trh	2			CC	GO:0098984	neuron to neuron synapse	9/262	361/28739	0.0061662	Iqsec2/Cnih2/Palm/Cacng7/Prrt1/Mpp2/Grik2/Lrrc4b/Ptk2b	9			BP	GO:0060041	retina development in camera-type eye	5/126	181/28814	0.00122432	Lhx1/Neurod1/Chd7/Dlx2/Dlx1	5
BP	GO:0050714	positive regulation of protein secretion	2/29	165/28814	0.0119567	Isl1/Trh	2			CC	GO:0098802	plasma membrane signaling receptor complex	6/262	190/28739	0.00813508	Itgb8/Cnih2/Cacng7/Grik2/Cntfr/Ptk2b	6			BP	GO:0110149	regulation of biomineralization	4/126	106/28814	0.00122745	Ostn/Comp/Dmp1/Ucma	4
BP	GO:0002579	positive regulation of antigen processing and presentation	2022-01-29	12/28814	0.0120131	Cd74	1			CC	GO:0042599	lamellar body	2/262	16/28739	0.00913244	Napsa/Spink5	2			BP	GO:0046879	hormone secretion	7/126	372/28814	0.00128267	Ccl5/Exoc3l/Foxa2/Neurod1/Stx1a/Chd7/Slc18a2	7
BP	GO:0002885	positive regulation of hypersensitivity	2022-01-29	12/28814	0.0120131	C3	1			CC	GO:0070603	SWI/SNF superfamily-type complex	4/262	90/28739	0.0093518	Actl6b/Smarca5/Ino80b/Dek	4			BP	GO:0089718	amino acid import across plasma membrane	3/126	49/28814	0.00129875	Ntsr1/Arg2/Slc1a6	3
BP	GO:0003263	cardioblast proliferation	2022-01-29	12/28814	0.0120131	Isl1	1			CC	GO:1904949	ATPase complex	4/262	92/28739	0.0100837	Actl6b/Smarca5/Ino80b/Dek	4			BP	GO:0071356	cellular response to tumor necrosis factor	5/126	185/28814	0.00134859	Casp1/Ccl5/Ccl3/St18/Ccl4	5
BP	GO:0003264	regulation of cardioblast proliferation	2022-01-29	12/28814	0.0120131	Isl1	1			CC	GO:0030285	integral component of synaptic vesicle membrane	2/262	19/28739	0.0127822	Atp6v0a1/Slc17a7	2			BP	GO:0021988	olfactory lobe development	3/126	50/28814	0.00137726	Eomes/Chd7/Dlx2	3
BP	GO:0010002	cardioblast differentiation	2022-01-29	12/28814	0.0120131	Isl1	1			CC	GO:1905286	serine-type peptidase complex	2/262	19/28739	0.0127822	Cfh/Proc	2			BP	GO:0046631	alpha-beta T cell activation	5/126	186/28814	0.00138107	Rorc/Eomes/Crtam/Ptpn22/Arg2	5
BP	GO:0014010	Schwann cell proliferation	2022-01-29	12/28814	0.0120131	Gfap	1			CC	GO:1905370	serine-type endopeptidase complex	2/262	19/28739	0.0127822	Cfh/Proc	2			BP	GO:0010951	negative regulation of endopeptidase activity	5/126	187/28814	0.00141411	Ifi204/Cst7/Timp1/Spink2/Ltf	5
BP	GO:0031392	regulation of prostaglandin biosynthetic process	2022-01-29	12/28814	0.0120131	Cd74	1			CC	GO:0035145	exon-exon junction complex	2/262	22/28739	0.0169608	Pnn/Upf3b	2			BP	GO:0016485	protein processing	6/126	278/28814	0.00143234	Casp1/Comp/Casp12/Ifi204/Cst7/Corin	6
BP	GO:0033275	actin-myosin filament sliding	2022-01-29	12/28814	0.0120131	Tnnc1	1			CC	GO:0034703	cation channel complex	6/262	224/28739	0.01718	Cnih2/Kcna7/Cacng7/Grik2/Micu3/Ptk2b	6			BP	GO:0032650	regulation of interleukin-1 alpha production	2/126	13/28814	0.00143377	Casp1/Il16	2
BP	GO:0042447	hormone catabolic process	2022-01-29	12/28814	0.0120131	Spp1	1			CC	GO:0098858	actin-based cell projection	6/262	229/28739	0.0189294	Ermn/Vamp7/Ap2a1/Palm/Fscn2/Fscn3	6			BP	GO:0010522	regulation of calcium ion transport into cytosol	4/126	111/28814	0.00145521	Ntsr1/Chd7/Cxcl10/Ramp3	4
BP	GO:0046598	positive regulation of viral entry into host cell	2022-01-29	12/28814	0.0120131	Cd74	1			CC	GO:0098948	intrinsic component of postsynaptic specialization membrane	3/262	63/28739	0.0199075	Mpp2/Lrrc4b/Glra4	3			BP	GO:0021549	cerebellum development	4/126	111/28814	0.00145521	Lhx1/Neurod1/Cbln1/Gbx2	4
BP	GO:0048934	peripheral nervous system neuron differentiation	2022-01-29	12/28814	0.0120131	Isl1	1			CC	GO:0031307	integral component of mitochondrial outer membrane	2/262	24/28739	0.0200248	Dmpk/Bak1	2			BP	GO:0032642	regulation of chemokine production	4/126	111/28814	0.00145521	Ccl5/Oas1a/Il16/Arg2	4
BP	GO:0048935	peripheral nervous system neuron development	2022-01-29	12/28814	0.0120131	Isl1	1			CC	GO:1902495	transmembrane transporter complex	8/262	372/28739	0.0214158	Cnih2/Kcna7/Cacng7/Grik2/Micu3/Glra4/Ptk2b/Gabrq	8			BP	GO:0008038	neuron recognition	3/126	51/28814	0.0014587	Foxg1/Robo3/Fezf2	3
BP	GO:0060907	positive regulation of macrophage cytokine production	2022-01-29	12/28814	0.0120131	Cd74	1			CC	GO:0031306	intrinsic component of mitochondrial outer membrane	2/262	25/28739	0.021637	Dmpk/Bak1	2			BP	GO:0050777	negative regulation of immune response	5/126	189/28814	0.00148195	Ifi204/Oas1a/Lgals3/Il20rb/Arg2	5
BP	GO:0061684	chaperone-mediated autophagy	2022-01-29	12/28814	0.0120131	Gfap	1			CC	GO:0098563	intrinsic component of synaptic vesicle membrane	2/262	25/28739	0.021637	Atp6v0a1/Slc17a7	2			BP	GO:0051954	positive regulation of amine transport	3/126	52/28814	0.00154309	Npy2r/Ntsr1/Stx1a	3
BP	GO:0075294	positive regulation by symbiont of entry into host	2022-01-29	12/28814	0.0120131	Cd74	1			CC	GO:0005938	cell cortex	7/262	305/28739	0.0223736	Anln/Ermn/Iqsec2/Nlrp5/Olfr15/Ptk2b/Spink5	7			BP	GO:0070229	negative regulation of lymphocyte apoptotic process	3/126	52/28814	0.00154309	Rorc/Ccl5/Arg2	3
BP	GO:1902166	negative regulation of intrinsic apoptotic signaling pathway in response to DNA damage by p53 class mediator	2022-01-29	12/28814	0.0120131	Cd74	1			CC	GO:0031225	anchored component of membrane	5/262	181/28739	0.0254784	Rgma/Mpp2/Cntfr/Vtcn1/Mdga1	5			BP	GO:2000106	regulation of leukocyte apoptotic process	4/126	113/28814	0.00155404	Rorc/Ccl5/Lgals3/Arg2	4
BP	GO:0006910	phagocytosis, recognition	2/29	166/28814	0.0120951	Clec7a/C3	2			CC	GO:1990351	transporter complex	8/262	393/28739	0.0284468	Cnih2/Kcna7/Cacng7/Grik2/Micu3/Glra4/Ptk2b/Gabrq	8			BP	GO:0051606	detection of stimulus	6/126	283/28814	0.0015677	Tcap/Clec7a/Crtam/Foxa2/Ntsr1/Pcp2	6
BP	GO:0032675	regulation of interleukin-6 production	2/29	166/28814	0.0120951	Isl1/Cd74	2			CC	GO:0032281	AMPA glutamate receptor complex	2/262	29/28739	0.0285945	Cnih2/Cacng7	2			BP	GO:0031532	actin cytoskeleton reorganization	4/126	114/28814	0.00160517	Gpr65/Fgf7/Nrk/S100a9	4
BP	GO:1905952	regulation of lipid localization	2/29	167/28814	0.0122341	Spp1/C3	2			CC	GO:0005721	pericentric heterochromatin	2/262	31/28739	0.0323641	Cenpc1/Smarca5	2			BP	GO:0032525	somite rostral/caudal axis specification	2/126	14/28814	0.00166795	Lhx1/Foxa2	2
BP	GO:0010950	positive regulation of endopeptidase activity	2/29	170/28814	0.0126554	S100a9/S100a8	2			CC	GO:0005876	spindle microtubule	3/262	79/28739	0.0356842	Birc5/Dynlt3/Ccdc57	3			BP	GO:0032610	interleukin-1 alpha production	2/126	14/28814	0.00166795	Casp1/Il16	2
BP	GO:2001236	regulation of extrinsic apoptotic signaling pathway	2/29	170/28814	0.0126554	Atf3/Lgals3	2			CC	GO:0030672	synaptic vesicle membrane	3/262	81/28739	0.0379996	Atp6v0a1/Slc17a7/Prrt1	3			BP	GO:0045188	regulation of circadian sleep/wake cycle, non-REM sleep	2/126	14/28814	0.00166795	Casp1/Npy2r	2
BP	GO:0007389	pattern specification process	2022-03-29	490/28814	0.0128648	Isl1/C3/Rax	3			CC	GO:0099501	exocytic vesicle membrane	3/262	81/28739	0.0379996	Atp6v0a1/Slc17a7/Prrt1	3			BP	GO:0045938	positive regulation of circadian sleep/wake cycle, sleep	2/126	14/28814	0.00166795	Casp1/Npy2r	2
BP	GO:1903829	positive regulation of protein localization	2022-03-29	491/28814	0.0129352	Isl1/Trh/Lgals3	3			CC	GO:0098936	intrinsic component of postsynaptic membrane	3/262	89/28739	0.0480045	Mpp2/Lrrc4b/Glra4	3			BP	GO:0051952	regulation of amine transport	4/126	116/28814	0.00171091	Npy2r/Ntsr1/Stx1a/Arg2	4
BP	GO:0007596	blood coagulation	2/29	172/28814	0.0129398	S100a9/C3	2			CC	GO:0030667	secretory granule membrane	3/262	90/28739	0.0493374	Vamp7/Eqtn/Rph3al	3			BP	GO:0098659	inorganic cation import across plasma membrane	4/126	116/28814	0.00171091	Ramp3/Slc5a1/Kcne2/Lcn2	4
BP	GO:0009404	toxin metabolic process	2022-01-29	13/28814	0.0130079	Fmo2	1			MF	GO:0003779	actin binding	12/263	444/28275	0.0010011	Cdk5r2/Anln/Ermn/Tmod4/Ppp1r42/Myh6/Mical2/Fscn2/Fscn3/Fhl3/Myom3/Myo19	12			BP	GO:0099587	inorganic ion import across plasma membrane	4/126	116/28814	0.00171091	Ramp3/Slc5a1/Kcne2/Lcn2	4
BP	GO:0014052	regulation of gamma-aminobutyric acid secretion	2022-01-29	13/28814	0.0130079	Trh	1			MF	GO:0005501	retinoid binding	3/263	34/28275	0.0038474	Rbp2/Cyp26b1/Rara	3			BP	GO:1901214	regulation of neuron death	7/126	392/28814	0.00172803	Casp1/Ccl5/Ccl3/Gpnmb/En2/Dlx1/Lcn2	7
BP	GO:0032650	regulation of interleukin-1 alpha production	2022-01-29	13/28814	0.0130079	Isl1	1			MF	GO:0005230	extracellular ligand-gated ion channel activity	4/263	69/28275	0.00393907	Slc17a7/Grik2/Glra4/Gabrq	4			BP	GO:0001764	neuron migration	5/126	196/28814	0.00173835	Eomes/Lhx1/Foxg1/Robo3/Fezf2	5
BP	GO:0032725	positive regulation of granulocyte macrophage colony-stimulating factor production	2022-01-29	13/28814	0.0130079	Isl1	1			MF	GO:0051015	actin filament binding	7/263	218/28275	0.00445816	Ermn/Tmod4/Myh6/Fscn2/Fscn3/Myom3/Myo19	7			BP	GO:0060562	epithelial tube morphogenesis	7/126	395/28814	0.00180408	Tcap/Lhx1/Itgax/Foxa2/Cxcl10/Gbx2/Lcn2	7
BP	GO:0071863	regulation of cell proliferation in bone marrow	2022-01-29	13/28814	0.0130079	Lgals3	1			MF	GO:0005231	excitatory extracellular ligand-gated ion channel activity	3/263	36/28275	0.00452842	Slc17a7/Grik2/Glra4	3			BP	GO:0032602	chemokine production	4/126	118/28814	0.00182139	Ccl5/Oas1a/Il16/Arg2	4
BP	GO:0150079	negative regulation of neuroinflammatory response	2022-01-29	13/28814	0.0130079	Cst7	1			MF	GO:0019840	isoprenoid binding	3/263	37/28275	0.0048945	Rbp2/Cyp26b1/Rara	3			BP	GO:0002832	negative regulation of response to biotic stimulus	4/126	119/28814	0.00187845	Ifi204/Oas1a/Ltf/Arg2	4
BP	GO:0060537	muscle tissue development	2022-03-29	493/28814	0.0130767	Isl1/Tnnc1/Atf3	3			MF	GO:0004869	cysteine-type endopeptidase inhibitor activity	4/263	78/28275	0.00609138	Birc5/Cst8/Serpinb9c/Cst9	4			BP	GO:0009306	protein secretion	7/126	399/28814	0.00190949	Comp/Ccl5/Foxa2/Neurod1/Stx1a/Cbln1/Slc18a2	7
BP	GO:1903034	regulation of response to wounding	2/29	174/28814	0.013227	S100a9/Clec7a	2			MF	GO:0005536	glucose binding	2/263	14/28275	0.00728567	Hkdc1/G6pd2	2			BP	GO:0043090	amino acid import	3/126	56/28814	0.00191107	Ntsr1/Arg2/Slc1a6	3
BP	GO:0007599	hemostasis	2/29	175/28814	0.0133716	S100a9/C3	2			MF	GO:0030021	extracellular matrix structural constituent conferring compression resistance	2/263	14/28275	0.00728567	Spock2/Ogn	2			BP	GO:0042748	circadian sleep/wake cycle, non-REM sleep	2/126	15/28814	0.00191906	Casp1/Npy2r	2
BP	GO:0032635	interleukin-6 production	2/29	175/28814	0.0133716	Isl1/Cd74	2			MF	GO:0005254	chloride channel activity	4/263	83/28275	0.0075703	Slc17a7/Glra4/Slc26a7/Gabrq	4			BP	GO:0060700	regulation of ribonuclease activity	2/126	15/28814	0.00191906	Oas1a/Oasl2	2
BP	GO:0050817	coagulation	2/29	175/28814	0.0133716	S100a9/C3	2			MF	GO:0015276	ligand-gated ion channel activity	5/263	135/28275	0.00872909	Tpcn1/Slc17a7/Grik2/Glra4/Gabrq	5			BP	GO:0098712	L-glutamate import across plasma membrane	2/126	15/28814	0.00191906	Ntsr1/Slc1a6	2
BP	GO:0002866	positive regulation of acute inflammatory response to antigenic stimulus	2022-01-29	14/28814	0.0140017	C3	1			MF	GO:0022834	ligand-gated channel activity	5/263	137/28275	0.00926698	Tpcn1/Slc17a7/Grik2/Glra4/Gabrq	5			BP	GO:0035592	establishment of protein localization to extracellular region	7/126	400/28814	0.00193658	Comp/Ccl5/Foxa2/Neurod1/Stx1a/Cbln1/Slc18a2	7
BP	GO:0008228	opsonization	2022-01-29	14/28814	0.0140017	C3	1			MF	GO:0001972	retinoic acid binding	2/263	16/28275	0.00949069	Cyp26b1/Rara	2			BP	GO:0008037	cell recognition	6/126	297/28814	0.00199877	Clec7a/Lgals3/Crtam/Foxg1/Robo3/Fezf2	6
BP	GO:0030644	cellular chloride ion homeostasis	2022-01-29	14/28814	0.0140017	Spp1	1			MF	GO:0043028	cysteine-type endopeptidase regulator activity involved in apoptotic process	3/263	48/28275	0.01011	Birc5/Serpinb9c/Casp8ap2	3			BP	GO:0034612	response to tumor necrosis factor	5/126	204/28814	0.00206964	Casp1/Ccl5/Ccl3/St18/Ccl4	5
BP	GO:0032610	interleukin-1 alpha production	2022-01-29	14/28814	0.0140017	Isl1	1			MF	GO:0022836	gated channel activity	8/263	323/28275	0.0111154	Tpcn1/Slc17a7/Kcna7/Cacng7/Kcnt2/Grik2/Glra4/Gabrq	8			BP	GO:0071692	protein localization to extracellular region	7/126	406/28814	0.00210542	Comp/Ccl5/Foxa2/Neurod1/Stx1a/Cbln1/Slc18a2	7
BP	GO:0045060	negative thymic T cell selection	2022-01-29	14/28814	0.0140017	Cd74	1			MF	GO:0033293	monocarboxylic acid binding	4/263	93/28275	0.0111959	Rbp2/Cyp26b1/S100a8/Rara	4			BP	GO:0030217	T cell differentiation	6/126	302/28814	0.00217265	Rorc/Eomes/Clec4d/Crtam/Chd7/Ptpn22	6
BP	GO:0071838	cell proliferation in bone marrow	2022-01-29	14/28814	0.0140017	Lgals3	1			MF	GO:0005253	anion channel activity	4/263	94/28275	0.0116101	Slc17a7/Glra4/Slc26a7/Gabrq	4			BP	GO:0002286	T cell activation involved in immune response	4/126	124/28814	0.00218239	Rorc/Eomes/Lgals3/Clec4d	4
BP	GO:0072044	collecting duct development	2022-01-29	14/28814	0.0140017	Spp1	1			MF	GO:0004896	cytokine receptor activity	4/263	97/28275	0.0129113	Il2rb/Ccr1/Cntfr/Gpr35	4			BP	GO:0007512	adult heart development	2/126	16/28814	0.00218695	Tcap/Chd7	2
BP	GO:2000343	positive regulation of chemokine (C-X-C motif) ligand 2 production	2022-01-29	14/28814	0.0140017	Cd74	1			MF	GO:0005201	extracellular matrix structural constituent	5/263	150/28275	0.0133285	Lama4/Spock2/Col9a2/Ogn/Lamb3	5			BP	GO:0010819	regulation of T cell chemotaxis	2/126	16/28814	0.00218695	Ccl5/Cxcl10	2
BP	GO:2001279	regulation of unsaturated fatty acid biosynthetic process	2022-01-29	14/28814	0.0140017	Cd74	1			MF	GO:0099095	ligand-gated anion channel activity	2/263	21/28275	0.0161099	Slc17a7/Glra4	2			BP	GO:0018119	peptidyl-cysteine S-nitrosylation	2/126	16/28814	0.00218695	S100a8/S100a9	2
BP	GO:0010952	positive regulation of peptidase activity	2/29	180/28814	0.0141051	S100a9/S100a8	2			MF	GO:0050840	extracellular matrix binding	3/263	58/28275	0.0168564	Spock2/Bcam/Cd248	3			BP	GO:0042416	dopamine biosynthetic process	2/126	16/28814	0.00218695	Slc6a3/Dao	2
BP	GO:0071356	cellular response to tumor necrosis factor	2/29	185/28814	0.0148558	Ccl3/Ccl8	2			MF	GO:0015108	chloride transmembrane transporter activity	4/263	111/28275	0.0201967	Slc17a7/Glra4/Slc26a7/Gabrq	4			BP	GO:0048715	negative regulation of oligodendrocyte differentiation	2/126	16/28814	0.00218695	Dlx2/Dlx1	2
BP	GO:0006957	complement activation, alternative pathway	2022-01-29	15/28814	0.0149945	C3	1			MF	GO:0005216	ion channel activity	9/263	438/28275	0.0221086	Tpcn1/Slc17a7/Kcna7/Cacng7/Kcnt2/Grik2/Glra4/Slc26a7/Gabrq	9			BP	GO:0051938	L-glutamate import	2/126	16/28814	0.00218695	Ntsr1/Slc1a6	2
BP	GO:0030320	cellular monovalent inorganic anion homeostasis	2022-01-29	15/28814	0.0149945	Spp1	1			MF	GO:0001637	G protein-coupled chemoattractant receptor activity	2/263	25/28275	0.0224615	Ccr1/Gpr35	2			BP	GO:0050832	defense response to fungus	3/126	59/28814	0.00221999	Clec4d/Ltf/Trim62	3
BP	GO:0033147	negative regulation of intracellular estrogen receptor signaling pathway	2022-01-29	15/28814	0.0149945	Isl1	1			MF	GO:0004950	chemokine receptor activity	2/263	25/28275	0.0224615	Ccr1/Gpr35	2			BP	GO:1902475	L-alpha-amino acid transmembrane transport	3/126	59/28814	0.00221999	Ntsr1/Arg2/Slc1a6	3
BP	GO:0033280	response to vitamin D	2022-01-29	15/28814	0.0149945	Spp1	1			MF	GO:0015301	anion:anion antiporter activity	2/263	25/28275	0.0224615	Slc22a19/Slc26a7	2			BP	GO:0071222	cellular response to lipopolysaccharide	6/126	304/28814	0.00224531	Casp1/Ccl5/Gbp6/Cxcl10/Ltf/Ptpn22	6
BP	GO:0043031	negative regulation of macrophage activation	2022-01-29	15/28814	0.0149945	Cst7	1			MF	GO:0140323	solute:anion antiporter activity	2/263	25/28275	0.0224615	Slc22a19/Slc26a7	2			BP	GO:0022037	metencephalon development	4/126	125/28814	0.00224701	Lhx1/Neurod1/Cbln1/Gbx2	4
BP	GO:0043383	negative T cell selection	2022-01-29	15/28814	0.0149945	Cd74	1			MF	GO:0016709	oxidoreductase activity, acting on paired donors, with incorporation or reduction of molecular oxygen, NAD(P)H as one donor, and incorporation of one atom of oxygen	3/263	67/28275	0.0246312	Cyp26b1/Mical2/Cyp8b1	3			BP	GO:0098815	modulation of excitatory postsynaptic potential	3/126	60/28814	0.00232943	Npy2r/Stx1a/Cbln1	3
BP	GO:0060911	cardiac cell fate commitment	2022-01-29	15/28814	0.0149945	Isl1	1			MF	GO:0035035	histone acetyltransferase binding	2/263	27/28275	0.0259632	Myocd/Taf7	2			BP	GO:0043281	regulation of cysteine-type endopeptidase activity involved in apoptotic process	5/126	210/28814	0.00234676	Casp1/Casp12/St18/S100a8/S100a9	5
BP	GO:0097278	complement-dependent cytotoxicity	2022-01-29	15/28814	0.0149945	C3	1			MF	GO:0000146	microfilament motor activity	2/263	28/28275	0.0277916	Myh6/Myo19	2			BP	GO:0043123	positive regulation of I-kappaB kinase/NF-kappaB signaling	4/126	127/28814	0.00238018	Casp1/Clec4d/Ltf/Trim62	4
BP	GO:1902093	positive regulation of flagellated sperm motility	2022-01-29	15/28814	0.0149945	Defb1	1			MF	GO:0031406	carboxylic acid binding	5/263	184/28275	0.0291855	Rbp2/Cyp26b1/S100a8/Glra4/Rara	5			BP	GO:0032731	positive regulation of interleukin-1 beta production	3/126	61/28814	0.00244216	Casp1/Ifi204/Ccl3	3
BP	GO:2000155	positive regulation of cilium-dependent cell motility	2022-01-29	15/28814	0.0149945	Defb1	1			MF	GO:0015267	channel activity	9/263	482/28275	0.037378	Tpcn1/Slc17a7/Kcna7/Cacng7/Kcnt2/Grik2/Glra4/Slc26a7/Gabrq	9			BP	GO:0051047	positive regulation of secretion	7/126	417/28814	0.00244436	Lgals3/Npy2r/Ntsr1/S100a8/Stx1a/S100a9/Prl2c5	7
BP	GO:0010951	negative regulation of endopeptidase activity	2/29	187/28814	0.0151609	Serpina3n/Cst7	2			MF	GO:0022803	passive transmembrane transporter activity	9/263	482/28275	0.037378	Tpcn1/Slc17a7/Kcna7/Cacng7/Kcnt2/Grik2/Glra4/Slc26a7/Gabrq	9			BP	GO:0017014	protein nitrosylation	2/126	17/28814	0.00247146	S100a8/S100a9	2
BP	GO:0042129	regulation of T cell proliferation	2/29	187/28814	0.0151609	Gpnmb/Lgals3	2			MF	GO:0001217	DNA-binding transcription repressor activity	7/263	335/28275	0.0379845	Sp3/Zfp958/Zfp120/Foxp4/Scrt1/Prop1/Rara	7			BP	GO:0015807	L-amino acid transport	3/126	62/28814	0.00255821	Ntsr1/Arg2/Slc1a6	3
BP	GO:1902107	positive regulation of leukocyte differentiation	2/29	189/28814	0.0154686	Cd74/Ccl3	2			MF	GO:0140375	immune receptor activity	4/263	136/28275	0.038516	Il2rb/Ccr1/Cntfr/Gpr35	4			BP	GO:0031663	lipopolysaccharide-mediated signaling pathway	3/126	62/28814	0.00255821	Ccl5/Ltf/Ptpn22	3
BP	GO:1903708	positive regulation of hemopoiesis	2/29	189/28814	0.0154686	Cd74/Ccl3	2			MF	GO:0061134	peptidase regulator activity	6/263	266/28275	0.0387841	Birc5/Cst8/Serpinb9c/Cst9/Casp8ap2/Spink5	6			BP	GO:0001503	ossification	7/126	421/28814	0.00257752	Ostn/Comp/Ifi204/Gdf10/Dmp1/Ltf/Ucma	7
BP	GO:0050796	regulation of insulin secretion	2/29	190/28814	0.0156235	Isl1/Trh	2			MF	GO:0043027	cysteine-type endopeptidase inhibitor activity involved in apoptotic process	2/263	35/28275	0.041936	Birc5/Serpinb9c	2			BP	GO:0007162	negative regulation of cell adhesion	6/126	313/28814	0.00259521	Lgals3/Gpnmb/Crtam/Il20rb/Ptpn22/Arg2	6
BP	GO:0050731	positive regulation of peptidyl-tyrosine phosphorylation	2/29	192/28814	0.0159353	Isl1/Cd74	2			MF	GO:0016209	antioxidant activity	3/263	84/28275	0.0437253	Cygb/S100a8/Gpx3	3			BP	GO:0071219	cellular response to molecule of bacterial origin	6/126	314/28814	0.00263647	Casp1/Ccl5/Gbp6/Cxcl10/Ltf/Ptpn22	6
BP	GO:0001771	immunological synapse formation	2022-01-29	16/28814	0.0159864	Lgals3	1			MF	GO:0022843	voltage-gated cation channel activity	4/263	142/28275	0.0439653	Tpcn1/Kcna7/Cacng7/Kcnt2	4			BP	GO:0050829	defense response to Gram-negative bacterium	4/126	131/28814	0.00266264	Casp1/Lyz2/Lyz1/Ltf	4
BP	GO:0002883	regulation of hypersensitivity	2022-01-29	16/28814	0.0159864	C3	1			MF	GO:0019955	cytokine binding	4/263	143/28275	0.0449134	Nbl1/Il2rb/Ccr1/Cntfr	4			BP	GO:1905517	macrophage migration	3/126	63/28814	0.00267762	Ccl5/Ccl3/Lgals3	3
BP	GO:0003353	positive regulation of cilium movement	2022-01-29	16/28814	0.0159864	Defb1	1			MF	GO:0015103	inorganic anion transmembrane transporter activity	4/263	146/28275	0.0478263	Slc17a7/Glra4/Slc26a7/Gabrq	4			BP	GO:0007398	ectoderm development	2/126	18/28814	0.00277246	Lhx1/Foxa2	2
BP	GO:0014733	regulation of skeletal muscle adaptation	2022-01-29	16/28814	0.0159864	Tnnc1	1													BP	GO:0010470	regulation of gastrulation	2/126	18/28814	0.00277246	Lhx1/Foxa2	2
BP	GO:0032645	regulation of granulocyte macrophage colony-stimulating factor production	2022-01-29	16/28814	0.0159864	Isl1	1													BP	GO:0030540	female genitalia development	2/126	18/28814	0.00277246	Lhx1/Chd7	2
BP	GO:0042541	hemoglobin biosynthetic process	2022-01-29	16/28814	0.0159864	Alas2	1													BP	GO:0044406	adhesion of symbiont to host	2/126	18/28814	0.00277246	Gbp6/Ltf	2
BP	GO:0043518	negative regulation of DNA damage response, signal transduction by p53 class mediator	2022-01-29	16/28814	0.0159864	Cd74	1													BP	GO:0070486	leukocyte aggregation	2/126	18/28814	0.00277246	S100a8/S100a9	2
BP	GO:1902043	positive regulation of extrinsic apoptotic signaling pathway via death domain receptors	2022-01-29	16/28814	0.0159864	Atf3	1													BP	GO:2001185	regulation of CD8-positive, alpha-beta T cell activation	2/126	18/28814	0.00277246	Crtam/Ptpn22	2
BP	GO:1902165	regulation of intrinsic apoptotic signaling pathway in response to DNA damage by p53 class mediator	2022-01-29	16/28814	0.0159864	Cd74	1													BP	GO:0035821	modulation of process of another organism	3/126	64/28814	0.00280041	Clec7a/S100a9/Ltf	3
BP	GO:1903978	regulation of microglial cell activation	2022-01-29	16/28814	0.0159864	Cst7	1													BP	GO:0090596	sensory organ morphogenesis	6/126	319/28814	0.00285025	Tcap/Frzb/Lhx1/Chd7/Foxg1/Gbx2	6
BP	GO:2000252	negative regulation of feeding behavior	2022-01-29	16/28814	0.0159864	Trh	1													BP	GO:0061844	antimicrobial humoral immune response mediated by antimicrobial peptide	4/126	134/28814	0.00288899	Lgals3/Cxcl10/S100a9/Ltf	4
BP	GO:0031644	regulation of nervous system process	2/29	194/28814	0.0162498	Cst7/Itgax	2													BP	GO:0003012	muscle system process	7/126	430/28814	0.00289754	Comp/Tcap/Npy2r/Pkp2/Mybpc1/Arg2/Kcne2	7
BP	GO:0001820	serotonin secretion	2022-01-29	17/28814	0.0169773	Lgals3	1													BP	GO:0001649	osteoblast differentiation	5/126	222/28814	0.00298061	Ostn/Ifi204/Gdf10/Ltf/Ucma	5
BP	GO:0002468	dendritic cell antigen processing and presentation	2022-01-29	17/28814	0.0169773	Cd74	1													BP	GO:0010524	positive regulation of calcium ion transport into cytosol	3/126	66/28814	0.00305629	Ntsr1/Cxcl10/Ramp3	3
BP	GO:0010935	regulation of macrophage cytokine production	2022-01-29	17/28814	0.0169773	Cd74	1													BP	GO:0006833	water transport	2/126	19/28814	0.00308978	Aqp6/Slc5a1	2
BP	GO:0016322	neuron remodeling	2022-01-29	17/28814	0.0169773	C3	1													BP	GO:0021924	cell proliferation in external granule layer	2/126	19/28814	0.00308978	Lhx1/Gbx2	2
BP	GO:0032604	granulocyte macrophage colony-stimulating factor production	2022-01-29	17/28814	0.0169773	Isl1	1													BP	GO:0021930	cerebellar granule cell precursor proliferation	2/126	19/28814	0.00308978	Lhx1/Gbx2	2
BP	GO:0044793	negative regulation by host of viral process	2022-01-29	17/28814	0.0169773	Ccl8	1													BP	GO:0033605	positive regulation of catecholamine secretion	2/126	19/28814	0.00308978	Npy2r/Stx1a	2
BP	GO:0045059	positive thymic T cell selection	2022-01-29	17/28814	0.0169773	Cd74	1													BP	GO:0099558	maintenance of synapse structure	2/126	19/28814	0.00308978	Cbln3/Cbln1	2
BP	GO:0045655	regulation of monocyte differentiation	2022-01-29	17/28814	0.0169773	Cd74	1													BP	GO:0070372	regulation of ERK1 and ERK2 cascade	6/126	326/28814	0.00317104	Ccl5/Ccl3/Gpnmb/Ccl4/Ptpn22/Ramp3	6
BP	GO:0046415	urate metabolic process	2022-01-29	17/28814	0.0169773	Spp1	1													BP	GO:0043903	regulation of biological process involved in symbiotic interaction	3/126	67/28814	0.00318943	Ch25h/Ltf/Trim62	3
BP	GO:0060100	positive regulation of phagocytosis, engulfment	2022-01-29	17/28814	0.0169773	C3	1													BP	GO:0070997	neuron death	7/126	438/28814	0.00320685	Casp1/Ccl5/Ccl3/Gpnmb/En2/Dlx1/Lcn2	7
BP	GO:0060413	atrial septum morphogenesis	2022-01-29	17/28814	0.0169773	Isl1	1													BP	GO:0032609	interferon-gamma production	4/126	138/28814	0.00321082	Eomes/Crtam/Il20rb/Ptpn22	4
BP	GO:0070206	protein trimerization	2022-01-29	17/28814	0.0169773	Cd74	1													BP	GO:0007188	adenylate cyclase-modulating G protein-coupled receptor signaling pathway	5/126	227/28814	0.00327814	Gpr65/Npy2r/Gcgr/Cxcl10/Ramp3	5
BP	GO:0071498	cellular response to fluid shear stress	2022-01-29	17/28814	0.0169773	Spp1	1													BP	GO:0021534	cell proliferation in hindbrain	2/126	20/28814	0.0034233	Lhx1/Gbx2	2
BP	GO:1905155	positive regulation of membrane invagination	2022-01-29	17/28814	0.0169773	C3	1													BP	GO:0045668	negative regulation of osteoblast differentiation	3/126	69/28814	0.00346627	Ostn/Gdf10/Ucma	3
BP	GO:0003205	cardiac chamber development	2/29	200/28814	0.0172092	Isl1/Tnnc1	2													BP	GO:0071677	positive regulation of mononuclear cell migration	3/126	69/28814	0.00346627	Ccl5/Lgals3/Cxcl10	3
BP	GO:0051048	negative regulation of secretion	2/29	202/28814	0.0175343	Trh/Cd74	2													BP	GO:1900046	regulation of hemostasis	3/126	69/28814	0.00346627	Comp/Foxa2/S100a9	3
BP	GO:0046890	regulation of lipid biosynthetic process	2/29	203/28814	0.0176978	C3/Cd74	2													BP	GO:0050920	regulation of chemotaxis	5/126	230/28814	0.0034666	Ccl5/Cxcl10/Il16/Tbr1/Fezf2	5
BP	GO:0048771	tissue remodeling	2/29	203/28814	0.0176978	Spp1/Gpnmb	2													BP	GO:0071887	leukocyte apoptotic process	4/126	141/28814	0.00346765	Rorc/Ccl5/Lgals3/Arg2	4
BP	GO:0034612	response to tumor necrosis factor	2/29	204/28814	0.017862	Ccl3/Ccl8	2													BP	GO:0032720	negative regulation of tumor necrosis factor production	3/126	70/28814	0.00361003	Gpnmb/Ptpn22/Arg2	3
BP	GO:0002830	positive regulation of type 2 immune response	2022-01-29	18/28814	0.0179673	Cd74	1													BP	GO:0030073	insulin secretion	5/126	234/28814	0.00372985	Ccl5/Foxa2/Neurod1/Stx1a/Slc18a2	5
BP	GO:0003128	heart field specification	2022-01-29	18/28814	0.0179673	Isl1	1													BP	GO:1903556	negative regulation of tumor necrosis factor superfamily cytokine production	3/126	71/28814	0.00375738	Gpnmb/Ptpn22/Arg2	3
BP	GO:0033574	response to testosterone	2022-01-29	18/28814	0.0179673	Spp1	1													BP	GO:2000134	negative regulation of G1/S transition of mitotic cell cycle	3/126	71/28814	0.00375738	Kank2/Gpnmb/Dact1	3
BP	GO:0051580	regulation of neurotransmitter uptake	2022-01-29	18/28814	0.0179673	Gfap	1													BP	GO:0055008	cardiac muscle tissue morphogenesis	3/126	72/28814	0.00390836	Tcap/Pkp2/Chd7	3
BP	GO:0021953	central nervous system neuron differentiation	2/29	207/28814	0.0183585	Isl1/Lhx8	2													BP	GO:0048706	embryonic skeletal system development	4/126	146/28814	0.00392617	Lhx1/Dlx2/Dlx1/Ucma	4
BP	GO:0043281	regulation of cysteine-type endopeptidase activity involved in apoptotic process	2/29	210/28814	0.0188608	S100a9/S100a8	2													BP	GO:0051604	protein maturation	6/126	344/28814	0.00411954	Casp1/Comp/Casp12/Ifi204/Cst7/Corin	6
BP	GO:0002524	hypersensitivity	2022-01-29	19/28814	0.0189563	C3	1													BP	GO:0034143	regulation of toll-like receptor 4 signaling pathway	2/126	22/28814	0.00413831	Ltf/Ptpn22	2
BP	GO:0003228	atrial cardiac muscle tissue development	2022-01-29	19/28814	0.0189563	Isl1	1													BP	GO:0061760	antifungal innate immune response	2/126	22/28814	0.00413831	Clec4d/Trim62	2
BP	GO:0010934	macrophage cytokine production	2022-01-29	19/28814	0.0189563	Cd74	1													BP	GO:0090026	positive regulation of monocyte chemotaxis	2/126	22/28814	0.00413831	Ccl5/Cxcl10	2
BP	GO:0014051	gamma-aminobutyric acid secretion	2022-01-29	19/28814	0.0189563	Trh	1													BP	GO:0043087	regulation of GTPase activity	6/126	345/28814	0.00417776	Ccl5/Gpr65/Rasal1/Ccl3/Ccl4/Chn2	6
BP	GO:0021854	hypothalamus development	2022-01-29	19/28814	0.0189563	Rax	1													BP	GO:2000107	negative regulation of leukocyte apoptotic process	3/126	74/28814	0.00422128	Rorc/Ccl5/Arg2	3
BP	GO:0051956	negative regulation of amino acid transport	2022-01-29	19/28814	0.0189563	Trh	1													BP	GO:0006836	neurotransmitter transport	5/126	242/28814	0.00429891	Stx1a/Slc6a3/Slc18a2/Slc1a6/Hcrt	5
BP	GO:0055062	phosphate ion homeostasis	2022-01-29	19/28814	0.0189563	Spp1	1													BP	GO:0048762	mesenchymal cell differentiation	5/126	242/28814	0.00429891	Frzb/Eomes/Foxa2/Trim62/Gbx2	5
BP	GO:0072506	trivalent inorganic anion homeostasis	2022-01-29	19/28814	0.0189563	Spp1	1													BP	GO:0007492	endoderm development	3/126	75/28814	0.00438328	Eomes/Lhx1/Foxa2	3
BP	GO:1901741	positive regulation of myoblast fusion	2022-01-29	19/28814	0.0189563	Ccl8	1													BP	GO:0045669	positive regulation of osteoblast differentiation	3/126	75/28814	0.00438328	Ifi204/Gdf10/Ltf	3
BP	GO:0002544	chronic inflammatory response	2022-01-29	20/28814	0.0199443	S100a9	1													BP	GO:0070371	ERK1 and ERK2 cascade	6/126	349/28814	0.00441676	Ccl5/Ccl3/Gpnmb/Ccl4/Ptpn22/Ramp3	6
BP	GO:0002863	positive regulation of inflammatory response to antigenic stimulus	2022-01-29	20/28814	0.0199443	C3	1													BP	GO:0007189	adenylate cyclase-activating G protein-coupled receptor signaling pathway	4/126	151/28814	0.00442412	Gpr65/Gcgr/Cxcl10/Ramp3	4
BP	GO:0003159	morphogenesis of an endothelium	2022-01-29	20/28814	0.0199443	Itgax	1													BP	GO:0009065	glutamine family amino acid catabolic process	2/126	23/28814	0.00451952	Dao/Arg2	2
BP	GO:0003161	cardiac conduction system development	2022-01-29	20/28814	0.0199443	Isl1	1													BP	GO:0010818	T cell chemotaxis	2/126	23/28814	0.00451952	Ccl5/Cxcl10	2
BP	GO:0003215	cardiac right ventricle morphogenesis	2022-01-29	20/28814	0.0199443	Isl1	1													BP	GO:0019835	cytolysis	2/126	23/28814	0.00451952	Lyz2/Lyz1	2
BP	GO:0019886	antigen processing and presentation of exogenous peptide antigen via MHC class II	2022-01-29	20/28814	0.0199443	Cd74	1													BP	GO:1901623	regulation of lymphocyte chemotaxis	2/126	23/28814	0.00451952	Ccl5/Cxcl10	2
BP	GO:0044827	modulation by host of viral genome replication	2022-01-29	20/28814	0.0199443	Ccl8	1													BP	GO:0001756	somitogenesis	3/126	76/28814	0.00454901	Tcap/Lhx1/Foxa2	3
BP	GO:0061154	endothelial tube morphogenesis	2022-01-29	20/28814	0.0199443	Itgax	1													BP	GO:0022407	regulation of cell-cell adhesion	7/126	468/28814	0.00459666	Ccl5/Lgals3/Gpnmb/Crtam/Il20rb/Ptpn22/Arg2	7
BP	GO:0002285	lymphocyte activation involved in immune response	2/29	222/28814	0.0209276	Cd74/Lgals3	2													BP	GO:0050830	defense response to Gram-positive bacterium	4/126	153/28814	0.00463468	Lyz2/Gbp6/Lyz1/Ltf	4
BP	GO:0045637	regulation of myeloid cell differentiation	2/29	222/28814	0.0209276	Cd74/Ccl3	2													BP	GO:0001763	morphogenesis of a branching structure	5/126	249/28814	0.0048455	Fgf7/Lhx1/Foxa2/Dlx2/Gbx2	5
BP	GO:0048469	cell maturation	2/29	222/28814	0.0209276	Defb1/C3	2													BP	GO:0097553	calcium ion transmembrane import into cytosol	4/126	155/28814	0.00485188	Ntsr1/Chd7/Cxcl10/Ramp3	4
BP	GO:0002577	regulation of antigen processing and presentation	2022-01-29	21/28814	0.0209314	Cd74	1													BP	GO:0002292	T cell differentiation involved in immune response	3/126	78/28814	0.00489174	Rorc/Eomes/Clec4d	3
BP	GO:0002922	positive regulation of humoral immune response	2022-01-29	21/28814	0.0209314	C3	1													BP	GO:0031643	positive regulation of myelination	2/126	24/28814	0.00491634	Cst7/Itgax	2
BP	GO:0030194	positive regulation of blood coagulation	2022-01-29	21/28814	0.0209314	S100a9	1													BP	GO:0036303	lymph vessel morphogenesis	2/126	24/28814	0.00491634	Svep1/Ngp	2
BP	GO:0031290	retinal ganglion cell axon guidance	2022-01-29	21/28814	0.0209314	Isl1	1													BP	GO:0040019	positive regulation of embryonic development	2/126	24/28814	0.00491634	Lhx1/Foxa2	2
BP	GO:0035584	calcium-mediated signaling using intracellular calcium source	2022-01-29	21/28814	0.0209314	Defb1	1													BP	GO:0050890	cognition	6/126	359/28814	0.00505837	Casp1/Gtf2a1l/Ntsr1/Chd7/Tbr1/Lcn2	6
BP	GO:0060099	regulation of phagocytosis, engulfment	2022-01-29	21/28814	0.0209314	C3	1													BP	GO:0001505	regulation of neurotransmitter levels	5/126	254/28814	0.00526498	Stx1a/Slc6a3/Slc18a2/Slc1a6/Hcrt	5
BP	GO:0150146	cell junction disassembly	2022-01-29	21/28814	0.0209314	C3	1													BP	GO:0007263	nitric oxide mediated signal transduction	2/126	25/28814	0.00532862	Npy2r/Neurod1	2
BP	GO:1900048	positive regulation of hemostasis	2022-01-29	21/28814	0.0209314	S100a9	1													BP	GO:0015813	L-glutamate transmembrane transport	2/126	25/28814	0.00532862	Ntsr1/Slc1a6	2
BP	GO:1903902	positive regulation of viral life cycle	2022-01-29	21/28814	0.0209314	Cd74	1													BP	GO:0021544	subpallium development	2/126	25/28814	0.00532862	Dlx2/Dlx1	2
BP	GO:2000136	regulation of cell proliferation involved in heart morphogenesis	2022-01-29	21/28814	0.0209314	Isl1	1													BP	GO:0031645	negative regulation of nervous system process	2/126	25/28814	0.00532862	Npy2r/Hcrt	2
BP	GO:0042098	T cell proliferation	2/29	226/28814	0.0216368	Gpnmb/Lgals3	2													BP	GO:0034138	toll-like receptor 3 signaling pathway	2/126	25/28814	0.00532862	Oas1a/Ptpn22	2
BP	GO:0002685	regulation of leukocyte migration	2/29	227/28814	0.0218156	Cd74/Lgals3	2													BP	GO:0035988	chondrocyte proliferation	2/126	25/28814	0.00532862	Comp/Ltf	2
BP	GO:0048545	response to steroid hormone	2/29	227/28814	0.0218156	Isl1/Spp1	2													BP	GO:0050860	negative regulation of T cell receptor signaling pathway	2/126	25/28814	0.00532862	Lgals3/Ptpn22	2
BP	GO:0035634	response to stilbenoid	2022-01-29	22/28814	0.0219175	Gsta2	1													BP	GO:0140448	signaling receptor ligand precursor processing	2/126	25/28814	0.00532862	Casp1/Corin	2
BP	GO:0060252	positive regulation of glial cell proliferation	2022-01-29	22/28814	0.0219175	Gfap	1													BP	GO:0003208	cardiac ventricle morphogenesis	3/126	81/28814	0.00543437	Npy2r/Pkp2/Chd7	3
BP	GO:0061081	positive regulation of myeloid leukocyte cytokine production involved in immune response	2022-01-29	22/28814	0.0219175	Cd74	1													BP	GO:1902807	negative regulation of cell cycle G1/S phase transition	3/126	81/28814	0.00543437	Kank2/Gpnmb/Dact1	3
BP	GO:0061323	cell proliferation involved in heart morphogenesis	2022-01-29	22/28814	0.0219175	Isl1	1													BP	GO:0043547	positive regulation of GTPase activity	5/126	256/28814	0.00543977	Ccl5/Gpr65/Ccl3/Ccl4/Chn2	5
BP	GO:0098543	detection of other organism	2022-01-29	22/28814	0.0219175	Clec7a	1													BP	GO:0051279	regulation of release of sequestered calcium ion into cytosol	3/126	82/28814	0.00562295	Ntsr1/Chd7/Cxcl10	3
BP	GO:1901317	regulation of flagellated sperm motility	2022-01-29	22/28814	0.0219175	Defb1	1													BP	GO:0010001	glial cell differentiation	5/126	259/28814	0.00570958	Eomes/S100a8/S100a9/Dlx2/Dlx1	5
BP	GO:1902254	negative regulation of intrinsic apoptotic signaling pathway by p53 class mediator	2022-01-29	22/28814	0.0219175	Cd74	1													BP	GO:0002523	leukocyte migration involved in inflammatory response	2/126	26/28814	0.00575624	S100a8/S100a9	2
BP	GO:1905153	regulation of membrane invagination	2022-01-29	22/28814	0.0219175	C3	1													BP	GO:1901215	negative regulation of neuron death	5/126	261/28814	0.00589463	Ccl5/Gpnmb/En2/Dlx1/Lcn2	5
BP	GO:0002864	regulation of acute inflammatory response to antigenic stimulus	2022-01-29	23/28814	0.0229026	C3	1													BP	GO:0032722	positive regulation of chemokine production	3/126	84/28814	0.0060118	Ccl5/Oas1a/Il16	3
BP	GO:0015812	gamma-aminobutyric acid transport	2022-01-29	23/28814	0.0229026	Trh	1													BP	GO:0034109	homotypic cell-cell adhesion	3/126	84/28814	0.0060118	Comp/Ccl5/Pkp2	3
BP	GO:0020027	hemoglobin metabolic process	2022-01-29	23/28814	0.0229026	Alas2	1													BP	GO:0048708	astrocyte differentiation	3/126	84/28814	0.0060118	Eomes/S100a8/S100a9	3
BP	GO:0030073	insulin secretion	2/29	234/28814	0.0230849	Isl1/Trh	2													BP	GO:0010675	regulation of cellular carbohydrate metabolic process	4/126	165/28814	0.00604083	Rorc/Foxa2/Ntsr1/Gcgr	4
BP	GO:0090276	regulation of peptide hormone secretion	2/29	234/28814	0.0230849	Isl1/Trh	2													BP	GO:0031667	response to nutrient levels	6/126	373/28814	0.00606843	Ifi204/Kank2/Foxa2/Gcgr/Prl2c5/Hcrt	6
BP	GO:0002819	regulation of adaptive immune response	2/29	236/28814	0.0234531	C3/Cd74	2													BP	GO:0042060	wound healing	6/126	374/28814	0.00614581	Comp/Clec7a/Fgf7/Timp1/Foxa2/S100a9	6
BP	GO:0030100	regulation of endocytosis	2/29	237/28814	0.0236382	C3/Lgals3	2													BP	GO:0043010	camera-type eye development	6/126	374/28814	0.00614581	Lhx1/Neurod1/Chd7/Slc6a3/Dlx2/Dlx1	6
BP	GO:0060047	heart contraction	2/29	238/28814	0.0238238	Isl1/Tnnc1	2													BP	GO:0009713	catechol-containing compound biosynthetic process	2/126	27/28814	0.00619905	Slc6a3/Dao	2
BP	GO:0002495	antigen processing and presentation of peptide antigen via MHC class II	2022-01-29	24/28814	0.0238868	Cd74	1													BP	GO:0021884	forebrain neuron development	2/126	27/28814	0.00619905	Foxg1/Gbx2	2
BP	GO:0003283	atrial septum development	2022-01-29	24/28814	0.0238868	Isl1	1													BP	GO:0023019	signal transduction involved in regulation of gene expression	2/126	27/28814	0.00619905	Foxa2/Neurod1	2
BP	GO:0010447	response to acidic pH	2022-01-29	24/28814	0.0238868	Gpr65	1													BP	GO:0032069	regulation of nuclease activity	2/126	27/28814	0.00619905	Oas1a/Oasl2	2
BP	GO:0010866	regulation of triglyceride biosynthetic process	2022-01-29	24/28814	0.0238868	C3	1													BP	GO:0042423	catecholamine biosynthetic process	2/126	27/28814	0.00619905	Slc6a3/Dao	2
BP	GO:0030002	cellular anion homeostasis	2022-01-29	24/28814	0.0238868	Spp1	1													BP	GO:0043129	surfactant homeostasis	2/126	27/28814	0.00619905	Oas1a/Fgf7	2
BP	GO:0034405	response to fluid shear stress	2022-01-29	24/28814	0.0238868	Spp1	1													BP	GO:0072567	chemokine (C-X-C motif) ligand 2 production	2/126	27/28814	0.00619905	Ccl5/Oas1a	2
BP	GO:0043501	skeletal muscle adaptation	2022-01-29	24/28814	0.0238868	Tnnc1	1													BP	GO:2000341	regulation of chemokine (C-X-C motif) ligand 2 production	2/126	27/28814	0.00619905	Ccl5/Oas1a	2
BP	GO:0050820	positive regulation of coagulation	2022-01-29	24/28814	0.0238868	S100a9	1													BP	GO:1903131	mononuclear cell differentiation	7/126	495/28814	0.00619933	Rorc/Ifi204/Eomes/Clec4d/Crtam/Chd7/Ptpn22	7
BP	GO:0055064	chloride ion homeostasis	2022-01-29	24/28814	0.0238868	Spp1	1													BP	GO:0051961	negative regulation of nervous system development	4/126	167/28814	0.00629984	Trpc6/Dlx2/Dlx1/Cbln1	4
BP	GO:0031348	negative regulation of defense response	2/29	241/28814	0.0243843	Isl1/Cst7	2													BP	GO:0043525	positive regulation of neuron apoptotic process	3/126	86/28814	0.00641635	Casp1/Ccl3/Lcn2	3
BP	GO:0002573	myeloid leukocyte differentiation	2/29	242/28814	0.0245723	Cd74/Ccl3	2													BP	GO:0060415	muscle tissue morphogenesis	3/126	86/28814	0.00641635	Tcap/Pkp2/Chd7	3
BP	GO:0045088	regulation of innate immune response	2/29	242/28814	0.0245723	C3/Cd74	2													BP	GO:0002274	myeloid leukocyte activation	5/126	268/28814	0.0065756	Casp1/Ccl5/Cst7/Clec4d/Il16	5
BP	GO:0097191	extrinsic apoptotic signaling pathway	2/29	242/28814	0.0245723	Atf3/Lgals3	2													BP	GO:0006837	serotonin transport	2/126	28/28814	0.00665691	Lgals3/Slc18a2	2
BP	GO:0002903	negative regulation of B cell apoptotic process	2022-01-29	25/28814	0.0248701	Cd74	1													BP	GO:0015874	norepinephrine transport	2/126	28/28814	0.00665691	Stx1a/Slc6a3	2
BP	GO:0008209	androgen metabolic process	2022-01-29	25/28814	0.0248701	Spp1	1													BP	GO:0031670	cellular response to nutrient	2/126	28/28814	0.00665691	Kank2/Foxa2	2
BP	GO:0010884	positive regulation of lipid storage	2022-01-29	25/28814	0.0248701	C3	1													BP	GO:0045187	regulation of circadian sleep/wake cycle, sleep	2/126	28/28814	0.00665691	Casp1/Npy2r	2
BP	GO:0014048	regulation of glutamate secretion	2022-01-29	25/28814	0.0248701	Trh	1													BP	GO:0086005	ventricular cardiac muscle cell action potential	2/126	28/28814	0.00665691	Pkp2/Kcne2	2
BP	GO:0030449	regulation of complement activation	2022-01-29	25/28814	0.0248701	C3	1													BP	GO:0051937	catecholamine transport	3/126	88/28814	0.00683678	Npy2r/Stx1a/Slc6a3	3
BP	GO:0050860	negative regulation of T cell receptor signaling pathway	2022-01-29	25/28814	0.0248701	Lgals3	1													BP	GO:0019730	antimicrobial humoral response	4/126	171/28814	0.00683979	Lgals3/Cxcl10/S100a9/Ltf	4
BP	GO:0055083	monovalent inorganic anion homeostasis	2022-01-29	25/28814	0.0248701	Spp1	1													BP	GO:0044403	biological process involved in symbiotic interaction	5/126	272/28814	0.00698859	Ccl5/Gbp6/Ch25h/Ltf/Trim62	5
BP	GO:1901739	regulation of myoblast fusion	2022-01-29	25/28814	0.0248701	Ccl8	1													BP	GO:0007218	neuropeptide signaling pathway	3/126	89/28814	0.00705299	Gpr83/Ntsr1/Hcrt	3
BP	GO:2001234	negative regulation of apoptotic signaling pathway	2/29	246/28814	0.0253305	Cd74/Lgals3	2													BP	GO:0042044	fluid transport	2/126	29/28814	0.00712967	Aqp6/Slc5a1	2
BP	GO:0002504	antigen processing and presentation of peptide or polysaccharide antigen via MHC class II	2022-01-29	26/28814	0.0258523	Cd74	1													BP	GO:0048875	chemical homeostasis within a tissue	2/126	29/28814	0.00712967	Oas1a/Fgf7	2
BP	GO:0006783	heme biosynthetic process	2022-01-29	26/28814	0.0258523	Alas2	1													BP	GO:0090280	positive regulation of calcium ion import	2/126	29/28814	0.00712967	Lgals3/Ramp3	2
BP	GO:0006883	cellular sodium ion homeostasis	2022-01-29	26/28814	0.0258523	Spp1	1													BP	GO:0006941	striated muscle contraction	4/126	174/28814	0.00726427	Tcap/Pkp2/Arg2/Kcne2	4
BP	GO:0045780	positive regulation of bone resorption	2022-01-29	26/28814	0.0258523	Spp1	1													BP	GO:0032682	negative regulation of chemokine production	2/126	30/28814	0.00761722	Oas1a/Arg2	2
BP	GO:0097164	ammonium ion metabolic process	2022-01-29	26/28814	0.0258523	Trh	1													BP	GO:0034123	positive regulation of toll-like receptor signaling pathway	2/126	30/28814	0.00761722	Ltf/Ptpn22	2
BP	GO:1902230	negative regulation of intrinsic apoptotic signaling pathway in response to DNA damage	2022-01-29	26/28814	0.0258523	Cd74	1													BP	GO:0050802	circadian sleep/wake cycle, sleep	2/126	30/28814	0.00761722	Casp1/Npy2r	2
BP	GO:0003015	heart process	2/29	250/28814	0.0260982	Isl1/Tnnc1	2													BP	GO:0090025	regulation of monocyte chemotaxis	2/126	30/28814	0.00761722	Ccl5/Cxcl10	2
BP	GO:0006706	steroid catabolic process	2022-01-29	27/28814	0.0268337	Spp1	1													BP	GO:0002221	pattern recognition receptor signaling pathway	4/126	177/28814	0.0077058	Casp1/Oas1a/Ltf/Ptpn22	4
BP	GO:0015740	C4-dicarboxylate transport	2022-01-29	27/28814	0.0268337	Gfap	1													BP	GO:0071478	cellular response to radiation	4/126	177/28814	0.0077058	Ifi204/Mapk13/Timp1/Pcp2	4
BP	GO:0021884	forebrain neuron development	2022-01-29	27/28814	0.0268337	Lhx8	1													BP	GO:0070301	cellular response to hydrogen peroxide	3/126	93/28814	0.00795824	Mapk13/Trpc6/Lcn2	3
BP	GO:0031954	positive regulation of protein autophosphorylation	2022-01-29	27/28814	0.0268337	Gpnmb	1													BP	GO:0007369	gastrulation	4/126	179/28814	0.00800976	Eomes/Lhx1/Foxa2/Dact1	4
BP	GO:0036003	positive regulation of transcription from RNA polymerase II promoter in response to stress	2022-01-29	27/28814	0.0268337	Atf3	1													BP	GO:0060402	calcium ion transport into cytosol	4/126	179/28814	0.00800976	Ntsr1/Chd7/Cxcl10/Ramp3	4
BP	GO:0045723	positive regulation of fatty acid biosynthetic process	2022-01-29	27/28814	0.0268337	Cd74	1													BP	GO:0001945	lymph vessel development	2/126	31/28814	0.0081194	Svep1/Ngp	2
BP	GO:0060143	positive regulation of syncytium formation by plasma membrane fusion	2022-01-29	27/28814	0.0268337	Ccl8	1													BP	GO:0042749	regulation of circadian sleep/wake cycle	2/126	31/28814	0.0081194	Casp1/Npy2r	2
BP	GO:0072567	chemokine (C-X-C motif) ligand 2 production	2022-01-29	27/28814	0.0268337	Cd74	1													BP	GO:0050858	negative regulation of antigen receptor-mediated signaling pathway	2/126	31/28814	0.0081194	Lgals3/Ptpn22	2
BP	GO:2000341	regulation of chemokine (C-X-C motif) ligand 2 production	2022-01-29	27/28814	0.0268337	Cd74	1													BP	GO:0021954	central nervous system neuron development	3/126	94/28814	0.00819474	Foxg1/Gbx2/Fezf2	3
BP	GO:0015850	organic hydroxy compound transport	2/29	255/28814	0.0270711	Spp1/Lgals3	2													BP	GO:0042475	odontogenesis of dentin-containing tooth	3/126	94/28814	0.00819474	Dmp1/Dlx2/Dlx1	3
BP	GO:0006837	serotonin transport	2022-01-29	28/28814	0.027814	Lgals3	1													BP	GO:0048644	muscle organ morphogenesis	3/126	94/28814	0.00819474	Tcap/Pkp2/Chd7	3
BP	GO:0010955	negative regulation of protein processing	2022-01-29	28/28814	0.027814	Cst7	1													BP	GO:2000117	negative regulation of cysteine-type endopeptidase activity	3/126	94/28814	0.00819474	Ifi204/Cst7/Ltf	3
BP	GO:0042178	xenobiotic catabolic process	2022-01-29	28/28814	0.027814	Gsta2	1													BP	GO:0043523	regulation of neuron apoptotic process	5/126	283/28814	0.00821736	Casp1/Ccl3/En2/Dlx1/Lcn2	5
BP	GO:0045061	thymic T cell selection	2022-01-29	28/28814	0.027814	Cd74	1													BP	GO:0001894	tissue homeostasis	5/126	286/28814	0.00857691	Comp/Oas1a/Fgf7/Neurod1/Il20rb	5
BP	GO:0098581	detection of external biotic stimulus	2022-01-29	28/28814	0.027814	Clec7a	1													BP	GO:0003416	endochondral bone growth	2/126	32/28814	0.00863609	Ostn/Comp	2
BP	GO:0150077	regulation of neuroinflammatory response	2022-01-29	28/28814	0.027814	Cst7	1													BP	GO:0070633	transepithelial transport	2/126	32/28814	0.00863609	Rhcg/Slc5a1	2
BP	GO:1900017	positive regulation of cytokine production involved in inflammatory response	2022-01-29	28/28814	0.027814	Clec7a	1													BP	GO:0098810	neurotransmitter reuptake	2/126	32/28814	0.00863609	Slc6a3/Slc18a2	2
BP	GO:1903318	negative regulation of protein maturation	2022-01-29	28/28814	0.027814	Cst7	1													BP	GO:1903859	regulation of dendrite extension	2/126	32/28814	0.00863609	Ostn/Rasal1	2
BP	GO:0019058	viral life cycle	2/29	261/28814	0.0282579	Cd74/Ccl8	2													BP	GO:0003333	amino acid transmembrane transport	3/126	96/28814	0.00868007	Ntsr1/Arg2/Slc1a6	3
BP	GO:1901215	negative regulation of neuron death	2/29	261/28814	0.0282579	Isl1/Gpnmb	2													BP	GO:0110148	biomineralization	4/126	185/28814	0.0089686	Ostn/Comp/Dmp1/Ucma	4
BP	GO:0010466	negative regulation of peptidase activity	2/29	262/28814	0.0284578	Serpina3n/Cst7	2													BP	GO:0009991	response to extracellular stimulus	6/126	406/28814	0.00902132	Ifi204/Kank2/Foxa2/Gcgr/Prl2c5/Hcrt	6
BP	GO:0002888	positive regulation of myeloid leukocyte mediated immunity	2022-01-29	29/28814	0.0287934	C3	1													BP	GO:0002230	positive regulation of defense response to virus by host	2/126	33/28814	0.00916715	Ccl5/Ptpn22	2
BP	GO:0003148	outflow tract septum morphogenesis	2022-01-29	29/28814	0.0287934	Isl1	1													BP	GO:0021697	cerebellar cortex formation	2/126	33/28814	0.00916715	Lhx1/Cbln1	2
BP	GO:0022010	central nervous system myelination	2022-01-29	29/28814	0.0287934	9630013A20Rik	1													BP	GO:0022410	circadian sleep/wake cycle process	2/126	33/28814	0.00916715	Casp1/Npy2r	2
BP	GO:0032291	axon ensheathment in central nervous system	2022-01-29	29/28814	0.0287934	9630013A20Rik	1													BP	GO:0070741	response to interleukin-6	2/126	33/28814	0.00916715	St18/Foxa2	2
BP	GO:0032891	negative regulation of organic acid transport	2022-01-29	29/28814	0.0287934	Trh	1													BP	GO:0042593	glucose homeostasis	5/126	291/28814	0.00920017	Oas1a/Foxa2/Gcgr/Neurod1/Slc18a2	5
BP	GO:0045663	positive regulation of myoblast differentiation	2022-01-29	29/28814	0.0287934	Ccl8	1													BP	GO:0033500	carbohydrate homeostasis	5/126	292/28814	0.00932847	Oas1a/Foxa2/Gcgr/Neurod1/Slc18a2	5
BP	GO:0048521	negative regulation of behavior	2022-01-29	29/28814	0.0287934	Trh	1													BP	GO:0001659	temperature homeostasis	4/126	188/28814	0.00947492	Ccl5/Ntsr1/Hcrt/Lcn2	4
BP	GO:0090023	positive regulation of neutrophil chemotaxis	2022-01-29	29/28814	0.0287934	Cd74	1													BP	GO:0044703	multi-organism reproductive process	4/126	188/28814	0.00947492	Timp1/Nrk/Corin/Prl2c5	4
BP	GO:0090280	positive regulation of calcium ion import	2022-01-29	29/28814	0.0287934	Lgals3	1													BP	GO:0045672	positive regulation of osteoclast differentiation	2/126	34/28814	0.00971244	Ccl5/Ccl3	2
BP	GO:0050730	regulation of peptidyl-tyrosine phosphorylation	2/29	266/28814	0.0292628	Isl1/Cd74	2													BP	GO:2000406	positive regulation of T cell migration	2/126	34/28814	0.00971244	Ccl5/Cxcl10	2
BP	GO:0001516	prostaglandin biosynthetic process	2022-01-29	30/28814	0.0297719	Cd74	1													BP	GO:0061448	connective tissue development	5/126	295/28814	0.00972078	Comp/Rorc/Frzb/Foxa2/Dlx2	5
BP	GO:0046457	prostanoid biosynthetic process	2022-01-29	30/28814	0.0297719	Cd74	1													BP	GO:0001818	negative regulation of cytokine production	5/126	296/28814	0.00985403	Oas1a/Gpnmb/Il20rb/Ptpn22/Arg2	5
BP	GO:0051957	positive regulation of amino acid transport	2022-01-29	30/28814	0.0297719	Trh	1													BP	GO:0043122	regulation of I-kappaB kinase/NF-kappaB signaling	4/126	191/28814	0.00999951	Casp1/Clec4d/Ltf/Trim62	4
BP	GO:0048738	cardiac muscle tissue development	2/29	270/28814	0.030077	Isl1/Tnnc1	2													BP	GO:0001708	cell fate specification	3/126	102/28814	0.0102358	Eomes/Foxa2/Tbr1	3
BP	GO:0044403	biological process involved in symbiotic interaction	2/29	272/28814	0.0304875	Cd74/Ccl8	2													BP	GO:0060485	mesenchyme development	5/126	299/28814	0.0102613	Frzb/Eomes/Foxa2/Trim62/Gbx2	5
BP	GO:0006779	porphyrin-containing compound biosynthetic process	2022-01-29	31/28814	0.0307494	Alas2	1													BP	GO:0014002	astrocyte development	2/126	35/28814	0.0102718	S100a8/S100a9	2
BP	GO:0033014	tetrapyrrole biosynthetic process	2022-01-29	31/28814	0.0307494	Alas2	1													BP	GO:0006959	humoral immune response	6/126	418/28814	0.0103141	Lgals3/Cxcl10/Cfb/S100a9/Ltf/C4b	6
BP	GO:0035066	positive regulation of histone acetylation	2022-01-29	31/28814	0.0307494	Isl1	1													BP	GO:0001704	formation of primary germ layer	3/126	103/28814	0.0105098	Eomes/Lhx1/Foxa2	3
BP	GO:0046597	negative regulation of viral entry into host cell	2022-01-29	31/28814	0.0307494	Cd74	1													BP	GO:0001654	eye development	6/126	421/28814	0.0106569	Lhx1/Neurod1/Chd7/Slc6a3/Dlx2/Dlx1	6
BP	GO:0050858	negative regulation of antigen receptor-mediated signaling pathway	2022-01-29	31/28814	0.0307494	Lgals3	1													BP	GO:0070167	regulation of biomineral tissue development	3/126	104/28814	0.010788	Ostn/Comp/Dmp1	3
BP	GO:0060037	pharyngeal system development	2022-01-29	31/28814	0.0307494	Isl1	1													BP	GO:0010719	negative regulation of epithelial to mesenchymal transition	2/126	36/28814	0.0108452	Foxa2/Trim62	2
BP	GO:0060295	regulation of cilium movement involved in cell motility	2022-01-29	31/28814	0.0307494	Defb1	1													BP	GO:0031069	hair follicle morphogenesis	2/126	36/28814	0.0108452	Fgf7/Krt25	2
BP	GO:0060384	innervation	2022-01-29	31/28814	0.0307494	Isl1	1													BP	GO:0045686	negative regulation of glial cell differentiation	2/126	36/28814	0.0108452	Dlx2/Dlx1	2
BP	GO:0061082	myeloid leukocyte cytokine production	2022-01-29	31/28814	0.0307494	Cd74	1													BP	GO:0150063	visual system development	6/126	424/28814	0.0110077	Lhx1/Neurod1/Chd7/Slc6a3/Dlx2/Dlx1	6
BP	GO:0071624	positive regulation of granulocyte chemotaxis	2022-01-29	31/28814	0.0307494	Cd74	1													BP	GO:0006109	regulation of carbohydrate metabolic process	4/126	198/28814	0.0112959	Rorc/Foxa2/Ntsr1/Gcgr	4
BP	GO:1902019	regulation of cilium-dependent cell motility	2022-01-29	31/28814	0.0307494	Defb1	1													BP	GO:0007259	receptor signaling pathway via JAK-STAT	4/126	198/28814	0.0112959	Ccl5/Neurod1/Il22/Prl2c5	4
BP	GO:0048665	neuron fate specification	2022-01-29	32/28814	0.031726	Isl1	1													BP	GO:0009953	dorsal/ventral pattern formation	3/126	106/28814	0.0113571	Lhx1/Foxa2/Foxg1	3
BP	GO:0051085	chaperone cofactor-dependent protein refolding	2022-01-29	32/28814	0.031726	Cd74	1													BP	GO:0045765	regulation of angiogenesis	5/126	307/28814	0.0114037	Ccl5/Lgals3/Itgax/Cxcl10/Ngp	5
BP	GO:0002478	antigen processing and presentation of exogenous peptide antigen	2022-01-29	33/28814	0.0327016	Cd74	1													BP	GO:0009954	proximal/distal pattern formation	2/126	37/28814	0.0114324	Dlx2/Dlx1	2
BP	GO:0002675	positive regulation of acute inflammatory response	2022-01-29	33/28814	0.0327016	C3	1													BP	GO:0016540	protein autoprocessing	2/126	37/28814	0.0114324	Casp1/Casp12	2
BP	GO:0002828	regulation of type 2 immune response	2022-01-29	33/28814	0.0327016	Cd74	1													BP	GO:0045746	negative regulation of Notch signaling pathway	2/126	37/28814	0.0114324	Dlx2/Dlx1	2
BP	GO:0002902	regulation of B cell apoptotic process	2022-01-29	33/28814	0.0327016	Cd74	1													BP	GO:0086091	regulation of heart rate by cardiac conduction	2/126	37/28814	0.0114324	Pkp2/Kcne2	2
BP	GO:0030224	monocyte differentiation	2022-01-29	33/28814	0.0327016	Cd74	1													BP	GO:0048880	sensory system development	6/126	428/28814	0.0114881	Lhx1/Neurod1/Chd7/Slc6a3/Dlx2/Dlx1	6
BP	GO:0045745	positive regulation of G protein-coupled receptor signaling pathway	2022-01-29	33/28814	0.0327016	C3	1													BP	GO:0060401	cytosolic calcium ion transport	4/126	201/28814	0.0118832	Ntsr1/Chd7/Cxcl10/Ramp3	4
BP	GO:0060914	heart formation	2022-01-29	33/28814	0.0327016	Isl1	1													BP	GO:1901342	regulation of vasculature development	5/126	311/28814	0.0120062	Ccl5/Lgals3/Itgax/Cxcl10/Ngp	5
BP	GO:1902253	regulation of intrinsic apoptotic signaling pathway by p53 class mediator	2022-01-29	33/28814	0.0327016	Cd74	1													BP	GO:0009595	detection of biotic stimulus	2/126	38/28814	0.0120333	Clec7a/Crtam	2
BP	GO:1903792	negative regulation of anion transport	2022-01-29	33/28814	0.0327016	Trh	1													BP	GO:0046329	negative regulation of JNK cascade	2/126	38/28814	0.0120333	Dact1/Ptpn22	2
BP	GO:0043523	regulation of neuron apoptotic process	2/29	283/28814	0.0327853	Isl1/Ccl3	2													BP	GO:0098868	bone growth	2/126	38/28814	0.0120333	Ostn/Comp	2
BP	GO:0003007	heart morphogenesis	2/29	284/28814	0.0329975	Isl1/Tnnc1	2													BP	GO:0044706	multi-multicellular organism process	4/126	202/28814	0.0120832	Timp1/Nrk/Corin/Prl2c5	4
BP	GO:0002438	acute inflammatory response to antigenic stimulus	2022-01-29	34/28814	0.0336762	C3	1													BP	GO:0098656	anion transmembrane transport	4/126	202/28814	0.0120832	Ntsr1/Gabra6/Arg2/Slc1a6	4
BP	GO:0014047	glutamate secretion	2022-01-29	34/28814	0.0336762	Trh	1													BP	GO:0000041	transition metal ion transport	3/126	109/28814	0.0122427	Trpc6/Ltf/Lcn2	3
BP	GO:0044788	modulation by host of viral process	2022-01-29	34/28814	0.0336762	Ccl8	1													BP	GO:0048771	tissue remodeling	4/126	203/28814	0.0122853	Gpnmb/Timp1/Spp2/Chd7	4
BP	GO:0045672	positive regulation of osteoclast differentiation	2022-01-29	34/28814	0.0336762	Ccl3	1													BP	GO:0051090	regulation of DNA-binding transcription factor activity	6/126	436/28814	0.0124931	Eomes/Foxa2/Ntsr1/Neurod1/Ltf/Trim62	6
BP	GO:1901797	negative regulation of signal transduction by p53 class mediator	2022-01-29	34/28814	0.0336762	Cd74	1													BP	GO:0032760	positive regulation of tumor necrosis factor production	3/126	110/28814	0.0125465	Oas1a/Ccl3/Ccl4	3
BP	GO:1903901	negative regulation of viral life cycle	2022-01-29	34/28814	0.0336762	Cd74	1													BP	GO:0001706	endoderm formation	2/126	39/28814	0.0126478	Eomes/Lhx1	2
BP	GO:0016064	immunoglobulin mediated immune response	2/29	288/28814	0.0338518	C3/Cd74	2													BP	GO:0042745	circadian sleep/wake cycle	2/126	39/28814	0.0126478	Casp1/Npy2r	2
BP	GO:0046942	carboxylic acid transport	2/29	289/28814	0.0340668	Gfap/Trh	2													BP	GO:0071542	dopaminergic neuron differentiation	2/126	39/28814	0.0126478	Foxa2/En2	2
BP	GO:0014706	striated muscle tissue development	2/29	290/28814	0.0342822	Isl1/Tnnc1	2													BP	GO:2000403	positive regulation of lymphocyte migration	2/126	39/28814	0.0126478	Ccl5/Cxcl10	2
BP	GO:0030072	peptide hormone secretion	2/29	290/28814	0.0342822	Isl1/Trh	2													BP	GO:0031669	cellular response to nutrient levels	4/126	205/28814	0.0126961	Ifi204/Kank2/Foxa2/Gcgr	4
BP	GO:0019724	B cell mediated immunity	2/29	291/28814	0.0344983	C3/Cd74	2													BP	GO:0097696	receptor signaling pathway via STAT	4/126	205/28814	0.0126961	Ccl5/Neurod1/Il22/Prl2c5	4
BP	GO:0003209	cardiac atrium morphogenesis	2022-01-29	35/28814	0.0346499	Isl1	1													BP	GO:0008344	adult locomotory behavior	3/126	111/28814	0.0128546	Foxa2/Ntsr1/Chd7	3
BP	GO:0035025	positive regulation of Rho protein signal transduction	2022-01-29	35/28814	0.0346499	Gpr65	1													BP	GO:0071482	cellular response to light stimulus	3/126	111/28814	0.0128546	Mapk13/Timp1/Pcp2	3
BP	GO:0060142	regulation of syncytium formation by plasma membrane fusion	2022-01-29	35/28814	0.0346499	Ccl8	1													BP	GO:0010721	negative regulation of cell development	4/126	206/28814	0.0129048	Frzb/Trpc6/Dlx2/Dlx1	4
BP	GO:0003203	endocardial cushion morphogenesis	2022-01-29	36/28814	0.0356227	Isl1	1													BP	GO:0051402	neuron apoptotic process	5/126	318/28814	0.013112	Casp1/Ccl3/En2/Dlx1/Lcn2	5
BP	GO:0019373	epoxygenase P450 pathway	2022-01-29	36/28814	0.0356227	Cyp2e1	1													BP	GO:0021987	cerebral cortex development	3/126	112/28814	0.013167	Eomes/Foxg1/Tbr1	3
BP	GO:0033273	response to vitamin	2022-01-29	36/28814	0.0356227	Spp1	1													BP	GO:1903557	positive regulation of tumor necrosis factor superfamily cytokine production	3/126	112/28814	0.013167	Oas1a/Ccl3/Ccl4	3
BP	GO:0042168	heme metabolic process	2022-01-29	36/28814	0.0356227	Alas2	1													BP	GO:0042119	neutrophil activation	2/126	40/28814	0.0132758	Ccl5/Il16	2
BP	GO:0048240	sperm capacitation	2022-01-29	36/28814	0.0356227	Defb1	1													BP	GO:0048520	positive regulation of behavior	2/126	40/28814	0.0132758	Casp1/Npy2r	2
BP	GO:0097242	amyloid-beta clearance	2022-01-29	36/28814	0.0356227	C3	1													BP	GO:0035282	segmentation	3/126	113/28814	0.0134838	Tcap/Lhx1/Foxa2	3
BP	GO:0071695	anatomical structure maturation	2/29	300/28814	0.0364666	Defb1/C3	2													BP	GO:0001709	cell fate determination	2/126	41/28814	0.0139171	Foxg1/Fezf2	2
BP	GO:0033146	regulation of intracellular estrogen receptor signaling pathway	2022-01-29	37/28814	0.0365945	Isl1	1													BP	GO:0043267	negative regulation of potassium ion transport	2/126	41/28814	0.0139171	Hcrt/Kcne2	2
BP	GO:0043516	regulation of DNA damage response, signal transduction by p53 class mediator	2022-01-29	37/28814	0.0365945	Cd74	1													BP	GO:0030098	lymphocyte differentiation	6/126	447/28814	0.0139739	Rorc/Eomes/Clec4d/Crtam/Chd7/Ptpn22	6
BP	GO:0051084	'de novo' post-translational protein folding	2022-01-29	37/28814	0.0365945	Cd74	1													BP	GO:0046634	regulation of alpha-beta T cell activation	3/126	115/28814	0.0141302	Crtam/Ptpn22/Arg2	3
BP	GO:0051953	negative regulation of amine transport	2022-01-29	37/28814	0.0365945	Trh	1													BP	GO:0001774	microglial cell activation	2/126	42/28814	0.0145715	Casp1/Cst7	2
BP	GO:0086091	regulation of heart rate by cardiac conduction	2022-01-29	37/28814	0.0365945	Isl1	1													BP	GO:0040018	positive regulation of multicellular organism growth	2/126	42/28814	0.0145715	Chd7/Slc6a3	2
BP	GO:0090022	regulation of neutrophil chemotaxis	2022-01-29	37/28814	0.0365945	Cd74	1													BP	GO:0048730	epidermis morphogenesis	2/126	42/28814	0.0145715	Fgf7/Krt25	2
BP	GO:0050708	regulation of protein secretion	2/29	304/28814	0.0373552	Isl1/Trh	2													BP	GO:0060249	anatomical structure homeostasis	5/126	328/28814	0.0148084	Comp/Oas1a/Fgf7/Neurod1/Il20rb	5
BP	GO:0006458	'de novo' protein folding	2022-01-29	38/28814	0.0375654	Cd74	1													BP	GO:0050767	regulation of neurogenesis	6/126	455/28814	0.0151251	Trpc6/Chd7/Dlx2/Dlx1/Foxg1/Fezf2	6
BP	GO:0009595	detection of biotic stimulus	2022-01-29	38/28814	0.0375654	Clec7a	1													BP	GO:0071675	regulation of mononuclear cell migration	3/126	118/28814	0.0151324	Ccl5/Lgals3/Cxcl10	3
BP	GO:0051482	positive regulation of cytosolic calcium ion concentration involved in phospholipase C-activating G protein-coupled signaling pathway	2022-01-29	38/28814	0.0375654	Gpr65	1													BP	GO:0009309	amine biosynthetic process	2/126	43/28814	0.0152391	Slc6a3/Dao	2
BP	GO:1902229	regulation of intrinsic apoptotic signaling pathway in response to DNA damage	2022-01-29	38/28814	0.0375654	Cd74	1													BP	GO:0034331	cell junction maintenance	2/126	43/28814	0.0152391	Cbln3/Cbln1	2
BP	GO:2000758	positive regulation of peptidyl-lysine acetylation	2022-01-29	38/28814	0.0375654	Isl1	1													BP	GO:0042401	cellular biogenic amine biosynthetic process	2/126	43/28814	0.0152391	Slc6a3/Dao	2
BP	GO:0002699	positive regulation of immune effector process	2/29	309/28814	0.0384778	C3/Cd74	2													BP	GO:0051281	positive regulation of release of sequestered calcium ion into cytosol	2/126	43/28814	0.0152391	Ntsr1/Cxcl10	2
BP	GO:0019432	triglyceride biosynthetic process	2022-01-29	39/28814	0.0385353	C3	1													BP	GO:0086002	cardiac muscle cell action potential involved in contraction	2/126	43/28814	0.0152391	Pkp2/Kcne2	2
BP	GO:0021983	pituitary gland development	2022-01-29	39/28814	0.0385353	Isl1	1													BP	GO:0097484	dendrite extension	2/126	43/28814	0.0152391	Ostn/Rasal1	2
BP	GO:0001782	B cell homeostasis	2022-01-29	40/28814	0.0395043	Cd74	1													BP	GO:0051209	release of sequestered calcium ion into cytosol	3/126	119/28814	0.0154751	Ntsr1/Chd7/Cxcl10	3
BP	GO:0002861	regulation of inflammatory response to antigenic stimulus	2022-01-29	40/28814	0.0395043	C3	1													BP	GO:0007498	mesoderm development	3/126	120/28814	0.0158223	Eomes/Lhx1/Foxa2	3
BP	GO:0006739	NADP metabolic process	2022-01-29	40/28814	0.0395043	Fmo2	1													BP	GO:0051283	negative regulation of sequestering of calcium ion	3/126	120/28814	0.0158223	Ntsr1/Chd7/Cxcl10	3
BP	GO:0019884	antigen processing and presentation of exogenous antigen	2022-01-29	40/28814	0.0395043	Cd74	1													BP	GO:0046640	regulation of alpha-beta T cell proliferation	2/126	44/28814	0.0159196	Ptpn22/Arg2	2
BP	GO:0021522	spinal cord motor neuron differentiation	2022-01-29	40/28814	0.0395043	Isl1	1													BP	GO:0009636	response to toxic substance	3/126	122/28814	0.0165297	Ccl5/Slc18a2/Lcn2	3
BP	GO:0033144	negative regulation of intracellular steroid hormone receptor signaling pathway	2022-01-29	40/28814	0.0395043	Isl1	1													BP	GO:0051282	regulation of sequestering of calcium ion	3/126	122/28814	0.0165297	Ntsr1/Chd7/Cxcl10	3
BP	GO:0060259	regulation of feeding behavior	2022-01-29	40/28814	0.0395043	Trh	1													BP	GO:0002285	lymphocyte activation involved in immune response	4/126	222/28814	0.0165447	Rorc/Eomes/Lgals3/Clec4d	4
BP	GO:1902624	positive regulation of neutrophil migration	2022-01-29	40/28814	0.0395043	Cd74	1													BP	GO:0032620	interleukin-17 production	2/126	45/28814	0.0166129	Rorc/Arg2	2
BP	GO:1905332	positive regulation of morphogenesis of an epithelium	2022-01-29	40/28814	0.0395043	Itgax	1													BP	GO:0050691	regulation of defense response to virus by host	2/126	45/28814	0.0166129	Ccl5/Ptpn22	2
BP	GO:0030198	extracellular matrix organization	2/29	315/28814	0.0398419	Gfap/Lgals3	2													BP	GO:0042542	response to hydrogen peroxide	3/126	123/28814	0.0168899	Mapk13/Trpc6/Lcn2	3
BP	GO:0043062	extracellular structure organization	2/29	316/28814	0.040071	Gfap/Lgals3	2													BP	GO:0002224	toll-like receptor signaling pathway	3/126	124/28814	0.0172546	Oas1a/Ltf/Ptpn22	3
BP	GO:0045229	external encapsulating structure organization	2/29	317/28814	0.0403007	Gfap/Lgals3	2													BP	GO:0051208	sequestering of calcium ion	3/126	124/28814	0.0172546	Ntsr1/Chd7/Cxcl10	3
BP	GO:0001504	neurotransmitter uptake	2022-01-29	41/28814	0.0404723	Gfap	1													BP	GO:0051651	maintenance of location in cell	4/126	225/28814	0.0172916	Ntsr1/Chd7/Cxcl10/Lcn2	4
BP	GO:0001709	cell fate determination	2022-01-29	41/28814	0.0404723	Isl1	1													BP	GO:0000578	embryonic axis specification	2/126	46/28814	0.017319	Lhx1/Foxa2	2
BP	GO:0003230	cardiac atrium development	2022-01-29	41/28814	0.0404723	Isl1	1													BP	GO:0002269	leukocyte activation involved in inflammatory response	2/126	46/28814	0.017319	Casp1/Cst7	2
BP	GO:0006636	unsaturated fatty acid biosynthetic process	2022-01-29	41/28814	0.0404723	Cd74	1													BP	GO:0036230	granulocyte activation	2/126	46/28814	0.017319	Ccl5/Il16	2
BP	GO:0006953	acute-phase response	2022-01-29	41/28814	0.0404723	Serpina3n	1													BP	GO:0042417	dopamine metabolic process	2/126	46/28814	0.017319	Slc6a3/Dao	2
BP	GO:0035886	vascular associated smooth muscle cell differentiation	2022-01-29	41/28814	0.0404723	C3	1													BP	GO:0006006	glucose metabolic process	4/126	226/28814	0.0175452	Rorc/Oas1a/Foxa2/Gcgr	4
BP	GO:0043368	positive T cell selection	2022-01-29	41/28814	0.0404723	Cd74	1													BP	GO:0032649	regulation of interferon-gamma production	3/126	125/28814	0.0176236	Crtam/Il20rb/Ptpn22	3
BP	GO:0051402	neuron apoptotic process	2/29	318/28814	0.0405309	Isl1/Ccl3	2													BP	GO:0002685	regulation of leukocyte migration	4/126	227/28814	0.0178011	Ccl5/Lgals3/Cxcl10/Ptpn22	4
BP	GO:0015849	organic acid transport	2/29	321/28814	0.0412244	Gfap/Trh	2													BP	GO:0018958	phenol-containing compound metabolic process	3/126	126/28814	0.0179971	Slc6a3/Dao/Cyp2e1	3
BP	GO:0051222	positive regulation of protein transport	2/29	321/28814	0.0412244	Isl1/Trh	2													BP	GO:0032414	positive regulation of ion transmembrane transporter activity	3/126	126/28814	0.0179971	Trpc6/Ntsr1/Kcne2	3
BP	GO:0001774	microglial cell activation	2022-01-29	42/28814	0.0414394	Cst7	1													BP	GO:0021696	cerebellar cortex morphogenesis	2/126	47/28814	0.0180376	Lhx1/Cbln1	2
BP	GO:0003352	regulation of cilium movement	2022-01-29	42/28814	0.0414394	Defb1	1													BP	GO:0062208	positive regulation of pattern recognition receptor signaling pathway	2/126	47/28814	0.0180376	Ltf/Ptpn22	2
BP	GO:0010092	specification of animal organ identity	2022-01-29	42/28814	0.0414394	Isl1	1													BP	GO:2000404	regulation of T cell migration	2/126	47/28814	0.0180376	Ccl5/Cxcl10	2
BP	GO:0060251	regulation of glial cell proliferation	2022-01-29	42/28814	0.0414394	Gfap	1													BP	GO:0007249	I-kappaB kinase/NF-kappaB signaling	4/126	229/28814	0.0183199	Casp1/Clec4d/Ltf/Trim62	4
BP	GO:1902105	regulation of leukocyte differentiation	2/29	323/28814	0.0416893	Cd74/Ccl3	2													BP	GO:0061138	morphogenesis of a branching epithelium	4/126	230/28814	0.0185828	Fgf7/Lhx1/Foxa2/Gbx2	4
BP	GO:0018108	peptidyl-tyrosine phosphorylation	2/29	324/28814	0.0419225	Isl1/Cd74	2													BP	GO:0002793	positive regulation of peptide secretion	3/126	128/28814	0.0187571	Npy2r/S100a8/S100a9	3
BP	GO:0001783	B cell apoptotic process	2022-01-29	43/28814	0.0424056	Cd74	1													BP	GO:0042752	regulation of circadian rhythm	3/126	128/28814	0.0187571	Casp1/Rorc/Npy2r	3
BP	GO:0003009	skeletal muscle contraction	2022-01-29	43/28814	0.0424056	Tnnc1	1													BP	GO:0032728	positive regulation of interferon-beta production	2/126	48/28814	0.0187686	Oas1a/Ptpn22	2
BP	GO:0006778	porphyrin-containing compound metabolic process	2022-01-29	43/28814	0.0424056	Alas2	1													BP	GO:0050856	regulation of T cell receptor signaling pathway	2/126	48/28814	0.0187686	Lgals3/Ptpn22	2
BP	GO:0032735	positive regulation of interleukin-12 production	2022-01-29	43/28814	0.0424056	Isl1	1													BP	GO:0042476	odontogenesis	3/126	129/28814	0.0191437	Dmp1/Dlx2/Dlx1	3
BP	GO:0042092	type 2 immune response	2022-01-29	43/28814	0.0424056	Cd74	1													BP	GO:0090101	negative regulation of transmembrane receptor protein serine/threonine kinase signaling pathway	3/126	129/28814	0.0191437	Skor1/Dlx1/Ucma	3
BP	GO:0002366	leukocyte activation involved in immune response	2/29	327/28814	0.0426251	Cd74/Lgals3	2													BP	GO:0046633	alpha-beta T cell proliferation	2/126	49/28814	0.019512	Ptpn22/Arg2	2
BP	GO:0018212	peptidyl-tyrosine modification	2/29	327/28814	0.0426251	Isl1/Cd74	2													BP	GO:0061900	glial cell activation	2/126	49/28814	0.019512	Casp1/Cst7	2
BP	GO:0051146	striated muscle cell differentiation	2/29	328/28814	0.0428603	Isl1/Ccl8	2													BP	GO:0007631	feeding behavior	3/126	130/28814	0.0195348	Npy2r/Tbr1/Hcrt	3
BP	GO:0043270	positive regulation of ion transport	2/29	329/28814	0.043096	Trh/Lgals3	2													BP	GO:1901617	organic hydroxy compound biosynthetic process	4/126	234/28814	0.0196578	Ch25h/Ntsr1/Slc6a3/Dao	4
BP	GO:0070232	regulation of T cell apoptotic process	2022-01-29	44/28814	0.0433708	Lgals3	1													BP	GO:0048608	reproductive structure development	6/126	484/28814	0.0198504	Eomes/Fgf7/Lhx1/Spink2/Nrk/Chd7	6
BP	GO:0002263	cell activation involved in immune response	2/29	331/28814	0.0435688	Cd74/Lgals3	2													BP	GO:1901216	positive regulation of neuron death	3/126	131/28814	0.0199302	Casp1/Ccl3/Lcn2	3
BP	GO:0034198	cellular response to amino acid starvation	2022-01-29	45/28814	0.0443351	Atf3	1													BP	GO:0007157	heterophilic cell-cell adhesion via plasma membrane cell adhesion molecules	2/126	50/28814	0.0202676	Crtam/Cbln1	2
BP	GO:0042771	intrinsic apoptotic signaling pathway in response to DNA damage by p53 class mediator	2022-01-29	45/28814	0.0443351	Cd74	1													BP	GO:0018198	peptidyl-cysteine modification	2/126	50/28814	0.0202676	S100a8/S100a9	2
BP	GO:0050918	positive chemotaxis	2022-01-29	45/28814	0.0443351	Lgals3	1													BP	GO:0021532	neural tube patterning	2/126	50/28814	0.0202676	Foxa2/Gbx2	2
BP	GO:1904951	positive regulation of establishment of protein localization	2/29	337/28814	0.0449992	Isl1/Trh	2													BP	GO:0032873	negative regulation of stress-activated MAPK cascade	2/126	50/28814	0.0202676	Dact1/Ptpn22	2
BP	GO:0008202	steroid metabolic process	2/29	338/28814	0.0452392	Spp1/Cyp2e1	2													BP	GO:0070303	negative regulation of stress-activated protein kinase signaling cascade	2/126	50/28814	0.0202676	Dact1/Ptpn22	2
BP	GO:0002269	leukocyte activation involved in inflammatory response	2022-01-29	46/28814	0.0452984	Cst7	1													BP	GO:1903426	regulation of reactive oxygen species biosynthetic process	2/126	50/28814	0.0202676	Arg2/Lcn2	2
BP	GO:0030890	positive regulation of B cell proliferation	2022-01-29	46/28814	0.0452984	Cd74	1													BP	GO:0010906	regulation of glucose metabolic process	3/126	132/28814	0.0203301	Rorc/Foxa2/Gcgr	3
BP	GO:0031952	regulation of protein autophosphorylation	2022-01-29	46/28814	0.0452984	Gpnmb	1													BP	GO:0060048	cardiac muscle contraction	3/126	132/28814	0.0203301	Tcap/Pkp2/Kcne2	3
BP	GO:0048821	erythrocyte development	2022-01-29	46/28814	0.0452984	Alas2	1													BP	GO:0031668	cellular response to extracellular stimulus	4/126	237/28814	0.0204888	Ifi204/Kank2/Foxa2/Gcgr	4
BP	GO:1903115	regulation of actin filament-based movement	2022-01-29	46/28814	0.0452984	Tnnc1	1													BP	GO:0061458	reproductive system development	6/126	488/28814	0.0205728	Eomes/Fgf7/Lhx1/Spink2/Nrk/Chd7	6
BP	GO:0003016	respiratory system process	2022-01-29	47/28814	0.0462608	Tnnc1	1													BP	GO:0003158	endothelium development	3/126	133/28814	0.0207343	Itgax/Cxcl10/Lcn2	3
BP	GO:0007628	adult walking behavior	2022-01-29	47/28814	0.0462608	Trh	1													BP	GO:0061041	regulation of wound healing	3/126	133/28814	0.0207343	Clec7a/Foxa2/S100a9	3
BP	GO:0009268	response to pH	2022-01-29	47/28814	0.0462608	Gpr65	1													BP	GO:2000027	regulation of animal organ morphogenesis	3/126	133/28814	0.0207343	Fgf7/Lhx1/Dact1	3
BP	GO:0043277	apoptotic cell clearance	2022-01-29	47/28814	0.0462608	C3	1													BP	GO:0007520	myoblast fusion	2/126	51/28814	0.0210354	Casp1/Cxcl10	2
BP	GO:0010718	positive regulation of epithelial to mesenchymal transition	2022-01-29	48/28814	0.0472223	Isl1	1													BP	GO:0048806	genitalia development	2/126	51/28814	0.0210354	Lhx1/Chd7	2
BP	GO:0014003	oligodendrocyte development	2022-01-29	48/28814	0.0472223	9630013A20Rik	1													BP	GO:0032411	positive regulation of transporter activity	3/126	134/28814	0.021143	Trpc6/Ntsr1/Kcne2	3
BP	GO:0042304	regulation of fatty acid biosynthetic process	2022-01-29	48/28814	0.0472223	Cd74	1													BP	GO:0007409	axonogenesis	6/126	493/28814	0.0215008	Lhx1/Foxg1/Tbr1/Robo3/Gbx2/Fezf2	6
BP	GO:0045923	positive regulation of fatty acid metabolic process	2022-01-29	48/28814	0.0472223	Cd74	1													BP	GO:0019083	viral transcription	2/126	52/28814	0.021815	Ccl5/Trim62	2
BP	GO:0050856	regulation of T cell receptor signaling pathway	2022-01-29	48/28814	0.0472223	Lgals3	1													BP	GO:0046596	regulation of viral entry into host cell	2/126	52/28814	0.021815	Ch25h/Trim62	2
BP	GO:0002920	regulation of humoral immune response	2022-01-29	49/28814	0.0481828	C3	1													BP	GO:0051955	regulation of amino acid transport	2/126	52/28814	0.021815	Ntsr1/Arg2	2
BP	GO:0061900	glial cell activation	2022-01-29	49/28814	0.0481828	Cst7	1													BP	GO:0060428	lung epithelium development	2/126	52/28814	0.021815	Fgf7/Foxa2	2
BP	GO:0089718	amino acid import across plasma membrane	2022-01-29	49/28814	0.0481828	Gfap	1													BP	GO:0090279	regulation of calcium ion import	2/126	52/28814	0.021815	Lgals3/Ramp3	2
BP	GO:1901985	positive regulation of protein acetylation	2022-01-29	49/28814	0.0481828	Isl1	1													BP	GO:0045088	regulation of innate immune response	4/126	242/28814	0.0219213	Ifi204/Oas1a/Crtam/Trim62	4
BP	GO:1990928	response to amino acid starvation	2022-01-29	49/28814	0.0481828	Atf3	1													BP	GO:0009582	detection of abiotic stimulus	3/126	136/28814	0.0219736	Tcap/Ntsr1/Pcp2	3
BP	GO:0015711	organic anion transport	2/29	353/28814	0.0488981	Gfap/Trh	2													BP	GO:0009581	detection of external stimulus	3/126	137/28814	0.0223955	Tcap/Ntsr1/Pcp2	3
BP	GO:0003197	endocardial cushion development	2022-01-29	50/28814	0.0491424	Isl1	1													BP	GO:0006820	anion transport	6/126	498/28814	0.0224568	Aqp6/Ntsr1/Gabra6/Arg2/Slc1a6/Kcne2	6
BP	GO:0043618	regulation of transcription from RNA polymerase II promoter in response to stress	2022-01-29	50/28814	0.0491424	Atf3	1													BP	GO:0046189	phenol-containing compound biosynthetic process	2/126	53/28814	0.0226066	Slc6a3/Dao	2
BP	GO:0045806	negative regulation of endocytosis	2022-01-29	50/28814	0.0491424	Lgals3	1													BP	GO:1905039	carboxylic acid transmembrane transport	3/126	138/28814	0.0228218	Ntsr1/Arg2/Slc1a6	3
BP	GO:0090659	walking behavior	2022-01-29	50/28814	0.0491424	Trh	1													BP	GO:0051588	regulation of neurotransmitter transport	3/126	139/28814	0.0232526	Stx1a/Slc18a2/Hcrt	3
BP	GO:0007204	positive regulation of cytosolic calcium ion concentration	2/29	354/28814	0.0491458	Gpr65/Ccl3	2													BP	GO:1903825	organic acid transmembrane transport	3/126	139/28814	0.0232526	Ntsr1/Arg2/Slc1a6	3
BP	GO:0016032	viral process	2/29	355/28814	0.049394	Cd74/Ccl8	2													BP	GO:0002673	regulation of acute inflammatory response	2/126	54/28814	0.0234099	Ccl5/Il20rb	2
BP	GO:0021700	developmental maturation	2/29	355/28814	0.049394	Defb1/C3	2													BP	GO:0014014	negative regulation of gliogenesis	2/126	54/28814	0.0234099	Dlx2/Dlx1	2
BP	GO:0045862	positive regulation of proteolysis	2/29	357/28814	0.0498917	S100a9/S100a8	2													BP	GO:0031018	endocrine pancreas development	2/126	54/28814	0.0234099	Foxa2/Neurod1	2
CC	GO:0097386	glial cell projection	2/29	38/28739	0.000675766	Gfap/Lgals3	2													BP	GO:0048701	embryonic cranial skeleton morphogenesis	2/126	54/28814	0.0234099	Lhx1/Dlx2	2
CC	GO:0001533	cornified envelope	2/29	62/28739	0.00179068	S100a9/Lgals3	2													BP	GO:0034763	negative regulation of transmembrane transport	3/126	140/28814	0.0236877	Ostn/Ntsr1/Kcne2	3
CC	GO:0005771	multivesicular body	2/29	66/28739	0.00202614	Cd74/Cst7	2													BP	GO:0035270	endocrine system development	3/126	140/28814	0.0236877	Foxa2/Neurod1/Slc6a3	3
CC	GO:0005743	mitochondrial inner membrane	2022-03-29	460/28739	0.010932	Cyp2e1/Lgals3/Alas2	3													BP	GO:0051259	protein complex oligomerization	4/126	248/28814	0.0237195	Comp/Oas1a/Sycp1/Kcng4	4
CC	GO:0042613	MHC class II protein complex	2022-01-29	12/28739	0.0120443	Cd74	1													BP	GO:0051403	stress-activated MAPK cascade	4/126	248/28814	0.0237195	Mapk13/Nrk/Dact1/Ptpn22	4
CC	GO:0045111	intermediate filament cytoskeleton	2/29	180/28739	0.0141748	Gfap/S100a8	2													BP	GO:0034113	heterotypic cell-cell adhesion	2/126	55/28814	0.0242248	Itgax/Pkp2	2
CC	GO:0035098	ESC/E(Z) complex	2022-01-29	18/28739	0.0180138	9630013A20Rik	1													BP	GO:0048713	regulation of oligodendrocyte differentiation	2/126	55/28814	0.0242248	Dlx2/Dlx1	2
CC	GO:1905286	serine-type peptidase complex	2022-01-29	19/28739	0.0190053	C3	1													BP	GO:0055010	ventricular cardiac muscle tissue morphogenesis	2/126	55/28814	0.0242248	Pkp2/Chd7	2
CC	GO:1905370	serine-type endopeptidase complex	2022-01-29	19/28739	0.0190053	C3	1													BP	GO:0050878	regulation of body fluid levels	5/126	373/28814	0.0242558	Comp/Foxa2/Slc6a3/S100a9/Prl2c5	5
CC	GO:0097449	astrocyte projection	2022-01-29	22/28739	0.0219741	Gfap	1													BP	GO:0003015	heart process	4/126	250/28814	0.0243382	Tcap/Pkp2/Ramp3/Kcne2	4
CC	GO:0005865	striated muscle thin filament	2022-01-29	23/28739	0.0229618	Tnnc1	1													BP	GO:0034614	cellular response to reactive oxygen species	3/126	143/28814	0.0250196	Mapk13/Trpc6/Lcn2	3
CC	GO:0005770	late endosome	2/29	246/28739	0.0254529	Cd74/Cst7	2													BP	GO:0050728	negative regulation of inflammatory response	3/126	144/28814	0.0254724	Cst7/Il22/Il20rb	3
CC	GO:0036379	myofilament	2022-01-29	27/28739	0.0269028	Tnnc1	1													BP	GO:0030514	negative regulation of BMP signaling pathway	2/126	57/28814	0.0258891	Skor1/Dlx1	2
CC	GO:0043073	germ cell nucleus	2022-01-29	31/28739	0.0308285	Lhx8	1													BP	GO:0035567	non-canonical Wnt signaling pathway	2/126	57/28814	0.0258891	Frzb/Dact1	2
CC	GO:0008305	integrin complex	2022-01-29	34/28739	0.0337627	Itgax	1													BP	GO:0052372	modulation by symbiont of entry into host	2/126	57/28814	0.0258891	Ch25h/Trim62	2
CC	GO:0042611	MHC protein complex	2022-01-29	38/28739	0.0376617	Cd74	1													BP	GO:0086001	cardiac muscle cell action potential	2/126	57/28814	0.0258891	Pkp2/Kcne2	2
CC	GO:0097225	sperm midpiece	2022-01-29	45/28739	0.0444483	Defb1	1													BP	GO:0090092	regulation of transmembrane receptor protein serine/threonine kinase signaling pathway	4/126	256/28814	0.0262528	Gdf10/Skor1/Dlx1/Ucma	4
CC	GO:0001772	immunological synapse	2022-01-29	46/28739	0.0454141	Lgals3	1													BP	GO:2000045	regulation of G1/S transition of mitotic cell cycle	3/126	146/28814	0.0263913	Kank2/Gpnmb/Dact1	3
CC	GO:0098636	protein complex involved in cell adhesion	2022-01-29	48/28739	0.0473427	Itgax	1													BP	GO:0019318	hexose metabolic process	4/126	257/28814	0.0265804	Rorc/Oas1a/Foxa2/Gcgr	4
MF	GO:0005178	integrin binding	2022-04-28	155/28275	1.61e-05	Gfap/Spp1/Gpnmb/Itgax	4													BP	GO:0015872	dopamine transport	2/126	58/28814	0.0267382	Npy2r/Slc6a3	2
MF	GO:0048020	CCR chemokine receptor binding	2022-03-28	56/28275	2.33e-05	Defb1/Ccl3/Ccl8	3													BP	GO:0021587	cerebellum morphogenesis	2/126	58/28814	0.0267382	Lhx1/Cbln1	2
MF	GO:0042379	chemokine receptor binding	2022-03-28	77/28275	6.06e-05	Defb1/Ccl3/Ccl8	3													BP	GO:0090303	positive regulation of wound healing	2/126	58/28814	0.0267382	Clec7a/S100a9	2
MF	GO:0016209	antioxidant activity	2022-03-28	84/28275	7.85e-05	S100a9/Gsta2/S100a8	3													BP	GO:0001508	action potential	3/126	147/28814	0.0268573	Ntsr1/Pkp2/Kcne2	3
MF	GO:0048306	calcium-dependent protein binding	2022-03-28	95/28275	0.000113248	S100a9/Tnnc1/S100a8	3													BP	GO:0031098	stress-activated protein kinase signaling cascade	4/126	258/28814	0.0269105	Mapk13/Nrk/Dact1/Ptpn22	4
MF	GO:0016004	phospholipase activator activity	2022-02-28	17/28275	0.000127432	Ccl3/Ccl8	2													BP	GO:0045089	positive regulation of innate immune response	3/126	148/28814	0.0273277	Ifi204/Crtam/Trim62	3
MF	GO:0060229	lipase activator activity	2022-02-28	19/28275	0.00016003	Ccl3/Ccl8	2													BP	GO:0006826	iron ion transport	2/126	59/28814	0.0275985	Ltf/Lcn2	2
MF	GO:0050839	cell adhesion molecule binding	2022-04-28	307/28275	0.000227161	Gfap/Spp1/Gpnmb/Itgax	4													BP	GO:0009948	anterior/posterior axis specification	2/126	59/28814	0.0275985	Lhx1/Foxa2	2
MF	GO:0001664	G protein-coupled receptor binding	2022-04-28	320/28275	0.000266006	Defb1/C3/Ccl3/Ccl8	4													BP	GO:0051930	regulation of sensory perception of pain	2/126	59/28814	0.0275985	Npy2r/Ntsr1	2
MF	GO:0008009	chemokine activity	2022-02-28	41/28275	0.000757127	Ccl3/Ccl8	2													BP	GO:0045598	regulation of fat cell differentiation	3/126	149/28814	0.0278025	Rorc/Frzb/Dact1	3
MF	GO:0042056	chemoattractant activity	2022-02-28	41/28275	0.000757127	Lgals3/Ccl3	2													BP	GO:0048705	skeletal system morphogenesis	4/126	261/28814	0.0279156	Comp/Lhx1/Ltf/Dlx2	4
MF	GO:0004866	endopeptidase inhibitor activity	2022-03-28	216/28275	0.00125091	Serpina3n/C3/Cst7	3													BP	GO:0007595	lactation	2/126	60/28814	0.0284698	Slc6a3/Prl2c5	2
MF	GO:0030414	peptidase inhibitor activity	2022-03-28	224/28275	0.00138845	Serpina3n/C3/Cst7	3													BP	GO:0050879	multicellular organismal movement	2/126	60/28814	0.0284698	Comp/Tcap	2
MF	GO:0005125	cytokine activity	2022-03-28	228/28275	0.00146065	Spp1/Ccl3/Ccl8	3													BP	GO:0050881	musculoskeletal movement	2/126	60/28814	0.0284698	Comp/Tcap	2
MF	GO:0050840	extracellular matrix binding	2022-02-28	58/28275	0.00151046	Spp1/Lgals3	2													BP	GO:0051931	regulation of sensory perception	2/126	60/28814	0.0284698	Npy2r/Ntsr1	2
MF	GO:0061135	endopeptidase regulator activity	2022-03-28	232/28275	0.00153517	Serpina3n/C3/Cst7	3													BP	GO:0003231	cardiac ventricle development	3/126	151/28814	0.0287653	Npy2r/Pkp2/Chd7	3
MF	GO:0005504	fatty acid binding	2022-02-28	62/28275	0.00172372	Gsta2/S100a8	2													BP	GO:0050921	positive regulation of chemotaxis	3/126	151/28814	0.0287653	Ccl5/Cxcl10/Il16	3
MF	GO:0016709	oxidoreductase activity, acting on paired donors, with incorporation or reduction of molecular oxygen, NAD(P)H as one donor, and incorporation of one atom of oxygen	2022-02-28	67/28275	0.00200926	Cyp2e1/Fmo2	2													BP	GO:0007178	transmembrane receptor protein serine/threonine kinase signaling pathway	5/126	391/28814	0.0289198	Comp/Gdf10/Skor1/Dlx1/Ucma	5
MF	GO:0061134	peptidase regulator activity	2022-03-28	266/28275	0.00226624	Serpina3n/C3/Cst7	3													BP	GO:0045444	fat cell differentiation	4/126	264/28814	0.0289429	Rorc/Frzb/Gdf10/Dact1	4
MF	GO:1901681	sulfur compound binding	2022-03-28	284/28275	0.00272751	Gsta2/Gpnmb/Ccl8	3													BP	GO:0003206	cardiac chamber morphogenesis	3/126	152/28814	0.0292533	Npy2r/Pkp2/Chd7	3
MF	GO:0005126	cytokine receptor binding	2022-03-28	316/28275	0.00368272	Defb1/Ccl3/Ccl8	3													BP	GO:0015698	inorganic anion transport	3/126	152/28814	0.0292533	Aqp6/Gabra6/Kcne2	3
MF	GO:0033293	monocarboxylic acid binding	2022-02-28	93/28275	0.00382641	Gsta2/S100a8	2													BP	GO:0046328	regulation of JNK cascade	3/126	152/28814	0.0292533	Nrk/Dact1/Ptpn22	3
MF	GO:0004857	enzyme inhibitor activity	2022-03-28	409/28275	0.00752658	Serpina3n/C3/Cst7	3													BP	GO:0046660	female sex differentiation	3/126	152/28814	0.0292533	Fgf7/Lhx1/Chd7	3
MF	GO:0050543	icosatetraenoic acid binding	2022-01-28	10/28275	0.00986029	S100a8	1													BP	GO:0072073	kidney epithelium development	3/126	152/28814	0.0292533	Kank2/Lhx1/Arg2	3
MF	GO:0050786	RAGE receptor binding	2022-01-28	10/28275	0.00986029	S100a8	1													BP	GO:0031641	regulation of myelination	2/126	61/28814	0.0293521	Cst7/Itgax	2
MF	GO:0004497	monooxygenase activity	2022-02-28	152/28275	0.00990203	Cyp2e1/Fmo2	2													BP	GO:1903409	reactive oxygen species biosynthetic process	2/126	61/28814	0.0293521	Arg2/Lcn2	2
MF	GO:0042609	CD4 receptor binding	2022-01-28	12/28275	0.0118211	Cd74	1													BP	GO:0050730	regulation of peptidyl-tyrosine phosphorylation	4/126	266/28814	0.0296401	Ccl5/Fgf7/Il22/Ptpn22	4
MF	GO:0008201	heparin binding	2022-02-28	170/28275	0.0122598	Gpnmb/Ccl8	2													BP	GO:0006584	catecholamine metabolic process	2/126	62/28814	0.0302453	Slc6a3/Dao	2
MF	GO:0004769	steroid delta-isomerase activity	2022-01-28	13/28275	0.0128001	Gsta2	1													BP	GO:0009712	catechol-containing compound metabolic process	2/126	62/28814	0.0302453	Slc6a3/Dao	2
MF	GO:0023026	MHC class II protein complex binding	2022-01-28	13/28275	0.0128001	Cd74	1													BP	GO:0021575	hindbrain morphogenesis	2/126	62/28814	0.0302453	Lhx1/Cbln1	2
MF	GO:0035325	Toll-like receptor binding	2022-01-28	13/28275	0.0128001	S100a8	1													BP	GO:0034340	response to type I interferon	2/126	62/28814	0.0302453	Oas1a/Ch25h	2
MF	GO:0031406	carboxylic acid binding	2022-02-28	184/28275	0.014247	Gsta2/S100a8	2													BP	GO:1903078	positive regulation of protein localization to plasma membrane	2/126	62/28814	0.0302453	Lgals3/Ramp3	2
MF	GO:0120319	long-chain fatty acid omega-1 hydroxylase activity	2022-01-28	15/28275	0.0147552	Cyp2e1	1													BP	GO:0001837	epithelial to mesenchymal transition	3/126	155/28814	0.0307435	Eomes/Foxa2/Trim62	3
MF	GO:0004698	calcium-dependent protein kinase C activity	2022-01-28	16/28275	0.0157314	Ccl3	1													BP	GO:0009064	glutamine family amino acid metabolic process	2/126	63/28814	0.0311491	Dao/Arg2	2
MF	GO:0004697	protein kinase C activity	2022-01-28	17/28275	0.0167066	Ccl3	1													BP	GO:0072678	T cell migration	2/126	63/28814	0.0311491	Ccl5/Cxcl10	2
MF	GO:0036041	long-chain fatty acid binding	2022-01-28	17/28275	0.0167066	S100a8	1													BP	GO:2000401	regulation of lymphocyte migration	2/126	63/28814	0.0311491	Ccl5/Cxcl10	2
MF	GO:0043295	glutathione binding	2022-01-28	18/28275	0.017681	Gsta2	1													BP	GO:0002687	positive regulation of leukocyte migration	3/126	157/28814	0.0317589	Ccl5/Lgals3/Cxcl10	3
MF	GO:0070492	oligosaccharide binding	2022-01-28	19/28275	0.0186543	Lgals3	1													BP	GO:0035637	multicellular organismal signaling	3/126	157/28814	0.0317589	Pkp2/Hcrt/Kcne2	3
MF	GO:1900750	oligopeptide binding	2022-01-28	19/28275	0.0186543	Gsta2	1													BP	GO:0051092	positive regulation of NF-kappaB transcription factor activity	3/126	157/28814	0.0317589	Ntsr1/Ltf/Trim62	3
MF	GO:0031731	CCR6 chemokine receptor binding	2022-01-28	21/28275	0.0205983	Defb1	1													BP	GO:0051091	positive regulation of DNA-binding transcription factor activity	4/126	272/28814	0.0317913	Ntsr1/Neurod1/Ltf/Trim62	4
MF	GO:0050998	nitric-oxide synthase binding	2022-01-28	21/28275	0.0205983	Cd74	1													BP	GO:0008347	glial cell migration	2/126	64/28814	0.0320636	Ccl3/Foxg1	2
MF	GO:0016705	oxidoreductase activity, acting on paired donors, with incorporation or reduction of molecular oxygen	2022-02-28	227/28275	0.0211474	Cyp2e1/Fmo2	2													BP	GO:0048512	circadian behavior	2/126	64/28814	0.0320636	Casp1/Npy2r	2
MF	GO:0005539	glycosaminoglycan binding	2022-02-28	233/28275	0.0222017	Gpnmb/Ccl8	2													BP	GO:0005996	monosaccharide metabolic process	4/126	273/28814	0.0321585	Rorc/Oas1a/Foxa2/Gcgr	4
MF	GO:0009931	calcium-dependent protein serine/threonine kinase activity	2022-01-28	23/28275	0.0225386	Ccl3	1													BP	GO:0003229	ventricular cardiac muscle tissue development	2/126	65/28814	0.0329886	Pkp2/Chd7	2
MF	GO:0023023	MHC protein complex binding	2022-01-28	23/28275	0.0225386	Cd74	1													BP	GO:0009247	glycolipid biosynthetic process	2/126	65/28814	0.0329886	St6galnac5/Cwh43	2
MF	GO:0010857	calcium-dependent protein kinase activity	2022-01-28	24/28275	0.0235073	Ccl3	1													BP	GO:0050854	regulation of antigen receptor-mediated signaling pathway	2/126	65/28814	0.0329886	Lgals3/Ptpn22	2
MF	GO:0016863	intramolecular oxidoreductase activity, transposing C=C bonds	2022-01-28	24/28275	0.0235073	Gsta2	1													BP	GO:0006865	amino acid transport	3/126	160/28814	0.0333147	Ntsr1/Arg2/Slc1a6	3
MF	GO:0019865	immunoglobulin binding	2022-01-28	25/28275	0.0244751	Lgals3	1													BP	GO:0071322	cellular response to carbohydrate stimulus	3/126	161/28814	0.033842	Mapk13/Foxa2/Neurod1	3
MF	GO:0004602	glutathione peroxidase activity	2022-01-28	26/28275	0.025442	Gsta2	1													BP	GO:0051851	modulation by host of symbiont process	2/126	66/28814	0.0339239	Ccl5/Ltf	2
MF	GO:0030247	polysaccharide binding	2022-01-28	28/28275	0.0273731	Clec7a	1													BP	GO:0060688	regulation of morphogenesis of a branching structure	2/126	66/28814	0.0339239	Fgf7/Lhx1	2
MF	GO:0038187	pattern recognition receptor activity	2022-01-28	29/28275	0.0283372	Clec7a	1													BP	GO:0098900	regulation of action potential	2/126	66/28814	0.0339239	Ntsr1/Pkp2	2
MF	GO:0043236	laminin binding	2022-01-28	29/28275	0.0283372	Lgals3	1													BP	GO:0006721	terpenoid metabolic process	2/126	67/28814	0.0348696	Ttr/Cyp2e1	2
MF	GO:0004364	glutathione transferase activity	2022-01-28	31/28275	0.0302627	Gsta2	1													BP	GO:0007622	rhythmic behavior	2/126	67/28814	0.0348696	Casp1/Npy2r	2
MF	GO:0030246	carbohydrate binding	2022-02-28	277/28275	0.0305751	Clec7a/Lgals3	2													BP	GO:0030193	regulation of blood coagulation	2/126	67/28814	0.0348696	Foxa2/S100a9	2
MF	GO:0043425	bHLH transcription factor binding	2022-01-28	35/28275	0.0341026	Isl1	1													BP	GO:0032608	interferon-beta production	2/126	67/28814	0.0348696	Oas1a/Ptpn22	2
MF	GO:0070330	aromatase activity	2022-01-28	37/28275	0.036017	Cyp2e1	1													BP	GO:0032648	regulation of interferon-beta production	2/126	67/28814	0.0348696	Oas1a/Ptpn22	2
MF	GO:0044183	protein folding chaperone	2022-01-28	40/28275	0.0388819	Cd74	1													BP	GO:0150076	neuroinflammatory response	2/126	67/28814	0.0348696	Casp1/Cst7	2
MF	GO:0050661	NADP binding	2022-01-28	46/28275	0.0445869	Fmo2	1													BP	GO:1901616	organic hydroxy compound catabolic process	2/126	67/28814	0.0348696	Ntsr1/Slc6a3	2
MF	GO:0008392	arachidonic acid epoxygenase activity	2022-01-28	48/28275	0.0464814	Cyp2e1	1													BP	GO:0050768	negative regulation of neurogenesis	3/126	163/28814	0.0349095	Trpc6/Dlx2/Dlx1	3
MF	GO:0030331	nuclear estrogen receptor binding	2022-01-28	50/28275	0.0483721	Isl1	1													BP	GO:0006937	regulation of muscle contraction	3/126	164/28814	0.0354498	Npy2r/Pkp2/Arg2	3
MF	GO:0030544	Hsp70 protein binding	2022-01-28	50/28275	0.0483721	Cyp2e1	1													BP	GO:0009755	hormone-mediated signaling pathway	3/126	164/28814	0.0354498	Ostn/Kank2/Gcgr	3
MF	GO:0051879	Hsp90 protein binding	2022-01-28	50/28275	0.0483721	Cyp2e1	1													BP	GO:0000768	syncytium formation by plasma membrane fusion	2/126	68/28814	0.0358255	Casp1/Cxcl10	2
MF	GO:0008391	arachidonic acid monooxygenase activity	2022-01-28	51/28275	0.0493162	Cyp2e1	1													BP	GO:0007584	response to nutrient	2/126	68/28814	0.0358255	Kank2/Foxa2	2
																				BP	GO:0022029	telencephalon cell migration	2/126	68/28814	0.0358255	Foxg1/Fezf2	2
																				BP	GO:0032481	positive regulation of type I interferon production	2/126	68/28814	0.0358255	Oas1a/Ptpn22	2
																				BP	GO:0050433	regulation of catecholamine secretion	2/126	68/28814	0.0358255	Npy2r/Stx1a	2
																				BP	GO:0061337	cardiac conduction	2/126	68/28814	0.0358255	Pkp2/Kcne2	2
																				BP	GO:0140253	cell-cell fusion	2/126	68/28814	0.0358255	Casp1/Cxcl10	2
																				BP	GO:0003007	heart morphogenesis	4/126	284/28814	0.036363	Tcap/Npy2r/Pkp2/Chd7	4
																				BP	GO:0032675	regulation of interleukin-6 production	3/126	166/28814	0.0365434	Mapk13/Il16/Ptpn22	3
																				BP	GO:0021695	cerebellar cortex development	2/126	69/28814	0.0367914	Lhx1/Cbln1	2
																				BP	GO:0045600	positive regulation of fat cell differentiation	2/126	69/28814	0.0367914	Frzb/Dact1	2
																				BP	GO:0060425	lung morphogenesis	2/126	69/28814	0.0367914	Fgf7/Foxa2	2
																				BP	GO:1904377	positive regulation of protein localization to cell periphery	2/126	69/28814	0.0367914	Lgals3/Ramp3	2
																				BP	GO:0006949	syncytium formation	2/126	70/28814	0.0377674	Casp1/Cxcl10	2
																				BP	GO:0015800	acidic amino acid transport	2/126	70/28814	0.0377674	Ntsr1/Slc1a6	2
																				BP	GO:0042509	regulation of tyrosine phosphorylation of STAT protein	2/126	70/28814	0.0377674	Ccl5/Il22	2
																				BP	GO:0086003	cardiac muscle cell contraction	2/126	70/28814	0.0377674	Pkp2/Kcne2	2
																				BP	GO:0071248	cellular response to metal ion	3/126	169/28814	0.038216	Rasal1/Foxa2/Cpne7	3
																				BP	GO:0002293	alpha-beta T cell differentiation involved in immune response	2/126	71/28814	0.0387532	Rorc/Eomes	2
																				BP	GO:0002763	positive regulation of myeloid leukocyte differentiation	2/126	71/28814	0.0387532	Ccl5/Ccl3	2
																				BP	GO:0021536	diencephalon development	2/126	71/28814	0.0387532	Slc6a3/Gbx2	2
																				BP	GO:0021885	forebrain cell migration	2/126	71/28814	0.0387532	Foxg1/Fezf2	2
																				BP	GO:0034121	regulation of toll-like receptor signaling pathway	2/126	71/28814	0.0387532	Ltf/Ptpn22	2
																				BP	GO:0050432	catecholamine secretion	2/126	71/28814	0.0387532	Npy2r/Stx1a	2
																				BP	GO:0050818	regulation of coagulation	2/126	71/28814	0.0387532	Foxa2/S100a9	2
																				BP	GO:2001244	positive regulation of intrinsic apoptotic signaling pathway	2/126	71/28814	0.0387532	S100a8/S100a9	2
																				BP	GO:0007565	female pregnancy	3/126	170/28814	0.0387821	Timp1/Corin/Prl2c5	3
																				BP	GO:1901991	negative regulation of mitotic cell cycle phase transition	3/126	171/28814	0.0393525	Kank2/Gpnmb/Dact1	3
																				BP	GO:1902806	regulation of cell cycle G1/S phase transition	3/126	171/28814	0.0393525	Kank2/Gpnmb/Dact1	3
																				BP	GO:0002287	alpha-beta T cell activation involved in immune response	2/126	72/28814	0.0397487	Rorc/Eomes	2
																				BP	GO:2000179	positive regulation of neural precursor cell proliferation	2/126	72/28814	0.0397487	Lhx1/Foxg1	2
																				BP	GO:0007596	blood coagulation	3/126	172/28814	0.0399272	Comp/Foxa2/S100a9	3
																				BP	GO:0044262	cellular carbohydrate metabolic process	4/126	293/28814	0.0400287	Rorc/Foxa2/Ntsr1/Gcgr	4
																				BP	GO:0019080	viral gene expression	2/126	73/28814	0.040754	Ccl5/Trim62	2
																				BP	GO:0043954	cellular component maintenance	2/126	73/28814	0.040754	Cbln3/Cbln1	2
																				BP	GO:1903034	regulation of response to wounding	3/126	174/28814	0.0410893	Clec7a/Foxa2/S100a9	3
																				BP	GO:0007599	hemostasis	3/126	175/28814	0.0416767	Comp/Foxa2/S100a9	3
																				BP	GO:0032635	interleukin-6 production	3/126	175/28814	0.0416767	Mapk13/Il16/Ptpn22	3
																				BP	GO:0050817	coagulation	3/126	175/28814	0.0416767	Comp/Foxa2/S100a9	3
																				BP	GO:0045109	intermediate filament organization	2/126	74/28814	0.0417688	Pkp2/Krt25	2
																				BP	GO:0032409	regulation of transporter activity	4/126	298/28814	0.0421531	Trpc6/Ntsr1/Slc5a1/Kcne2	4
																				BP	GO:0030509	BMP signaling pathway	3/126	176/28814	0.0422684	Comp/Skor1/Dlx1	3
																				BP	GO:0031214	biomineral tissue development	3/126	176/28814	0.0422684	Ostn/Comp/Dmp1	3
																				BP	GO:0007260	tyrosine phosphorylation of STAT protein	2/126	75/28814	0.042793	Ccl5/Il22	2
																				BP	GO:0043271	negative regulation of ion transport	3/126	177/28814	0.0428643	Ntsr1/Hcrt/Kcne2	3
																				BP	GO:0000050	urea cycle	1/126	10/28814	0.0428848	Arg2	1
																				BP	GO:0002858	regulation of natural killer cell mediated cytotoxicity directed against tumor cell target	1/126	10/28814	0.0428848	Crtam	1
																				BP	GO:0006527	arginine catabolic process	1/126	10/28814	0.0428848	Arg2	1
																				BP	GO:0006560	proline metabolic process	1/126	10/28814	0.0428848	Dao	1
																				BP	GO:0006591	ornithine metabolic process	1/126	10/28814	0.0428848	Arg2	1
																				BP	GO:0007567	parturition	1/126	10/28814	0.0428848	Nrk	1
																				BP	GO:0007603	phototransduction, visible light	1/126	10/28814	0.0428848	Pcp2	1
																				BP	GO:0014062	regulation of serotonin secretion	1/126	10/28814	0.0428848	Lgals3	1
																				BP	GO:0019336	phenol-containing compound catabolic process	1/126	10/28814	0.0428848	Slc6a3	1
																				BP	GO:0021684	cerebellar granular layer formation	1/126	10/28814	0.0428848	Cbln1	1
																				BP	GO:0021707	cerebellar granule cell differentiation	1/126	10/28814	0.0428848	Cbln1	1
																				BP	GO:0021826	substrate-independent telencephalic tangential migration	1/126	10/28814	0.0428848	Fezf2	1
																				BP	GO:0021843	substrate-independent telencephalic tangential interneuron migration	1/126	10/28814	0.0428848	Fezf2	1
																				BP	GO:0033131	regulation of glucokinase activity	1/126	10/28814	0.0428848	Foxa2	1
																				BP	GO:0033603	positive regulation of dopamine secretion	1/126	10/28814	0.0428848	Npy2r	1
																				BP	GO:0034163	regulation of toll-like receptor 9 signaling pathway	1/126	10/28814	0.0428848	Ptpn22	1
																				BP	GO:0042045	epithelial fluid transport	1/126	10/28814	0.0428848	Slc5a1	1
																				BP	GO:0048703	embryonic viscerocranium morphogenesis	1/126	10/28814	0.0428848	Lhx1	1
																				BP	GO:0051001	negative regulation of nitric-oxide synthase activity	1/126	10/28814	0.0428848	Arg2	1
																				BP	GO:0051583	dopamine uptake involved in synaptic transmission	1/126	10/28814	0.0428848	Slc6a3	1
																				BP	GO:0051823	regulation of synapse structural plasticity	1/126	10/28814	0.0428848	Ncan	1
																				BP	GO:0051934	catecholamine uptake involved in synaptic transmission	1/126	10/28814	0.0428848	Slc6a3	1
																				BP	GO:0060392	negative regulation of SMAD protein signal transduction	1/126	10/28814	0.0428848	Ucma	1
																				BP	GO:0060638	mesenchymal-epithelial cell signaling	1/126	10/28814	0.0428848	Fgf7	1
																				BP	GO:0061525	hindgut development	1/126	10/28814	0.0428848	Dact1	1
																				BP	GO:0070244	negative regulation of thymocyte apoptotic process	1/126	10/28814	0.0428848	Rorc	1
																				BP	GO:0070561	vitamin D receptor signaling pathway	1/126	10/28814	0.0428848	Kank2	1
																				BP	GO:0071600	otic vesicle morphogenesis	1/126	10/28814	0.0428848	Tcap	1
																				BP	GO:0071649	regulation of chemokine (C-C motif) ligand 5 production	1/126	10/28814	0.0428848	Arg2	1
																				BP	GO:0071659	negative regulation of IP-10 production	1/126	10/28814	0.0428848	Oas1a	1
																				BP	GO:0090237	regulation of arachidonic acid secretion	1/126	10/28814	0.0428848	Ntsr1	1
																				BP	GO:0098700	neurotransmitter loading into synaptic vesicle	1/126	10/28814	0.0428848	Slc18a2	1
																				BP	GO:1905664	regulation of calcium ion import across plasma membrane	1/126	10/28814	0.0428848	Ramp3	1
																				BP	GO:2000109	regulation of macrophage apoptotic process	1/126	10/28814	0.0428848	Ccl5	1
																				BP	GO:2000342	negative regulation of chemokine (C-X-C motif) ligand 2 production	1/126	10/28814	0.0428848	Oas1a	1
																				BP	GO:2001269	positive regulation of cysteine-type endopeptidase activity involved in apoptotic signaling pathway	1/126	10/28814	0.0428848	St18	1
																				BP	GO:0071496	cellular response to external stimulus	4/126	301/28814	0.043458	Ifi204/Kank2/Foxa2/Gcgr	4
																				BP	GO:0050688	regulation of defense response to virus	2/126	76/28814	0.0438266	Ccl5/Ptpn22	2
																				BP	GO:1903036	positive regulation of response to wounding	2/126	76/28814	0.0438266	Clec7a/S100a9	2
																				BP	GO:0072659	protein localization to plasma membrane	4/126	302/28814	0.0438979	Lgals3/Pkp2/Pkp3/Ramp3	4
																				BP	GO:0007254	JNK cascade	3/126	180/28814	0.0446773	Nrk/Dact1/Ptpn22	3
																				BP	GO:0051260	protein homooligomerization	3/126	182/28814	0.045907	Comp/Sycp1/Kcng4	3
																				BP	GO:0006919	activation of cysteine-type endopeptidase activity involved in apoptotic process	2/126	78/28814	0.0459216	S100a8/S100a9	2
																				BP	GO:1901606	alpha-amino acid catabolic process	2/126	78/28814	0.0459216	Dao/Arg2	2
																				BP	GO:0045766	positive regulation of angiogenesis	3/126	183/28814	0.0465281	Ccl5/Lgals3/Itgax	3
																				BP	GO:1904018	positive regulation of vasculature development	3/126	183/28814	0.0465281	Ccl5/Lgals3/Itgax	3
																				BP	GO:0002253	activation of immune response	5/126	446/28814	0.0465294	Ifi204/Lgals3/Cfb/Ptpn22/C4b	5
																				BP	GO:0097193	intrinsic apoptotic signaling pathway	4/126	308/28814	0.0465905	Casp12/Ifi204/S100a8/S100a9	4
																				BP	GO:0071277	cellular response to calcium ion	2/126	79/28814	0.0469827	Rasal1/Cpne7	2
																				BP	GO:0002176	male germ cell proliferation	1/126	11/28814	0.0470716	Spink2	1
																				BP	GO:0002420	natural killer cell mediated cytotoxicity directed against tumor cell target	1/126	11/28814	0.0470716	Crtam	1
																				BP	GO:0002855	regulation of natural killer cell mediated immune response to tumor cell	1/126	11/28814	0.0470716	Crtam	1
																				BP	GO:0010807	regulation of synaptic vesicle priming	1/126	11/28814	0.0470716	Stx1a	1
																				BP	GO:0019627	urea metabolic process	1/126	11/28814	0.0470716	Arg2	1
																				BP	GO:0021940	positive regulation of cerebellar granule cell precursor proliferation	1/126	11/28814	0.0470716	Lhx1	1
																				BP	GO:0031620	regulation of fever generation	1/126	11/28814	0.0470716	Ccl5	1
																				BP	GO:0036302	atrioventricular canal development	1/126	11/28814	0.0470716	Chd7	1
																				BP	GO:0042118	endothelial cell activation	1/126	11/28814	0.0470716	Cxcl10	1
																				BP	GO:0050774	negative regulation of dendrite morphogenesis	1/126	11/28814	0.0470716	Trpc6	1
																				BP	GO:0051971	positive regulation of transmission of nerve impulse	1/126	11/28814	0.0470716	Hcrt	1
																				BP	GO:0060693	regulation of branching involved in salivary gland morphogenesis	1/126	11/28814	0.0470716	Fgf7	1
																				BP	GO:0070424	regulation of nucleotide-binding oligomerization domain containing signaling pathway	1/126	11/28814	0.0470716	Ptpn22	1
																				BP	GO:0071492	cellular response to UV-A	1/126	11/28814	0.0470716	Timp1	1
																				BP	GO:0071609	chemokine (C-C motif) ligand 5 production	1/126	11/28814	0.0470716	Arg2	1
																				BP	GO:0071612	IP-10 production	1/126	11/28814	0.0470716	Oas1a	1
																				BP	GO:0071658	regulation of IP-10 production	1/126	11/28814	0.0470716	Oas1a	1
																				BP	GO:0071888	macrophage apoptotic process	1/126	11/28814	0.0470716	Ccl5	1
																				BP	GO:0071941	nitrogen cycle metabolic process	1/126	11/28814	0.0470716	Arg2	1
																				BP	GO:0072178	nephric duct morphogenesis	1/126	11/28814	0.0470716	Lhx1	1
																				BP	GO:1900454	positive regulation of long-term synaptic depression	1/126	11/28814	0.0470716	Cbln1	1
																				BP	GO:1902260	negative regulation of delayed rectifier potassium channel activity	1/126	11/28814	0.0470716	Kcne2	1
																				BP	GO:1903265	positive regulation of tumor necrosis factor-mediated signaling pathway	1/126	11/28814	0.0470716	Casp1	1
																				BP	GO:1903299	regulation of hexokinase activity	1/126	11/28814	0.0470716	Foxa2	1
																				BP	GO:2000674	regulation of type B pancreatic cell apoptotic process	1/126	11/28814	0.0470716	Neurod1	1
																				BP	GO:0007219	Notch signaling pathway	3/126	184/28814	0.0471533	Foxa2/Dlx2/Dlx1	3
																				BP	GO:0009880	embryonic pattern specification	2/126	80/28814	0.0480528	Lhx1/Foxa2	2
																				BP	GO:1904888	cranial skeletal system development	2/126	80/28814	0.0480528	Lhx1/Dlx2	2
																				BP	GO:0001667	ameboidal-type cell migration	5/126	452/28814	0.0487652	Fgf7/Kank2/Timp1/Gbx2/Lcn2	5
																				BP	GO:0042594	response to starvation	3/126	187/28814	0.049054	Ifi204/Gcgr/Hcrt	3
																				BP	GO:0071772	response to BMP	3/126	187/28814	0.049054	Comp/Skor1/Dlx1	3
																				BP	GO:0071773	cellular response to BMP stimulus	3/126	187/28814	0.049054	Comp/Skor1/Dlx1	3
																				BP	GO:0045670	regulation of osteoclast differentiation	2/126	81/28814	0.0491317	Ccl5/Ccl3	2
																				BP	GO:0048844	artery morphogenesis	2/126	81/28814	0.0491317	Comp/Chd7	2
																				CC	GO:0030141	secretory granule	8/126	432/28739	0.000655347	Lyz2/Lyz1/Exoc3l/Spink2/Stx1a/Ltf/Slc18a2/Hcrt	8
																				CC	GO:0000137	Golgi cis cisterna	2/126	13/28739	0.00144115	Lyz2/Lyz1	2
																				CC	GO:0001533	cornified envelope	3/126	62/28739	0.00257703	Lgals3/S100a9/Pkp3	3
																				CC	GO:0042734	presynaptic membrane	4/126	132/28739	0.00276227	Stx1a/Slc6a3/Gabra6/Slc1a6	4
																				CC	GO:0061702	inflammasome complex	2/126	22/28739	0.00415932	Casp1/Casp12	2
																				CC	GO:0030057	desmosome	2/126	24/28739	0.00494122	Pkp2/Pkp3	2
																				CC	GO:0030140	trans-Golgi network transport vesicle	2/126	30/28739	0.00765543	Lyz2/Lyz1	2
																				CC	GO:0062023	collagen-containing extracellular matrix	6/126	396/28739	0.00813395	Comp/Ltbp2/Lgals3/Timp1/Ncan/Il16	6
																				CC	GO:0045111	intermediate filament cytoskeleton	4/126	180/28739	0.00823762	Pkp2/S100a8/Krt25/Slc1a6	4
																				CC	GO:0032809	neuronal cell body membrane	2/126	38/28739	0.012093	Slc6a3/Gabra6	2
																				CC	GO:0044298	cell body membrane	2/126	41/28739	0.0139858	Slc6a3/Gabra6	2
																				CC	GO:0001772	immunological synapse	2/126	46/28739	0.0174038	Lgals3/Crtam	2
																				CC	GO:0098793	presynapse	6/126	493/28739	0.0217434	Ntsr1/Stx1a/Slc6a3/Gabra6/Slc18a2/Slc1a6	6
																				CC	GO:0097060	synaptic membrane	5/126	390/28739	0.0289239	Stx1a/Slc6a3/Gabra6/Cbln1/Slc1a6	5
																				CC	GO:0031985	Golgi cisterna	2/126	61/28739	0.0294927	Lyz2/Lyz1	2
																				CC	GO:0034702	ion channel complex	4/126	294/28739	0.0407714	Trpc6/Gabra6/Kcng4/Kcne2	4
																				CC	GO:0008076	voltage-gated potassium channel complex	2/126	75/28739	0.0429937	Kcng4/Kcne2	2
																				CC	GO:0016600	flotillin complex	1/126	10/28739	0.0429945	Slc6a3	1
																				CC	GO:0030877	beta-catenin destruction complex	1/126	11/28739	0.0471918	Dact1	1
																				CC	GO:0097179	protease inhibitor complex	1/126	11/28739	0.0471918	Casp1	1
																				CC	GO:0016234	inclusion body	2/126	79/28739	0.0472016	Ifi204/Ucma	2
																				CC	GO:0030672	synaptic vesicle membrane	2/126	81/28739	0.04936	Stx1a/Slc18a2	2
																				CC	GO:0099501	exocytic vesicle membrane	2/126	81/28739	0.04936	Stx1a/Slc18a2	2
																				MF	GO:0042056	chemoattractant activity	5/126	41/28275	1.07e-06	Ccl5/Ccl3/Lgals3/Fgf7/Cxcl10	5
																				MF	GO:0005125	cytokine activity	8/126	228/28275	8.77e-06	Ccl5/Ccl3/Timp1/Ccl4/Gdf10/Cxcl10/Il22/Il16	8
																				MF	GO:0005539	glycosaminoglycan binding	8/126	233/28275	1.03e-05	Comp/Ccl5/Ltbp2/Fgf7/Gpnmb/Ncan/Cxcl10/Ltf	8
																				MF	GO:0008201	heparin binding	7/126	170/28275	1.16e-05	Comp/Ccl5/Ltbp2/Fgf7/Gpnmb/Cxcl10/Ltf	7
																				MF	GO:0008009	chemokine activity	4/126	41/28275	3.35e-05	Ccl5/Ccl3/Ccl4/Cxcl10	4
																				MF	GO:0036122	BMP binding	3/126	19/28275	7.95e-05	Comp/Tcap/Ucma	3
																				MF	GO:0015370	solute:sodium symporter activity	4/126	69/28275	0.000259776	Slc6a3/Slc18a2/Slc5a1/Slc1a6	4
																				MF	GO:1901681	sulfur compound binding	7/126	284/28275	0.000292332	Comp/Ccl5/Ltbp2/Fgf7/Gpnmb/Cxcl10/Ltf	7
																				MF	GO:0005179	hormone activity	5/126	132/28275	0.000319431	Ostn/Retnlg/Prl2c5/Ttr/Hcrt	5
																				MF	GO:0042379	chemokine receptor binding	4/126	77/28275	0.000395642	Ccl5/Ccl3/Ccl4/Cxcl10	4
																				MF	GO:0004866	endopeptidase inhibitor activity	6/126	216/28275	0.000426404	Cst7/Timp1/Spink2/Ltf/Ngp/Spink8	6
																				MF	GO:0008528	G protein-coupled peptide receptor activity	5/126	146/28275	0.000506988	Gpr83/Npy2r/Ntsr1/Gcgr/Ramp3	5
																				MF	GO:0030414	peptidase inhibitor activity	6/126	224/28275	0.000516606	Cst7/Timp1/Spink2/Ltf/Ngp/Spink8	6
																				MF	GO:0061135	endopeptidase regulator activity	6/126	232/28275	0.000621014	Cst7/Timp1/Spink2/Ltf/Ngp/Spink8	6
																				MF	GO:0001653	peptide receptor activity	5/126	153/28275	0.000627104	Gpr83/Npy2r/Ntsr1/Gcgr/Ramp3	5
																				MF	GO:0008188	neuropeptide receptor activity	3/126	41/28275	0.000813866	Gpr83/Npy2r/Ntsr1	3
																				MF	GO:0003796	lysozyme activity	2/126	10/28275	0.000866048	Lyz2/Lyz1	2
																				MF	GO:0004983	neuropeptide Y receptor activity	2/126	10/28275	0.000866048	Gpr83/Npy2r	2
																				MF	GO:0008504	monoamine transmembrane transporter activity	2/126	10/28275	0.000866048	Slc6a3/Slc18a2	2
																				MF	GO:0015294	solute:cation symporter activity	4/126	95/28275	0.0008751	Slc6a3/Slc18a2/Slc5a1/Slc1a6	4
																				MF	GO:0015378	sodium:chloride symporter activity	2/126	11/28275	0.00105542	Slc6a3/Slc18a2	2
																				MF	GO:0061134	peptidase regulator activity	6/126	266/28275	0.00125886	Cst7/Timp1/Spink2/Ltf/Ngp/Spink8	6
																				MF	GO:0045294	alpha-catenin binding	2/126	12/28275	0.00126281	Pkp2/Pkp3	2
																				MF	GO:0002020	protease binding	5/126	185/28275	0.00146463	Comp/Casp12/Timp1/Slc6a3/Lcn2	5
																				MF	GO:0015373	anion:sodium symporter activity	2/126	13/28275	0.00148806	Slc6a3/Slc18a2	2
																				MF	GO:0097153	cysteine-type endopeptidase activity involved in apoptotic process	2/126	13/28275	0.00148806	Casp1/Casp12	2
																				MF	GO:0005372	water transmembrane transporter activity	2/126	14/28275	0.00173101	Aqp6/Slc5a1	2
																				MF	GO:0061783	peptidoglycan muralytic activity	2/126	14/28275	0.00173101	Lyz2/Lyz1	2
																				MF	GO:0048020	CCR chemokine receptor binding	3/126	56/28275	0.00201597	Ccl5/Ccl3/Ccl4	3
																				MF	GO:0004857	enzyme inhibitor activity	7/126	409/28275	0.00243642	Cst7/Timp1/Spink2/Ppp1r17/Ltf/Ngp/Spink8	7
																				MF	GO:0016004	phospholipase activator activity	2/126	17/28275	0.00256448	Ccl5/Ccl3	2
																				MF	GO:0046873	metal ion transmembrane transporter activity	7/126	421/28275	0.00286002	Trpc6/Slc6a3/Kcng4/Slc18a2/Slc5a1/Slc1a6/Kcne2	7
																				MF	GO:0015377	cation:chloride symporter activity	2/126	18/28275	0.00287665	Slc6a3/Slc18a2	2
																				MF	GO:0060229	lipase activator activity	2/126	19/28275	0.00320573	Ccl5/Ccl3	2
																				MF	GO:0015293	symporter activity	4/126	143/28275	0.00389787	Slc6a3/Slc18a2/Slc5a1/Slc1a6	4
																				MF	GO:0019955	cytokine binding	4/126	143/28275	0.00389787	Comp/Tcap/Il20rb/Ucma	4
																				MF	GO:0015081	sodium ion transmembrane transporter activity	4/126	145/28275	0.00409505	Slc6a3/Slc18a2/Slc5a1/Slc1a6	4
																				MF	GO:0015103	inorganic anion transmembrane transporter activity	4/126	146/28275	0.00419612	Aqp6/Slc6a3/Gabra6/Slc18a2	4
																				MF	GO:0015296	anion:cation symporter activity	2/126	22/28275	0.00429291	Slc6a3/Slc18a2	2
																				MF	GO:0044325	transmembrane transporter binding	4/126	147/28275	0.00429886	Tcap/Stx1a/Kcng4/Kcne2	4
																				MF	GO:0004869	cysteine-type endopeptidase inhibitor activity	3/126	78/28275	0.00515349	Cst7/Ltf/Ngp	3
																				MF	GO:0005506	iron ion binding	4/126	170/28275	0.00715214	Ch25h/Ltf/Cyp2e1/Lcn2	4
																				MF	GO:0038187	pattern recognition receptor activity	2/126	29/28275	0.00739323	Clec7a/Clec4d	2
																				MF	GO:0005251	delayed rectifier potassium channel activity	2/126	30/28275	0.00789837	Kcng4/Kcne2	2
																				MF	GO:0030246	carbohydrate binding	5/126	277/28275	0.00812957	Clec7a/Lgals3/Clec4d/Ncan/C4b	5
																				MF	GO:0048306	calcium-dependent protein binding	3/126	95/28275	0.00887776	S100a8/Stx1a/S100a9	3
																				MF	GO:0070566	adenylyltransferase activity	2/126	32/28275	0.00895389	Oas1a/Oasl2	2
																				MF	GO:0004197	cysteine-type endopeptidase activity	3/126	105/28275	0.0116442	Casp1/Casp12/Usp18	3
																				MF	GO:0050839	cell adhesion molecule binding	5/126	307/28275	0.0122884	Comp/Gpnmb/Itgax/Pkp2/Pkp3	5
																				MF	GO:0008509	anion transmembrane transporter activity	5/126	313/28275	0.0132658	Aqp6/Slc6a3/Gabra6/Slc18a2/Slc1a6	5
																				MF	GO:0015108	chloride transmembrane transporter activity	3/126	111/28275	0.0135161	Slc6a3/Gabra6/Slc18a2	3
																				MF	GO:0005126	cytokine receptor binding	5/126	316/28275	0.0137737	Ccl5/Ccl3/Ccl4/Cxcl10/Prl2c5	5
																				MF	GO:0001664	G protein-coupled receptor binding	5/126	320/28275	0.014471	Ccl5/Ccl3/Ccl4/Cxcl10/Hcrt	5
																				MF	GO:0030295	protein kinase activator activity	3/126	116/28275	0.0151995	Ccl5/Gprc5c/Ltf	3
																				MF	GO:0004175	endopeptidase activity	6/126	450/28275	0.0156564	Casp1/Casp12/Usp18/Cfb/Corin/Ltf	6
																				MF	GO:0019209	kinase activator activity	3/126	123/28275	0.0177466	Ccl5/Gprc5c/Ltf	3
																				MF	GO:1901618	organic hydroxy compound transmembrane transporter activity	2/126	49/28275	0.0202117	Slc6a3/Slc18a2	2
																				MF	GO:0030544	Hsp70 protein binding	2/126	50/28275	0.0209933	Dmp1/Cyp2e1	2
																				MF	GO:0015267	channel activity	6/126	482/28275	0.0211562	Aqp6/Trpc6/Gabra6/Rhcg/Kcng4/Kcne2	6
																				MF	GO:0022803	passive transmembrane transporter activity	6/126	482/28275	0.0211562	Aqp6/Trpc6/Gabra6/Rhcg/Kcng4/Kcne2	6
																				MF	GO:0047485	protein N-terminus binding	3/126	133/28275	0.0217734	Ntsr1/Stx1a/Slc6a3	3
																				MF	GO:0022853	active ion transmembrane transporter activity	4/126	238/28275	0.0220732	Slc6a3/Slc18a2/Slc5a1/Slc1a6	4
																				MF	GO:0015291	secondary active transmembrane transporter activity	4/126	242/28275	0.0232905	Slc6a3/Slc18a2/Slc5a1/Slc1a6	4
																				MF	GO:0043394	proteoglycan binding	2/126	55/28275	0.0250855	Comp/Gpnmb	2
																				MF	GO:0031072	heat shock protein binding	3/126	143/28275	0.0262582	Dmp1/Slc18a2/Cyp2e1	3
																				MF	GO:0050840	extracellular matrix binding	2/126	58/28275	0.0276838	Lgals3/Dmp1	2
																				MF	GO:0008083	growth factor activity	3/126	148/28275	0.0286723	Fgf7/Timp1/Gdf10	3
																				MF	GO:0005178	integrin binding	3/126	155/28275	0.0322432	Comp/Gpnmb/Itgax	3
																				MF	GO:0005080	protein kinase C binding	2/126	64/28275	0.033187	Dact1/Pkp2	2
																				MF	GO:0016709	oxidoreductase activity, acting on paired donors, with incorporation or reduction of molecular oxygen, NAD(P)H as one donor, and incorporation of one atom of oxygen	2/126	67/28275	0.0360857	Ch25h/Cyp2e1	2
																				MF	GO:0045296	cadherin binding	2/126	69/28275	0.0380706	Pkp2/Pkp3	2
																				MF	GO:0008234	cysteine-type peptidase activity	3/126	172/28275	0.0418342	Casp1/Casp12/Usp18	3
																				MF	GO:0008395	steroid hydroxylase activity	2/126	73/28275	0.042162	Ch25h/Cyp2e1	2
																				MF	GO:0019869	chloride channel inhibitor activity	1/126	10/28275	0.0436861	Stx1a	1
																				MF	GO:0050543	icosatetraenoic acid binding	1/126	10/28275	0.0436861	S100a8	1
																				MF	GO:0050786	RAGE receptor binding	1/126	10/28275	0.0436861	S100a8	1
																				MF	GO:1902282	voltage-gated potassium channel activity involved in ventricular cardiac muscle cell action potential repolarization	1/126	10/28275	0.0436861	Kcne2	1
																				MF	GO:0017022	myosin binding	2/126	76/28275	0.0453338	Stx1a/Mybpc1	2
																				MF	GO:0005216	ion channel activity	5/126	438/28275	0.0466506	Trpc6/Gabra6/Rhcg/Kcng4/Kcne2	5
																				MF	GO:0008503	benzodiazepine receptor activity	1/126	11/28275	0.0479491	Gabra6	1
																				MF	GO:0015250	water channel activity	1/126	11/28275	0.0479491	Aqp6	1
																				MF	GO:0016813	hydrolase activity, acting on carbon-nitrogen (but not peptide) bonds, in linear amidines	1/126	11/28275	0.0479491	Arg2	1
																				MF	GO:0019855	calcium channel inhibitor activity	1/126	11/28275	0.0479491	Stx1a	1
																				MF	GO:0043008	ATP-dependent protein binding	1/126	11/28275	0.0479491	Stx1a	1
																				MF	GO:0070097	delta-catenin binding	1/126	11/28275	0.0479491	Dact1	1
