# Supplementary material for: Exploring molecular signatures related to the mechanism of aging in different brain regions by integrated bioinformatics
Source: Front Mol Neurosci. 2023 Mar 23;16:1133106. doi: 10.3389/fnmol.2023.1133106 (PMC10076559; doi:10.3389/fnmol.2023.1133106)
Supplement: Supplementary file 3 [file Data_Sheet_3.ZIP › KEGG results of DAVID.xls]

## Sheet: Sheet1
KEGG results of CX
Category	Term	Count	%	PValue	Genes	List Total	Pop Hits	Pop Total	Fold Enrichment
KEGG_PATHWAY	mmu05152:Tuberculosis	4	13.3333	0.0043542	C3, CD74, CLEC7A, ITGAX	18	180	8998	11.1086
KEGG_PATHWAY	mmu00982:Drug metabolism - cytochrome P450	3	10	0.0077337	GSTA2, FMO2, CYP2E1	18	71	8998	21.1221
KEGG results of HC
Category	Term	Count	%	PValue	Genes	List Total	Pop Hits	Pop Total	Fold Enrichment
KEGG_PATHWAY	mmu05168:Herpes simplex virus 1 infection	13	4.71014	0.00339417	ZFP788, ZFP930, ZFP946, ZFP935, ZFP867, ZFP948, ZFP937, ZFP958, ZFP182, ZFP52, ZFP51, ZFP120, BAK1	97	459	8998	2.62727
KEGG_PATHWAY	mmu05165:Human papillomavirus infection	9	3.26087	0.0390742	LFNG, LAMB3, LAMA4, WNT8A, ITGB8, BAK1, AXIN2, COL9A2, ATP6V0A1	97	362	8998	2.30626
KEGG_PATHWAY	mmu04215:Apoptosis - multiple species	3	1.08696	0.0454178	PMAIP1, BIRC5, BAK1	97	32	8998	8.69652
KEGG_PATHWAY	mmu01524:Platinum drug resistance	4	1.44928	0.0536714	GSTA3, PMAIP1, BIRC5, BAK1	97	80	8998	4.63814
KEGG_PATHWAY	mmu05210:Colorectal cancer	4	1.44928	0.0675194	PMAIP1, BIRC5, BAK1, AXIN2	97	88	8998	4.21649
KEGG_PATHWAY	mmu04512:ECM-receptor interaction	4	1.44928	0.0675194	LAMB3, LAMA4, ITGB8, COL9A2	97	88	8998	4.21649
KEGG_PATHWAY	mmu00510:N-Glycan biosynthesis	3	1.08696	0.0993051	ALG5, ALG2, MAN1B1	97	50	8998	5.56577
KEGG results of CB
Category	Term	Count	%	PValue	Genes	List Total	Pop Hits	Pop Total	Fold Enrichment
KEGG_PATHWAY	mmu04060:Cytokine-cytokine receptor interaction	8	6.29921	0.00343074	GDF10, IL22, CXCL10, CCL5, CCL4, CCL3, IL20RB, IL16	62	292	8998	3.97614
KEGG_PATHWAY	mmu04657:IL-17 signaling pathway	5	3.93701	0.0035601	CXCL10, LCN2, S100A9, S100A8, MAPK13	62	93	8998	7.80264
KEGG_PATHWAY	mmu04061:Viral protein interaction with cytokine and cytokine receptor	5	3.93701	0.00384298	CXCL10, CCL5, CCL4, CCL3, IL20RB	62	95	8998	7.63837
KEGG_PATHWAY	mmu04620:Toll-like receptor signaling pathway	5	3.93701	0.00461616	CXCL10, CCL5, CCL4, CCL3, MAPK13	62	100	8998	7.25645
KEGG_PATHWAY	mmu04625:C-type lectin receptor signaling pathway	5	3.93701	0.0068847	CLEC4D, CLEC7A, CASP1, CALML4, MAPK13	62	112	8998	6.47897
KEGG_PATHWAY	mmu04623:Cytosolic DNA-sensing pathway	4	3.14961	0.00882151	CXCL10, CCL5, CCL4, CASP1	62	63	8998	9.21454
KEGG_PATHWAY	mmu05031:Amphetamine addiction	4	3.14961	0.0113104	CALML4, SLC18A2, SLC6A3, STX1A	62	69	8998	8.41328
KEGG_PATHWAY	mmu04621:NOD-like receptor signaling pathway	6	4.72441	0.0144204	CASP12, IFI204, CCL5, CASP1, OAS1A, MAPK13	62	213	8998	4.08814
KEGG_PATHWAY	mmu05133:Pertussis	4	3.14961	0.0152007	C4B, CASP1, CALML4, MAPK13	62	77	8998	7.53917
KEGG_PATHWAY	mmu04721:Synaptic vesicle cycle	4	3.14961	0.0152007	SLC1A6, SLC18A2, SLC6A3, STX1A	62	77	8998	7.53917
KEGG_PATHWAY	mmu05171:Coronavirus disease - COVID-19	6	4.72441	0.0259777	C4B, CXCL10, CASP1, OAS1A, CFB, MAPK13	62	248	8998	3.51119
KEGG_PATHWAY	mmu05417:Lipid and atherosclerosis	5	3.93701	0.05835	CCL5, CASP1, CCL3, CALML4, MAPK13	62	216	8998	3.35947
KEGG_PATHWAY	mmu04728:Dopaminergic synapse	4	3.14961	0.0633794	CALML4, SLC18A2, SLC6A3, MAPK13	62	135	8998	4.30012
KEGG_PATHWAY	mmu05163:Human cytomegalovirus infection	5	3.93701	0.095073	CCL5, CCL4, CCL3, CALML4, MAPK13	62	256	8998	2.83455
