# Supplementary material for: Exploring molecular signatures related to the mechanism of aging in different brain regions by integrated bioinformatics
Source: Front Mol Neurosci. 2023 Mar 23;16:1133106. doi: 10.3389/fnmol.2023.1133106 (PMC10076559; doi:10.3389/fnmol.2023.1133106)
Supplement: Supplementary file 3 [file Data_Sheet_3.ZIP › KEGG results of R.xls]

## Sheet: Sheet1
KEGG results of CX									KEGG results of HC									KEGG results of CB
ID	Description	GeneRatio	BgRatio	pvalue	geneID	Count			ID	Description	GeneRatio	BgRatio	pvalue	geneID	Count			ID	Description	GeneRatio	BgRatio	pvalue	geneID	Count
mmu00982	Drug metabolism - cytochrome P450	2022-03-18	71/8949	0.000358551	14858/13106/55990	3			mmu05168	Herpes simplex virus 1 infection	13/99	459/8949	0.00156288	233987/104348/74149/381066/245174/67607/234358/22709/22710/319535/71508/237775/12018	13			mmu04657	IL-17 signaling pathway	5/62	93/9010	0.000427761	26415/20201/15945/20202/16819	5
mmu05152	Tuberculosis	2022-04-18	180/8949	0.000388451	56644/12266/16149/16411	4			mmu04215	Apoptosis - multiple species	3/99	32/8949	0.00516207	11799/58801/12018	3			mmu04061	Viral protein interaction with cytokine and cytokine receptor	5/62	95/9010	0.000471904	20304/20302/20303/15945/213208	5
mmu00980	Metabolism of xenobiotics by cytochrome P450	2022-02-18	73/8949	0.00922889	14858/13106	2			mmu01524	Platinum drug resistance	4/99	80/8949	0.0117375	11799/58801/14859/12018	4			mmu04620	Toll-like receptor signaling pathway	5/62	100/9010	0.000597283	20304/26415/20302/20303/15945	5
mmu05204	Chemical carcinogenesis - DNA adducts	2022-02-18	84/8949	0.0120832	14858/13106	2			mmu04512	ECM-receptor interaction	4/99	88/8949	0.0161901	320910/16775/12840/16780	4			mmu04060	Cytokine-cytokine receptor interaction	8/62	292/9010	0.000816382	20304/20302/20303/14560/15945/50929/16170/213208	8
mmu00983	Drug metabolism - other enzymes	2022-02-18	92/8949	0.0143726	14858/13106	2			mmu05210	Colorectal cancer	4/99	88/8949	0.0161901	11799/58801/12006/12018	4			mmu04623	Cytosolic DNA-sensing pathway	4/62	63/9010	0.00089384	12362/20304/20303/15945	4
mmu04610	Complement and coagulation cascades	2022-02-18	93/8949	0.014671	12266/16411	2			mmu00510	N-Glycan biosynthesis	3/99	50/8949	0.017683	66248/56737/227619	3			mmu04625	C-type lectin receptor signaling pathway	5/62	112/9010	0.000999276	12362/56644/26415/17474/75600	5
mmu04657	IL-17 signaling pathway	2022-02-18	93/8949	0.014671	20202/20201	2			mmu05165	Human papillomavirus infection	9/99	362/8949	0.0184851	320910/20890/16775/16848/11975/12840/12006/16780/12018	9			mmu05031	Amphetamine addiction	4/62	69/9010	0.00125798	20907/13162/75600/214084	4
mmu04061	Viral protein interaction with cytokine and cytokine receptor	2022-02-18	95/8949	0.0152761	20302/20307	2			mmu05217	Basal cell carcinoma	3/99	63/8949	0.0323415	20890/12006/12018	3			mmu04721	Synaptic vesicle cycle	4/62	77/9010	0.00189023	20907/13162/214084/20513	4
mmu04620	Toll-like receptor signaling pathway	2022-02-18	100/8949	0.0168353	20750/20302	2			mmu05225	Hepatocellular carcinoma	5/99	174/8949	0.0434851	20890/83766/14859/12006/12018	5			mmu05133	Pertussis	4/62	77/9010	0.00189023	12362/26415/12268/75600	4
mmu05142	Chagas disease	2022-02-18	103/8949	0.0178025	12266/20302	2			mmu00480	Glutathione metabolism	3/99	72/8949	0.0452685	14380/14859/14778	3			mmu04621	NOD-like receptor signaling pathway	6/62	213/9010	0.00332076	12362/12364/20304/15951/246730/26415	6
mmu05150	Staphylococcus aureus infection	2022-02-18	128/8949	0.0267428	13214/12266	2												mmu05171	Coronavirus disease - COVID-19	6/62	248/9010	0.0069409	12362/246730/26415/15945/14962/12268	6
mmu04936	Alcoholic liver disease	2022-02-18	141/8949	0.0319793	13106/12266	2												mmu04728	Dopaminergic synapse	4/62	135/9010	0.0137573	26415/13162/75600/214084	4
																		mmu04950	Maturity onset diabetes of the young	2/62	27/9010	0.0146415	15376/18012	2
																		mmu05417	Lipid and atherosclerosis	5/62	216/9010	0.0161777	12362/20304/26415/20302/75600	5
																		mmu04970	Salivary secretion	3/62	85/9010	0.0205535	17105/17110/75600	3
																		mmu04610	Complement and coagulation cascades	3/62	94/9010	0.0267112	16411/14962/12268	3
																		mmu05164	Influenza A	4/62	173/9010	0.0309276	12362/20304/246730/15945	4
																		mmu05163	Human cytomegalovirus infection	5/62	256/9010	0.0309703	20304/26415/20302/20303/75600	5
																		mmu05142	Chagas disease	3/62	103/9010	0.033751	20304/26415/20302	3
																		mmu05152	Tuberculosis	4/62	180/9010	0.0350393	56644/26415/16411/75600	4
																		mmu04659	Th17 cell differentiation	3/62	105/9010	0.0354344	19885/26415/50929	3
																		mmu04668	TNF signaling pathway	3/62	113/9010	0.0425947	20304/26415/15945	3
																		mmu04062	Chemokine signaling pathway	4/62	192/9010	0.0427982	20304/20302/20303/15945	4
																		mmu05030	Cocaine addiction	2/62	48/9010	0.0429233	13162/214084	2
																		mmu04080	Neuroactive ligand-receptor interaction	6/62	386/9010	0.0487082	14608/18167/18216/14527/14399/15171	6
