# Supplementary material for: Exploring molecular signatures related to the mechanism of aging in different brain regions by integrated bioinformatics
Source: Front Mol Neurosci. 2023 Mar 23;16:1133106. doi: 10.3389/fnmol.2023.1133106 (PMC10076559; doi:10.3389/fnmol.2023.1133106)
Supplement: Supplementary file 4 [file Data_Sheet_4.ZIP › Network analysis results of DEGs.xls]

## Sheet: Sheet1
Network analysis results of DEGs (CX)
shared name	AverageShortestPathLength	BetweennessCentrality	ClosenessCentrality	ClusteringCoefficient	Degree	Eccentricity	IsSingleNode	name	NeighborhoodConnectivity	NumberOfDirectedEdges	NumberOfUndirectedEdges	PartnerOfMultiEdgedNodePairs	Radiality	selected	SelfLoops	Stress	TopologicalCoefficient
Atf3	2.35714	0	0.424242	1	2	4	FALSE	Atf3	5.5	0	2	0	0.864286	FALSE	0	0	0.6875
Ccl3	1.57143	0.242674	0.636364	0.380952	7	3	FALSE	Ccl3	4.57143	0	7	0	0.942857	FALSE	0	76	0.351648
Gfap	2.14286	0.151099	0.466667	0.333333	4	4	FALSE	Gfap	4	0	4	0	0.885714	FALSE	0	50	0.46875
C3	2.14286	0.142857	0.466667	0	2	4	FALSE	C3	5.5	0	2	0	0.885714	FALSE	0	30	0.5
Serpina3n	3.07143	0	0.325581	0	1	5	FALSE	Serpina3n	2	0	1	0	0.792857	FALSE	0	0	0
Itgax	1.35714	0.581502	0.736842	0.222222	10	3	FALSE	Itgax	3.4	0	10	0	0.964286	FALSE	0	140	0.290909
Lgals3	1.64286	0.128205	0.608696	0.533333	6	3	FALSE	Lgals3	5.33333	0	6	0	0.935714	FALSE	0	50	0.410256
Spp1	1.85714	0.00641026	0.538462	0.833333	4	3	FALSE	Spp1	6.5	0	4	0	0.914286	FALSE	0	4	0.541667
Clec7a	1.85714	0.0274725	0.538462	0.666667	4	3	FALSE	Clec7a	6.5	0	4	0	0.914286	FALSE	0	14	0.541667
Ccl8	2	0	0.5	1	2	3	FALSE	Ccl8	8.5	0	2	0	0.9	FALSE	0	0	0.708333
Cd74	2.28571	0	0.4375	0	1	4	FALSE	Cd74	10	0	1	0	0.871429	FALSE	0	0	0
Cst7	2.14286	0.00549451	0.466667	0.666667	3	4	FALSE	Cst7	5.33333	0	3	0	0.885714	FALSE	0	2	0.533333
Gpr65	2.21429	0	0.451613	1	2	4	FALSE	Gpr65	6.5	0	2	0	0.878571	FALSE	0	0	0.65
Cyp2e1	1	0	1	0	1	1	FALSE	Cyp2e1	1	0	1	0	1	FALSE	0	0	0
Gsta2	1	0	1	0	1	1	FALSE	Gsta2	1	0	1	0	1	FALSE	0	0	0
Isl1	3.07143	0	0.325581	0	1	5	FALSE	Isl1	4	0	1	0	0.792857	FALSE	0	0	0
Gpnmb	2	0	0.5	1	3	3	FALSE	Gpnmb	6.66667	0	3	0	0.9	FALSE	0	0	0.606061
S100a8	1	0	1	0	1	1	FALSE	S100a8	1	0	1	0	1	FALSE	0	0	0
S100a9	1	0	1	0	1	1	FALSE	S100a9	1	0	1	0	1	FALSE	0	0	0
Network analysis results of DEGs (HC)
shared name	AverageShortestPathLength	BetweennessCentrality	ClosenessCentrality	ClusteringCoefficient	Degree	Eccentricity	IsSingleNode	name	NeighborhoodConnectivity	NumberOfDirectedEdges	NumberOfUndirectedEdges	PartnerOfMultiEdgedNodePairs	Radiality	selected	SelfLoops	Stress	TopologicalCoefficient
AY761184	1	0	1	0	1	1	FALSE	AY761184	1	0	1	0	1	FALSE	0	0	0
Defb1	1	0	1	0	1	1	FALSE	Defb1	1	0	1	0	1	FALSE	0	0	0
Acsf2	1	1	1	0	2	1	FALSE	Acsf2	1	0	2	0	1	FALSE	0	2	0
Lcat	1.5	0	0.666667	0	1	2	FALSE	Lcat	2	0	1	0	0.75	FALSE	0	0	0
Far1	1.5	0	0.666667	0	1	2	FALSE	Far1	2	0	1	0	0.75	FALSE	0	0	0
Actl6b	6.58065	0	0.151961	0	1	12	FALSE	Actl6b	5	0	1	0	0.302419	FALSE	0	0	0
Smarca5	5.59677	0.155473	0.178674	0	5	11	FALSE	Smarca5	1.6	0	5	0	0.425403	FALSE	0	1088	0.2
Alg2	1	1	1	0	2	1	FALSE	Alg2	1	0	2	0	1	FALSE	0	2	0
Alg5	1.5	0	0.666667	0	1	2	FALSE	Alg5	2	0	1	0	0.75	FALSE	0	0	0
Man1b1	1.5	0	0.666667	0	1	2	FALSE	Man1b1	2	0	1	0	0.75	FALSE	0	0	0
Ammecr1	6.16129	0.0634585	0.162304	0	2	10	FALSE	Ammecr1	2	0	2	0	0.354839	FALSE	0	312	0.5
Zfhx4	5.24194	0.0936013	0.190769	0	2	9	FALSE	Zfhx4	2.5	0	2	0	0.469758	FALSE	0	462	0.5
Nxt2	7.1129	0.0322581	0.14059	0	2	11	FALSE	Nxt2	1.5	0	2	0	0.235887	FALSE	0	158	0.5
Anln	5.29032	0.122686	0.189024	0.333333	3	10	FALSE	Anln	3.66667	0	3	0	0.46371	FALSE	0	840	0.416667
Lrr1	4.48387	0.283448	0.223022	0.166667	4	9	FALSE	Lrr1	3.75	0	4	0	0.564516	FALSE	0	2012	0.295455
Myh6	6.17742	0.0946589	0.16188	0	3	11	FALSE	Myh6	2	0	3	0	0.352823	FALSE	0	640	0.333333
Birc5	5.32258	0.0639873	0.187879	0.166667	4	10	FALSE	Birc5	2.25	0	4	0	0.459677	FALSE	0	430	0.35
Ap2a1	6.29032	0	0.158974	0	1	10	FALSE	Ap2a1	2	0	1	0	0.33871	FALSE	0	0	0
Scaf1	5.30645	0.0322581	0.18845	0	2	9	FALSE	Scaf1	2	0	2	0	0.461694	FALSE	0	158	0.5
Arhgap15	5.75806	0	0.173669	0	1	10	FALSE	Arhgap15	2	0	1	0	0.405242	FALSE	0	0	0
Erbb2ip	4.77419	0.0322581	0.209459	0	2	9	FALSE	Erbb2ip	3.5	0	2	0	0.528226	FALSE	0	216	0.5
Atp6v0a1	4.54839	0	0.219858	0	1	8	FALSE	Atp6v0a1	6	0	1	0	0.556452	FALSE	0	0	0
Dmxl1	3.56452	0.272827	0.280543	0.266667	6	7	FALSE	Dmxl1	5	0	6	0	0.679435	FALSE	0	1498	0.259259
Axin2	5.08065	0.0639873	0.196825	0	3	10	FALSE	Axin2	2	0	3	0	0.489919	FALSE	0	382	0.333333
Wnt8a	6.06452	0	0.164894	0	1	11	FALSE	Wnt8a	3	0	1	0	0.366935	FALSE	0	0	0
Bmi1	4.16129	0.179094	0.24031	0	4	9	FALSE	Bmi1	3.25	0	4	0	0.604839	FALSE	0	1146	0.25
Lfng	6.06452	0	0.164894	0	1	11	FALSE	Lfng	3	0	1	0	0.366935	FALSE	0	0	0
Bak1	1	0	1	0	1	1	FALSE	Bak1	1	0	1	0	1	FALSE	0	0	0
Pmaip1	1	0	1	0	1	1	FALSE	Pmaip1	1	0	1	0	1	FALSE	0	0	0
Pkmyt1	6.30645	0	0.158568	0	1	11	FALSE	Pkmyt1	4	0	1	0	0.336694	FALSE	0	0	0
Mtfr2	6.30645	0	0.158568	0	1	11	FALSE	Mtfr2	4	0	1	0	0.336694	FALSE	0	0	0
Lin28b	5.14516	0	0.194357	0	1	10	FALSE	Lin28b	4	0	1	0	0.481855	FALSE	0	0	0
Rara	4.08065	0.365239	0.245059	0	5	9	FALSE	Rara	2.8	0	5	0	0.614919	FALSE	0	2908	0.2
Casp8ap2	3.87097	0.147541	0.258333	0.333333	4	8	FALSE	Casp8ap2	4.5	0	4	0	0.641129	FALSE	0	1048	0.386364
Caap1	4.32258	0	0.231343	1	2	8	FALSE	Caap1	5	0	2	0	0.584677	FALSE	0	0	0.714286
Lrif1	3.66129	0.0738146	0.273128	0.4	6	7	FALSE	Lrif1	5.16667	0	6	0	0.667339	FALSE	0	536	0.287037
Cacng7	2.70588	0	0.369565	1	3	5	FALSE	Cacng7	4.66667	0	3	0	0.756303	FALSE	0	0	0.583333
Cnih2	2.70588	0	0.369565	1	3	5	FALSE	Cnih2	4.66667	0	3	0	0.756303	FALSE	0	0	0.583333
Ptk2b	2.11765	0.691176	0.472222	0.285714	7	4	FALSE	Ptk2b	3.28571	0	7	0	0.840336	FALSE	0	188	0.314286
Grik2	2.47059	0.382353	0.404762	0.5	4	5	FALSE	Grik2	3.75	0	4	0	0.789916	FALSE	0	104	0.4375
Cdh19	4.70588	0	0.2125	0	1	8	FALSE	Cdh19	3	0	1	0	0.470588	FALSE	0	0	0
Gfap	3.76471	0.227941	0.265625	0	3	7	FALSE	Gfap	1.33333	0	3	0	0.605042	FALSE	0	62	0.333333
Cenpc1	6.54839	0.0322581	0.152709	0	2	12	FALSE	Cenpc1	3	0	2	0	0.306452	FALSE	0	222	0.5
Lrrc66	7.53226	0	0.132762	0	1	13	FALSE	Lrrc66	2	0	1	0	0.183468	FALSE	0	0	0
Cep290	4.67742	0.0322581	0.213793	0	2	9	FALSE	Cep290	2.5	0	2	0	0.540323	FALSE	0	204	0.5
Zfp423	3.72581	0.320201	0.268398	0.166667	4	8	FALSE	Zfp423	4.5	0	4	0	0.659274	FALSE	0	2784	0.307692
Peg10	5.66129	0	0.176638	0	1	10	FALSE	Peg10	2	0	1	0	0.417339	FALSE	0	0	0
Chordc1	1	0	1	0	1	1	FALSE	Chordc1	1	0	1	0	1	FALSE	0	0	0
Hspa4	1	0	1	0	1	1	FALSE	Hspa4	1	0	1	0	1	FALSE	0	0	0
Cntfr	4.70588	0	0.2125	0	1	8	FALSE	Cntfr	3	0	1	0	0.470588	FALSE	0	0	0
Col9a2	3.76471	0	0.265625	0	1	6	FALSE	Col9a2	4	0	1	0	0.605042	FALSE	0	0	0
Itgb8	2.82353	0.117647	0.354167	0.5	4	5	FALSE	Itgb8	3.5	0	4	0	0.739496	FALSE	0	32	0.464286
Cops2	3.82258	0.446501	0.261603	0	6	8	FALSE	Cops2	3.5	0	6	0	0.647177	FALSE	0	3292	0.178571
Zfp51	3.43548	0.344703	0.29108	0.178571	8	7	FALSE	Zfp51	4.125	0	8	0	0.695565	FALSE	0	2130	0.208333
Gpbp1	4.74194	0.0639873	0.210884	0	3	9	FALSE	Gpbp1	2.66667	0	3	0	0.532258	FALSE	0	430	0.333333
Trnt1	4.80645	0	0.208054	0	1	9	FALSE	Trnt1	6	0	1	0	0.524194	FALSE	0	0	0
Ino80b	3.82258	0.136436	0.261603	0.333333	3	7	FALSE	Ino80b	5.66667	0	3	0	0.647177	FALSE	0	1476	0.444444
Cst8	1.5	0	0.666667	0	1	2	FALSE	Cst8	2	0	1	0	0.75	FALSE	0	0	0
Lcn8	1	1	1	0	2	1	FALSE	Lcn8	1	0	2	0	1	FALSE	0	2	0
Cst9	8.09677	0	0.123506	0	1	12	FALSE	Cst9	2	0	1	0	0.112903	FALSE	0	0	0
Cyp26b1	5.06452	0	0.197452	0	1	10	FALSE	Cyp26b1	5	0	1	0	0.491935	FALSE	0	0	0
Dek	4.77419	0.245637	0.209459	0	3	10	FALSE	Dek	4.33333	0	3	0	0.528226	FALSE	0	1876	0.333333
Pnn	5.66129	0.0512956	0.176638	0	3	11	FALSE	Pnn	2	0	3	0	0.417339	FALSE	0	450	0.333333
Zfp62	3.43548	0.32377	0.29108	0.178571	8	7	FALSE	Zfp62	4.125	0	8	0	0.695565	FALSE	0	2576	0.215278
Prr12	4.35484	0.181914	0.22963	0	3	8	FALSE	Prr12	3.33333	0	3	0	0.580645	FALSE	0	904	0.333333
Esco1	5.72581	0	0.174648	0	1	10	FALSE	Esco1	3	0	1	0	0.409274	FALSE	0	0	0
Etv2	8.1129	0	0.12326	0	1	13	FALSE	Etv2	2	0	1	0	0.110887	FALSE	0	0	0
Myocd	7.12903	0.0322581	0.140271	0	2	12	FALSE	Myocd	2	0	2	0	0.233871	FALSE	0	216	0.5
Evpl	6.58065	0.00343734	0.151961	0	2	12	FALSE	Evpl	2.5	0	2	0	0.302419	FALSE	0	22	0.5
Igfals	5.8871	0.0145426	0.169863	0	2	11	FALSE	Igfals	2	0	2	0	0.389113	FALSE	0	206	0.5
Fam110a	4	0	0.25	0	1	7	FALSE	Fam110a	3	0	1	0	0.571429	FALSE	0	0	0
Serpinb9c	3.05882	0.323529	0.326923	0	3	6	FALSE	Serpinb9c	2	0	3	0	0.705882	FALSE	0	88	0.333333
Fam71d	1	0	1	0	1	1	FALSE	Fam71d	1	0	1	0	1	FALSE	0	0	0
Zfp385a	1	0	1	0	1	1	FALSE	Zfp385a	1	0	1	0	1	FALSE	0	0	0
Fbp2	2	0	0.5	0	1	3	FALSE	Fbp2	2	0	1	0	0.5	FALSE	0	0	0
Hkdc1	1.33333	0.666667	0.75	0	2	2	FALSE	Hkdc1	1.5	0	2	0	0.833333	FALSE	0	4	0.5
Fhl3	6.58065	0	0.151961	0	1	12	FALSE	Fhl3	5	0	1	0	0.302419	FALSE	0	0	0
Fscn3	1	0	1	0	1	1	FALSE	Fscn3	1	0	1	0	1	FALSE	0	0	0
Odf1	1	0	1	0	1	1	FALSE	Odf1	1	0	1	0	1	FALSE	0	0	0
G6pd2	1.33333	0.666667	0.75	0	2	2	FALSE	G6pd2	1.5	0	2	0	0.833333	FALSE	0	4	0.5
Pnmal2	2	0	0.5	0	1	3	FALSE	Pnmal2	2	0	1	0	0.5	FALSE	0	0	0
Gabrq	1	0	1	0	1	1	FALSE	Gabrq	1	0	1	0	1	FALSE	0	0	0
Glra4	1	0	1	0	1	1	FALSE	Glra4	1	0	1	0	1	FALSE	0	0	0
Gem	3.41176	0	0.293103	0	1	6	FALSE	Gem	3	0	1	0	0.655462	FALSE	0	0	0
Il2rb	2.47059	0.470588	0.404762	0	3	5	FALSE	Il2rb	3.66667	0	3	0	0.789916	FALSE	0	128	0.333333
Slc17a7	3.05882	0.308824	0.326923	0	2	6	FALSE	Slc17a7	3.5	0	2	0	0.705882	FALSE	0	84	0.5
Ghrhr	1	0	1	0	1	1	FALSE	Ghrhr	1	0	1	0	1	FALSE	0	0	0
Prop1	1	0	1	0	1	1	FALSE	Prop1	1	0	1	0	1	FALSE	0	0	0
Rsrc2	5.72581	0	0.174648	0	1	10	FALSE	Rsrc2	3	0	1	0	0.409274	FALSE	0	0	0
Gpx3	1	0	1	0	1	1	FALSE	Gpx3	1	0	1	0	1	FALSE	0	0	0
Gsta3	1	0	1	0	1	1	FALSE	Gsta3	1	0	1	0	1	FALSE	0	0	0
Rbp2	5	0.0423057	0.2	0	2	10	FALSE	Rbp2	3.5	0	2	0	0.5	FALSE	0	414	0.5
Zfp932	3.75806	0.0590957	0.266094	0.666667	3	7	FALSE	Zfp932	5	0	3	0	0.655242	FALSE	0	694	0.454545
Islr2	4.3871	0.0322581	0.227941	0	2	8	FALSE	Islr2	4.5	0	2	0	0.576613	FALSE	0	184	0.5
Nell2	5.37097	0	0.186186	0	1	9	FALSE	Nell2	2	0	1	0	0.453629	FALSE	0	0	0
Lamb3	2.88235	0	0.346939	1	3	5	FALSE	Lamb3	4.66667	0	3	0	0.731092	FALSE	0	0	0.583333
Lama4	2.88235	0	0.346939	1	3	5	FALSE	Lama4	4.66667	0	3	0	0.731092	FALSE	0	0	0.583333
Kcna7	1	0	1	0	1	1	FALSE	Kcna7	1	0	1	0	1	FALSE	0	0	0
Kcnt2	1	0	1	0	1	1	FALSE	Kcnt2	1	0	1	0	1	FALSE	0	0	0
Slc38a5	1.5	0	0.666667	0	1	2	FALSE	Slc38a5	2	0	1	0	0.75	FALSE	0	0	0
Zfp758	4.27419	0.00158646	0.233962	0.666667	3	8	FALSE	Zfp758	5.33333	0	3	0	0.590726	FALSE	0	16	0.533333
Ogn	5.43548	0.0322581	0.183976	0	2	10	FALSE	Ogn	2.5	0	2	0	0.445565	FALSE	0	216	0.5
Lrrc17	6.41935	0	0.155779	0	1	11	FALSE	Lrrc17	2	0	1	0	0.322581	FALSE	0	0	0
Tmod4	7.16129	0	0.13964	0	1	12	FALSE	Tmod4	3	0	1	0	0.229839	FALSE	0	0	0
Nbl1	1.5	0	0.666667	0	1	2	FALSE	Nbl1	2	0	1	0	0.75	FALSE	0	0	0
Rgma	1	1	1	0	2	1	FALSE	Rgma	1	0	2	0	1	FALSE	0	2	0
Nlrp3	3.88235	0.117647	0.257576	0	2	7	FALSE	Nlrp3	2	0	2	0	0.588235	FALSE	0	32	0.5
Ripk3	4.82353	0	0.207317	0	1	8	FALSE	Ripk3	2	0	1	0	0.453782	FALSE	0	0	0
Upf3b	6.64516	0	0.150485	0	1	12	FALSE	Upf3b	3	0	1	0	0.294355	FALSE	0	0	0
Prrt1	1	0	1	0	1	1	FALSE	Prrt1	1	0	1	0	1	FALSE	0	0	0
Zfp52	1	0	1	0	1	1	FALSE	Zfp52	1	0	1	0	1	FALSE	0	0	0
Zfyve16	1.5	0	0.666667	0	1	2	FALSE	Zfyve16	2	0	1	0	0.75	FALSE	0	0	0
Scrt1	1	0	1	0	1	1	FALSE	Scrt1	1	0	1	0	1	FALSE	0	0	0
Trim67	1	0	1	0	1	1	FALSE	Trim67	1	0	1	0	1	FALSE	0	0	0
Sp3	6.58065	0	0.151961	0	1	12	FALSE	Sp3	5	0	1	0	0.302419	FALSE	0	0	0
Ubxn2a	1	0	1	0	1	1	FALSE	Ubxn2a	1	0	1	0	1	FALSE	0	0	0
Yod1	1	0	1	0	1	1	FALSE	Yod1	1	0	1	0	1	FALSE	0	0	0
Zfp120	4.41935	0	0.226277	0	1	8	FALSE	Zfp120	8	0	1	0	0.572581	FALSE	0	0	0
Zfp946	4.40323	0	0.227106	1	2	8	FALSE	Zfp946	5.5	0	2	0	0.574597	FALSE	0	0	0.6875
Zfp958	4.41935	0	0.226277	0	1	8	FALSE	Zfp958	8	0	1	0	0.572581	FALSE	0	0	0
Zfp930	4.41935	0	0.226277	0	1	8	FALSE	Zfp930	8	0	1	0	0.572581	FALSE	0	0	0
Network analysis results of DEGs (CB)
shared name	AverageShortestPathLength	BetweennessCentrality	ClosenessCentrality	ClusteringCoefficient	Degree	Eccentricity	IsSingleNode	name	NeighborhoodConnectivity	NumberOfDirectedEdges	NumberOfUndirectedEdges	PartnerOfMultiEdgedNodePairs	Radiality	selected	SelfLoops	Stress	TopologicalCoefficient
Aqp6	1	0	1	0	1	1	FALSE	Aqp6	1	0	1	0	1	FALSE	0	0	0
Rhcg	1	0	1	0	1	1	FALSE	Rhcg	1	0	1	0	1	FALSE	0	0	0
Arg2	3.28916	2.45e-05	0.304029	0.9	5	8	FALSE	Arg2	16.4	0	5	0	0.885542	FALSE	0	2	0.5125
Ccl3	3.10843	0.0105312	0.321705	0.483516	14	8	FALSE	Ccl3	10.8571	0	14	0	0.894578	FALSE	0	594	0.285714
Ccl5	3.01205	0.0658121	0.332	0.333333	18	8	FALSE	Ccl5	10.1111	0	18	0	0.899398	FALSE	0	3942	0.246612
Cxcl10	3.01205	0.123588	0.332	0.326316	20	8	FALSE	Cxcl10	9.45	0	20	0	0.899398	FALSE	0	6324	0.23625
Itgax	2.53012	0.331512	0.395238	0.294737	20	7	FALSE	Itgax	9.35	0	20	0	0.923494	FALSE	0	12264	0.183333
Chil3	3.18072	0.0272729	0.314394	0.533333	10	8	FALSE	Chil3	12.3	0	10	0	0.890964	FALSE	0	1392	0.341667
C4b	3.46988	0	0.288194	1	2	8	FALSE	C4b	12.5	0	2	0	0.876506	FALSE	0	0	0.568182
Cfb	3.15663	0.0300425	0.316794	0.2	5	8	FALSE	Cfb	10.2	0	5	0	0.892169	FALSE	0	1082	0.29697
Car8	5.40964	0.0476051	0.184855	0.5	4	8	FALSE	Car8	3.75	0	4	0	0.779518	FALSE	0	3116	0.583333
Slc1a6	6.37349	0.0240964	0.1569	0	2	9	FALSE	Slc1a6	2.5	0	2	0	0.731325	FALSE	0	1560	0.5
Cbln1	5.42169	0.000588	0.184444	0.666667	4	8	FALSE	Cbln1	3.75	0	4	0	0.778916	FALSE	0	8	0.625
Cbln3	4.49398	0.068469	0.22252	0.5	5	7	FALSE	Cbln3	3.6	0	5	0	0.825301	FALSE	0	3878	0.45
Pcp2	4.50602	0.0452542	0.221925	0.666667	4	7	FALSE	Pcp2	4.25	0	4	0	0.824699	FALSE	0	3096	0.53125
Casp1	3.18072	0.0524181	0.314394	0.472727	11	8	FALSE	Casp1	11.7273	0	11	0	0.890964	FALSE	0	1322	0.349862
Mnda	4.16867	0	0.239884	0	1	9	FALSE	Mnda	11	0	1	0	0.841566	FALSE	0	0	0
Ccl4	3.14458	0.0187403	0.318008	0.469697	12	8	FALSE	Ccl4	11.5	0	12	0	0.892771	FALSE	0	1290	0.310811
Casp12	4.16867	0	0.239884	0	1	9	FALSE	Casp12	11	0	1	0	0.841566	FALSE	0	0	0
Lgals3	3.14458	0.0160759	0.318008	0.461538	13	8	FALSE	Lgals3	10.8462	0	13	0	0.892771	FALSE	0	898	0.301282
Lyz2	3.12048	0.0330534	0.320463	0.474359	13	8	FALSE	Lyz2	11.5385	0	13	0	0.893976	FALSE	0	1396	0.303644
Clec7a	3	0.0266719	0.333333	0.688889	10	7	FALSE	Clec7a	13.7	0	10	0	0.9	FALSE	0	1686	0.3425
Ifi204	3.81928	0.00193523	0.26183	0.714286	7	9	FALSE	Ifi204	11.5714	0	7	0	0.859036	FALSE	0	66	0.445055
Robo3	5.46988	0	0.182819	1	2	8	FALSE	Robo3	4.5	0	2	0	0.776506	FALSE	0	0	0.9
Gabra6	3.63855	0.156987	0.274834	0.166667	4	6	FALSE	Gabra6	5.5	0	4	0	0.868072	FALSE	0	8508	0.333333
Lcn2	3.21687	0.0308556	0.310861	0.4	10	8	FALSE	Lcn2	11	0	10	0	0.889157	FALSE	0	1584	0.305556
Clec4d	3.3494	0.000354	0.298561	0.8	6	8	FALSE	Clec4d	12	0	6	0	0.88253	FALSE	0	18	0.461538
Timp1	3.3012	0.0248853	0.30292	0.535714	8	8	FALSE	Timp1	11.75	0	8	0	0.88494	FALSE	0	788	0.3875
Il16	3.75904	2.45e-05	0.266026	0.9	5	9	FALSE	Il16	14.4	0	5	0	0.862048	FALSE	0	2	0.553846
Lilrb4	3.27711	0.0103705	0.305147	0.5	9	8	FALSE	Lilrb4	10.3333	0	9	0	0.886145	FALSE	0	424	0.369048
Gpr65	3.13253	0.0370165	0.319231	0.333333	7	7	FALSE	Gpr65	10.2857	0	7	0	0.893373	FALSE	0	1718	0.316964
Ifit1	3.78313	0.0118719	0.264331	0.533333	10	9	FALSE	Ifit1	9.1	0	10	0	0.860843	FALSE	0	1384	0.35
Oasl2	3.83133	0.00693599	0.261006	0.607143	8	9	FALSE	Oasl2	9.375	0	8	0	0.858434	FALSE	0	956	0.390625
Usp18	3.83133	0.00647103	0.261006	0.714286	8	9	FALSE	Usp18	9.75	0	8	0	0.858434	FALSE	0	950	0.40625
Cd52	3.85542	0.00150494	0.259375	0.333333	3	8	FALSE	Cd52	8	0	3	0	0.857229	FALSE	0	96	0.479167
Lyz1	3.93976	0.00118509	0.253823	0.5	4	9	FALSE	Lyz1	8.25	0	4	0	0.853012	FALSE	0	54	0.392857
Cep76	1	0	1	0	1	1	FALSE	Cep76	1	0	1	0	1	FALSE	0	0	0
Fam107b	1	0	1	0	1	1	FALSE	Fam107b	1	0	1	0	1	FALSE	0	0	0
Ltf	3.74699	0.0226005	0.266881	0.321429	8	9	FALSE	Ltf	7.25	0	8	0	0.862651	FALSE	0	1368	0.323864
Ttr	3.20482	0.0433307	0.31203	0	3	7	FALSE	Ttr	6	0	3	0	0.889759	FALSE	0	926	0.333333
Ch25h	3.96386	0	0.25228	1	3	9	FALSE	Ch25h	12.6667	0	3	0	0.851807	FALSE	0	0	0.603175
Chd7	4.16867	0	0.239884	0	1	8	FALSE	Chd7	7	0	1	0	0.841566	FALSE	0	0	0
Gbx2	3.18072	0.0272581	0.314394	0.52381	7	7	FALSE	Gbx2	8.71429	0	7	0	0.890964	FALSE	0	716	0.428571
S100a9	4	0.00446585	0.25	0.6	5	9	FALSE	S100a9	7.2	0	5	0	0.85	FALSE	0	522	0.423529
S100a8	4	0.00446585	0.25	0.6	5	9	FALSE	S100a8	7.2	0	5	0	0.85	FALSE	0	522	0.423529
Chn2	1	0	1	0	1	1	FALSE	Chn2	1	0	1	0	1	FALSE	0	0	0
Cwh43	1	0	1	0	1	1	FALSE	Cwh43	1	0	1	0	1	FALSE	0	0	0
Gpnmb	3.40964	0	0.293286	1	4	8	FALSE	Gpnmb	12	0	4	0	0.879518	FALSE	0	0	0.5
Cst7	3.13253	0.0880664	0.319231	0.266667	6	7	FALSE	Cst7	8	0	6	0	0.893373	FALSE	0	4216	0.290123
Corin	3.90361	0	0.256173	0	1	7	FALSE	Corin	10	0	1	0	0.854819	FALSE	0	0	0
Foxa2	2.91566	0.149421	0.342975	0.177778	10	6	FALSE	Foxa2	6.1	0	10	0	0.904217	FALSE	0	2916	0.232
Crtam	3.15663	0.102895	0.316794	0.166667	4	6	FALSE	Crtam	6.75	0	4	0	0.892169	FALSE	0	5778	0.3125
Ptpn22	3.46988	0.0301046	0.288194	0.333333	4	7	FALSE	Ptpn22	4.5	0	4	0	0.876506	FALSE	0	974	0.354167
Eomes	2.54217	0.371862	0.393365	0.346154	13	6	FALSE	Eomes	8.46154	0	13	0	0.922892	FALSE	0	14118	0.199634
Spp2	3.63855	0.0494722	0.274834	0	3	7	FALSE	Spp2	3.66667	0	3	0	0.868072	FALSE	0	966	0.333333
Il22	2.81928	0.0831173	0.354701	0.333333	6	7	FALSE	Il22	11.1667	0	6	0	0.909036	FALSE	0	3702	0.255814
Oas1a	3.92771	0.00303471	0.254601	0.733333	6	9	FALSE	Oas1a	9	0	6	0	0.853614	FALSE	0	502	0.428571
Gbp6	3.93976	4.9e-05	0.253823	0.9	5	9	FALSE	Gbp6	10.4	0	5	0	0.853012	FALSE	0	2	0.495238
Dlx1	2.95181	0.0625649	0.338776	0.638889	9	6	FALSE	Dlx1	9.44444	0	9	0	0.90241	FALSE	0	2578	0.349794
Fezf2	3.16867	0.00403965	0.315589	0.75	9	6	FALSE	Fezf2	8.88889	0	9	0	0.891566	FALSE	0	304	0.467836
Dlx2	3.09639	0.0464907	0.322957	0.785714	8	6	FALSE	Dlx2	9.75	0	8	0	0.895181	FALSE	0	2180	0.443182
Neurod1	2.98795	0.0972398	0.334677	0.611111	9	5	FALSE	Neurod1	9	0	9	0	0.900602	FALSE	0	4138	0.40404
Neurod6	3.27711	0.0316748	0.305147	0.6	6	7	FALSE	Neurod6	8.83333	0	6	0	0.886145	FALSE	0	1150	0.509804
Pvalb	3.57831	0.179927	0.279461	0.2	10	7	FALSE	Pvalb	5.5	0	10	0	0.871084	FALSE	0	6410	0.257143
Tbr1	3.56627	0.0140744	0.280405	0.638889	9	6	FALSE	Tbr1	8.55556	0	9	0	0.871687	FALSE	0	484	0.427778
Foxg1	3	0.061061	0.333333	0.563636	11	6	FALSE	Foxg1	8.36364	0	11	0	0.9	FALSE	0	2574	0.334545
Lhx1	3.07229	0.00464233	0.32549	0.75	8	6	FALSE	Lhx1	9.5	0	8	0	0.896386	FALSE	0	320	0.431818
En2	3.55422	0.0171203	0.281356	0.333333	4	7	FALSE	En2	9	0	4	0	0.872289	FALSE	0	334	0.391304
Slc18a2	3.68675	0.0565582	0.271242	0.2	5	7	FALSE	Slc18a2	4.2	0	5	0	0.865663	FALSE	0	1050	0.266667
Rorc	3.0241	0	0.330677	1	3	7	FALSE	Rorc	13	0	3	0	0.898795	FALSE	0	0	0.40625
Fgf7	3.28916	0.0226771	0.304029	0	2	7	FALSE	Fgf7	9	0	2	0	0.885542	FALSE	0	630	0.5
Gcgr	4.60241	0.0240964	0.217277	0	2	8	FALSE	Gcgr	2	0	2	0	0.81988	FALSE	0	470	0.5
Ramp3	5.59036	0	0.178879	0	1	9	FALSE	Ramp3	2	0	1	0	0.770482	FALSE	0	0	0
Hcrt	4.33735	0.00571547	0.230556	0.333333	3	8	FALSE	Hcrt	5.66667	0	3	0	0.833133	FALSE	0	96	0.410256
Ntsr1	4.51807	0	0.221333	1	2	8	FALSE	Ntsr1	6.5	0	2	0	0.824096	FALSE	0	0	0.590909
Ifi27l2a	4.73494	4.9e-05	0.211196	0.833333	4	10	FALSE	Ifi27l2a	8	0	4	0	0.813253	FALSE	0	2	0.8
Il20rb	3.80723	0	0.262658	0	1	8	FALSE	Il20rb	6	0	1	0	0.859639	FALSE	0	0	0
Kcng4	5.45783	0	0.183223	0	1	9	FALSE	Kcng4	4	0	1	0	0.777108	FALSE	0	0	0
Mybpc1	4.46988	0.0478989	0.22372	0.166667	4	8	FALSE	Mybpc1	4	0	4	0	0.826506	FALSE	0	1486	0.291667
Ngp	4.68675	0	0.213368	1	3	10	FALSE	Ngp	6	0	3	0	0.815663	FALSE	0	0	0.666667
Mapk13	4.45783	0	0.224324	0	1	8	FALSE	Mapk13	4	0	1	0	0.827108	FALSE	0	0	0
Tcap	4.44578	0.050431	0.224932	0.166667	4	8	FALSE	Tcap	4.5	0	4	0	0.827711	FALSE	0	1860	0.285714
Skor1	5.45783	0	0.183223	0	1	9	FALSE	Skor1	4	0	1	0	0.777108	FALSE	0	0	0
Ncan	4.56627	0	0.218997	0	1	8	FALSE	Ncan	10	0	1	0	0.821687	FALSE	0	0	0
Ppp1r17	4.07229	0.0106243	0.245562	0	2	8	FALSE	Ppp1r17	5	0	2	0	0.846386	FALSE	0	540	0.5
Pkp2	5.40964	0.0240964	0.184855	0	2	9	FALSE	Pkp2	2.5	0	2	0	0.779518	FALSE	0	914	0.5
Pkp3	6.39759	0	0.156309	0	1	10	FALSE	Pkp3	2	0	1	0	0.73012	FALSE	0	0	0
Pld5	1	0	1	0	1	1	FALSE	Pld5	1	0	1	0	1	FALSE	0	0	0
Trim62	1	0	1	0	1	1	FALSE	Trim62	1	0	1	0	1	FALSE	0	0	0
Stx1a	4.66265	0	0.21447	1	2	8	FALSE	Stx1a	3.5	0	2	0	0.816867	FALSE	0	0	0.7
Slc6a3	4.66265	0	0.21447	1	2	8	FALSE	Slc6a3	3.5	0	2	0	0.816867	FALSE	0	0	0.7
Slc5a1	7.36145	0	0.135843	0	1	10	FALSE	Slc5a1	2	0	1	0	0.681928	FALSE	0	0	0
Spink2	1	0	1	0	1	1	FALSE	Spink2	1	0	1	0	1	FALSE	0	0	0
Spink8	1	0	1	0	1	1	FALSE	Spink8	1	0	1	0	1	FALSE	0	0	0
