# Supplementary material for: Exploring molecular signatures related to the mechanism of aging in different brain regions by integrated bioinformatics
Source: Front Mol Neurosci. 2023 Mar 23;16:1133106. doi: 10.3389/fnmol.2023.1133106 (PMC10076559; doi:10.3389/fnmol.2023.1133106)
Supplement: Supplementary file 5 [file Data_Sheet_5.ZIP]

Archive with 6 entries (6 files):
- Data normalization R code.txt
- DEGs identification R code.txt
- GO analysis R code.txt
- Heatmap R code.txt
- KEGG analysis R code.txt
- Network analysis R code.txt
