# Supplementary material for: Exploring molecular signatures related to the mechanism of aging in different brain regions by integrated bioinformatics
Source: Front Mol Neurosci. 2023 Mar 23;16:1133106. doi: 10.3389/fnmol.2023.1133106 (PMC10076559; doi:10.3389/fnmol.2023.1133106)
Supplement: Supplementary file 5 [file Data_Sheet_5.ZIP › Data normalization R code.txt]

#if (!requireNamespace("BiocManager", quietly = TRUE))
# install.packages("BiocManager")
#BiocManager::install("impute")

#if (!requireNamespace("BiocManager", quietly = TRUE))
  #install.packages("BiocManager")
#BiocManager::install("limma")

library(impute)
library(limma)
setwd("C:\Users\Lenovo\Desktop")           #设置工作目录
file="GSE.txt"                                                   #输入文件名字       

#读取输入文件
rt=read.table(file,sep="\t",header=T,check.names=F,row.names=1)         #读取表达文件
sample=read.table("GSE.txt",sep="\t",header=F,check.name=F)          #读取样品文件

#提取满足条件样品的表达量
rt=rt[,as.vector(sample[,1])]
rt=as.matrix(rt)

#如果芯片数值较大，需要取log2处理，如果数值较小，下一行加上#号
#rt=log2(rt+1)

#数据补缺
mat=impute.knn(rt)
rt=mat$data

#对数据进行矫正
normalizeData=normalizeBetweenArrays(as.matrix(rt))

#输出结果
normalizeData=rbind(geneNames=colnames(normalizeData),normalizeData)
write.table(normalizeData,file="normalize.txt",sep="\t",quote=F,col.names=F)
