# Supplementary material for: Exploring molecular signatures related to the mechanism of aging in different brain regions by integrated bioinformatics
Source: Front Mol Neurosci. 2023 Mar 23;16:1133106. doi: 10.3389/fnmol.2023.1133106 (PMC10076559; doi:10.3389/fnmol.2023.1133106)
Supplement: Supplementary file 5 [file Data_Sheet_5.ZIP › GO analysis R code.txt]

#install.packages("colorspace")
#install.packages("stringi")
#install.packages("ggplot2")
#install.packages("circlize")
#install.packages("RColorBrewer")
#install.packages("ggpubr")

#if (!requireNamespace("BiocManager", quietly = TRUE))
#    install.packages("BiocManager")
#BiocManager::install("org.Mm.eg.db")
#BiocManager::install("DOSE")
#BiocManager::install("clusterProfiler")
#BiocManager::install("enrichplot")
#BiocManager::install("ComplexHeatmap")


#引用包
library(clusterProfiler)
library(org.Mm.eg.db)
library(enrichplot)
library(ggplot2)
library(circlize)
library(RColorBrewer)
library(dplyr)
library(ggpubr)
library(ComplexHeatmap)

pvalueFilter=0.05      #p值过滤条件
qvalueFilter=1         #矫正后的p值过滤条件

#定义图形的颜色
colorSel="qvalue"
if(qvalueFilter>0.05){
	colorSel="pvalue"
}

setwd("C:\\Users\\Lenovo\\Desktop")       #设置工作目录
rt=read.table("gene.txt", header=F, sep="\t", check.names=F)     #读取输入文件

#获取交集基因的名称, 将基因名字转换为基因id
genes=unique(as.vector(rt[,1]))
entrezIDs=mget(genes, org.Mm.egSYMBOL2EG, ifnotfound=NA)
entrezIDs=as.character(entrezIDs)
gene=entrezIDs[entrezIDs!="NA"]       #去除基因id为NA的基因
#gene=gsub("c\\(\"(\\d+)\".*", "\\1", gene)

#GO富集分析
kk=enrichGO(gene=gene, OrgDb=org.Mm.eg.db, pvalueCutoff=0.05, qvalueCutoff=1, ont="all", readable=T)
GO=as.data.frame(kk)
GO=GO[(GO$pvalue<pvalueFilter & GO$qvalue<qvalueFilter),]
#保存显著富集的结果
write.table(GO, file="GO.txt", sep="\t", quote=F, row.names = F)

#柱状图
pdf(file="barplot.pdf", width=9, height=7)
bar=barplot(kk, drop=TRUE, showCategory=10, label_format=100, split="ONTOLOGY", color=colorSel) + facet_grid(ONTOLOGY~., scale='free')
print(bar)
dev.off()
		
#气泡图
pdf(file="bubble.pdf", width=7.3, height=10)
bub=dotplot(kk, showCategory=10, orderBy="GeneRatio", label_format=100, split="ONTOLOGY", color=colorSel) + facet_grid(ONTOLOGY~., scale='free')
print(bub)
dev.off()
