# Supplementary material for: Exploring molecular signatures related to the mechanism of aging in different brain regions by integrated bioinformatics
Source: Front Mol Neurosci. 2023 Mar 23;16:1133106. doi: 10.3389/fnmol.2023.1133106 (PMC10076559; doi:10.3389/fnmol.2023.1133106)
Supplement: Supplementary file 5 [file Data_Sheet_5.ZIP › Heatmap R code.txt]

#install.packages("pheatmap")

setwd("C:\\Users\\Lenovo\\Desktop")      #设置工作目录
rt=read.table("diffExp.txt",sep="\t",header=T,check.names=F)
rt=as.matrix(rt)
rownames(rt)=rt[,1]
exp=rt[,2:ncol(rt)]
dimnames=list(rownames(exp),colnames(exp))
rt=matrix(as.numeric(as.matrix(exp)),nrow=nrow(exp),dimnames=dimnames)
#rt=log2(rt+1)
#rt[rt>15]=15

library(pheatmap)
Geo=c(rep("GSE",8),rep("GSE,19))
Type=c(rep("Young",4),rep("Aged",4),rep("Young",9),rep("Aged",10))    #修改正常和癌症样品数目
names(Geo)=colnames(rt)
ann=cbind(Geo,Type)
ann=as.data.frame(ann)

tiff(file="heatmap.tiff",
       width = 20,            #图片的宽度
       height =25,            #图片的高度
       units ="cm",
       compression="lzw",
       bg="white",
       res=500)
pheatmap(rt, annotation=ann, 
         color = colorRampPalette(c("navy", "white", "brown"))(50),
         cluster_cols =F,
#         scale="row",
         fontsize_row=3,
         fontsize_col=5)
dev.off()
