# Supplementary material for: Exploring molecular signatures related to the mechanism of aging in different brain regions by integrated bioinformatics
Source: Front Mol Neurosci. 2023 Mar 23;16:1133106. doi: 10.3389/fnmol.2023.1133106 (PMC10076559; doi:10.3389/fnmol.2023.1133106)
Supplement: Supplementary file 5 [file Data_Sheet_5.ZIP › KEGG analysis R code.txt]

#install.packages("colorspace")
#install.packages("stringi")
#source("http://bioconductor.org/biocLite.R")
#biocLite("DOSE")
#biocLite("clusterProfiler")
#biocLite("pathview")

setwd("C:\\Users\\Lenovo\\Desktop\")
library("clusterProfiler")
install.packages('R.utils')
R.utils::setOption( "clusterProfiler.download.method",'auto' )

rt=read.table("id.txt",sep="\t",header=T,check.names=F)
rt=rt[is.na(rt[,"entrezID"])==F,]

geneFC=rt$logFC
gene=rt$entrezID
names(geneFC)=gene

#kegg富集分析
kk <- enrichKEGG(gene = gene, organism = "mmu", pvalueCutoff =0.05, qvalueCutoff =1)
KEGG=as.data.frame(kk)
KEGG=KEGG[(KEGG$pvalue<0.05 & KEGG$qvalue<1),]
write.table(KEGG,file="KEGG.txt",sep="\t",quote=F,row.names = F)

#柱状图
tiff(file="barplot.tiff",width = 20,height = 20,units ="cm",compression="lzw",bg="white",res=300)
barplot(kk, drop = TRUE, showCategory = nrow(KEGG), color="pvalue")
dev.off()

#点图
tiff(file="dotplot.tiff",width = 17,height = 20,units ="cm",compression="lzw",bg="white",res=300)
dotplot(kk,showCategory = nrow(KEGG), label_format=50,color="pvalue")
dev.off()

#通路图
#library("pathview")
#keggxls=read.table("KEGG.txt",sep="\t",header=T)
#for(i in keggxls$ID){
#  pv.out <- pathview(gene.data = geneFC, pathway.id = i, species = "hsa", out.suffix = "pathview")
#}
