# Supplementary material for: Exploring molecular signatures related to the mechanism of aging in different brain regions by integrated bioinformatics
Source: Front Mol Neurosci. 2023 Mar 23;16:1133106. doi: 10.3389/fnmol.2023.1133106 (PMC10076559; doi:10.3389/fnmol.2023.1133106)
Supplement: Supplementary file 5 [file Data_Sheet_5.ZIP › Network analysis R code.txt]

setwd("C:\\Users\\Lenovo\\Desktop")  #dir
rt=read.table("string_interactions.tsv", header=T, sep="\t", comment.char = "", check.names =FALSE)
tb=table(c(as.vector(rt[,1]),as.vector(rt[,2])))
tb=sort(tb,decreasing =T)
write.table(tb,file="count.xls",sep="\t",quote=F,col.names=F)

n=as.matrix(tb)[1:30,]   #gene number
pdf(file="barplot.pdf")
par(mar=c(3,10,3,3),xpd=T)
bar=barplot(n,horiz=TRUE,col="skyblue",names=FALSE)
text(x=n-1,y=bar,n)
text(x=-0.2,y=bar,label=names(n),xpd=T,pos=2)
dev.off()
