# Supplementary material for: Exploring molecular signatures related to the mechanism of aging in different brain regions by integrated bioinformatics
Source: Front Mol Neurosci. 2023 Mar 23;16:1133106. doi: 10.3389/fnmol.2023.1133106 (PMC10076559; doi:10.3389/fnmol.2023.1133106)
Supplement: Supplementary file 6 [file Data_Sheet_6.ZIP › miRDB.xls]

## Sheet: Sheet1
Target Detail	Target Rank	Target Score	miRNA Name	Gene Symbol	Gene Description			Target Detail	Target Rank	Target Score	miRNA Name	Gene Symbol	Gene Description			Target Detail	Target Rank	Target Score	miRNA Name	Gene Symbol	Gene Description			Target Detail	Target Rank	Target Score	miRNA Name	Gene Symbol	Gene Description
Details	1	78	mmu-miR-185-3p	Itgax	integrin alpha X			Details	1	76	mmu-miR-7655-3p	Zfp51	zinc finger protein 51			Details	1	98	mmu-miR-670-5p	Zfp62	zinc finger protein 62			Details	1	98	mmu-miR-101a-3p	Cxcl10	chemokine (C-X-C motif) ligand 10
Details	2	78	mmu-miR-7048-5p	Itgax	integrin alpha X			Details	2	58	mmu-miR-421-5p	Zfp51	zinc finger protein 51			Details	2	94	mmu-miR-7116-3p	Zfp62	zinc finger protein 62			Details	2	94	mmu-miR-421-5p	Cxcl10	chemokine (C-X-C motif) ligand 10
Details	3	71	mmu-miR-202-5p	Itgax	integrin alpha X			Details	3	51	mmu-miR-468-3p	Zfp51	zinc finger protein 51			Details	3	93	mmu-miR-18b-5p	Zfp62	zinc finger protein 62			Details	3	93	mmu-miR-126b-5p	Cxcl10	chemokine (C-X-C motif) ligand 10
Details	4	67	mmu-miR-7086-5p	Itgax	integrin alpha X											Details	4	93	mmu-miR-18a-5p	Zfp62	zinc finger protein 62			Details	4	90	mmu-miR-223-3p	Cxcl10	chemokine (C-X-C motif) ligand 10
Details	5	67	mmu-miR-1934-5p	Itgax	integrin alpha X											Details	5	92	mmu-miR-6951-3p	Zfp62	zinc finger protein 62			Details	5	88	mmu-miR-7048-3p	Cxcl10	chemokine (C-X-C motif) ligand 10
Details	6	65	mmu-miR-7684-3p	Itgax	integrin alpha X											Details	6	89	mmu-miR-3074-2-3p	Zfp62	zinc finger protein 62			Details	6	85	mmu-miR-7077-3p	Cxcl10	chemokine (C-X-C motif) ligand 10
Details	7	61	mmu-miR-6995-3p	Itgax	integrin alpha X											Details	7	88	mmu-miR-6367	Zfp62	zinc finger protein 62			Details	7	82	mmu-miR-3547-5p	Cxcl10	chemokine (C-X-C motif) ligand 10
Details	8	60	mmu-miR-12195-3p	Itgax	integrin alpha X											Details	8	88	mmu-miR-125a-5p	Zfp62	zinc finger protein 62			Details	8	81	mmu-miR-1b-5p	Cxcl10	chemokine (C-X-C motif) ligand 10
Details	9	60	mmu-miR-6945-5p	Itgax	integrin alpha X											Details	9	88	mmu-miR-351-5p	Zfp62	zinc finger protein 62			Details	9	80	mmu-miR-374c-5p	Cxcl10	chemokine (C-X-C motif) ligand 10
Details	10	55	mmu-miR-379-5p	Itgax	integrin alpha X											Details	10	88	mmu-miR-6394	Zfp62	zinc finger protein 62			Details	10	80	mmu-miR-1968-5p	Cxcl10	chemokine (C-X-C motif) ligand 10
Details	11	55	mmu-miR-1193-5p	Itgax	integrin alpha X											Details	11	88	mmu-miR-125b-5p	Zfp62	zinc finger protein 62			Details	11	80	mmu-miR-12186-3p	Cxcl10	chemokine (C-X-C motif) ligand 10
Details	12	55	mmu-miR-7235-3p	Itgax	integrin alpha X											Details	12	86	mmu-miR-1970b-5p	Zfp62	zinc finger protein 62			Details	12	79	mmu-miR-1943-5p	Cxcl10	chemokine (C-X-C motif) ligand 10
Details	13	54	mmu-miR-6979-5p	Itgax	integrin alpha X											Details	13	83	mmu-miR-216c-3p	Zfp62	zinc finger protein 62			Details	13	79	mmu-miR-149-3p	Cxcl10	chemokine (C-X-C motif) ligand 10
Details	14	54	mmu-miR-496b	Itgax	integrin alpha X											Details	14	81	mmu-miR-6400	Zfp62	zinc finger protein 62			Details	14	79	mmu-miR-6967-5p	Cxcl10	chemokine (C-X-C motif) ligand 10
Details	15	54	mmu-miR-218-1-3p	Itgax	integrin alpha X											Details	15	81	mmu-miR-1981-5p	Zfp62	zinc finger protein 62			Details	15	79	mmu-miR-126a-5p	Cxcl10	chemokine (C-X-C motif) ligand 10
Details	16	53	mmu-miR-3474	Itgax	integrin alpha X											Details	16	81	mmu-miR-664-3p	Zfp62	zinc finger protein 62			Details	16	79	mmu-miR-7016-5p	Cxcl10	chemokine (C-X-C motif) ligand 10
Details	17	51	mmu-miR-6238	Itgax	integrin alpha X											Details	17	81	mmu-miR-1971	Zfp62	zinc finger protein 62			Details	17	77	mmu-let-7a-2-3p	Cxcl10	chemokine (C-X-C motif) ligand 10
Details	18	51	mmu-miR-330-5p	Itgax	integrin alpha X											Details	18	81	mmu-miR-8094	Zfp62	zinc finger protein 62			Details	18	76	mmu-miR-1933-3p	Cxcl10	chemokine (C-X-C motif) ligand 10
																Details	19	79	mmu-miR-494-3p	Zfp62	zinc finger protein 62			Details	19	73	mmu-miR-101a-5p	Cxcl10	chemokine (C-X-C motif) ligand 10
																Details	20	78	mmu-miR-7034-3p	Zfp62	zinc finger protein 62			Details	20	70	mmu-miR-6404	Cxcl10	chemokine (C-X-C motif) ligand 10
																Details	21	77	mmu-miR-6974-5p	Zfp62	zinc finger protein 62			Details	21	70	mmu-miR-6368	Cxcl10	chemokine (C-X-C motif) ligand 10
																Details	22	74	mmu-miR-467f	Zfp62	zinc finger protein 62			Details	22	70	mmu-miR-6405	Cxcl10	chemokine (C-X-C motif) ligand 10
																Details	23	71	mmu-miR-5124a	Zfp62	zinc finger protein 62			Details	23	63	mmu-miR-6355	Cxcl10	chemokine (C-X-C motif) ligand 10
																Details	24	71	mmu-miR-1956	Zfp62	zinc finger protein 62			Details	24	63	mmu-miR-101b-3p	Cxcl10	chemokine (C-X-C motif) ligand 10
																Details	25	70	mmu-miR-19a-3p	Zfp62	zinc finger protein 62			Details	25	62	mmu-miR-7007-3p	Cxcl10	chemokine (C-X-C motif) ligand 10
																Details	26	70	mmu-miR-19b-3p	Zfp62	zinc finger protein 62			Details	26	59	mmu-miR-466o-3p	Cxcl10	chemokine (C-X-C motif) ligand 10
																Details	27	69	mmu-miR-6908-5p	Zfp62	zinc finger protein 62			Details	27	59	mmu-miR-200c-5p	Cxcl10	chemokine (C-X-C motif) ligand 10
																Details	28	67	mmu-miR-1949	Zfp62	zinc finger protein 62			Details	28	59	mmu-miR-7084-3p	Cxcl10	chemokine (C-X-C motif) ligand 10
																Details	29	67	mmu-miR-5618-3p	Zfp62	zinc finger protein 62			Details	29	59	mmu-miR-466m-3p	Cxcl10	chemokine (C-X-C motif) ligand 10
																Details	30	67	mmu-miR-701-3p	Zfp62	zinc finger protein 62			Details	30	58	mmu-miR-21a-5p	Cxcl10	chemokine (C-X-C motif) ligand 10
																Details	31	66	mmu-miR-6946-3p	Zfp62	zinc finger protein 62			Details	31	58	mmu-miR-21c	Cxcl10	chemokine (C-X-C motif) ligand 10
																Details	32	66	mmu-miR-6355	Zfp62	zinc finger protein 62			Details	32	57	mmu-miR-144-3p	Cxcl10	chemokine (C-X-C motif) ligand 10
																Details	33	65	mmu-miR-335-3p	Zfp62	zinc finger protein 62			Details	33	54	mmu-miR-195a-5p	Cxcl10	chemokine (C-X-C motif) ligand 10
																Details	34	64	mmu-miR-12205-5p	Zfp62	zinc finger protein 62			Details	34	54	mmu-miR-195b	Cxcl10	chemokine (C-X-C motif) ligand 10
																Details	35	63	mmu-miR-7224-3p	Zfp62	zinc finger protein 62			Details	35	54	mmu-miR-15a-5p	Cxcl10	chemokine (C-X-C motif) ligand 10
																Details	36	63	mmu-miR-6983-3p	Zfp62	zinc finger protein 62			Details	36	54	mmu-miR-6353	Cxcl10	chemokine (C-X-C motif) ligand 10
																Details	37	63	mmu-miR-15b-3p	Zfp62	zinc finger protein 62			Details	37	54	mmu-miR-503-5p	Cxcl10	chemokine (C-X-C motif) ligand 10
																Details	38	61	mmu-miR-3088-3p	Zfp62	zinc finger protein 62			Details	38	54	mmu-miR-16-5p	Cxcl10	chemokine (C-X-C motif) ligand 10
																Details	39	61	mmu-miR-7009-3p	Zfp62	zinc finger protein 62			Details	39	54	mmu-miR-15b-5p	Cxcl10	chemokine (C-X-C motif) ligand 10
																Details	40	60	mmu-miR-7236-5p	Zfp62	zinc finger protein 62			Details	40	51	mmu-miR-369-3p	Cxcl10	chemokine (C-X-C motif) ligand 10
																Details	41	60	mmu-miR-7228-3p	Zfp62	zinc finger protein 62			Details	41	51	mmu-miR-590-5p	Cxcl10	chemokine (C-X-C motif) ligand 10
																Details	42	60	mmu-miR-7687-3p	Zfp62	zinc finger protein 62			Details	42	51	mmu-miR-7072-5p	Cxcl10	chemokine (C-X-C motif) ligand 10
																Details	43	60	mmu-miR-433-3p	Zfp62	zinc finger protein 62			Details	43	50	mmu-miR-23b-5p	Cxcl10	chemokine (C-X-C motif) ligand 10
																Details	44	57	mmu-miR-7075-3p	Zfp62	zinc finger protein 62			Details	44	50	mmu-miR-7066-3p	Cxcl10	chemokine (C-X-C motif) ligand 10
																Details	45	57	mmu-miR-804	Zfp62	zinc finger protein 62
																Details	46	57	mmu-miR-155-3p	Zfp62	zinc finger protein 62
																Details	47	53	mmu-miR-669o-5p	Zfp62	zinc finger protein 62
																Details	48	52	mmu-miR-7675-3p	Zfp62	zinc finger protein 62
																Details	49	52	mmu-miR-1191a	Zfp62	zinc finger protein 62
																Details	50	51	mmu-miR-3112-5p	Zfp62	zinc finger protein 62
																Details	51	50	mmu-miR-7006-3p	Zfp62	zinc finger protein 62
																Details	52	50	mmu-miR-12178-3p	Zfp62	zinc finger protein 62
																Details	53	50	mmu-miR-1966-3p	Zfp62	zinc finger protein 62
