# Supplementary material for: Exploring molecular signatures related to the mechanism of aging in different brain regions by integrated bioinformatics
Source: Front Mol Neurosci. 2023 Mar 23;16:1133106. doi: 10.3389/fnmol.2023.1133106 (PMC10076559; doi:10.3389/fnmol.2023.1133106)
Supplement: Supplementary file 6 [file Data_Sheet_6.ZIP › miRNA diana tools.csv]

Transcript Id	Gene Id(name)	Mirna Name	miTG score		Transcript Id	Gene Id(name)	Mirna Name	miTG score					Transcript Id	Gene Id(name)	Mirna Name	miTG score					Transcript Id	Gene Id(name)	Mirna Name	miTG score
ENSMUST00000033053	ENSMUSG00000030789 (Itgax)	mmu-miR-7048-5p	0.929541378		ENSMUST00000039577	ENSMUSG00000023892 (Zfp51)	mmu-miR-3473c	0.984096877					ENSMUST00000109197	ENSMUSG00000046311 (Zfp62)	mmu-miR-670-5p	0.99286543					ENSMUST00000038816	ENSMUSG00000034855 (Cxcl10)	mmu-miR-1b-5p	0.975266648
UTR3	7:128150248-128150273	0.052867705			UTR3	17:21456305-21456313	0.008151675						UTR3	11:49218149-49218170	0.023199342						UTR3	5:92346872-92346891	0.005609307
ENSMUST00000033053	ENSMUSG00000030789 (Itgax)	mmu-miR-103-1-5p	0.871356611		UTR3	17:21464002-21464010	0.018798871						UTR3	11:49218163-49218187	0.025695555						UTR3	5:92346772-92346799	0.059739266
UTR3	7:128150262-128150287	0.041971871			UTR3	17:21464170-21464178	0.015317414						UTR3	11:49218505-49218528	0.042478785						UTR3	5:92346716-92346726	0.005414002
ENSMUST00000033053	ENSMUSG00000030789 (Itgax)	mmu-miR-103-2-5p	0.868759408		UTR3	17:21464422-21464430	0.020863544						ENSMUST00000109197	ENSMUSG00000046311 (Zfp62)	mmu-miR-6394	0.980000154					ENSMUST00000038816	ENSMUSG00000034855 (Cxcl10)	mmu-miR-101a-3p	0.961809433
UTR3	7:128150262-128150287	0.041596399			UTR3	17:21464506-21464514	0.008760109						UTR3	11:49218145-49218170	0.019385967						UTR3	5:92347089-92347111	0.017464788
ENSMUST00000033053	ENSMUSG00000030789 (Itgax)	mmu-miR-8113	0.866811595		UTR3	17:21464590-21464598	0.020696834						UTR3	11:49218172-49218187	0.021461018						UTR3	5:92346846-92346854	0.006928831
UTR3	7:128150238-128150260	0.041318926			UTR3	17:21464677-21464685	0.009459035						UTR3	11:49218500-49218528	0.033466637						UTR3	5:92346692-92346712	0.039041464
ENSMUST00000033053	ENSMUSG00000030789 (Itgax)	mmu-miR-107-5p	0.840456185		UTR3	17:21464845-21464853	0.024837565						ENSMUST00000109197	ENSMUSG00000046311 (Zfp62)	mmu-miR-466g	0.960154472					ENSMUST00000038816	ENSMUSG00000034855 (Cxcl10)	mmu-miR-466o-3p	0.935737853
UTR3	7:128150262-128150287	0.037863313			UTR3	17:21464929-21464937	0.020688506						UTR3	11:49218674-49218690	0.062713599						UTR3	5:92346872-92346885	0.029696291
ENSMUST00000033053	ENSMUSG00000030789 (Itgax)	mmu-miR-8119	0.816603859		UTR3	17:21465013-21465021	0.010802721						ENSMUST00000109197	ENSMUSG00000046311 (Zfp62)	mmu-miR-181d-5p	0.958211593					UTR3	5:92346772-92346791	0.024784543
UTR3	7:128150245-128150261	0.035115558			UTR3	17:21465098-21465105	0.019074718						UTR3	11:49218073-49218086	0.004833534						ENSMUST00000038816	ENSMUSG00000034855 (Cxcl10)	mmu-miR-126b-5p	0.931583431
ENSMUST00000033053	ENSMUSG00000030789 (Itgax)	mmu-miR-7684-5p	0.740426041		UTR3	17:21465265-21465273	0.026775897						UTR3	11:49218531-49218553	0.004806758						UTR3	5:92346660-92346675	0.021551248
UTR3	7:128150224-128150246	0.011769425			UTR3	17:21465349-21465357	0.023667237						UTR3	11:49218636-49218659	0.004279228						UTR3	5:92346651-92346667	0.031833008
UTR3	7:128150291-128150309	0.008874785			ENSMUST00000039577	ENSMUSG00000023892 (Zfp51)	mmu-miR-7649-3p	0.982399333					UTR3	11:49215770-49215797	0.017170284						ENSMUST00000038816	ENSMUSG00000034855 (Cxcl10)	mmu-miR-421-5p	0.925389924
UTR3	7:128150395-128150411	0.002507364			UTR3	17:21452519;21456297-21452527;21456313	0.006942356						UTR3	11:49215854-49215881	0.016118498						UTR3	5:92346855-92346875	0.050007635
UTR3	7:128136466;128139895-128136474;128139913	0.003360034			UTR3	17:21463990-21464010	0.017489886						UTR3	11:49215938-49215965	0.026034046						UTR3	5:92347824-92347840	0.024761101
UTR3	7:128141970-128141990	0.004387968			UTR3	17:21464151-21464178	0.014436969						UTR3	11:49215953-49215974	0.006513861						ENSMUST00000038816	ENSMUSG00000034855 (Cxcl10)	mmu-miR-7066-3p	0.914010648
UTR3	7:128148796-128148809	0.013674819			UTR3	17:21464410-21464430	0.020466351						UTR3	11:49216106-49216133	0.044705866						UTR3	5:92346761-92346770	0.049336644
ENSMUST00000033053	ENSMUSG00000030789 (Itgax)	mmu-miR-185-3p	0.729343667		UTR3	17:21464487-21464514	0.008174985						UTR3	11:49216121-49216142	0.008728878						ENSMUST00000038816	ENSMUSG00000034855 (Cxcl10)	mmu-miR-101b-3p	0.89397629
UTR3	7:128150258-128150273	0.023112589			UTR3	17:21464571-21464598	0.021403018						UTR3	11:49216277-49216301	0.014310083						UTR3	5:92347093-92347111	0.003437064
UTR3	7:128150435-128150463	0.003794867			UTR3	17:21464664-21464685	0.008721447						UTR3	11:49216949-49216973	0.014903604						UTR3	5:92347089-92347111	0.005067327
ENSMUST00000033053	ENSMUSG00000030789 (Itgax)	mmu-miR-207	0.710558623		UTR3	17:21464832-21464853	0.024674977						UTR3	11:49217381-49217402	0.030414438						UTR3	5:92346845-92346865	0.018445842
UTR3	7:128150268-128150287	0.004945061			UTR3	17:21464918-21464937	0.020812523						ENSMUST00000109197	ENSMUSG00000046311 (Zfp62)	mmu-miR-181b-5p	0.957942002					UTR3	5:92346691-92346704	0.018601116
UTR3	7:128135029-128135056	0.03267704			UTR3	17:21465001-21465021	0.010135899						UTR3	11:49218072-49218086	0.004866051						ENSMUST00000038816	ENSMUSG00000034855 (Cxcl10)	mmu-miR-466m-3p	0.889585416
UTR3	7:128142230-128142252	0.01176754			UTR3	17:21465085-21465105	0.019251087						UTR3	11:49218529-49218553	0.004825198						UTR3	5:92346872-92346879	0.016765851
UTR3	7:128147887-128147899	0.011803849			UTR3	17:21465253-21465273	0.026663141						UTR3	11:49218636-49218659	0.00419003						UTR3	5:92346772-92346791	0.022742432
UTR3	7:128148061-128148088	0.00836752			UTR3	17:21465337-21465357	0.023804001						UTR3	11:49215770-49215797	0.01643485						UTR3	5:92346716-92346726	0.005299363
					ENSMUST00000039577	ENSMUSG00000023892 (Zfp51)	mmu-miR-6896-3p	0.901784691					UTR3	11:49215854-49215881	0.016258764						ENSMUST00000038816	ENSMUSG00000034855 (Cxcl10)	mmu-miR-302b-5p	0.88842173
					UTR3	17:21456309-21456334	0.013280598						UTR3	11:49215938-49215965	0.026472302						UTR3	5:92346754-92346780	0.031620526
					UTR3	17:21463754-21463760	0.01231372						UTR3	11:49215953-49215974	0.006423334						UTR3	5:92346657-92346683	0.012994375
					UTR3	17:21463838-21463844	0.008434772						UTR3	11:49216106-49216133	0.044705866						ENSMUST00000038816	ENSMUSG00000034855 (Cxcl10)	mmu-miR-302d-5p	0.874518396
					UTR3	17:21464004-21464012	0.006003396						UTR3	11:49216121-49216142	0.008586611						UTR3	5:92346754-92346781	0.029495575
					UTR3	17:21464172-21464180	0.005233026						UTR3	11:49216277-49216301	0.014147543						UTR3	5:92346657-92346683	0.012942213
					UTR3	17:21464424-21464432	0.01122578						UTR3	11:49216949-49216973	0.014504268						ENSMUST00000038816	ENSMUSG00000034855 (Cxcl10)	mmu-miR-466a-3p	0.867599833
					UTR3	17:21464576-21464600	0.01628194						UTR3	11:49217381-49217402	0.030963169						UTR3	5:92346874-92346880	0.004500309
					UTR3	17:21464847-21464855	0.014027073						ENSMUST00000109197	ENSMUSG00000046311 (Zfp62)	mmu-miR-3057-3p	0.955814718					UTR3	5:92346800-92346824	0.00276831
					UTR3	17:21464931-21464939	0.010908586						UTR3	11:49215134-49215155	0.01488641						UTR3	5:92346771-92346791	0.034162178
					UTR3	17:21465096-21465107	0.010109035						UTR3	11:49215872-49215894	0.022450915						ENSMUST00000038816	ENSMUSG00000034855 (Cxcl10)	mmu-miR-466e-3p	0.867599833
					UTR3	17:21465254-21465275	0.01583265						UTR3	11:49215956-49215978	0.015399555						UTR3	5:92346874-92346880	0.004500309
					UTR3	17:21465351-21465359	0.013281383						UTR3	11:49216124-49216146	0.014447045						UTR3	5:92346800-92346824	0.00276831
					ENSMUST00000039577	ENSMUSG00000023892 (Zfp51)	mmu-miR-6898-5p	0.879676777					UTR3	11:49216467-49216482	0.013603346						UTR3	5:92346771-92346791	0.034162178
					UTR3	17:21463913-21463935	0.015406565						UTR3	11:49217222-49217238	0.02325292						ENSMUST00000038816	ENSMUSG00000034855 (Cxcl10)	mmu-miR-466b-3p	0.864229101
					UTR3	17:21463995-21464019	0.009363405						UTR3	11:49217307-49217322	0.014045091						UTR3	5:92346875-92346880	0.004374037
					UTR3	17:21464163-21464187	0.011691939						UTR3	11:49217474-49217487	0.042758832						UTR3	5:92346771-92346791	0.030527369
					UTR3	17:21464416-21464439	0.01337982						UTR3	11:49217555-49217571	0.011990528						UTR3	5:92346716-92346730	0.006054882
					UTR3	17:21464499-21464523	0.003919763						UTR3	11:49217721-49217740	0.004952146						ENSMUST00000038816	ENSMUSG00000034855 (Cxcl10)	mmu-miR-466c-3p	0.864229101
					UTR3	17:21464838-21464862	0.010757945						ENSMUST00000109197	ENSMUSG00000046311 (Zfp62)	mmu-miR-7116-3p	0.946119055					UTR3	5:92346875-92346880	0.004374037
					UTR3	17:21464923-21464946	0.012433668						UTR3	11:49217972-49217992	0.005215898						UTR3	5:92346771-92346791	0.030527369
					UTR3	17:21465091-21465114	0.01599311						UTR3	11:49217972-49217992	0.00498079						UTR3	5:92346716-92346730	0.006054882
					UTR3	17:21465174-21465198	0.013568437						UTR3	11:49218120-49218135	0.013907554						ENSMUST00000038816	ENSMUSG00000034855 (Cxcl10)	mmu-miR-466p-3p	0.864229101
					UTR3	17:21465343-21465366	0.019555178						UTR3	11:49218525-49218545	0.005021441						UTR3	5:92346875-92346880	0.004374037
					ENSMUST00000039577	ENSMUSG00000023892 (Zfp51)	mmu-miR-466c-5p	0.871544837					UTR3	11:49218525-49218546	0.010836609						UTR3	5:92346771-92346791	0.030527369
					UTR3	17:21463885-21463893	0.016596628						UTR3	11:49218525-49218548	0.01180543						UTR3	5:92346716-92346730	0.006054882
					UTR3	17:21464063-21464074	0.011425238						UTR3	11:49218525-49218549	0.004325993						ENSMUST00000038816	ENSMUSG00000034855 (Cxcl10)	mmu-miR-466d-3p	0.851936347
					UTR3	17:21464384-21464410	0.02093392						UTR3	11:49216854-49216860	0.020893934						UTR3	5:92346874-92346880	0.004500309
					UTR3	17:21464815-21464833	0.022185217						UTR3	11:49217526-49217546	0.013448059						UTR3	5:92346800-92346819	0.002939898
					UTR3	17:21464895-21464917	0.011585694						ENSMUST00000109197	ENSMUSG00000046311 (Zfp62)	mmu-miR-125a-5p	0.932810542					UTR3	5:92346771-92346791	0.031865351
					UTR3	17:21464983-21465001	0.013647479						UTR3	11:49218154-49218170	0.018454419						ENSMUST00000038816	ENSMUSG00000034855 (Cxcl10)	mmu-miR-467g	0.848399836
					UTR3	17:21465246-21465253	0.026135079						UTR3	11:49218165-49218187	0.020577841						UTR3	5:92346874-92346880	0.005137344
					ENSMUST00000039577	ENSMUSG00000023892 (Zfp51)	mmu-miR-466b-5p	0.870358276					UTR3	11:49218509-49218528	0.014669314						UTR3	5:92346800-92346819	0.002966764
					UTR3	17:21463883-21463893	0.016585642						ENSMUST00000109197	ENSMUSG00000046311 (Zfp62)	mmu-miR-6400	0.928673392					UTR3	5:92346771-92346789	0.030747675
					UTR3	17:21464065-21464074	0.011485788						UTR3	11:49217883-49217903	0.043884876						ENSMUST00000038816	ENSMUSG00000034855 (Cxcl10)	mmu-miR-195b	0.845825402
					UTR3	17:21464384-21464410	0.020247043						UTR3	11:49218125-49218144	0.00359277						UTR3	5:92347218-92347224	0.036019115
					UTR3	17:21464816-21464833	0.022167956						UTR3	11:49218729-49218750	0.005174677						UTR3	5:92347039-92347058	0.002507779
					UTR3	17:21464893-21464917	0.01157392						ENSMUST00000109197	ENSMUSG00000046311 (Zfp62)	mmu-miR-6367	0.92789875					ENSMUST00000038816	ENSMUSG00000034855 (Cxcl10)	mmu-miR-6353	0.844277534
					UTR3	17:21464984-21465001	0.013810524						UTR3	11:49218148-49218170	0.018967354						UTR3	5:92347218-92347240	0.035803252
					UTR3	17:21465246-21465253	0.026135079						UTR3	11:49218163-49218187	0.017768304						UTR3	5:92347039-92347052	0.002530436
					ENSMUST00000039577	ENSMUSG00000023892 (Zfp51)	mmu-miR-466o-5p	0.870358276					UTR3	11:49218507-49218528	0.01572648						ENSMUST00000038816	ENSMUSG00000034855 (Cxcl10)	mmu-miR-223-3p	0.842547781
					UTR3	17:21463883-21463893	0.016585642						ENSMUST00000109197	ENSMUSG00000046311 (Zfp62)	mmu-miR-351-5p	0.926834679					UTR3	5:92346643-92346650	0.038119621
					UTR3	17:21464065-21464074	0.011485788						UTR3	11:49218143-49218170	0.019064757						ENSMUST00000038816	ENSMUSG00000034855 (Cxcl10)	mmu-miR-297b-3p	0.841476518
					UTR3	17:21464384-21464410	0.020247043						UTR3	11:49218165-49218187	0.019054045						UTR3	5:92346874-92346891	0.004494507
					UTR3	17:21464816-21464833	0.022167956						UTR3	11:49218508-49218528	0.014085142						UTR3	5:92346800-92346818	0.002913333
					UTR3	17:21464893-21464917	0.01157392						ENSMUST00000109197	ENSMUSG00000046311 (Zfp62)	mmu-miR-125b-5p	0.920536868					UTR3	5:92346771-92346789	0.030580164
					UTR3	17:21464984-21465001	0.013810524						UTR3	11:49218144-49218170	0.018181689						ENSMUST00000038816	ENSMUSG00000034855 (Cxcl10)	mmu-miR-297a-3p	0.841476518
					UTR3	17:21465246-21465253	0.026135079						UTR3	11:49218165-49218187	0.01834388						UTR3	5:92346874-92346891	0.004494507
					ENSMUST00000039577	ENSMUSG00000023892 (Zfp51)	mmu-miR-6975-3p	0.866169846					UTR3	11:49218509-49218528	0.014217392						UTR3	5:92346800-92346818	0.002913333
					UTR3	17:21463990-21464010	0.01116843						ENSMUST00000109197	ENSMUSG00000046311 (Zfp62)	mmu-miR-18a-5p	0.915495174					UTR3	5:92346771-92346789	0.030580164
					UTR3	17:21464172-21464178	0.009827616						UTR3	11:49218487-49218511	0.049647795						ENSMUST00000038816	ENSMUSG00000034855 (Cxcl10)	mmu-miR-297c-3p	0.841476518
					UTR3	17:21464410-21464430	0.012038662						ENSMUST00000109197	ENSMUSG00000046311 (Zfp62)	mmu-miR-6908-5p	0.910506531					UTR3	5:92346874-92346891	0.004494507
					UTR3	17:21464494-21464514	0.005824444						UTR3	11:49218145-49218161	0.048621052						UTR3	5:92346800-92346818	0.002913333
					UTR3	17:21464577-21464598	0.010303038						ENSMUST00000109197	ENSMUSG00000046311 (Zfp62)	mmu-miR-8094	0.906882392					UTR3	5:92346771-92346789	0.030580164
					UTR3	17:21464668-21464685	0.00588113						UTR3	11:49217877-49217893	0.008680649						ENSMUST00000038816	ENSMUSG00000034855 (Cxcl10)	mmu-miR-669d-3p	0.831016562
					UTR3	17:21464833-21464853	0.013647651						UTR3	11:49218109-49218122	0.010833612						UTR3	5:92346874-92346880	0.004500309
					UTR3	17:21464917-21464937	0.010956644						UTR3	11:49218179-49218196	0.003038348						UTR3	5:92346800-92346819	0.002957775
					UTR3	17:21465002-21465021	0.006516381						UTR3	11:49218456-49218472	0.022245743						UTR3	5:92346771-92346788	0.029281139
					UTR3	17:21465096-21465105	0.007688757						UTR3	11:49215887-49215905	0.030273442						ENSMUST00000038816	ENSMUSG00000034855 (Cxcl10)	mmu-miR-144-3p	0.82640614
					UTR3	17:21465254-21465273	0.013946953						ENSMUST00000109197	ENSMUSG00000046311 (Zfp62)	mmu-miR-6951-3p	0.906713103					UTR3	5:92347089-92347100	0.009309248
					UTR3	17:21465337-21465357	0.012460381						UTR3	11:49217973-49217992	0.005851348						UTR3	5:92346846-92346868	0.008844429
					ENSMUST00000039577	ENSMUSG00000023892 (Zfp51)	mmu-miR-7033-5p	0.857967195					UTR3	11:49218125-49218135	0.012264137						UTR3	5:92346692-92346715	0.018054676
					UTR3	17:21452524;21456297-21452527;21456312	0.00889954						UTR3	11:49218535-49218545	0.006210774						ENSMUST00000038816	ENSMUSG00000034855 (Cxcl10)	mmu-miR-15a-5p	0.826338586
					UTR3	17:21463579-21463594	0.015611512						UTR3	11:49218535-49218546	0.005825262						UTR3	5:92347333-92347350	0.003131389
					UTR3	17:21463984-21464008	0.010339091						UTR3	11:49218535-49218547	0.005964282						UTR3	5:92347218-92347243	0.031121239
					UTR3	17:21464159-21464176	0.007108418						UTR3	11:49218535-49218548	0.005865018						UTR3	5:92347039-92347063	0.00194803
					UTR3	17:21464404-21464428	0.007335504						UTR3	11:49218535-49218549	0.004456373						ENSMUST00000038816	ENSMUSG00000034855 (Cxcl10)	mmu-miR-195a-5p	0.819735364
					UTR3	17:21464490-21464512	0.006492434						UTR3	11:49217538-49217546	0.015304397						UTR3	5:92347218-92347239	0.033226707
					UTR3	17:21464576-21464596	0.006286062						ENSMUST00000109197	ENSMUSG00000046311 (Zfp62)	mmu-miR-18b-5p	0.899711281					UTR3	5:92347039-92347061	0.002232891
					UTR3	17:21464666-21464683	0.007782405						UTR3	11:49218489-49218511	0.046564742						ENSMUST00000038816	ENSMUSG00000034855 (Cxcl10)	mmu-miR-16-5p	0.816610432
					UTR3	17:21464827-21464851	0.0106059						ENSMUST00000109197	ENSMUSG00000046311 (Zfp62)	mmu-miR-7013-3p	0.886805473					UTR3	5:92347218-92347239	0.033098815
					UTR3	17:21464910-21464935	0.010047936						UTR3	11:49215129-49215153	0.007625017						UTR3	5:92347039-92347056	0.002017461
					UTR3	17:21464995-21465019	0.005292534						UTR3	11:49215444-49215462	0.025793605						ENSMUST00000038816	ENSMUSG00000034855 (Cxcl10)	mmu-miR-369-3p	0.806721028
					UTR3	17:21465247-21465271	0.010375612						UTR3	11:49215610-49215630	0.022604224						UTR3	5:92346719-92346739	0.034058721
					UTR3	17:21465330-21465355	0.010793535						UTR3	11:49216196-49216218	0.013766896						ENSMUST00000038816	ENSMUSG00000034855 (Cxcl10)	mmu-let-7a-2-3p	0.803066944
					ENSMUST00000039577	ENSMUSG00000023892 (Zfp51)	mmu-miR-6377	0.814607391					UTR3	11:49216449-49216470	0.023828931						UTR3	5:92346844-92346850	0.033678412
					UTR3	17:21463914-21463939	0.01328868						UTR3	11:49216785-49216806	0.026467718						ENSMUST00000038816	ENSMUSG00000034855 (Cxcl10)	mmu-miR-6400	0.800494522
					UTR3	17:21463996-21464023	0.006909506						UTR3	11:49217205-49217226	0.009279868						UTR3	5:92347155-92347183	0.033413865
					UTR3	17:21464171-21464191	0.008892683						ENSMUST00000109197	ENSMUSG00000046311 (Zfp62)	mmu-miR-181c-5p	0.881521711					ENSMUST00000038816	ENSMUSG00000034855 (Cxcl10)	mmu-miR-15b-5p	0.78502097
					UTR3	17:21464419-21464443	0.009543127						UTR3	11:49218072-49218086	0.004878299						UTR3	5:92347218-92347246	0.030072657
					UTR3	17:21464586-21464611	0.010313379						UTR3	11:49218532-49218553	0.004936206						UTR3	5:92347039-92347058	0.001801313
					UTR3	17:21464925-21464950	0.014994265						UTR3	11:49218645-49218659	0.004301379						ENSMUST00000038816	ENSMUSG00000034855 (Cxcl10)	mmu-miR-6240	0.779968317
					UTR3	17:21465097-21465118	0.011631809						UTR3	11:49215773-49215797	0.01018915						UTR3	5:92346809-92346828	0.031388748
					UTR3	17:21465183-21465202	0.010431425						UTR3	11:49215855-49215881	0.008329992						ENSMUST00000038816	ENSMUSG00000034855 (Cxcl10)	mmu-miR-101a-5p	0.772390874
					UTR3	17:21465345-21465370	0.01579199						UTR3	11:49215939-49215965	0.013151342						UTR3	5:92347167-92347191	0.003049433
					ENSMUST00000039577	ENSMUSG00000023892 (Zfp51)	mmu-miR-7227-5p	0.813283997					UTR3	11:49215956-49215974	0.004519299						UTR3	5:92346645-92346659	0.027626379
					UTR3	17:21463971-21463992	0.017849038						UTR3	11:49216109-49216133	0.021403803						ENSMUST00000038816	ENSMUSG00000034855 (Cxcl10)	mmu-miR-5615-3p	0.762310653
					UTR3	17:21464057-21464076	0.005570739						UTR3	11:49216123-49216142	0.005603531						UTR3	5:92347177-92347192	0.029752847
					UTR3	17:21464226-21464244	0.006566847						UTR3	11:49216277-49216301	0.011400362						ENSMUST00000038816	ENSMUSG00000034855 (Cxcl10)	mmu-miR-493-5p	0.739686031
					UTR3	17:21464392-21464412	0.006985838						UTR3	11:49216949-49216973	0.019640337						UTR3	5:92346843-92346870	0.027774375
					UTR3	17:21464478-21464496	0.005030215						UTR3	11:49217382-49217402	0.015775098						ENSMUST00000038816	ENSMUSG00000034855 (Cxcl10)	mmu-miR-7048-3p	0.739476576
					UTR3	17:21464730-21464751	0.01122482						ENSMUST00000109197	ENSMUSG00000046311 (Zfp62)	mmu-miR-181a-5p	0.876906525					UTR3	5:92346793-92346800	0.0277566
					UTR3	17:21464814-21464835	0.006582967						UTR3	11:49218061-49218086	0.004854931						ENSMUST00000038816	ENSMUSG00000034855 (Cxcl10)	mmu-miR-3618-3p	0.735247563
					UTR3	17:21464898-21464919	0.006413647						UTR3	11:49218532-49218553	0.00492675						UTR3	5:92346876-92346881	0.004268422
					UTR3	17:21464985-21465003	0.005231807						UTR3	11:49218636-49218659	0.004194141						UTR3	5:92346825-92346835	0.010893118
					UTR3	17:21465076-21465087	0.009076103						UTR3	11:49215773-49215797	0.009312394						UTR3	5:92346697-92346714	0.005629665
					UTR3	17:21465150-21465171	0.006906156						UTR3	11:49215857-49215881	0.008329992						UTR3	5:92346664-92346669	0.006608481
					UTR3	17:21465234-21465255	0.006045518						UTR3	11:49215941-49215965	0.013318331						ENSMUST00000038816	ENSMUSG00000034855 (Cxcl10)	mmu-miR-330-3p	0.731623388
					UTR3	17:21465327-21465339	0.007896551						UTR3	11:49215956-49215974	0.004093791						UTR3	5:92346808-92346828	0.02709671
					ENSMUST00000039577	ENSMUSG00000023892 (Zfp51)	mmu-miR-7655-3p	0.797859059					UTR3	11:49216109-49216133	0.021452419						ENSMUST00000038816	ENSMUSG00000034855 (Cxcl10)	mmu-miR-126a-5p	0.723855456
					UTR3	17:21465492-21465507	0.016078621						UTR3	11:49216123-49216142	0.005239784						UTR3	5:92346651-92346667	0.026455907
					UTR3	17:21465548-21465554	0.017066856						UTR3	11:49216277-49216301	0.010782712						ENSMUST00000038816	ENSMUSG00000034855 (Cxcl10)	mmu-miR-1a-1-5p	0.710551327
					ENSMUST00000039577	ENSMUSG00000023892 (Zfp51)	mmu-miR-23b-3p	0.789852746					UTR3	11:49216949-49216973	0.019600179						UTR3	5:92346773-92346801	0.025383677
					UTR3	17:21463929-21463951	0.014017481						UTR3	11:49217384-49217402	0.015446291						ENSMUST00000038816	ENSMUSG00000034855 (Cxcl10)	mmu-miR-1a-2-5p	0.704531077
					UTR3	17:21464020-21464035	0.005620048						ENSMUST00000109197	ENSMUSG00000046311 (Zfp62)	mmu-miR-592-3p	0.875865475					UTR3	5:92346773-92346801	0.02490816
					UTR3	17:21464433-21464455	0.011964227						UTR3	11:49215450-49215466	0.012895178						ENSMUST00000038816	ENSMUSG00000034855 (Cxcl10)	mmu-miR-5098	0.704016201
					UTR3	17:21464517-21464539	0.006431623						UTR3	11:49215533-49215550	0.004706301						UTR3	5:92346962-92346986	0.004154943
					UTR3	17:21464617-21464623	0.007286424						UTR3	11:49215608-49215634	0.006656685						UTR3	5:92346714-92346730	0.0147362
					UTR3	17:21464856-21464878	0.011453783						UTR3	11:49215946-49215970	0.020121438						UTR3	5:92346662-92346675	0.005976612
					UTR3	17:21464940-21464962	0.009524622						UTR3	11:49216030-49216054	0.014339829						ENSMUST00000038816	ENSMUSG00000034855 (Cxcl10)	mmu-miR-6991-3p	0.700408475
					UTR3	17:21465024-21465046	0.009231175						UTR3	11:49216114-49216138	0.013965329						UTR3	5:92347141-92347162	0.024585775
					UTR3	17:21465199-21465214	0.010611786						UTR3	11:49216620-49216642	0.008785574
					UTR3	17:21465286-21465298	0.008209342						UTR3	11:49216784-49216810	0.011710888						Gene namemiRNA nameMethodsPred.Score
					ENSMUST00000039577	ENSMUSG00000023892 (Zfp51)	mmu-miR-23a-3p	0.785186628					UTR3	11:49217128-49217146	0.01968576						Cxcl10 (mmu) display infommu-miR-186-5p display infoImmunoprecipitation0.545
					UTR3	17:21463935-21463951	0.014017481						UTR3	11:49217381-49217398	0.011509161						Cxcl10 (mmu) display infommu-miR-503-3p display infoImmunoprecipitation0.500
					UTR3	17:21464019-21464035	0.005576349						ENSMUST00000109197	ENSMUSG00000046311 (Zfp62)	mmu-miR-700-5p	0.874179135
					UTR3	17:21464429-21464455	0.011859396						UTR3	11:49217950-49217967	0.004859072
					UTR3	17:21464513-21464539	0.006265531						UTR3	11:49215643-49215669	0.021457804
					UTR3	17:21464607-21464623	0.007278548						UTR3	11:49216495-49216509	0.017528339
					UTR3	17:21464852-21464878	0.011214586						UTR3	11:49216742-49216761	0.027147265
					UTR3	17:21464936-21464962	0.009479315						UTR3	11:49216994-49217013	0.030050921
					UTR3	17:21465020-21465046	0.009117353						UTR3	11:49217078-49217097	0.022283868
					UTR3	17:21465188-21465214	0.010297275						ENSMUST00000109197	ENSMUSG00000046311 (Zfp62)	mmu-miR-6946-3p	0.870445521
					UTR3	17:21465272-21465298	0.007915226						UTR3	11:49218602-49218609	0.031192725
					ENSMUST00000039577	ENSMUSG00000023892 (Zfp51)	mmu-miR-3073a-3p	0.753186695					UTR3	11:49215693-49215703	0.0131858
					UTR3	17:21463883-21463907	0.015629012						UTR3	11:49217764-49217781	0.047437952
					UTR3	17:21464468-21464495	0.013175574						ENSMUST00000109197	ENSMUSG00000046311 (Zfp62)	mmu-miR-7224-3p	0.866603095
					UTR3	17:21465155-21465170	0.012674219						UTR3	11:49218116-49218129	0.041289429
					UTR3	17:21465398-21465422	0.042938446						ENSMUST00000109197	ENSMUSG00000046311 (Zfp62)	mmu-miR-188-3p	0.859575182
					ENSMUST00000039577	ENSMUSG00000023892 (Zfp51)	mmu-miR-1966-3p	0.74169932					UTR3	11:49215128-49215155	0.008291085
					UTR3	17:21463966-21463994	0.011841763						UTR3	11:49215867-49215894	0.022554896
					UTR3	17:21464065-21464078	0.007242543						UTR3	11:49215951-49215978	0.009560833
					UTR3	17:21464232-21464246	0.004940353						UTR3	11:49216119-49216146	0.010739911
					UTR3	17:21464408-21464414	0.009288688						UTR3	11:49216455-49216482	0.00742861
					UTR3	17:21464831-21464837	0.011123769						UTR3	11:49217211-49217238	0.009982885
					UTR3	17:21465075-21465089	0.015742137						UTR3	11:49217295-49217322	0.008581174
					UTR3	17:21465156-21465173	0.008685884						UTR3	11:49217462-49217487	0.023964836
					UTR3	17:21465327-21465341	0.012650598						UTR3	11:49217544-49217571	0.01319995
													UTR3	11:49217722-49217741	0.003298382
					Gene namemiRNA nameMethodsPred.Score								ENSMUST00000109197	ENSMUSG00000046311 (Zfp62)	mmu-miR-664-3p	0.854185191
					Zfp51 (mmu) display infommu-miR-128-3p display infoImmunoprecipitation0.499								UTR3	11:49218203-49218214	0.003081827
					Zfp51 (mmu) display infommu-miR-18a-5p display infoImmunoprecipitation-								UTR3	11:49218496-49218501	0.006379076
					Zfp51 (mmu) display infommu-miR-20a-3p display infoImmunoprecipitation-								UTR3	11:49218525-49218540	0.009799759
													UTR3	11:49218686-49218704	0.015895608
													UTR3	11:49217788-49217794	0.028777802
													ENSMUST00000109197	ENSMUSG00000046311 (Zfp62)	mmu-miR-6909-3p	0.851765082
													UTR3	11:49218271-49218295	0.002476258
													UTR3	11:49215219-49215240	0.029517206
													UTR3	11:49215963-49215983	0.014507595
													UTR3	11:49216131-49216150	0.01316126
													UTR3	11:49216466-49216486	0.014456439
													UTR3	11:49217307-49217327	0.012773605
													UTR3	11:49217556-49217576	0.027272254
													ENSMUST00000109197	ENSMUSG00000046311 (Zfp62)	mmu-miR-494-3p	0.849510352
													UTR3	11:49218353-49218372	0.00597921
													UTR3	11:49218530-49218556	0.024524922
													UTR3	11:49218615-49218639	0.008489195
													ENSMUST00000109197	ENSMUSG00000046311 (Zfp62)	mmu-miR-7009-3p	0.847932448
													UTR3	11:49218116-49218136	0.002848544
													UTR3	11:49218271-49218288	0.020342192
													UTR3	11:49218271-49218293	0.002231674
													UTR3	11:49215597-49215617	0.009059333
													UTR3	11:49216628-49216653	0.010022405
													UTR3	11:49216719-49216737	0.005808708
													UTR3	11:49216775-49216793	0.004199399
													UTR3	11:49217051-49217073	0.019591419
													UTR3	11:49217137-49217157	0.011103162
													UTR3	11:49217191-49217213	0.004945707
													ENSMUST00000109197	ENSMUSG00000046311 (Zfp62)	mmu-miR-216c-3p	0.847630164
													UTR3	11:49218145-49218162	0.037219716
													UTR3	11:49215219-49215242	0.010707156
													ENSMUST00000109197	ENSMUSG00000046311 (Zfp62)	mmu-miR-23b-3p	0.836661401
													UTR3	11:49217875-49217887	0.009135359
													UTR3	11:49215694-49215715	0.01047643
													UTR3	11:49215862-49215884	0.009547288
													UTR3	11:49215945-49215968	0.01023157
													UTR3	11:49216029-49216052	0.019162011
													UTR3	11:49216113-49216136	0.01155459
													UTR3	11:49216702-49216723	0.012951475
													UTR3	11:49216962-49216975	0.011179633
													UTR3	11:49217382-49217404	0.011099794
													ENSMUST00000109197	ENSMUSG00000046311 (Zfp62)	mmu-miR-23a-3p	0.832095369
													UTR3	11:49217875-49217887	0.009120858
													UTR3	11:49215695-49215715	0.009887971
													UTR3	11:49215862-49215884	0.00889904
													UTR3	11:49215950-49215968	0.010916807
													UTR3	11:49216029-49216052	0.019063024
													UTR3	11:49216118-49216136	0.012138175
													UTR3	11:49216703-49216723	0.012213501
													UTR3	11:49216958-49216975	0.010647972
													UTR3	11:49217378-49217404	0.010622857
													ENSMUST00000109197	ENSMUSG00000046311 (Zfp62)	mmu-miR-325-3p	0.829336453
													UTR3	11:49218524-49218542	0.005117816
													UTR3	11:49218749-49218770	0.031426633
													ENSMUST00000109197	ENSMUSG00000046311 (Zfp62)	mmu-miR-7228-3p	0.822062523
													UTR3	11:49217924-49217932	0.027696635
													UTR3	11:49218478-49218486	0.008021665
													ENSMUST00000109197	ENSMUSG00000046311 (Zfp62)	mmu-miR-3088-3p	0.814133291
													UTR3	11:49217858-49217873	0.022263003
													UTR3	11:49218192-49218213	0.008594709
													UTR3	11:49218485-49218500	0.003989621
													ENSMUST00000109197	ENSMUSG00000046311 (Zfp62)	mmu-miR-465b-5p	0.813342849
													UTR3	11:49218052-49218071	0.004362509
													UTR3	11:49218559-49218587	0.020431863
													UTR3	11:49218764-49218787	0.005381557
													UTR3	11:49215995-49216010	0.025328178
													ENSMUST00000109197	ENSMUSG00000046311 (Zfp62)	mmu-miR-7236-5p	0.812698372
													UTR3	11:49217896-49217912	0.012182971
													UTR3	11:49217924-49217937	0.004096285
													UTR3	11:49218447-49218461	0.002938829
													UTR3	11:49218788-49218805	0.015474723
													ENSMUST00000109197	ENSMUSG00000046311 (Zfp62)	mmu-miR-7234-5p	0.812409745
													UTR3	11:49217998-49218012	0.004830528
													UTR3	11:49218605-49218627	0.015534607
													UTR3	11:49218738-49218766	0.014296701
													ENSMUST00000109197	ENSMUSG00000046311 (Zfp62)	mmu-miR-7045-3p	0.812267911
													UTR3	11:49218145-49218172	0.004576814
													UTR3	11:49215693-49215699	0.021869588
													UTR3	11:49215850-49215867	0.01224334
													UTR3	11:49216521-49216539	0.017772193
													UTR3	11:49216688-49216707	0.007885573
													UTR3	11:49217016-49217043	0.016687344
													UTR3	11:49217276-49217295	0.018014355
													ENSMUST00000109197	ENSMUSG00000046311 (Zfp62)	mmu-miR-342-3p	0.811704987
													UTR3	11:49216551-49216566	0.015438908
													UTR3	11:49216802-49216818	0.030370447
													UTR3	11:49216887-49216902	0.043734267
													UTR3	11:49216967-49216986	0.011342498
													ENSMUST00000109197	ENSMUSG00000046311 (Zfp62)	mmu-miR-7660-3p	0.811649086
													UTR3	11:49218501-49218515	0.031949233
													UTR3	11:49217490-49217505	0.015336271
													ENSMUST00000109197	ENSMUSG00000046311 (Zfp62)	mmu-miR-465d-5p	0.811186026
													UTR3	11:49218043-49218071	0.00439799
													UTR3	11:49218572-49218587	0.020239749
													UTR3	11:49218763-49218787	0.00512676
													UTR3	11:49215988-49216010	0.026006942
													ENSMUST00000109197	ENSMUSG00000046311 (Zfp62)	mmu-miR-7239-5p	0.810448474
													UTR3	11:49218166-49218178	0.005737574
													UTR3	11:49218550-49218565	0.028714768
													ENSMUST00000109197	ENSMUSG00000046311 (Zfp62)	mmu-miR-7094-1-5p	0.80998712
													UTR3	11:49218101-49218121	0.003418379
													UTR3	11:49218453-49218470	0.014022558
													UTR3	11:49218629-49218641	0.004558209
													UTR3	11:49215801-49215821	0.010256058
													UTR3	11:49216330-49216346	0.012305133
													UTR3	11:49216641-49216661	0.012276135
													UTR3	11:49216976-49216997	0.02031656
													ENSMUST00000109197	ENSMUSG00000046311 (Zfp62)	mmu-miR-465a-5p	0.808581161
													UTR3	11:49218043-49218071	0.00439799
													UTR3	11:49218572-49218587	0.020239749
													UTR3	11:49218763-49218787	0.004840197
													UTR3	11:49215988-49216010	0.025845194
													ENSMUST00000109197	ENSMUSG00000046311 (Zfp62)	mmu-miR-1894-5p	0.806371762
													UTR3	11:49218156-49218173	0.007816711
													UTR3	11:49215682-49215699	0.016955831
													UTR3	11:49215849-49215867	0.008793344
													UTR3	11:49216520-49216539	0.004148363
													UTR3	11:49216688-49216708	0.017009528
													UTR3	11:49217025-49217043	0.01569628
													UTR3	11:49217275-49217295	0.024479609
													ENSMUST00000109197	ENSMUSG00000046311 (Zfp62)	mmu-miR-344b-3p	0.804438939
													UTR3	11:49218387-49218409	0.004707956
													UTR3	11:49218563-49218586	0.025121806
													UTR3	11:49218748-49218772	0.003990813
													ENSMUST00000109197	ENSMUSG00000046311 (Zfp62)	mmu-miR-465c-5p	0.803224223
													UTR3	11:49218052-49218071	0.004362509
													UTR3	11:49218559-49218587	0.019770456
													UTR3	11:49218771-49218787	0.00482486
													UTR3	11:49215995-49216010	0.025249797
													ENSMUST00000109197	ENSMUSG00000046311 (Zfp62)	mmu-miR-501-5p	0.801953812
													UTR3	11:49218436-49218457	0.010114912
													UTR3	11:49218555-49218562	0.009197842
													UTR3	11:49215743-49215769	0.008017159
													UTR3	11:49215841-49215853	0.005778651
													UTR3	11:49215911-49215937	0.004820518
													UTR3	11:49216163-49216189	0.008717784
													UTR3	11:49216583-49216610	0.018889967
													UTR3	11:49217339-49217365	0.013327954
													ENSMUST00000109197	ENSMUSG00000046311 (Zfp62)	mmu-miR-6355	0.798296568
													UTR3	11:49218633-49218650	0.03318985
													ENSMUST00000109197	ENSMUSG00000046311 (Zfp62)	mmu-miR-190b-3p	0.797598726
													UTR3	11:49217864-49217892	0.014114785
													UTR3	11:49218144-49218167	0.007014014
													UTR3	11:49218460-49218471	0.005665324
													UTR3	11:49216078-49216094	0.015899522
													UTR3	11:49216213-49216240	0.008075506
													UTR3	11:49217309-49217332	0.00777727
													ENSMUST00000109197	ENSMUSG00000046311 (Zfp62)	mmu-miR-7049-5p	0.797473953
													UTR3	11:49218108-49218121	0.003441976
													UTR3	11:49218454-49218470	0.004256852
													UTR3	11:49218614-49218641	0.004568272
													UTR3	11:49215797-49215821	0.015991118
													UTR3	11:49215879-49215904	0.013789519
													UTR3	11:49216136-49216157	0.010517145
													UTR3	11:49216640-49216661	0.022738208
													UTR3	11:49216973-49216997	0.012177733
													ENSMUST00000109197	ENSMUSG00000046311 (Zfp62)	mmu-miR-7062-5p	0.796586279
													UTR3	11:49218134-49218153	0.033016797
													ENSMUST00000109197	ENSMUSG00000046311 (Zfp62)	mmu-miR-1981-5p	0.796358747
													UTR3	11:49217949-49217969	0.032993857
													ENSMUST00000109197	ENSMUSG00000046311 (Zfp62)	mmu-miR-6376	0.795669344
													UTR3	11:49216102-49216113	0.027811833
													UTR3	11:49217516-49217538	0.068226638
													ENSMUST00000109197	ENSMUSG00000046311 (Zfp62)	mmu-miR-6358	0.79315583
													UTR3	11:49216093-49216113	0.027811833
													UTR3	11:49217531-49217538	0.067492924
													ENSMUST00000109197	ENSMUSG00000046311 (Zfp62)	mmu-miR-6974-5p	0.789950587
													UTR3	11:49218764-49218777	0.032355425
													ENSMUST00000109197	ENSMUSG00000046311 (Zfp62)	mmu-miR-30a-3p	0.78313556
													UTR3	11:49218241-49218264	0.005810527
													UTR3	11:49218421-49218444	0.025881427
													ENSMUST00000109197	ENSMUSG00000046311 (Zfp62)	mmu-miR-135a-5p	0.779591478
													UTR3	11:49218715-49218727	0.005099133
													UTR3	11:49217170-49217190	0.044714404
													UTR3	11:49217532-49217551	0.038500793
													ENSMUST00000109197	ENSMUSG00000046311 (Zfp62)	mmu-miR-135b-5p	0.779591478
													UTR3	11:49218715-49218727	0.005099133
													UTR3	11:49217170-49217190	0.044714404
													UTR3	11:49217532-49217551	0.038500793
													ENSMUST00000109197	ENSMUSG00000046311 (Zfp62)	mmu-miR-701-3p	0.777140336
													UTR3	11:49218375-49218393	0.031120657
													ENSMUST00000109197	ENSMUSG00000046311 (Zfp62)	mmu-miR-429-5p	0.775412823
													UTR3	11:49218344-49218362	0.030958083
													ENSMUST00000109197	ENSMUSG00000046311 (Zfp62)	mmu-miR-6356	0.773040428
													UTR3	11:49215607-49215613	0.025582802
													UTR3	11:49215688-49215697	0.020604584
													UTR3	11:49216430-49216453	0.02246311
													UTR3	11:49216766-49216789	0.013002409
													UTR3	11:49217032-49217041	0.008002717
													ENSMUST00000109197	ENSMUSG00000046311 (Zfp62)	mmu-miR-30e-3p	0.769503973
													UTR3	11:49218241-49218264	0.005771042
													UTR3	11:49218422-49218444	0.024637572
													ENSMUST00000109197	ENSMUSG00000046311 (Zfp62)	mmu-miR-26a-2-3p	0.766992427
													UTR3	11:49217885-49217906	0.026338183
													UTR3	11:49218135-49218158	0.003839874
													ENSMUST00000109197	ENSMUSG00000046311 (Zfp62)	mmu-miR-19b-3p	0.765875998
													UTR3	11:49218495-49218507	0.030076126
													ENSMUST00000109197	ENSMUSG00000046311 (Zfp62)	mmu-miR-6339	0.761012128
													UTR3	11:49218280-49218296	0.022098562
													UTR3	11:49215963-49215984	0.004922011
													UTR3	11:49217307-49217328	0.004505875
													UTR3	11:49217385-49217412	0.014431901
													UTR3	11:49217560-49217577	0.009734024
													ENSMUST00000109197	ENSMUSG00000046311 (Zfp62)	mmu-miR-30d-3p	0.760627154
													UTR3	11:49218241-49218264	0.005562229
													UTR3	11:49218420-49218444	0.024039132
													ENSMUST00000109197	ENSMUSG00000046311 (Zfp62)	mmu-miR-7034-3p	0.758998918
													UTR3	11:49218728-49218735	0.029455539
													ENSMUST00000109197	ENSMUSG00000046311 (Zfp62)	mmu-miR-6985-3p	0.756159756
													UTR3	11:49218280-49218305	0.004471761
													UTR3	11:49218788-49218795	0.024731109
													ENSMUST00000109197	ENSMUSG00000046311 (Zfp62)	mmu-miR-3064-3p	0.754717292
													UTR3	11:49215623-49215642	0.019982736
													UTR3	11:49216214-49216230	0.049421415
													UTR3	11:49216299-49216314	0.005108344
													UTR3	11:49216379-49216398	0.010298109
													ENSMUST00000109197	ENSMUSG00000046311 (Zfp62)	mmu-miR-3074-2-3p	0.749676752
													UTR3	11:49218255-49218266	0.028633277
													ENSMUST00000109197	ENSMUSG00000046311 (Zfp62)	mmu-miR-219a-2-3p	0.744097493
													UTR3	11:49217835-49217860	0.005127178
													UTR3	11:49217853-49217880	0.016210627
													UTR3	11:49215467-49215494	0.018243759
													UTR3	11:49216396-49216417	0.005214578
													UTR3	11:49216643-49216669	0.006365366
													ENSMUST00000109197	ENSMUSG00000046311 (Zfp62)	mmu-miR-3084-5p	0.741430302
													UTR3	11:49218299-49218319	0.003260676
													UTR3	11:49218467-49218495	0.008914556
													UTR3	11:49215468-49215484	0.02547701
													UTR3	11:49215715-49215737	0.020564305
													UTR3	11:49217202-49217221	0.01069398
													ENSMUST00000109197	ENSMUSG00000046311 (Zfp62)	mmu-miR-19a-3p	0.737971507
													UTR3	11:49218495-49218507	0.027629153
													ENSMUST00000109197	ENSMUSG00000046311 (Zfp62)	mmu-miR-466a-5p	0.732556794
													UTR3	11:49218420-49218435	0.003776552
													UTR3	11:49218475-49218488	0.004001274
													UTR3	11:49218655-49218675	0.013685532
													UTR3	11:49215247-49215273	0.025073802
													ENSMUST00000109197	ENSMUSG00000046311 (Zfp62)	mmu-miR-466p-5p	0.73128083
													UTR3	11:49218420-49218435	0.003776552
													UTR3	11:49218475-49218488	0.004001274
													UTR3	11:49218655-49218675	0.013562745
													UTR3	11:49215247-49215273	0.025073802
													ENSMUST00000109197	ENSMUSG00000046311 (Zfp62)	mmu-miR-875-3p	0.729656082
													UTR3	11:49218146-49218168	0.006976059
													UTR3	11:49218163-49218185	0.006401975
													UTR3	11:49218507-49218526	0.007917067
													UTR3	11:49218630-49218640	0.005638231
													ENSMUST00000109197	ENSMUSG00000046311 (Zfp62)	mmu-miR-6983-3p	0.724834149
													UTR3	11:49217866-49217890	0.024436708
													UTR3	11:49215108-49215125	0.009910146
													ENSMUST00000109197	ENSMUSG00000046311 (Zfp62)	mmu-miR-6984-5p	0.723427327
													UTR3	11:49217865-49217892	0.005660266
													UTR3	11:49218158-49218184	0.005443148
													UTR3	11:49218502-49218525	0.00963561
													UTR3	11:49218630-49218640	0.005681895
													ENSMUST00000109197	ENSMUSG00000046311 (Zfp62)	mmu-miR-7655-3p	0.722225901
													UTR3	11:49217998-49218009	0.005867308
													UTR3	11:49217998-49218016	0.00307011
													UTR3	11:49218714-49218729	0.0029447
													UTR3	11:49215995-49216016	0.013369823
													UTR3	11:49216753-49216772	0.018160596
													UTR3	11:49217423-49217444	0.020204116
													ENSMUST00000109197	ENSMUSG00000046311 (Zfp62)	mmu-miR-7663-3p	0.718867945
													UTR3	11:49215752-49215775	0.012615528
													UTR3	11:49215838-49215859	0.004651308
													UTR3	11:49216093-49216112	0.01244274
													UTR3	11:49216169-49216195	0.005982762
													UTR3	11:49217264-49217287	0.008617693
													UTR3	11:49217351-49217371	0.008672184
													UTR3	11:49217509-49217537	0.023004912
													ENSMUST00000109197	ENSMUSG00000046311 (Zfp62)	mmu-miR-467f	0.713886073
													UTR3	11:49218073-49218089	0.004541602
													UTR3	11:49218661-49218682	0.021107993
													ENSMUST00000109197	ENSMUSG00000046311 (Zfp62)	mmu-miR-3572-3p	0.712288576
													UTR3	11:49215139-49215152	0.005761208
													UTR3	11:49216197-49216218	0.042608685
													UTR3	11:49216772-49216778	0.011070019
													UTR3	11:49217203-49217226	0.015006002
													ENSMUST00000109197	ENSMUSG00000046311 (Zfp62)	mmu-miR-466e-5p	0.710563445
													UTR3	11:49218475-49218489	0.008027258
													UTR3	11:49218655-49218674	0.013522114
													UTR3	11:49215247-49215272	0.016872277
													ENSMUST00000109197	ENSMUSG00000046311 (Zfp62)	mmu-miR-6344	0.709135476
													UTR3	11:49218123-49218132	0.004717258
													UTR3	11:49218271-49218286	0.016044417
													UTR3	11:49218402-49218414	0.00450965
													ENSMUST00000109197	ENSMUSG00000046311 (Zfp62)	mmu-miR-1936	0.706653461
													UTR3	11:49217874-49217894	0.01156574
													UTR3	11:49218177-49218196	0.00344814
													UTR3	11:49218449-49218473	0.010061266
													ENSMUST00000109197	ENSMUSG00000046311 (Zfp62)	mmu-miR-503-3p	0.706506172
													UTR3	11:49218611-49218631	0.025063534
													ENSMUST00000109197	ENSMUSG00000046311 (Zfp62)	mmu-miR-6975-3p	0.704357611
													UTR3	11:49215765-49215783	0.009147682
													UTR3	11:49216185-49216203	0.023392269
													UTR3	11:49216700-49216709	0.007618978
													UTR3	11:49217361-49217379	0.017060117
													UTR3	11:49217610-49217628	0.015396676
													ENSMUST00000109197	ENSMUSG00000046311 (Zfp62)	mmu-miR-1949	0.703517893
													UTR3	11:49218083-49218100	0.02482869
													ENSMUST00000109197	ENSMUSG00000046311 (Zfp62)	mmu-miR-1971	0.702527767
													UTR3	11:49217952-49217969	0.02475118
													ENSMUST00000109197	ENSMUSG00000046311 (Zfp62)	mmu-miR-532-5p	0.701007476
													UTR3	11:49218275-49218296	0.014278292
													UTR3	11:49215974-49215984	0.006401388
													UTR3	11:49217313-49217328	0.006744645
													UTR3	11:49217386-49217412	0.014029684
													UTR3	11:49217560-49217577	0.011707619
													Gene namemiRNA nameMethodsPred.Score
													Zfp62 (mmu) display infommu-miR-125b-5p display infoImmunoprecipitation0.921
													Zfp62 (mmu) display infommu-miR-18a-5p display infoImmunoprecipitation0.914
													Zfp62 (mmu) display infommu-miR-181b-5p display infoImmunoprecipitation0.898
													Zfp62 (mmu) display infommu-miR-181d-5p display infoImmunoprecipitation0.898
													Zfp62 (mmu) display infommu-miR-181c-5p display infoImmunoprecipitation0.815
													Zfp62 (mmu) display infommu-miR-181a-5p display infoImmunoprecipitation0.809
													Zfp62 (mmu) display infommu-miR-501-5p display infoImmunoprecipitation0.772
													Zfp62 (mmu) display infommu-miR-23b-3p display infoImmunoprecipitation0.758
													Zfp62 (mmu) display infommu-miR-23a-3p display infoImmunoprecipitation0.752
													Zfp62 (mmu) display infommu-miR-532-5p display infoImmunoprecipitation0.677
													Zfp62 (mmu) display infommu-miR-17-5p display infoImmunoprecipitation0.564
													Zfp62 (mmu) display infommu-miR-106a-5p display infoImmunoprecipitation0.563
													Zfp62 (mmu) display infommu-miR-20b-5p display infoImmunoprecipitation0.562
													Zfp62 (mmu) display infommu-miR-20a-5p display infoImmunoprecipitation0.522
													Zfp62 (mmu) display infommu-miR-499-5p display infoImmunoprecipitation0.520
													Zfp62 (mmu) display infommu-miR-20a-3p display infoImmunoprecipitation0.499
													Zfp62 (mmu) display infommu-miR-218-5p display infoImmunoprecipitation0.474
													Zfp62 (mmu) display infommu-miR-133a-5p display infoImmunoprecipitation0.454
													Zfp62 (mmu) display infommu-miR-181a-5p display infoOther-
													Zfp62 (mmu) display infommu-miR-17-5p display infoOther-
													Zfp62 (mmu) display infommu-miR-124-3p display infoImmunoprecipitation-
													Zfp62 (mmu) display infommu-miR-706 display infoImmunoprecipitation-
													Zfp62 (mmu) display infommu-miR-532-3p display infoImmunoprecipitation-
													Zfp62 (mmu) display infommu-miR-221-3p display infoImmunoprecipitation-
													Zfp62 (mmu) display infommu-miR-335-5p display infoImmunoprecipitation-
													Zfp62 (mmu) display infommu-miR-500-3p display infoImmunoprecipitation-
													Zfp62 (mmu) display infommu-miR-208b-3p display infoImmunoprecipitation-
