# Supplementary material for: Exploring molecular signatures related to the mechanism of aging in different brain regions by integrated bioinformatics
Source: Front Mol Neurosci. 2023 Mar 23;16:1133106. doi: 10.3389/fnmol.2023.1133106 (PMC10076559; doi:10.3389/fnmol.2023.1133106)
Supplement: Supplementary file 6 [file Data_Sheet_6.ZIP › miRNA Targetscan.xls]

## Sheet: Sheet1
predicted pairing of target region (top) and miRNA (bottom)	seed match				predicted pairing of target region (top) and miRNA (bottom)	seed match
Position 65-97 of ITGAX 3' UTR	5' ...AGCCCCAAUGGUAAAGAAGCAUUCUGCAAUAG...	7mer-1A			Position 1-10 of CXCL10 3' UTR	5' ...CUGGAGUGAA...	7mer-1A
	||| || ||||| ||||||					||||||
mmu-miR-367	3' GUGGUAACGAUUUC--------ACGUUAA				mmu-miR-483	3' UGUUCUGCCCUCCCCUCCUCACU
Position 65-97 of ITGAX 3' UTR	5' ...AGCCCCAAUGGUAAAGAAGCAUUCUGCAAUAG...	7mer-1A			Position 1-21 of CXCL10 3' UTR	5' ...CUGG-AGUGAAGC-CACGCACAC...	7mer-m8
	|:|||| | ||||||					:| |: | ||||||||
mmu-miR-32	3' CGUUGAAUCAUUAC--------ACGUUAU				mmu-miR-210	3' AGUCGGCG-ACAGUGUGCGUGUC
Position 70-97 of ITGAX 3' UTR	5' ...CAAUGGUAAAGAAGCAUUCUGCAAUAG...	7mer-1A			Position 12-41 of CXCL10 3' UTR	5' ...CACGCACACACCCCGGUGCUGCGAUGGAU...	7mer-1A
	||: | :|| ||||||					||| |||| ||||||
mmu-miR-92	3' GUCCG--GCCCUGU-UCACGUUAU				mmu-miR-213	3' CCAUGUUAGUUGCCA----GCUACCA
Position 71-97 of ITGAX 3' UTR	5' ...AAUGGUAAAGAAGCAUUCUGCAAUAG...	7mer-1A			Position 44-64 of CXCL10 3' UTR	5' ...GCAGAGAGCC--UCUCUCCA...	8mer
	|| || ||||||					||| |||||||
mmu-miR-25	3' AGUCUGGCUCUGU-UCACGUUAC				mmu-miR-185	3' CUUGACGGAAAGAGAGGU
Position 108-138 of ITGAX 3' UTR	5' ...CCAGACCAACUUUGCUCUUUGUGUCUUAAU...	7mer-1A			Position 118-150 of CXCL10 3' UTR	5' ...AGGUGACCAGCCGUGGUCACAUCAGCUGCUAC...	7mer-1A
	||||||| ||||||					||:| :||:||:| ||||||
mmu-miR-208	3' UGUUCGAAAAACGAG-----CAGAAUA				mmu-miR-15b	3' ACAUU---UGGUACUA-----CACGACGAU
Position 112-138 of ITGAX 3' UTR	5' ...AACUUUGC-UCUUUGU--GUCUUAAU...	7mer-1A			Position 118-150 of CXCL10 3' UTR	5' ...GUGACCAGCCGU--GGUCACAUCAGCUGCUAC...	7mer-1A
	|| :| || :||: ||||||					|| |:||:| || ||||||
mmu-miR-499	3' GAUUUGUAGUGACGUUCAGAAUU				mmu-miR-15a	3' GUGUUUGGUAAUACA-------CGACGAU
Position 127-151 of ITGAX 3' UTR	5' ...UGUGUCUUAAUUUGGAAGGGCCAU...	7mer-m8			Position 120-150 of CXCL10 3' UTR	5' ...UGACCAG-CCGUGGUCACAUCAGCUGCUAC...	7mer-1A
	| |||||||					|||: |:||: ||||||
mmu-miR-328	3' UGCCUUCCCGUCUCUCCCGGUC				mmu-miR-424	3' AGGUUUUGUACU-----UAACGACGAC
Position 167-193 of ITGAX 3' UTR	5' ...ACCUAGAAACUUGGAAC-ACAGGGUC...	7mer-m8			Position 124-150 of CXCL10 3' UTR	5' ...CCAGCCGUGGUCACAUCAGCUGCUAC...	7mer-1A
	:| ||| |:|| | |||||||					|||: ||||||
mmu-miR-10b	3' UGUGUUUAAGCCAAGAUGUCCCAU				mmu-miR-16	3' GCGGU-UAUAAAUGCACGACGAU
Position 168-193 of ITGAX 3' UTR	5' ...CCUAGAAACUUGGAAC-ACAGGGUC...	7mer-m8			Position 125-150 of CXCL10 3' UTR	5' ...CCGUGGUCAC--AUC-AGCUGCUAC...	7mer-1A
	:| ||| |:||| | |||||||					| || || || ||||||
mmu-miR-10a	3' GUGUUUAAGCCUAGAUGUCCCAU				mmu-miR-503	3' CGUCA-UGACAAGGGCGACGAU
Position 168-194 of ITGAX 3' UTR	5' ...ACCUAGAAACUUGGAACACAGGGUCU...	7mer-m8			Position 125-150 of CXCL10 3' UTR	5' ...CAGCCGUGGUCACAUCAGCUGCUAC...	7mer-1A
	|||| :|| |||||||					|||: ||||||
mmu-miR-504	3' UAUCU-CACGUCU--GGUCCCAGA				mmu-miR-195	3' CGGU-UAUAAAGACACGACGAU
Position 177-211 of ITGAX 3' UTR	5' ...CUUGGAACACAGGGUCUCUGCUAUGGCCCAGAGA...	8mer			Position 151-179 of CXCL10 3' UTR	5' ...CCUCCUGCAGGAUGAUGGUCAAGCCAUG...	7mer-m8
	:|||| ||: |||||||||					|||| ||:: |||||||
mmu-miR-326	3' UGACCU-----CCU--------UCCCGGGUCUCC				mmu-miR-135a	3' AGUGUAUCCU--UAUU-UUUCGGUAU
Position 276-299 of ITGAX 3' UTR	5' ...AGCCAUUCAUCC-UUGUCUACCC...	7mer-m8			Position 152-179 of CXCL10 3' UTR	5' ...CUCCUGCAGGAUGAUGGUCAAGCCAUG...	7mer-m8
	||| |||||||					|||| |||: |||||||
mmu-miR-379	3' GGAUGCAAGGUAUCAGAUGGU				mmu-miR-135b	3' GUGUAUCCU--UACU-UUUCGGUAU
Position 371-395 of ITGAX 3' UTR	5' ...GGAUGGUCCGUGCUUCCAUGUUAU...	7mer-1A			Position 194-219 of CXCL10 3' UTR	5' ...UAACUGCCGAAGCAAGAAUUCUUUA...	8mer
	|:|||| ||||||					||:||: ||||||||||
mmu-miR-322	3' ACAACGUCGCGAA-GUACAAA				mmu-miR-186	3' UUCGGGUUUUCCUCUUAAGAAAC
Position 405-431 of ITGAX 3' UTR	5' ...UAAAGUAU--UGUUAACACCAGGUUG...	7mer-m8			Position 201-226 of CXCL10 3' UTR	5' ...CGAAGCAAGAAUUCUUUAAGGGCUG...	7mer-m8
	||:|| ||: |||||||					|| ||||||||
mmu-miR-490	3' GUCGUACCUCAG--GAGGUCCAAC				mmu-miR-129-3p	3' UACG-AAAAACCCCAUUCCCGAA
Position 433-465 of ITGAX 3' UTR	5' ...GCUUUUCUUGGAGAUGUUUAAUCCCAGCUUUC...	7mer-m8			Position 247-279 of CXCL10 3' UTR	5' ...GCUGGGAUGGCUGUCCUAGCUCUGUACUGUAA...	7mer-1A
	||::| || : |||||||||					||:| :| :|| |||:||||||
mmu-miR-320	3' AAGCGGGA-GAGUU-----------GGGUCGAAAA				mmu-miR-144	3' GAUC---AUG-UAG----UAGAUAUGACAU
Position 548-572 of ITGAX 3' UTR	5' ...UUGUCU----UGGG--CAGGGGAC...	7mer-1A			Position 249-278 of CXCL10 3' UTR	5' ...UGGGAUGGCUGUCCUAGCUCUGUACUGUA...	8mer
	||| |:|| ||||||					:| |:|| :| |||||||
mmu-miR-331	3' AAGAUCCUAUCCGGGUCCCCG				mmu-miR-101a	3' GAAGUCAAUAG---UG--UCAUGACAU
Position 574-598 of ITGAX 3' UTR	5' ...UGCUCUAGUAGAGUUCUAGGUCAN...	7mer-m8			Position 249-278 of CXCL10 3' UTR	5' ...UGGGAUGGCUGUCCUAGCUCUGUACUGUA...	8mer
	||| || :|:|: |||||||					:|||:|| :| |||||||
mmu-miR-215	3' CAGA-CAGUUUAGUAUCCAGUA				mmu-miR-101b	3' GAAGUCGAUAG---UG--UCAUGACAU
Position 577-598 of ITGAX 3' UTR	5' ...CUAGUAGAGUUC-UAGGUCAN...	7mer-m8			Position 258-284 of CXCL10 3' UTR	5' ...UCCUAGC-UCUGUACUG-UAAGCUAU...	7mer-1A
	|| |:||| |||||||					:|:| || || ||| ||||||
mmu-miR-192	3' ACA-GUUAAGUAUCCAGUC				mmu-miR-21	3' AGUUGUAGUCA-GACUAUUCGAU
					Position 285-317 of CXCL10 3' UTR	5' ...GGAGGUGCGACGCCCUUC-ACCAUGUGCCAUG...	7mer-m8
						:||| :| ||| |||| |||||||
					mmu-miR-183	3' GUCAC-UU-----AAGAUGGU-CACGGUAU
					Position 307-335 of CXCL10 3' UTR	5' ...AUGUGCCAUGCCCAGGCUGCUCCCCACA...	8mer
						|||| ||| |||||||
					mmu-miR-491	3' AGGAGUAC-CUUCC--CAAGGGGUGA
					Position 463-488 of CXCL10 3' UTR	5' ...AUACU-CAGAGGAAC--CUGAAAAU...	7mer-1A
						|| ||:| : | ||||||
					mmu-miR-30a-3p	3' CGACGUUUGUAGGCUGACUUUC
					Position 500-525 of CXCL10 3' UTR	5' ...UUAAUGAACG----AC-UGUACAAA...	7mer-1A
						|||||| | | ||||||
					mmu-miR-493-5p	3' UUACUUUCGGAUGGUACAUGUU
					Position 532-559 of CXCL10 3' UTR	5' ...UCCUAAUGUAUUUUUUGUAUGCUUUGC...	7mer-m8
						||:| :::|| |||||||
					mmu-miR-330	3' AGAGACGUCCGGGAC--ACGAAACG
					Position 542-568 of CXCL10 3' UTR	5' ...UUUUUGUAUGCUUUGC-AUUGUAUAU...	7mer-1A
						|||| || ||||||
					mmu-miR-381	3' UGUCUCUCGAA-CGGGAACAUAU
					Position 554-586 of CXCL10 3' UTR	5' ...UUUGCAUUGUAUAUGGAAGAACUUGUGUCAUC...	7mer-m8
						:||| :|||||| |||||||
					mmu-miR-489	3' CGACG--GUAUAUAC-------ACCACAGUAA
					Position 571-596 of CXCL10 3' UTR	5' ...AGAACUUGUGUCAUCAAGUAUGUAU...	7mer-m8
						|||:||| |||||||
					mmu-miR-466	3' CAGAAUACACACGCACAUACAUA
					Position 607-633 of CXCL10 3' UTR	5' ...UAAAGUUUAUUUUUAAAACCGUCCAA...	7mer-1A
						:||||: ||||||
					mmu-miR-184	3' UGGGAAUAG-UCAAGAGGCAGGU
					Position 622-649 of CXCL10 3' UTR	5' ...AAACCGUCCAAUACCUUUUGUAUUAUG...	7mer-m8
						:|| ||| ||||||||
					mmu-miR-369-3p	3' UUCUAG---UUGG--UACAUAAUAA
					Position 624-658 of CXCL10 3' UTR	5' ...ACCGUCCAAUACCUUUUGUAUUAUGUAACAUUCA...	8mer
						|||| |:|||||||
					mmu-miR-409	3' UUCCCCAAGUGGC-------------------UCGUUGUAAGC
					Position 627-653 of CXCL10 3' UTR	5' ...UCCAAUACCUUUUGU-AUUAUGUAAC...	7mer-1A
						||: ||||||
					mmu-miR-466	3' CAGAAUACACACGCACAUACAUA
					Position 644-676 of CXCL10 3' UTR	5' ...UUAUGUAACAUUCAAAAGACAAUGUACUGUAU...	7mer-1A
						||| |||: |:||||||
					mmu-miR-144	3' GAUCAU-GUAG-------UAGAUAUGACAU
					Position 651-675 of CXCL10 3' UTR	5' ...ACAUUCAAAAGACAAUGUACUGUA...	8mer
						|||| || |||||||
					mmu-miR-101a	3' GAAGUCAAUAGUGUCAUGACAU
					Position 651-675 of CXCL10 3' UTR	5' ...ACAUUCAAAAGACAAUGUACUGUA...	8mer
						|||| || |||||||
					mmu-miR-101b	3' GAAGUCGAUAGUGUCAUGACAU
					Position 694-717 of CXCL10 3' UTR	5' ...AAAAUGUA-AUAAAGUAAUAAUA...	8mer
						||| |||||||||||
					mmu-miR-126-5p	3' GCGCAUGGUUUUCAUUAUUAC
