# Supplementary material for: Exploring molecular signatures related to the mechanism of aging in different brain regions by integrated bioinformatics
Source: Front Mol Neurosci. 2023 Mar 23;16:1133106. doi: 10.3389/fnmol.2023.1133106 (PMC10076559; doi:10.3389/fnmol.2023.1133106)
Supplement: Supplementary file 6 [file Data_Sheet_6.ZIP › miRWalk_Itgax_Targets.csv]

mirnaid	refseqid	genesymbol	duplex	start	end	bindingp	energy	seed	accessibility	au	phylopstem	phylopflank	me	number_of_pairings	binding_region_length	longest_consecutive_pairings	position	validated	TargetScan	miRDB
mmu-miR-3109-5p	NM_001363985	Itgax	AATGGATGCGATGGTTCCCATGCT#GGCTCCTTCAGCCTGGGAACCTGTGACCCAATTGCTTCAA#..((((.(((((((((((((.(((#.))).)))))))).........))))))))).	1051	1091	0.961538462	-22.9	0	0.04289992	0.515	-0.191695273	-0.015387894	-6.500687254	20	32	9	3UTR		0	0
mmu-miR-6911-5p	NM_001363985	Itgax	TGGGCTGAGTGGGTCTGTGGCAT#CCAGGGGAAGGCTCCTTCAGCCTG#.((((((((.((((((.(((...#))).))....)))).)))))))).	1042	1066	0.961538462	-21.6	1	5.84E-06	0.485	-0.216460875	-0.041332737	-5.035831306	17	24	8	3UTR		0	0
mmu-miR-6936-5p	NM_001363985	Itgax	GTGAGCCACTGCCGTGCCCGC#CATGGCAGAGGCTGCA#((.((((.((((((((.....#)))))))).)))))).	889	905	0.961538462	-21.4	0	0.000131396	0.529	0.289463875	1.052244031	-7.80874885	14	16	8	3UTR		0	0
mmu-miR-6940-3p	NM_001363985	Itgax	TTACCTTCCGTGCTTGCCCGCAG#CTGCAAGCATCATTCGTTATGCAATTGGGGTAGGACACAAAGATGGTT#..(((.((.((((((((((.(((#.)))))))))).)))...)).))).	900	948	0.961538462	-19.4	0	0.006354059	0.544	0.883838273	0.205143631	-7.914349139	18	25	10	3UTR		0	0
mmu-miR-331-5p	NM_021334	Itgax	CTAGGTATGGTCCCAGGGATCC#GGATTCCCAGGACCAGACCA#...(((.((((((..(((((((#)))))))..)))))).))).	3684	3704	0.961538462	-26.1	0	0.006755696	0.588	0.003112401	-0.03258037	-9.650516206	16	20	7	3UTR		0	0
mmu-miR-697	NM_021334	Itgax	AACATCCTGGTCCTGTGGAGA#TTCCCAGGACCAGA#......(((((((((.((((.#))))))))))))).	3687	3701	0.961538462	-23.1	0	0.004414426	0.574	0.155057657	-0.076981369	-15.79960748	13	14	13	3UTR		0	0
mmu-miR-1898	NM_021334	Itgax	AGGTCAAGGTTCACAGGGGATC#GATTCCCAGGACCAGACCA#.((((..(((((...(((((((#))))))).))))).)))).	3685	3704	0.961538462	-21.9	0	0.006755696	0.588	-0.022689599	-0.05440457	-10.11939022	16	19	7	3UTR		0	0
mmu-miR-1893	NM_021334	Itgax	GGCGCGGGCGCTGGACGCCTCG#GAGGGGAGCTTCAGCTAGCCCTGGATGGTCCGTGCTT#((((((((((((((((.((((.#)))).)...))))))............))))))))).	3966	4003	0.961538462	-27.9	1	2.50E-05	0.529	-0.011314625	-0.232948904	-3.937574446	20	37	9	3UTR		0	0
mmu-miR-6927-3p	NM_021334	Itgax	CCTGAGCTGGCTCCCCTGCAG#GGAGGGGAGCTTCAGCTA#....(((((((((((((.(..#).))))))))..))))).	3965	3983	0.961538462	-26.4	0	8.45E-06	0.5	-0.166034311	-0.221472384	-9.546562469	14	18	8	3UTR		0	0
mmu-miR-6965-5p	NM_021334	Itgax	AGAGGGAGGCTATTGGGCAGGAGA#TCATCCTTGTCTACCCCAGTGCCTCCCATCTA#((((((((((.((((((..(((.(#.).)))..))))))))))))).))).	3900	3932	0.961538462	-29.1	1	0.1238651	0.529	-0.114951091	-0.26813129	-6.762348922	20	26	13	3UTR		0	0
mmu-miR-15a-3p	NM_001363985	Itgax	CAGGCCATACTGTGCTGCCTCA#TGGGGTAGGACACAAAGATGGTTTC#.(((((((..(((.((((((((#)))))))).))).....))))))).	925	950	0.969230769	-21.4	1	0.001716037	0.544	4.15525075	0.098769462	-6.949060881	18	25	8	3UTR		0	0
mmu-miR-7667-5p	NM_001363985	Itgax	GAGCCATCTCTCTAGCCCCTGA#TCATTCGTTATGCAATTGGGGTAGGACACAAAGATGGTTTC#(((((((((.(((.(((((...#.))))).))).....))))))))).	909	950	0.969230769	-21.3	1	0.001716037	0.544	4.129306222	0.154550975	-6.036920832	17	25	9	3UTR		0	0
mmu-miR-290a-5p	NM_001363985	Itgax	ACTCAAACTATGGGGGCACTTT#AGTGTCATCCCCATGGCAGAGG#.(((...(((((((((((((..#)))))...))))))))..))).	878	900	0.974358974	-20.4	0	0.000461063	0.544	0.399730187	1.407688538	-11.35700731	16	22	8	3UTR		0	0
mmu-miR-6537-5p	NM_001363985	Itgax	GTGAGTTTCTCCCACTGGTGAC#GGAACCAGGGGAAGGCTCC#..((((((.((((.(((((..(#)..))))))))))))))).	1038	1057	0.974358974	-21	1	2.26E-07	0.456	0.185685333	-0.028360263	-6.870230295	16	19	15	3UTR		0	0
mmu-miR-6944-5p	NM_001363985	Itgax	GTGAGAGCGGGGGGAGTGGCAAG#CCACTTCCTCCTGTAACTTCCTCTTG#..(((((((((((((((((....#)))))))).)))).......))))).	953	979	0.974358974	-22	1	0.01655991	0.544	-0.2750962	0.927708494	-4.957000719	17	26	8	3UTR		0	0
mmu-miR-8102	NM_001363985	Itgax	TCACGCGGGGGAACGAGGAAGA#TTTTCTCATCTCCTGCT#....((((((((..(((((((.#))))))).)))))))).	1008	1025	0.974358974	-19.6	0	0.001730923	0.544	0.030015625	-0.091925294	-11.692533	15	17	8	3UTR		0	0
mmu-miR-7083-5p	NM_021334	Itgax	TCGGGGCTGGACAAGCAGAGA#GCTTCAGCTAGCCCTGGA#((((((((((..((((.....#))))...)))))))))).	3973	3991	0.974358974	-21.2	1	5.89E-05	0.5	-0.21620518	-0.328335866	-10.10915223	14	18	10	3UTR		0	0
mmu-miR-6956-5p	NM_021334	Itgax	TGAGTGGGTGGGACTGGCCT#AGTGCCTCCCATCTACTTT#.((((((((((((..(((((#)).))))))))))))))).	3917	3936	0.980769231	-23.1	1	0.09645735	0.559	-0.366716333	-0.220720134	-5.385614315	17	19	15	3UTR		0	0
mmu-miR-29b-1-5p	NM_001363985	Itgax	GCTGGTTTCATATGGTGGTTTA#AAAGCACTTTTCTCATCTCCTGCTGCCTTAGATATATGGAACCAGG#.((((((((((((((((((...#.))))))......)))))))))))).	1001	1047	1	-21.5	1	0.00012498	0.485	0.155416208	-0.1541931	-3.793324837	18	26	12	3UTR		0	0
mmu-miR-145a-5p	NM_001363985	Itgax	GTCCAGTTTTCCCAGGAATCCCT#CCTGGGAACCTGTGACC#((((((..((((((((.......#)))))))).))).))).	1062	1079	1	-20.5	0	3.62E-05	0.485	-0.17754375	-0.015387856	-7.79489591	14	17	8	3UTR		0	0
mmu-miR-149-3p	NM_001363985	Itgax	GAGGGAGGGACGGGGGCGGTGC#CACTTCCTCCTGTAACTTCCTCT#(((((((..(((((((.((((.#))))..)))))))..))))))).	954	977	1	-28.1	1	0.05129119	0.559	-0.140479286	0.808361869	-7.307599034	18	23	7	3UTR		0	0
mmu-miR-151-3p	NM_001363985	Itgax	CTAGACTGAGGCTCCTTGAGG#CTTCAACTCCCTAATGTCATTTGAGCCTCATTTAGA#(((((.((((((((..(((.(#.).)))...))))))))))))).	1085	1121	1	-19.4	0	0.06216352	0.603	-0.34618525	0.020934912	-6.807031848	17	23	13	3UTR		0	0
mmu-miR-185-3p	NM_001363985	Itgax	AGGGGCTGGCTTTCCTCTGGT#ACCAGGGGAAGGCTCCTTCAGCCTG#..(((((((((((((((((((#))))))))))))).....)))))).	1041	1066	1	-30.7	1	5.84E-06	0.485	-0.134301875	-0.060791363	-4.957000719	19	25	13	3UTR		0	1
mmu-miR-295-3p	NM_001363985	Itgax	AAAGTGCTACTACTTTTGAGTCT#ACTTCCTCTTGAAGCAACTTCCTCTAAAGGTAGAAAGCACTTTT#((((((((.(((((((((((...#.))).))))))))..)))))))).	968	1012	1	-20.1	1	0.004807614	0.588	-0.177543958	0.530751738	-4.993964104	19	24	8	3UTR		0	0
mmu-miR-296-3p	NM_001363985	Itgax	GAGGGTTGGGTGGAGGCTCTCC#GGGGAAGGCTCCTTCAGCCTG#..((((((((.((((.((((((#))))).).)))))))))))).	1045	1066	1	-24.5	1	5.84E-06	0.485	-0.216460875	-0.041332737	-8.014824275	18	21	12	3UTR		0	0
mmu-let-7a-5p	NM_001363985	Itgax	TGAGGTAGTAGGTTGTATAGTT#AACTTCCTCTAAAGGTAGAAAGCACTTTTCTCATCTCCTGCTGCCTTAG#((((((((((((..((......#.))..)))))))))))).	983	1032	1	-19	1	0.000298894	0.544	-0.134302125	-0.08154735	-6.083544976	14	18	12	3UTR		0	0
mmu-miR-337-5p	NM_001363985	Itgax	CGGCGTCATGCAGGAGTTGATT#TCATCTCCTGCTGCCT#.((((....(((((((.(((..#))).))))))))))).	1013	1029	1	-20.5	0	0.000234209	0.544	0.081905429	-0.082844581	-10.60799472	14	16	11	3UTR		0	0
mmu-miR-135b-3p	NM_001363985	Itgax	ATGTAGGGCTAAAAGCCATGGG#CCCATGGCAGAGGCTGCAA#.(((((..((....((((((((#))))))))..)).))))).	887	906	1	-20.4	0	0.000342095	0.529	0.081905125	1.166401481	-15.96819462	15	19	8	3UTR		0	0
mmu-miR-666-3p	NM_001363985	Itgax	GGCTGCAGCGTGATCGCCTGCT#GCAGGTGATACCTTAGCCA#(((((.((.((.(((((((((.#)))))))))))))))))).	1161	1180	1	-25.7	0	0.000407591	0.574	-0.298619889	-0.013370024	-10.24172618	18	19	18	3UTR		0	0
mmu-miR-680	NM_001363985	Itgax	GGGCATCTGCTGACATGGGGG#TCCCCATGGCAGAGGCTG#.(((.(((((...((((((((#))))))))))))).))).	885	903	1	-23.5	0	0.000130256	0.544	0.250547625	1.254613969	-15.37307041	16	18	13	3UTR		0	0
mmu-miR-873a-3p	NM_001363985	Itgax	GAGACTGACAAGTTCCCGGGA#CCTGGGAACCTGTGAC#.....(.(((.(((((((((.#))))))))).))).).	1062	1078	1	-19.9	0	2.34E-05	0.485	-0.183309222	-0.034846531	-18.03406065	13	16	9	3UTR		0	0
mmu-miR-598-5p	NM_001363985	Itgax	GCGGTGATGCCGATGGTGCGAGC#TCCCCATGGCAGAGGCTGCA#(((((..((((.((((.(.((..#)))))))))))...))))).	885	905	1	-20.1	0	0.000131396	0.529	-0.8313552	0.647503894	-10.72902305	16	20	11	3UTR		0	0
mmu-miR-1895	NM_001363985	Itgax	CCCCCGAGGAGGACGAGGAGGA#TCCTCCTGTAACTTCCTCT#.....(((((((...(((((((#)))))))....))))))).	958	977	1	-22.9	0	0.05129119	0.559	0.037428643	0.809659113	-16.54701973	14	19	7	3UTR		0	0
mmu-miR-1970	NM_001363985	Itgax	TGTGTCACTGGGGATAGGCTTTG#AGTGTCATCCCCATGGCAGAG#(.(((((.((((((((.(((...#))).).)))))))))))).).	878	899	1	-20.3	0	0.00140258	0.544	1.108169889	1.268883444	-7.414885257	17	21	12	3UTR		0	0
mmu-miR-3074-5p	NM_001363985	Itgax	GTTCCTGCTGAACTGAGCCAGT#GCTGCCTTAGATATATGGAACCAGGGGAAGGCTCCTTCAGCCTGGGAACC#((((((((((((..(((((...#.))))).))))))..)))))).	1022	1072	1	-24.9	1	3.26E-05	0.485	0.156033643	-0.059494131	-6.083544976	17	22	6	3UTR		0	0
mmu-miR-3075-5p	NM_001363985	Itgax	TGTCTGGGAGCAGCCAAGGAC#TCCTGCTGCCTTAGATAT#((((((((.(((((..((((.#))))))))))))))))).	1018	1036	1	-21.5	1	0.001955903	0.515	0.354326688	-0.028360325	-5.962462745	17	18	17	3UTR		0	0
mmu-miR-5110	NM_001363985	Itgax	GGAGGAGGTAGAGGGTGGTGGAATT#AATTGGGGTAGGACACAAAGATGGTTTCCCACCACTTCCTCCTGTAACTTCCTCTT#(((((((((.(((((((((((....#.)))))))..)))).....))))))))).	922	978	1	-29.3	1	0.05414632	0.559	3.003697692	0.202549062	-5.180080915	20	29	9	3UTR		0	0
mmu-miR-5617-3p	NM_001363985	Itgax	CAGGCGGCCTCAGCTCTCACT#GGCAGAGGCTGCA#...((((((((.(((......#))).)))))))).	892	905	1	-19.6	0	0.000131396	0.529	0.34135425	0.739608206	-10.09439258	11	13	8	3UTR		0	0
mmu-miR-6360	NM_001363985	Itgax	TAGTGTTGCTCAGGCAGCAGGA#TCCTGCTGCCTTAGATATATGGAACCAGGGGAAGGCTC#.(((.((.((((((((((((((#)))))))))))................))).)).))).	1018	1056	1	-27	0	2.10E-07	0.456	0.092283383	-0.0997088	-10.22599694	19	38	11	3UTR		0	0
mmu-miR-6371	NM_001363985	Itgax	TTCAAGTGGCTTGAAGCTCTTCT#GAAGAGTTTTGGGTGACA#.....((.((((((((((((((.#)))))))))))))).)).	1141	1159	1	-21.5	0	0.00016248	0.544	0.170859286	-0.03225215	-15.97923457	16	18	14	3UTR		0	0
mmu-miR-6385	NM_001363985	Itgax	GCAAGGATGACAGAGAGGAAG#CTTCCTCCTGTAACTTCCTC#...((((..((((.(((((((#)))))))))))....)))).	956	976	1	-19.8	0	0.04912366	0.559	-0.259084786	0.868035181	-10.7414047	15	20	11	3UTR		0	0
mmu-miR-6388	NM_001363985	Itgax	TGCAGATGGCACAGTGAGGCC#GCCTCATTGTAGTAAAAGCATCCAGCAT#(((.((((((((((((((((.#)))))))))).)).....))))..))).	1185	1213	1	-21.5	0	0.2168165	0.619	0	0	-6.969596721	19	28	10	3UTR		0	0
mmu-miR-6391	NM_001363985	Itgax	TGAGGCACGGGAGGACAATGT#TCTCCTGCTGCCTTAG#((((((((((((((.......#))))))).))))))).	1016	1032	1	-20.9	1	0.000298894	0.544	0.0888241	-0.081547313	-4.906073087	14	16	7	3UTR		0	0
mmu-miR-6394	NM_001363985	Itgax	TCCCTGAGTGGGGCCAGGTCT#ATTTGAGCCTCATTTAGA#...((((((((((((((((..#))))).))))))))))).	1103	1121	1	-19.9	0	0.06216352	0.603	0.045277382	-0.129545456	-6.514540194	16	18	11	3UTR		0	0
mmu-miR-6405	NM_001363985	Itgax	GTGGGAAGCAGTGGGAAGCAGTG#ATGGTTTCCCACCACTTCCTCCT#(.((((((..(((((((((.((.#)).)))))))))..)))))).).	942	965	1	-23.4	1	0.05924053	0.515	-0.056467222	0.912141388	-7.400146455	18	23	9	3UTR		0	0
mmu-miR-6419	NM_001363985	Itgax	CAGCAGCAATCTGACACATGGA#CCATGGCAGAGGCTGCA#..(((((..((((.(.(((((.#)))))))))).))))).	888	905	1	-21.9	0	0.000131396	0.529	-0.4992598	1.105430956	-9.416914305	15	17	10	3UTR		0	0
mmu-miR-6540-3p	NM_001363985	Itgax	TCTGAAGCTTGCTTACCTCCA#GAGGCTGCAAGCATCAT#..(((.((((((...((((..#))))..)))))).))).	896	913	1	-17.7	0	0.000575771	0.515	0.0300155	0.474970275	-9.739379571	13	17	6	3UTR		0	0
mmu-miR-6939-5p	NM_001363985	Itgax	CAGGCAGCTGGTTGGTGGAAG#CTTCCTCTAAAGGTAGAAAGCACTTTTCTCATCTCCTGCTGCCTT#.(((((((.((..((((((((#.)))).)))).)).))))))).	985	1030	1	-22	1	0.000310634	0.544	0.416306444	-0.121761919	-9.485648418	17	22	7	3UTR		0	0
mmu-miR-6942-5p	NM_001363985	Itgax	TAGGAGGAGGGGAACATTTGC#GCAATTGGGGTAGGACACAAAGATGGTTTCCCACCACTTCCTCCTGT#(((((((((((((((((((..#.))))).))))))......)))))))).	920	967	1	-22.1	1	0.04008963	0.544	1.626623462	0.2220078	-3.937574446	19	28	8	3UTR		0	0
mmu-miR-6956-5p	NM_001363985	Itgax	TGAGTGGGTGGGACTGGCCT#GGGGTAGGACACAAAGATGGTTTCCCACCACTTC#.((((.(((((((..((((.#.))))))))))))))).	926	960	1	-20.1	0	0.001847423	0.529	1.356910429	0.3828658	-7.286573076	15	17	15	3UTR		0	0
mmu-miR-6958-3p	NM_001363985	Itgax	TCAGCTGCCTCTTGCCATCACAG#GTGTCATCCCCATGGCAGAGGCTGCA#...((.(((((.(((((((((..#)))........))))))))))).)).	879	905	1	-22.7	0	0.000131396	0.529	0.808361941	1.379149213	-11.76230226	16	26	11	3UTR		0	0
mmu-miR-6959-5p	NM_001363985	Itgax	TGGGAAACCTGTGTCGGGCTGTG#GCAAGCATCATTCGTTATGCAATTGGGGTAGGACACAAAGATGGTTTCCCAC#(((((((((((((((..(((.(.#.).)))..)))))).....))))))))).	902	954	1	-24.3	1	0.000486367	0.529	2.5933694	-0.125653525	-4.170623527	19	29	9	3UTR		0	0
mmu-miR-6960-5p	NM_001363985	Itgax	CAGGATGAGAAGAGTTTGGCTG#AGCAACTTCCTCTAAAGGTAGAAAGCACTTTTCTCATCTCCTGC#(((((((((((((((...(((.#.)))))))))))))..))))).	980	1024	1	-20.9	1	0.003090567	0.544	0.057486735	-0.069872131	-4.170623527	18	22	13	3UTR		0	0
mmu-miR-6971-3p	NM_001363985	Itgax	ACAGCCTCTGCTTCTTCTCAG#GGCAGAGGCTGC#.(((((((((((.........#))))))))))).	892	904	1	-21.7	1	0.00010268	0.529	0.544195818	0.804470431	-6.907794008	11	12	11	3UTR		0	0
mmu-miR-6974-5p	NM_001363985	Itgax	GTGAGGCAGCAAGAGATTGGGGGT#CCTCTAAAGGTAGAAAGCACTTTTCTCATCTCCTGCTGCCTTAG#.((((((((((.((((.((((((.#.)))))))))).)))))))))).	988	1032	1	-27.8	1	0.000298894	0.544	0.09228385	-0.071169425	-7.140128147	20	23	10	3UTR		0	0
mmu-miR-6996-3p	NM_001363985	Itgax	CGGTGTCTCTGGTCACTCTGCAG#GGGTGACAATGCAGGTGATACCT#.(((((((((((((((((.....#)))))))....)))).)))))).	1151	1174	1	-21.7	1	0.003221684	0.574	-0.300192182	-0.038109399	-3.793324837	17	23	7	3UTR		0	0
mmu-miR-7021-3p	NM_001363985	Itgax	TCTCTGTGCTTCTGCTCCTTAG#GGGGTAGGACACAAAGAT#(((.((((.(((((((((....#))))))))))))).))).	926	944	1	-19.9	0	0.000937288	0.544	3.575815667	0.163631675	-8.025986379	16	18	13	3UTR		0	0
mmu-miR-7022-3p	NM_001363985	Itgax	ACAAGCCTGACCTCTGCCCCCA#GGCAGAGGCTGCAAGCA#....((.((.((((((((....#))))))))...)).)).	892	909	1	-18.9	0	0.000418163	0.515	1.366177125	0.874521569	-12.33275547	12	17	8	3UTR		0	0
mmu-miR-7023-3p	NM_001363985	Itgax	TCACCCTGTCTGCGCCCCTCAG#GAGTTTTGGGTGACAATGCAGGTGAT#(((.(((((.((((((((((..#)))....))))).))..)))))))).	1144	1170	1	-20	0	0.01692501	0.559	0.012719133	-0.012793462	-8.212103189	18	26	8	3UTR		0	0
mmu-miR-7024-5p	NM_001363985	Itgax	TTGGGGGATGGGTTGCTTGGC#GCCTGGGAACCTGTGACCCAAT#(((((..(((((((.((.(((#))).)).)))))))..))))).	1061	1083	1	-24.4	0	0.02592856	0.471	-0.214607857	-0.0400355	-8.117669303	17	22	7	3UTR		0	0
mmu-miR-7024-3p	NM_001363985	Itgax	CCAGCAGTCCCTGCTCCCTACAG#GGCAGAGGCTGCA#...((((((.(((((........#))))).)))))).	892	905	1	-18	0	0.000131396	0.529	0.254870667	0.629342456	-7.990095742	11	13	6	3UTR		0	0
mmu-miR-7026-5p	NM_001363985	Itgax	TTCTGAGACCATGGGGTATAT#TATGATAGTGTCATCCCCATGGCAGAGG#(((((...((((((((.....#.))))))))))))).	872	900	1	-19.4	0	0.000461063	0.544	0.3673	1.636003538	-9.695854671	13	15	13	3UTR		0	0
mmu-miR-7033-5p	NM_001363985	Itgax	TCTCCAGGAGTCTGAGGGGCAGG#CCTGCTGCCTTAGATATATGGAACCAGGGGAA#(((((.((.((((((((((((((#)))))).))))))))........)).))))).	1019	1051	1	-26.1	0	9.22E-06	0.441	0.192603667	-0.02576585	-6.894922866	21	32	8	3UTR		0	0
mmu-miR-7049-3p	NM_001363985	Itgax	TGCAGCCCCTGTCTGCCTCAG#TTGAGTTATGATAGTGTCATCCCCATGGCAGAGGCTGCAA#(((((((....((((((....#.))))))))))))).	866	906	1	-23	1	0.000342095	0.529	0.230162857	1.59578895	-11.37487998	13	15	13	3UTR		0	0
mmu-miR-7051-5p	NM_001363985	Itgax	TCACCAGGAGGAAGTTGGGTCA#TGGTTTCCCACCACTTCCTCCTGT#....(((((((((((((((...#.))))..))))))))))).	943	967	1	-25.4	0	0.04008963	0.544	-0.290480206	0.970517356	-9.546562469	15	19	11	3UTR		0	0
mmu-miR-7051-5p	NM_001363985	Itgax	TCACCAGGAGGAAGTTGGGTCA#TGAAGCAACTTCCTCTAAAGGTAGAA#(((((.(((((((((((..(((#)))..)))))))))))...))).)).	977	1003	1	-22.7	0	0.004709229	0.574	0.364940727	-0.006307162	-5.838533207	19	26	11	3UTR		0	0
mmu-miR-7058-5p	NM_001363985	Itgax	TAGAGGGGAGGTGACCGTGGAAGT#ACTTCCTCCTGTAACTTCCTCTTG#..((((((((((.((.(.((((((#))))))..).)).)))))))))).	955	979	1	-22.2	1	0.01655991	0.544	0.03001555	0.605991894	-6.479180412	19	24	10	3UTR		0	0
mmu-miR-7068-5p	NM_001363985	Itgax	GTGAGGCTCAGTATGGGGTGG#TGACCCAATTGCTTCAACTCCCTAATGTCATTTGAGCCTCATT#(((((((((((.((((.((..#.)).))))))))))))))).	1074	1117	1	-22.3	1	0.04060116	0.588	-0.389819636	-0.007604512	-7.284377756	17	20	15	3UTR		0	0
mmu-miR-7075-5p	NM_001363985	Itgax	CGGGGAGGAGGACATGGTTTT#ACCACTTCCTCCTGTAACTTCCTCT#.(((((((((((..((((...#))))..)))))).......))))).	952	977	1	-19.9	1	0.05129119	0.559	-0.183308722	0.873224169	-5.939295368	15	25	6	3UTR		0	0
mmu-miR-7078-5p	NM_001363985	Itgax	TGTGGGTGGTAGGAGACGCT#AGCACTTTTCTCATCTCCTGCTGCCTT#...(((((((((((((....#.))))))))))))).	1003	1030	1	-21.5	0	0.000310634	0.544	0.026024231	-0.094519844	-6.514540194	13	15	13	3UTR		0	0
mmu-miR-7084-3p	NM_001363985	Itgax	GCCTCTGACCCCTGTCCTCTGC#GCAGAGGCTGCAAGCATCATTCGTTATGCAATTGGGGTAGGAC#...(((.(((((((((((((((#)))))))..))).....................))))).))).	893	936	1	-21.3	0	0.000409524	0.515	1.870736395	-0.040035494	-8.058226729	18	43	7	3UTR		0	0
mmu-miR-7115-5p	NM_001363985	Itgax	TCGGGGGTTGTGGTGCCGAATTGT#GCAATTGGGGTAGGACACAAAGATGGTTTCCCACCACTTCCTCCT#..(((((..((((((((.((((((#)))))).))......................))))))..))))).	920	965	1	-25.9	0	0.05924053	0.515	0.763390633	0.368596306	-8.327025307	19	45	6	3UTR		0	0
mmu-miR-7211-3p	NM_001363985	Itgax	TGGAGTGACTGTAGGGAGGATGC#GCTTCAACTCCCTAATGTCATTTGAG#(.(((((((..(((((((((.((#)).))..)))))))..))))))).).	1084	1110	1	-23	1	0.01754329	0.574	-0.436992182	-0.053008038	-9.168531272	19	26	7	3UTR		0	0
mmu-miR-7659-5p	NM_001363985	Itgax	AGGAGCCGGCTCCAGATTCCTG#GGAACCAGGGGAAGGCTCCTT#(((((((..((((.(.((((..#)))).).))))..))))))).	1038	1059	1	-25.2	1	2.41E-07	0.471	-0.007048143	-0.002415388	-8.397488031	16	21	7	3UTR		0	0
mmu-miR-7664-3p	NM_001363985	Itgax	TCTCTTAGGCTGGGTTAACTAAT#AGGCTCCTTCAGCCTGGGAA#..((((((((((((.........#.)))))))))))).	1050	1070	1	-17.7	1	2.48E-05	0.485	-0.099708583	0.004070869	-5.92549936	12	14	12	3UTR		0	0
mmu-miR-7668-3p	NM_001363985	Itgax	CGGTGCAGGGGATTCAGAGGAG#TTCCTCTAAAGGTAGAAAGCACTTTTCTCATCTCCTGCTGCCT#.((((((((((((..(((((((#.))))))).))))))))).))).	986	1029	1	-24.5	1	0.000234209	0.544	0.002075231	-0.104897794	-5.385614315	19	23	9	3UTR		0	0
mmu-miR-216c-3p	NM_001363985	Itgax	TTTGCCTGCAGAGATTTCCCAGT#ACTGAAGAGTTTTGGGTGACAATGCAGGTGAT#.(((((((((..(.((.(((((.#.))))).)))..))))))))).	1138	1170	1	-20.4	1	0.01692501	0.559	-0.160246778	0.01704315	-10.82174254	17	22	9	3UTR		0	0
mmu-miR-1911-3p	NM_001363985	Itgax	CACCAGGCATTGTGGTCTCTGC#GCAGAGGCTGCAAGCATCATTCGTTATGCAATTGGG#..((((((((((((((((((((#)))))))))))).............))))..)))).	893	929	1	-23.1	1	0.003079425	0.515	1.600051229	-0.014090519	-4.957000719	20	36	12	3UTR		0	0
mmu-miR-12191-5p	NM_001363985	Itgax	ACCGTGGGGCGAACGGAGCG#GCCATGTTTGCCTCATTGTA#((.((((((((((((..((.#))..)))))))))))).)).	1176	1196	1	-21.8	0	6.99E-06	0.593	0.038663917	-0.111198768	-5.728163001	16	20	12	3UTR		0	0
mmu-miR-3473h-5p	NM_001363985	Itgax	TAGGGGCTGGAAAGGTGACT#GTCATTTGAGCCTCA#..((((((.((...(((((.#))))))).)))))).	1100	1115	1	-16.9	1	0.05321917	0.588	-0.073763833	-0.098411625	-11.50616422	13	15	7	3UTR		0	0
mmu-miR-12196-3p	NM_001363985	Itgax	TCACAGGTGAGCTAGAAAGTAT#GGCTCCTTCAGCCTGGGAACCTGTGAC#((((((((...((((.......#.))))..)))))))).	1051	1078	1	-17.5	1	2.34E-05	0.485	-0.22943325	-0.058196925	-9.294294128	12	16	8	3UTR		0	0
mmu-miR-125b-2-3p	NM_021334	Itgax	ACAAGTCAGGTTCTTGGGACCT#AGGATTCCCAGGACCAGACC#....(((.((.(((((((((((#)))..)))))))))).))).	3683	3703	1	-20.1	0	0.005755493	0.603	0.087134378	-0.042363608	-14.68497187	16	20	10	3UTR		0	0
mmu-miR-128-1-5p	NM_021334	Itgax	CGGGGCCGTAGCACTGTCTGA#CAGGGTCTCTGCTATGGCCCA#..(((((((((((...((((.#)))).....))))))))))).	3774	3795	1	-25.2	1	0.000184738	0.515	-0.645848355	0.168353027	-6.782339277	15	21	11	3UTR		0	0
mmu-miR-330-3p	NM_021334	Itgax	GCAAAGCACAGGGCCTGCAGAGA#CTGGATGGTCCGTGCTTC#...((((((.((((((.(((...#))).).))))))))))).	3986	4004	1	-21	0	0.000118458	0.529	0.020313714	-0.251127381	-7.757046662	15	18	11	3UTR		0	0
mmu-miR-302d-5p	NM_021334	Itgax	ACTTTAACATGGAGGCACTTGCT#AGCTTCAGCTAGCCCTGGATGGTCCGTGCTTCCATGTTAT#....((((((((((((((..(((#.)))..)))))))))))))).	3972	4012	1	-24.2	0	0.00062229	0.574	-0.186102714	-0.344892158	-9.546562469	17	21	14	3UTR		0	0
mmu-miR-1224-5p	NM_021334	Itgax	GTGAGGACTGGGGAGGTGGAG#CTTCCCTCCCCATCGTCTTTG#..((((((((((((((.((((#))))))))))))..)))))).	3583	3604	1	-25.7	1	0.1628806	0.426	-0.140949004	-0.198895985	-4.957000719	18	21	12	3UTR		0	0
mmu-miR-1224-5p	NM_021334	Itgax	GTGAGGACTGGGGAGGTGGAG#TCCTTGTCTACCCCAGTGCCTCCCA#(.((((((((((((((.(((.#)))...))).))))))).)))).).	3903	3928	1	-24.9	1	0.1005145	0.515	-0.076981094	-0.256842884	-5.101250328	18	25	7	3UTR		0	0
mmu-miR-759	NM_021334	Itgax	GCAGAGTGCAAACAATTTTGAC#GTCAGCCCCAATGGTAAAGAAGCATTCTGCA#(((((((((.............#.))))))))).	3650	3681	1	-16.6	1	0.01729046	0.529	-0.132586933	-0.132670926	-14.46612787	9	11	9	3UTR		0	0
mmu-miR-423-5p	NM_021334	Itgax	TGAGGGGCAGAGAGCGAGACTTT#AGTCAGCTTGTGGCCCCTTG#.(((((((...((((..((((..#)))).))))...))))))).	3831	3851	1	-24	1	1.58E-05	0.485	-0.108696257	0.091591987	-9.15004452	15	20	7	3UTR		0	0
mmu-miR-698-5p	NM_021334	Itgax	TGTGGGTGGGACAGGGATGTT#CGTCTTTGAACCCGCCCATC#.(((((((((.((((((((..#))))))))..))))))))).	3596	3616	1	-25.3	1	0.09842256	0.456	-0.273064989	-0.156752568	-6.618099313	17	20	9	3UTR		0	0
mmu-miR-501-5p	NM_021334	Itgax	AATCCTTTGTCCCTGGGTGAAA#TTTCTACCCAGGGACAC#.......(((((((((((((((#)))).))))))))))).	3812	3829	1	-24.4	0	0.000393741	0.5	0.570220281	-0.133423381	-17.11024494	15	17	11	3UTR		0	0
mmu-miR-883b-3p	NM_021334	Itgax	TAACTGCAACATCTCTCAGTAT#CTGAGAGGTGTCCCAGA#...(((..(((((((((((...#)))))))))))..))).	3615	3632	1	-20.8	0	2.57E-05	0.471	-0.388609955	-0.044621197	-10.37186166	14	17	11	3UTR		0	0
mmu-miR-1943-5p	NM_021334	Itgax	AAGGGAGGATCTGGGCACCTGGA#AGGTGTCCCAGATCTTGTACTCTCCTC#.(((((((((((((((((((...#))))).)))))))).....))).))).	3620	3647	1	-27.7	1	0.02941156	0.5	-0.162946938	-0.102568347	-3.793324837	19	27	8	3UTR		0	0
mmu-miR-1951	NM_021334	Itgax	GTAGTGGAGACTGGTGTGGCTA#TGGAACACAGGGTCTCTGCTATG#((((((((((((..((((.(((#)))..)))).)))))))))))).	3767	3790	1	-21.7	1	0.000253576	0.559	-0.376751367	0.269948325	-6.083544976	19	23	12	3UTR		0	0
mmu-miR-1956	NM_021334	Itgax	AGTCCAGGGCTGAGTCAGCGGA#GCTTCAGCTAGCCCTGGATG#.((((((((((.(((.(((...#)))...))))))))))))).	3973	3993	1	-24.9	1	0.000113737	0.5	-0.07773399	-0.345644739	-7.373177227	16	20	13	3UTR		0	0
mmu-miR-1966-5p	NM_021334	Itgax	AAGGGAGCTGGCTCAGGAGAGAGTC#ACTCTCCTCTAAGTCAGCCCCA#..(((.(((((((.(((.((((((.#)))))).))).)))))))))).	3638	3660	1	-28.5	0	0.05527932	0.544	0.097719871	-0.139443988	-7.714799398	19	22	10	3UTR		0	0
mmu-miR-1982-5p	NM_021334	Itgax	TTGGGAGGGTCCTGGGGAGG#TTCCCAGGACCAGACCAAC#((((...(((((((((((..#)))))))))))...)))).	3687	3706	1	-27.1	0	0.004512925	0.559	0.060189537	-0.055157128	-11.50125692	15	19	11	3UTR		0	0
mmu-miR-3070-2-3p	NM_021334	Itgax	TGGTGCTATGGTCAGGGGTAGA#TCTACCCAGGGACACATAGTCAGCT#.(.((((((((((..(((((((#)))))))...))).))))).)).).	3814	3839	1	-23.4	0	0.000876162	0.5	0.546389008	-0.113856783	-6.943153789	18	25	7	3UTR		0	0
mmu-miR-3100-5p	NM_021334	Itgax	TTGGGAACGGGGTGTCTTTGGGA#CCCAGGGACACATAGTCAGCTTGTGGCCCC#..(((.((((((((((((((((.#)))))))))))........)))))..))).	3818	3848	1	-24.8	0	2.25E-05	0.5	0.19017755	-0.179329496	-6.857959481	19	30	11	3UTR		0	0
mmu-miR-5128	NM_021334	Itgax	CAATTGGGGCTGGCGAGATGGCT#GCCCATCTGAGAGGTGTCCCAGATCTTGTACTCTCCTCTAAGTCAGCCCCAATG#..((((((((((((.(((.((..#.)))))..)))))))))))).	3609	3663	1	-26.8	1	0.01558159	0.529	-0.286444292	-0.047631478	-5.69245028	17	21	12	3UTR		0	0
mmu-miR-5129-5p	NM_021334	Itgax	ATGTGGGGGCATTGGTATTTTC#AGAATGAAGCAGCCATTCATCCTTGTCTACCCCAGTGCCTCCCATC#..(((((((((((((.......#.)))))))).))))).	3884	3930	1	-22.7	1	0.1476133	0.529	-0.026990393	-0.177824015	-5.1900498	13	16	8	3UTR		0	0
mmu-miR-6391	NM_021334	Itgax	TGAGGCACGGGAGGACAATGT#GCAGCCATTCATCCTTGTCTACCCCAGTGCCTCC#.((((((((((.((((((...#.)))))).)))..))))))).	3892	3926	1	-24.4	1	0.04391878	0.529	-0.020539667	-0.274151685	-7.140128147	16	21	7	3UTR		0	0
mmu-miR-6538	NM_021334	Itgax	CGCGGGCTCCGGGGCGGCG#GCTAGCCCTGGATGGTCCGTGC#((((((((((((((((((.#))).))))))))..))))))).	3979	4001	1	-30.6	1	2.06E-05	0.515	-0.0226898	-0.261048237	-3.937574446	18	22	8	3UTR		0	0
mmu-miR-6540-3p	NM_021334	Itgax	TCTGAAGCTTGCTTACCTCCA#AGGAGGGGAGCTTCAGC#.(((((((((.(((.(((...#)))))).))))))))).	3964	3981	1	-20.5	1	7.97E-06	0.485	-0.038935174	-0.282429646	-7.353548873	15	17	9	3UTR		0	0
mmu-miR-6919-5p	NM_021334	Itgax	TAGGCCACTGGAGGTGGAATTGT#TCTACCCCAGTGCCTC#.(((.((((((.((((((.....#))))))))))))))).	3909	3925	1	-23.5	0	0.05738803	0.529	-0.02555625	-0.253080065	-11.25916532	15	16	15	3UTR		0	0
mmu-miR-6932-5p	NM_021334	Itgax	TTGTAGGTGAAGTAGACTTGGC#GCCATTGTCTGGTCAAAACTTTACCTAGAAA#((.((((((((((((((.((((#))))..)))).......)))))))))).)).	3734	3765	1	-21.9	0	0.1206315	0.515	0.123521853	-0.160515508	-5.495113921	20	31	10	3UTR		0	0
mmu-miR-6940-5p	NM_021334	Itgax	AGGGCTGGCTGGAAGGTTTTTCG#GGGGAGCTTCAGCTAGCCCTG#((((((((((((..((((((((.#)))))))))))))))))))).	3968	3989	1	-29.4	1	1.03E-06	0.485	-0.085761416	-0.326830736	-6.083544976	20	21	20	3UTR		0	0
mmu-miR-6947-5p	NM_021334	Itgax	CATCCAGTGGAGAGGCTCGTG#GGGAGCTTCAGCTAGCCCTGGATGG#(((((((.((.(((((((.(.#).)))))))......))))))))).	3969	3994	1	-22.6	1	8.98E-05	0.5	-0.014088769	-0.335861434	-9.075983851	17	25	9	3UTR		0	0
mmu-miR-6952-5p	NM_021334	Itgax	ATGGTGGGCGGTGAAACAGAGA#TCTTTGAACCCGCCCATCT#..(((((((((.(...((((((#))))))..)))))))))).	3598	3617	1	-22.7	1	0.08981574	0.456	-0.493815433	-0.147721843	-10.12914259	16	19	10	3UTR		0	0
mmu-miR-6970-5p	NM_021334	Itgax	GTAAGTTCAGGGCTGGGAGCAGAGA#TCTCTGCTATGGCCCAGAGAACTTCCA#(.((((((.((((((..((((((((#)))))))).))))))...)))))).).	3779	3806	1	-27.9	1	1.63E-05	0.5	0.107395263	0.25715482	-6.390689067	21	27	8	3UTR		0	0
mmu-miR-6973a-5p	NM_021334	Itgax	TACGGTGGGAGGGGTGGAGTTG#AACTTCCCTCCCCATCGTC#.((((((((.((((.((((((.#)))))))))))))))))).	3581	3600	1	-26.2	1	0.1766203	0.397	-0.20867961	-0.168041095	-5.771280866	18	19	18	3UTR		0	0
mmu-miR-6979-5p	NM_021334	Itgax	GGGGAGGCGCAGAGACTGAG#CTTGTCTACCCCAGTGCCTCCCA#.(((((((((..((((.(((#)))))))......))))))))).	3905	3928	1	-22.1	1	0.1005145	0.515	-0.172723333	-0.235018743	-9.964902622	16	23	9	3UTR		0	1
mmu-miR-7007-5p	NM_021334	Itgax	TCAGAAGAGGCAGTGGAGGAGAT#GTCTACCCCAGTGCCTCCCATCTA#..(((.((((((.(((.((((((#)))).))))).))))))...))).	3908	3932	1	-23.9	0	0.1238651	0.529	-0.082894071	-0.254585179	-8.147090093	18	24	6	3UTR		0	0
mmu-miR-7019-5p	NM_021334	Itgax	ATCTGGGAGGGGCTGTCAGGAGT#CTCCTCTAAGTCAGCCCCAATGGTAAAGAAGCATTCTGCAATAGGATTCCCAGG#..(((((((((((((.((((((.#)))))....).))))))).............................)))))).	3641	3695	1	-28.6	1	0.002461913	0.559	-0.231972721	-0.115362048	-5.1900498	19	54	7	3UTR		0	0
mmu-miR-7023-5p	NM_021334	Itgax	ATGGGGGAGCTGGGATTGGGCGT#CGCCCATCTGAGAGGTGTCCCAGATCTTGTACTCTCCTCTAA#.(((((((((((((((((((((.#))))))..........)))))))..........)))))))).	3608	3650	1	-29.6	1	0.0737568	0.515	-0.280080788	-0.15524749	-3.793324837	21	42	8	3UTR		0	0
mmu-miR-7048-5p	NM_021334	Itgax	CGGGGCTGAGAGGTGAGGAAGC#CTTGTACTCTCCTCTAAGTCAGCCCCA#.((((((((((((.(((.....#.))).))))....)))))))).	3633	3660	1	-27.2	1	0.05527932	0.544	-0.046879044	-0.150732397	-4.650164755	15	22	8	3UTR		0	1
mmu-miR-7060-5p	NM_021334	Itgax	GTGAGTGCTGGGTAGAATGGGA#TCCTTGTCTACCCCAGTGCCTCCCA#(.((((((((((((((..((((#))))..))))))).))))).)).).	3903	3928	1	-22.5	1	0.1005145	0.515	-0.076981094	-0.256842884	-5.101250328	19	25	7	3UTR		0	0
mmu-miR-7079-5p	NM_021334	Itgax	AGGGCTGAGGCAGTGAGTCCTG#CAGGGTCTCTGCTATGGCCCA#.((((((.(((((.((.(((((#))))))).))))).)))))).	3774	3795	1	-26.1	1	0.000184738	0.515	-0.677775667	0.199208049	-6.963799684	18	21	7	3UTR		0	0
mmu-miR-7083-5p	NM_021334	Itgax	TCGGGGCTGGACAAGCAGAGA#TCAGCTTGTGGCCCCT#..((((((..((((((.((..#)).)))))))))))).	3833	3849	1	-21.4	1	2.40E-05	0.5	-0.4269209	-0.059672434	-7.255896846	14	16	12	3UTR		0	0
mmu-miR-7083-5p	NM_021334	Itgax	TCGGGGCTGGACAAGCAGAGA#TCTCCTCTAAGTCAGCCCCA#..((((((((...((..((((#))))..))...)))))))).	3640	3660	1	-21.2	1	0.05527932	0.544	0.0020372	-0.133423488	-12.6507582	14	20	8	3UTR		0	0
mmu-miR-7094-1-5p	NM_021334	Itgax	TCTGAAGAGGATACAGGGTCTGA#CAGATCTTGTACTCTCCTCTAAGTCAGC#.(((((((((((((((((((((.#)))))))))))...))))))...)))).	3628	3656	1	-25.8	1	0.04620511	0.529	-0.137046807	-0.129660707	-3.793324837	21	28	11	3UTR		0	0
mmu-miR-7226-5p	NM_021334	Itgax	GCCAGGGAAGTTGATTGTGTGAAGGG#CACATAGTCAGCTTGTGGCCCCTTGTTTCGTTGGCC#(((((.(((((((((((((((.....#)))))))))))))..............)).))))).	3826	3862	1	-25.2	0	0.000241373	0.515	-0.001335972	-0.079239171	-5.838533207	20	36	13	3UTR		0	0
mmu-miR-7665-5p	NM_021334	Itgax	AAGGGAAGGCAGGAGAAAGGCTG#CAGCCATTCATCCTTGTCTACCCC#..(((.(((((((((((.(((((#))))).))).)))).)))).))).	3893	3917	1	-25.8	0	0.03026074	0.529	-0.033275231	-0.281677248	-6.857959481	19	24	5	3UTR		0	0
mmu-miR-7671-3p	NM_021334	Itgax	AAGCGGGCAGGCGGAGAACCAC#GGGTCTCTGCTATGGCCCA#....((((.((((((((.((..#)).))))))))...)))).	3776	3795	1	-24.1	0	0.000184738	0.515	0.107395263	0.25715482	-10.60295213	14	19	8	3UTR		0	0
mmu-miR-465d-3p	NM_021334	Itgax	TGATCAGGGCCTTTCTGAGTAA#TTGCTCTTTGTGTCTTAATTTGGAAGGGCCATTGTCTGGTCAA#((((((((((((((((((((..#.))))))))))))).....))))))).	3707	3750	1	-25.4	1	0.000400468	0.588	-0.077733975	-0.006993395	-3.937574446	20	27	13	3UTR		0	0
mmu-miR-12186-3p	NM_021334	Itgax	AGCAGCTGGCCTGTGTCCCTG#CAGGGACACATAGTCAGCTTGTG#.(((((((((.((((((((((#))))))))))..))))))).)).	3820	3843	1	-29.2	1	9.41E-05	0.485	0.43400665	-0.180082027	-6.618099313	19	23	10	3UTR		0	0
mirnaid	refseqid	genesymbol	duplex	start	end	bindingp	energy	seed	accessibility	au	phylopstem	phylopflank	me	number_of_pairings	binding_region_length	longest_consecutive_pairings	position	validated	TargetScan	miRDB
mmu-let-7g-5p	NM_009558	Zfp51	TGAGGTAGTAGTTTGTACAGTT#CTGTCGAGAACTACTGCA#....((((((((((..((((..#))))...)))))))))).	352	370	0.923076923	-17	0	0.004344735	0.603	0.11848526	0.470067351	-10.51506111	14	18	10	CDS		0	0
mmu-let-7g-3p	NM_009558	Zfp51	ACTGTACAGGCCACTGCCTTGC#CAAGTGCAGTGTCTGTGACAA#..((((((((.((((((((((.#)))).)))))))))))).)).	836	857	1	-21.7	1	0.001624812	0.603	0.053654355	0.022802161	-7.781775195	18	21	12	CDS		0	0
mmu-let-7g-3p	NM_009558	Zfp51	ACTGTACAGGCCACTGCCTTGC#CAGGGATGTGGCTGTGGAC#..(.((((.(((((..(((((.#)))))..))))))))).).	245	264	0.846153846	-18.5	0	0.001253715	0.412	0.8643866	0.291154118	-10.01391129	15	19	9	CDS		0	0
mmu-let-7i-5p	NM_009558	Zfp51	TGAGGTAGTAGTTTGTGCTGTT#AACAGCACAGACAGGAAGTATACGATGACTATTTCAG#(((((((((.((((((((((((#))))))))))))...............))))))))).	664	701	0.923076923	-22.8	1	0.02687944	0.574	0.481646733	-0.067137428	-5.180080915	21	37	12	CDS		0	0
mmu-miR-23b-3p	NM_009558	Zfp51	ATCACATTGCCAGGGATTACC#TGGTCTCTGTCGAGAACTACTGCATATGTGATA#(((((((((((((((((((..#)))))))))............))).))))))).	346	379	0.846153846	-17.7	1	0.01226933	0.588	0.216775934	0.451094911	-3.937574446	19	33	9	CDS		0	0
mmu-miR-27b-3p	NM_009558	Zfp51	TTCACAGTGGCTAAGTTCTGC#GCAGAGCAAAGAGCCCTGGAAG#(((.(((.((((..(((((((#)))))))....)))))))))).	83	105	0.846153846	-21.5	0	0.03633435	0.471	0.247055086	-0.031810614	-11.42920218	17	22	10	5UTR		0	0
mmu-miR-29b-1-5p	NM_009558	Zfp51	GCTGGTTTCATATGGTGGTTTA#GCTCACCTGTGGAGCAGAGCA#(((.((((((((.((((((...#)).))))))))))))..))).	70	91	0.846153846	-19.1	0	0.000241096	0.441	0.321234211	-0.02236206	-8.258727334	17	21	12	5UTR		0	0
mmu-miR-30a-3p	NM_009558	Zfp51	CTTTCAGTCGGATGTTTGCAGC#GCTGTGGACTTCCCTCAGGAGGA#(((((.(..(((.(((((((((#))))))))).)))..).))))).	255	278	0.846153846	-20.4	0	1.08E-05	0.426	0.207427256	0.31895616	-10.49768841	18	23	9	CDS		0	0
mmu-miR-30b-3p	NM_009558	Zfp51	CTGGGATGTGGATGTTTACGTC#ATGTGACAAATCCTTTACCCAGCGTGCATATCTTAGA#((((((((((.(((((......#.))))).)))))))))).	1604	1641	1	-18.1	1	0.2159218	0.618	0.39079249	0.577646434	-6.762348922	15	18	10	CDS		0	0
mmu-miR-30b-3p	NM_009558	Zfp51	CTGGGATGTGGATGTTTACGTC#GTAAACATGCCCCAGG#(((((....(.((((((((...#)))))))).)))))).	216	232	0.923076923	-18.2	0	0.002660733	0.529	0.35016625	0.350319477	-13.57701881	14	16	8	CDS		0	0
mmu-miR-99a-3p	NM_009558	Zfp51	CAAGCTCGTTTCTATGGGTCT#ACCTGTGGAGCAGAGCA#...((((..((((((((((..#))))))))))..)))).	74	91	0.846153846	-17.8	0	0.000241096	0.441	0.101122369	0.014959035	-9.884564781	14	17	10	5UTR		0	0
mmu-miR-99b-3p	NM_009558	Zfp51	CAAGCTCGTGTCTGTGGGTCCG#GGATCAAAGACTCTACAACGCAAAACAGCACAGACAGGAAGTA#...((((.(((((((((((((.#))))).......................)))))))).)).)).	641	684	0.846153846	-20.7	0	0.01062542	0.574	0.589433136	0.155795882	-8.828175123	17	43	8	CDS		0	0
mmu-miR-124-5p	NM_009558	Zfp51	CGTGTTCACAGCGGACCTTGAT#ATGCCCCAGGGTCTGTTGACATTCAGGGATGTGGCTGTGGACT#...(((((((((((((((((..#.))))))))...................))))))))).	222	265	0.865384615	-24.2	0	0.002564112	0.412	0.446378379	0.314420499	-6.514540194	17	38	9	CDS		0	0
mmu-miR-125a-5p	NM_009558	Zfp51	TCCCTGAGACCCTTTAACCTGTGA#AGGGTCTGTTGACATTCAGGGAT#(((((((((((((...........#)))))).........))))))).	229	252	1	-19.2	1	0.003606058	0.441	0.573644057	0.263820086	-5.762913004	13	23	7	CDS		0	0
mmu-miR-125a-3p	NM_009558	Zfp51	ACAGGTGAGGTTCTTGGGAGCC#CCCAGACCTGCTCACCTGTG#(((((((((....(((((....#))))).....))))))))).	61	81	1	-22.3	1	0.003501529	0.426	-0.175522846	0.039549492	-12.64078931	14	20	9	5UTR		0	0
mmu-miR-125a-3p	NM_009558	Zfp51	ACAGGTGAGGTTCTTGGGAGCC#GCTCCTACCTTAGAGCCCATCA#...((((.(((((((((((((.#)))))))....)))))))))).	2302	2324	1	-23.3	0	0.04644028	0.603	-0.713299247	0.39519733	-8.828175123	17	22	10	CDS		0	0
mmu-miR-125b-5p	NM_009558	Zfp51	TCCCTGAGACCCTAACTTGTGA#ACATGCCCCAGGGTCTGTTGACATTCAGGGAT#(((((((((((((.........#.)))))).........))))))).	220	252	0.923076923	-19.9	1	0.003606058	0.441	0.330796193	0.301501738	-5.762913004	13	24	7	CDS		0	0
mmu-miR-127-5p	NM_009558	Zfp51	CTGAAGCTCAGAGGGCTCTGAT#TTAGAGCCCATCAGAAAATTCAT#.((((..((.(((((((((((.#))))))))).)).))...)))).	2311	2334	1	-19.9	0	0.01532712	0.588	-0.089649542	0.197340264	-8.480476602	17	23	9	CDS		0	0
mmu-miR-128-1-5p	NM_009558	Zfp51	CGGGGCCGTAGCACTGTCTGA#CAGACCTGCTCACCTGTGGAGCAGAGCAAAGAGCCCTGG#(((((((...((.((((((..#.))).))).))...).)))))).	63	102	0.923076923	-19.1	1	0.00318933	0.471	0.321234211	-0.02236206	-9.839236115	15	23	6	5UTR		0	0
mmu-miR-130a-5p	NM_009558	Zfp51	GCTCTTTTCACATTGTGCTACT#GTGGCAAATGTGGGAAATGCT#((..((((((((((.((((((.#))))))))))))))))..)).	757	778	0.846153846	-21.2	0	0.002731777	0.529	1.991498	0.189163849	-9.262585756	18	21	16	CDS		0	0
mmu-miR-132-3p	NM_009558	Zfp51	TAACAGTCTACAGCCATGGTCG#GCCCCAGGGTCTGTTGACATTCAGGGATGTGGCTGTGGACTT#....(((((((((((((.....#.))))))))))))).	224	266	1	-22.7	0	0.004931555	0.426	0.20451005	0.330041077	-9.546562469	13	15	13	CDS		0	0
mmu-miR-134-3p	NM_009558	Zfp51	CTGTGGGCCACCTAGTCACC#GTGCCGAATGTGACAAATCTTTTACTAGGTGCTCCTACCTTAGAGCCCATCAGA#((((((((((((((((....#.)))))))).............))))).))).	2272	2326	0.846153846	-21.8	1	0.06383425	0.618	-0.395403193	0.372017514	-3.937574446	16	32	8	CDS		0	0
mmu-miR-135a-5p	NM_009558	Zfp51	TATGGCTTTTTATTCCTATGTGA#TCACATCTTAAAAGGCATTACAGAATCCACACTGGTGAAAAGCCT#...(((((((((..((..((((.#.))))..))))))))))).	1293	1338	0.923076923	-17.9	0	8.71E-06	0.618	0.022302667	0.622572947	-8.660510724	15	19	11	CDS		0	0
mmu-miR-135a-1-3p	NM_009558	Zfp51	TATAGGGATTGGAGCCGTGGCG#TGCCTGGACTCTGATCAGAGGGCTCTGTAC#(((((((((((((((((.((((#))))))).)))))))).......)))))).	285	315	0.923076923	-19.4	1	0.000456844	0.544	0.375554662	0.483277768	-3.937574446	21	30	8	CDS		0	0
mmu-miR-136-5p	NM_009558	Zfp51	ACTCCATTTGTTTTGATGATGG#ATCATCATAACAGAGTTCATACTGGAGA#.(((((((((((.(((((((..#))))))).))))))........))))).	1642	1670	0.923076923	-18.2	1	0.005148026	0.647	0.650464411	-0.242266652	-5.08245545	18	28	7	CDS		0	0
mmu-miR-137-5p	NM_009558	Zfp51	ACGGGTATTCTTGGGTGGATAAT#TTATTCACCAGTAAACATGCCCC#..((((((.....(((((((((.#))))))))).......)))))).	206	229	0.846153846	-18.2	1	0.003959021	0.544	-0.122815778	0.339326883	-14.71660524	15	23	9	CDS		0	0
mmu-miR-137-5p	NM_009558	Zfp51	ACGGGTATTCTTGGGTGGATAAT#CCCTCCAACTGTGCCCT#..((((((..(((((.((.....#)).)))))..)))))).	450	467	0.923076923	-17.2	1	0.01190176	0.574	-0.152641833	0.474805432	-7.488945926	13	17	6	CDS		0	0
mmu-miR-138-5p	NM_009558	Zfp51	AGCTGGTGTTGTGAATCAGGCCG#TGGCAGGGAATTTCACCAGCTT#((((((((..((...((..((((#)))).))..))..)))))))).	1103	1125	0.846153846	-19.3	1	0.005057416	0.574	-2.092432375	0.89417555	-9.117890663	16	22	8	CDS		0	0
mmu-miR-141-5p	NM_009558	Zfp51	CATCTTCCAGTGCAGTGTTGGA#TCCGATGCTGTAACAACGAGGATGT#(((((((...((((((((((((#)))))))))))).....))))))).	505	530	0.923076923	-23	1	0.002253407	0.603	0.114754592	0.324628608	-8.550105502	19	25	12	CDS		0	0
mmu-miR-141-5p	NM_009558	Zfp51	CATCTTCCAGTGCAGTGTTGGA#CCTGTGGAGCAGAGCAAAGAGCCCTGGAAGATGT#(((((((((((((..((((...#.))))..))).......)))))))))).	75	109	0.923076923	-21.1	1	0.02732516	0.471	0.3545447	-0.067123662	-5.529863924	17	28	10	5UTR		0	0
mmu-miR-145a-5p	NM_009558	Zfp51	GTCCAGTTTTCCCAGGAATCCCT#GGACTTCCCTCAGGAGGAGTGGGAATGCCTGGACT#(((((((.((((((....(((..#.)))....)))))).)).))))).	260	295	0.846153846	-23.3	1	5.28E-05	0.456	0.967705763	0.434649401	-7.219708016	16	24	6	CDS		0	0
mmu-miR-149-5p	NM_009558	Zfp51	TCTGGCTCCGTGTCTTCACTCCC#GGAGTGACGTGAGCGGAAGCTGGGA#(((((((((((..(.(((((((.#))))))).)...))))).)))))).	3	28	0.846153846	-26.1	1	0.000672245	0.421	0.256242083	-0.045579202	-9.308957929	19	25	7	5UTR		0	0
mmu-miR-149-3p	NM_009558	Zfp51	GAGGGAGGGACGGGGGCGGTGC#TGGCTGTGGACTTCCCTCA#((((((((..((.((.((....#)).)).))..)))))))).	253	272	1	-24.6	1	6.43E-05	0.456	0.425755931	0.382855864	-7.758650266	14	19	8	CDS		0	0
mmu-miR-150-3p	NM_009558	Zfp51	CTGGTACAGGCCTGGGGGATAG#TCCCTCAGGAGGAGTGGGAATGCCTGGACTCTGATCAGA#(((((.(((((((((((((...#)))))))))....................))))))))).	265	304	0.846153846	-22.4	0	0.000230492	0.471	0.416152377	0.451787252	-5.838533207	18	39	9	CDS		0	0
mmu-miR-150-3p	NM_009558	Zfp51	CTGGTACAGGCCTGGGGGATAG#CCTCCAACTGTGCCC#..(((((((...((((((....#)))))).))))))).	451	466	1	-20.3	1	0.01288874	0.574	-0.015835286	0.491595408	-12.37108497	13	15	7	CDS		0	0
mmu-miR-151-5p	NM_009558	Zfp51	TCGAGGAGCTCACAGTCTAGT#ACTGGAGAAGAACCTTGTGAGTCTAAAGACTGTGAGAAATCTTTA#..(((((.((((((((((...#.))))))))))...))))).	573	618	0.923076923	-19.8	0	0.03885931	0.632	1.6109258	0.217359108	-7.270635649	15	20	10	CDS		0	0
mmu-miR-151-3p	NM_009558	Zfp51	CTAGACTGAGGCTCCTTGAGG#CCTCAAGCCTCACTGTCC#...((((((((((...(((((#))))))))))))..))).	787	805	0.923076923	-19.3	0	0.01164772	0.559	-0.762054808	1.174842423	-8.339878752	15	18	12	CDS		0	0
mmu-miR-152-5p	NM_009558	Zfp51	TAGGTTCTGTGATACACTCCGACT#GTTGGAGAATTACAGAAACCTGG#(((((((((((((...(((((((.#))))))).))))))))).)))).	326	349	1	-25	1	0.006880606	0.603	0.442056332	0.329667204	-5.762913004	20	23	9	CDS		0	0
mmu-miR-153-5p	NM_009558	Zfp51	GTCATTTTTGTGACGTTGCAGCT#GCTGTAACAACGAGGATGTCT#(.(((((((((...((((((((.#)))))))).))))))))).).	511	532	1	-20.6	1	0.001244289	0.618	0.531393333	0.55688999	-10.59402417	18	21	9	CDS		0	0
mmu-miR-129-5p	NM_009558	Zfp51	CTTTTTGCGGTCTGGGCTTGC#GTGAGTGAAGCCAGGGCTCACTGATCACCCAGACCTGCTCACCTGTGGAGCAGAGCAAAGAGC#((((((((((((((((.....#.))))))))...................)))))))).	34	97	0.923076923	-21.8	1	0.000571847	0.441	0.016596091	0.175920762	-3.937574446	16	37	8	5UTR		0	0
mmu-miR-129-5p	NM_009558	Zfp51	CTTTTTGCGGTCTGGGCTTGC#GTGAGTCTAAAGACTGTGAGAAA#.((((((((((((((((((((#))))))))..)))))))))))).	589	612	1	-20.8	1	0.002635683	0.632	0.899981836	0.194039822	-3.793324837	20	23	12	CDS		0	0
mmu-miR-182-3p	NM_009558	Zfp51	GTGGTTCTAGACTTGCCAACT#GTTGGAGAATTACAGAAACCTGGTCTCTGTCGAGAACTACT#((((((((.(((..((((...#.))))....))).)))))))).	326	367	1	-18.5	1	0.001267445	0.588	0.428926263	0.4093331	-7.139934635	15	22	8	CDS		0	0
mmu-miR-185-3p	NM_009558	Zfp51	AGGGGCTGGCTTTCCTCTGGT#GAGTGAAGCCAGGGCTCA#.(((.((((((((.(((....#))).))))))))..))).	36	54	0.846153846	-19.6	0	6.14E-06	0.412	0.250363125	0.127795797	-8.76920193	14	18	8	5UTR		0	0
mmu-miR-187-3p	NM_009558	Zfp51	TCGTGTCTTGTGTTGCAGCCGG#CCGATGCTGTAACAACGAGGATGT#.(((.(((((((((((((((((#)))..))))))))).)))))))).	506	530	0.846153846	-20.8	0	0.002253407	0.603	0.271460655	0.410444061	-7.912362012	20	24	9	CDS		0	0
mmu-miR-187-3p	NM_009558	Zfp51	TCGTGTCTTGTGTTGCAGCCGG#GCAAAACAGCACAGACAGGAA#((.((((.(((((((.......#.))))))))))).)).	660	681	1	-17.7	0	0.01591166	0.588	1.188778571	-0.07180131	-8.04179793	13	16	11	CDS		0	0
mmu-miR-188-5p	NM_009558	Zfp51	CATCCCTTGCATGGTGGAGGG#CCCTCCAACTGTGCC#........(((((((((((((#))))))).)))))).	450	465	0.846153846	-20.3	0	0.01222873	0.588	-0.266351786	0.572746933	-19.42387987	13	15	7	CDS		0	0
mmu-miR-188-5p	NM_009558	Zfp51	CATCCCTTGCATGGTGGAGGG#CCTTACAAATGCAAGGAATGT#(((.((((((((....((((.#))))....)))))))).))).	999	1020	0.974358974	-19.6	0	0.000385349	0.603	0.960544738	0.269285469	-10.08406589	15	21	8	CDS		0	0
mmu-miR-191-3p	NM_009558	Zfp51	GCTGCACTTGGATTTCGTTCCC#AGAGAAACCCTACAAGTGCAGTG#((((((((((............#.)))))))))).	824	847	1	-17.2	1	0.01650868	0.588	2.0163243	-0.075923069	-13.2236214	10	12	10	CDS		0	0
mmu-miR-193a-5p	NM_009558	Zfp51	TGGGTCTTTGCGGGCAAGATGA#GCAGAGCAAAGAGCCCT#.((((((((((..((.......#))...))))))).))).	83	100	0.923076923	-18	1	0.000101876	0.441	0.263341155	-0.127685628	-8.66230784	12	17	7	5UTR		0	0
mmu-miR-194-1-3p	NM_009558	Zfp51	CCAGTGGAGCTGCTGTTACTTC#GGAGTGACGTGAGCGGAAGCTGGG#(((((...(((..(((((((((#)))))))))..)))....))))).	3	27	0.846153846	-22.8	0	0.000640756	0.429	0	0	-14.33178859	17	24	9	5UTR		0	0
mmu-miR-194-1-3p	NM_009558	Zfp51	CCAGTGGAGCTGCTGTTACTTC#TAACAGAGTTCATACTGGA#(((((((((((.((((((....#))))))))))).)))))).	1649	1668	0.846153846	-20.8	1	0.008913353	0.632	0.800578483	-0.365815215	-7.284377756	17	19	11	CDS		0	0
mmu-miR-195a-3p	NM_009558	Zfp51	CCAATATTGGCTGTGCTGCTCC#GGAGGAGACAGTCACTAAGGA#((..((.(((((((.((.((((#)))).))))))))).)).)).	113	134	0.923076923	-19.1	0	0.03691509	0.5	-0.137369414	0.116573005	-10.80627229	17	21	9	CDS		0	0
mmu-miR-199a-5p	NM_009558	Zfp51	CCCAGTGTTCAGACTACCTGTTC#CAGGGTCTGTTGACATTCAGGGA#((((((((((((((..((((...#)))))))))..))))))..))).	228	251	1	-18.7	1	0.003588257	0.456	0.517313847	0.274067818	-4.906073087	18	23	9	CDS		0	0
mmu-miR-200b-5p	NM_009558	Zfp51	CATCTTACTGGGCAGCATTGGA#TCCGATGCTGTAACAACGAGGATGT#((((((..((.(((((((((((#)))))))))))..))...)))))).	505	530	1	-22.7	0	0.002253407	0.603	0.146977827	0.29664537	-10.61967039	19	25	11	CDS		0	0
mmu-miR-202-3p	NM_009558	Zfp51	AGAGGTATAGCGCATGGGAAGA#TTTACCCAGCGTGCATATCTTA#.(((((((.((((.((((.(((#))).))))))))..))))))).	1617	1639	0.807692308	-18	1	0.2212318	0.618	0.008040571	0.665457808	-5.706554413	18	22	8	CDS		0	0
mmu-miR-203-5p	NM_009558	Zfp51	AGTGGTTCTTGACAGTTCAACA#GAAACCTGGTCTCTGTCGAGAACTACTG#(((((((((((((((.......#.))))))))))))))).	340	368	1	-23.3	1	0.003164871	0.588	0.345529187	0.419589421	-4.170623527	15	17	15	CDS		0	0
mmu-miR-204-3p	NM_009558	Zfp51	GCTGGGAAGGCAAAGGGACGT#ATGTGACAAATCCTTTGCCCATTATCCCAA#..(((((.(((((((((....#.))))))))).....))))).	1016	1046	1	-19.7	0	0.0594014	0.618	1.501708889	0.367307256	-7.270635649	14	21	9	CDS		0	0
mmu-miR-205-5p	NM_009558	Zfp51	TCCTTCATTCCACCGGAGTCTG#CAGACTCCATACTGGAGAGAAGC#..((((.(((((..((((((((#))))))))....))))).)))).	1145	1168	0.923076923	-22.5	0	0.000408387	0.588	0.3785395	0.394876061	-8.646657784	17	23	8	CDS		0	0
mmu-miR-207	NM_009558	Zfp51	GCTTCTCCTGGCTCTCCTCCCTC#AGGTGAGTGAAGCCAGGGCTCACTGATCACCCAGACCTGCTCACCTGTGGAGCA#(((((((((((((.((((((((.#))).))).))))))))))..............................))))).	32	86	0.846153846	-25.1	1	1.76E-06	0.426	0.010596618	0.0248575	-4.794414364	21	54	10	5UTR		0	0
mmu-miR-207	NM_009558	Zfp51	GCTTCTCCTGGCTCTCCTCCCTC#AGGGTCTGTTGACATTCAGGGATGTGGCTGTGGACTTCCCTCAGGAGGAGTG#(((((((((((((..(.(((((.#.))))).).))).............)))))))))).	229	281	0.923076923	-23.6	1	3.94E-06	0.426	0.609087923	0.282794257	-5.529863924	19	36	10	CDS		0	0
mmu-miR-122-5p	NM_009558	Zfp51	TGGAGTGTGACAATGGTGTTTG#GCATCATTAAGATGGCATCAGAAAACTCATACTCCAG#((((((((((...(((((((..#.)))))))......)))))))))).	1209	1246	0.846153846	-20.7	1	0.04663048	0.647	-0.1319925	0.499024434	-11.39828284	17	25	10	CDS		0	0
mmu-miR-143-5p	NM_009558	Zfp51	GGTGCAGTGCTGCATCTCTGG#TCAGGGATGTGGCTGTGGACTT#(((.((..(((((((((((((#)))))))))))))..)).))).	244	266	1	-24.7	0	0.004931555	0.426	0.746586254	0.320979686	-10.82691819	18	22	13	CDS		0	0
mmu-miR-143-5p	NM_009558	Zfp51	GGTGCAGTGCTGCATCTCTGG#CTGGAGAGTCATTGTACCT#(((((((((..((.(((((((#)))))))))))))))))).	148	167	1	-20.6	1	0.01358933	0.618	0.274519889	0.004980661	-8.861695307	18	19	18	CDS		0	0
mmu-miR-143-5p	NM_009558	Zfp51	GGTGCAGTGCTGCATCTCTGG#CCAGAATGTGGCAGGGAATTTCACCA#(((((..((((((((.(((((#)))))))))))))..).....)))).	1095	1121	0.846153846	-20.6	0	0.000417066	0.588	1.49149675	0.174326685	-7.615268823	18	26	13	CDS		0	0
mmu-miR-291a-5p	NM_009558	Zfp51	CATCAAAGTGGAGGCCCTCTCT#GGAGTGGGAATGCCTGGACTCTGATCAGAGGGCTCTGTACATTGATGT#((((((.(((.(((((((((..#.))))))).)).))).)))))).	275	323	0.923076923	-26.1	0	0.005414471	0.544	0.53477991	0.432079862	-8.306035456	18	23	7	CDS		0	0
mmu-miR-292a-5p	NM_009558	Zfp51	ACTCAAACTGGGGGCTCTTTTG#AAAGAGCCCTGGAAGATGTAGATGGAGG#.(((...(((((((((((((..#))))))))))........)))...))).	90	118	0.923076923	-18.3	0	0.1036546	0.5	0.263228071	-0.122032579	-11.35700731	16	28	10	5UTR		0	0
mmu-miR-292a-5p	NM_009558	Zfp51	ACTCAAACTGGGGGCTCTTTTG#AGAGCCCATCAGA#.......(((((((((((....#))))))).)))).	2313	2326	0.846153846	-17.2	0	0.06383425	0.618	-0.100687625	0.108759901	-17.11024494	11	13	7	CDS		0	0
mmu-miR-294-3p	NM_009558	Zfp51	AAAGTGCTTCCCTTTTGTGTGT#GCATACTGGAGAGAAGCCTTA#.(((.(((((.((((.((((((#)))))).)))).)))))))).	983	1004	0.923076923	-18.9	0	0.01557789	0.632	1.270267317	0.56335131	-10.97018557	18	21	8	CDS		0	0
mmu-miR-296-3p	NM_009558	Zfp51	GAGGGTTGGGTGGAGGCTCTCC#AGAATGTGACAAATCCTTTACCCAGGTCTCA#((((.(((((((((((......#.))))))))))).)))).	1940	1971	0.923076923	-24.5	0	0.01389455	0.632	0.250022209	-0.165259501	-8.056611621	15	18	11	CDS		0	0
mmu-miR-297a-5p	NM_009558	Zfp51	ATGTATGTGTGCATGTGCATGT#ATAGATATAAAAGCACGCATACT#..((((((((((..........#.)))))))))).	553	576	0.923076923	-16.9	1	0.2539947	0.618	0.64830244	0.579276154	-8.07146989	10	12	10	CDS		0	0
mmu-miR-298-5p	NM_009558	Zfp51	GGCAGAGGAGGGCTGTTCTTCCC#GGAGAGAAGCCTTACAAATGCAAGGAATGTGACAAATCCTTTGCCC#((((((((((((((.((((((..#)))))).)))))........................))))))))).	990	1036	0.846153846	-26.1	1	0.01622732	0.603	1.097582182	0.284601296	-4.673024006	20	46	9	CDS		0	0
mmu-miR-298-5p	NM_009558	Zfp51	GGCAGAGGAGGGCTGTTCTTCCC#GGAGAATTACAGAAACCTGGTCTCTGTCG#((((((((.(((((((..(((((#)).)))..))))...)))..)))))))).	329	358	1	-22.2	1	0.000285799	0.588	0.336472588	0.448141868	-4.993964104	20	29	8	CDS		0	0
mmu-miR-299a-3p	NM_009558	Zfp51	TATGTGGGACGGTAAACCGCTT#GTGACAAATCCTTTACCCAGGTCTCACATC#.(((((((((((((((......#.))))))...))))))))).	1945	1975	1	-17.2	1	0.02318726	0.603	0.063044517	0.153464405	-3.793324837	15	20	9	CDS		0	0
mmu-miR-34c-5p	NM_009558	Zfp51	AGGCAGTGTAGTTAGCTGATTGC#GCAAATCTTTTACTACCTGCTC#.(((((.(((((.....((((((#)))).))....)))))))))).	1696	1718	0.923076923	-16.7	0	0.059735	0.662	0.253095143	0.106936371	-8.451480543	16	22	10	CDS		0	0
mmu-let-7d-5p	NM_009558	Zfp51	AGAGGTAGTAGGTTGCATAGTT#GACTATTTCAGCTCTGCATACAGTCTCATGCAACCAACAGCCTA#..((((.((.((((((((....#.)))))))).)).)))).	690	734	0.923076923	-18.6	0	0.09172863	0.544	0.73038605	0.556889834	-7.743193723	14	18	8	CDS		0	0
mmu-miR-106b-5p	NM_009558	Zfp51	TAAAGTGCTGACAGTGCAGAT#TTGTCAGCACTTA#..((((((((((((.......#)))))))))))).	954	967	0.923076923	-18.7	1	0.04474584	0.662	-0.009464667	1.070819233	-5.92549936	12	13	12	CDS		0	0
mmu-miR-130b-5p	NM_009558	Zfp51	ACTCTTTCCCTGTTGCACTACT#GTGGAGCAGAGCAAAGAGC#.((((((.((((((.(((....#))).))))).).)))))).	78	97	0.846153846	-17.9	1	0.000571847	0.441	0.306771657	-0.020346052	-6.842409327	15	19	6	5UTR		0	0
mmu-miR-130b-5p	NM_009558	Zfp51	ACTCTTTCCCTGTTGCACTACT#TGTGGCAGGGAAT#.....((((((((((((.....#)))))))))))).	1101	1114	0.846153846	-17.6	0	6.82E-05	0.574	1.215810583	0.363223285	-13.66559964	12	13	12	CDS		0	0
mmu-miR-130b-3p	NM_009558	Zfp51	CAGTGCAATGATGAAAGGGCAT#GCTGGAGAGTCATTGTACCTGA#((((((((((((.....(((..#))).....)))))))))).)).	147	169	1	-18.4	1	0.1084732	0.618	0.147560538	-0.037986393	-7.052043617	15	22	10	CDS		0	0
mmu-miR-30c-1-3p	NM_009558	Zfp51	CTGGGAGAGGGTTGTTTACTCC#GAGTGTGACAGATCCTTTACCCAC#.((((((((((((((((((((.#))))).)))).))))))).)))).	1182	1206	1	-21.5	1	0.07666387	0.603	0.691960565	0.498003323	-3.793324837	20	24	7	CDS		0	0
mmu-miR-30c-1-3p	NM_009558	Zfp51	CTGGGAGAGGGTTGTTTACTCC#GGAGAGAAACCTTACAAATGTATAGAATGTGACAAATCCTTTACCCAGG#(((((((((((((..((((...#.))))..)))))))).))))).	1917	1966	0.846153846	-21.3	1	0.02427164	0.632	0.308510279	-0.536966089	-5.529863924	17	22	8	CDS		0	0
mmu-miR-30c-2-3p	NM_009558	Zfp51	CTGGGAGAAGGCTGTTTACTCT#GAGTGTGACAGATCCTTTACCCAC#.((((.(((((((((((((((.#))))).)))))..))))).)))).	1182	1206	1	-21.3	0	0.07666387	0.603	1.211272333	0.398960323	-5.694283599	19	24	5	CDS		0	0
mmu-miR-192-3p	NM_009558	Zfp51	CTGCCAATTCCATAGGTCACAG#CTGCTCACCTGTGGAGCAGA#((((....(((((((((..(((#)))...))))))))))))).	68	88	0.846153846	-19.2	0	4.13E-05	0.441	-0.00134959	0.035533247	-13.81489185	16	20	13	5UTR		0	0
mmu-let-7b-5p	NM_009558	Zfp51	TGAGGTAGTAGGTTGTGTGGTT#AACCAACAGCCTACA#.......(((((((((.(((((#)))))))))))))).	721	736	0.923076923	-18.8	0	0.1131622	0.544	0.465063822	0.433763193	-17.11024494	14	15	14	CDS		0	0
mmu-let-7c-5p	NM_009558	Zfp51	TGAGGTAGTAGGTTGTATGGTT#AACCAACAGCCTACA#.......(((((((((.(((((#)))))))))))))).	721	736	0.923076923	-18.8	0	0.1131622	0.544	0.465063822	0.433763193	-17.11024494	14	15	14	CDS		0	0
mmu-let-7c-5p	NM_009558	Zfp51	TGAGGTAGTAGGTTGTATGGTT#AGCCAGGGCTCACTGATCACCCAGACCTGCTCACCTG#..((((((((((((...(((((#.)))))....)))))))).)))).	42	79	0.846153846	-19.1	1	0.007409842	0.412	-0.30905527	0.12137676	-5.92549936	17	24	8	5UTR		0	0
mmu-let-7e-5p	NM_009558	Zfp51	TGAGGTAGGAGGTTGTATAGTT#GCTTCAATACCTCCTCAAGCCTCAC#(((((((((((((.....(((.#))).....)))))))...)))))).	775	800	0.846153846	-21	1	0.01174197	0.588	-1.447644519	1.14263017	-5.762913004	16	25	7	CDS		0	0
mmu-let-7e-5p	NM_009558	Zfp51	TGAGGTAGGAGGTTGTATAGTT#CTCCTACCTTAG#(((((((((((...........#))))))))))).	2303	2315	0.846153846	-18.6	1	2.19E-05	0.588	-0.749423564	0.303305581	-10.39884693	11	12	11	CDS		0	0
mmu-miR-16-1-3p	NM_009558	Zfp51	CCAGTATTGACTGTGCTGCTGA#TCAGTTGTCAGCACTTAAAAGTCATCAGAAATTGCATACTGGA#((((((((((((((((((((((#))))....)))))).....)))))...........))))))).	950	993	0.833333333	-21.8	1	0.005271163	0.618	0.173353924	0.795132458	-3.937574446	22	43	7	CDS		0	0
mmu-miR-16-1-3p	NM_009558	Zfp51	CCAGTATTGACTGTGCTGCTGA#CAGTGCACACATCTTAAAATACATCAAAGACGTCATACTGGG#((((((.(((((((((.((((.#)))))))))......................)))))))))).	867	909	0.846153846	-21.1	0	0.01337116	0.647	-0.113547329	1.023850509	-5.481260981	19	42	10	CDS		0	0
mmu-miR-18a-5p	NM_009558	Zfp51	TAAGGTGCATCTAGTGCAGATAG#ATGTGCCGAATGTGACAAATCTTTTACTAGGTGCTCCTACCTTAG#((((((((((((((((.((((..#.))))..))))))))))....)))))).	2270	2315	0.846153846	-21.4	1	2.19E-05	0.588	0.16422626	0.253634268	-3.937574446	20	28	10	CDS		0	0
mmu-miR-18a-3p	NM_009558	Zfp51	ACTGCCCTAAGTGCTCCTTCTG#CAGGAGGAGTGGGAATGCCTGGACTCTGATCAGAGGGCT#...(((((...(((((((((((#)))))))))))......................))))).	270	309	0.923076923	-22.2	0	2.31E-05	0.515	0.535241241	0.451336026	-11.6382108	16	39	11	CDS		0	0
mmu-miR-21a-3p	NM_009558	Zfp51	CAACAGCAGTCGATGGGCTGTC#ACAGTCCATCAACATGTAAAGACTGA#......(((((((((((((((.#))))))))))..........))))).	378	404	0.846153846	-20	0	0.00022556	0.618	0.47368564	0.23779577	-15.5665584	15	26	10	CDS		0	0
mmu-miR-22-5p	NM_009558	Zfp51	AGTTCTTCAGTGGCAAGCTTTA#AAAGCACGCATACTGGAGAAG#..((((((((((((..(((((.#)))))..)).)))))))))).	562	583	0.948717949	-19.4	1	0.07085603	0.647	1.436425154	0.172585804	-5.92549936	17	21	10	CDS		0	0
mmu-miR-22-5p	NM_009558	Zfp51	AGTTCTTCAGTGGCAAGCTTTA#AAAGTCATCAGAAATTGCATACTGGAGAGA#..(((((((((((((((((((.#))))).........)))).)))))))))).	967	997	0.846153846	-17	1	0.002759155	0.618	0.679223821	0.473497884	-4.957000719	19	30	10	CDS		0	0
mmu-miR-23a-5p	NM_009558	Zfp51	GGGGTTCCTGGGGATGGGATTT#AAATCCTTTACCCAGGTCTCA#((((..((((((...(((((((#)))))))...)))))))))).	1950	1971	0.923076923	-22.6	0	0.01389455	0.632	0.194975571	0.103793063	-12.83899047	17	21	10	CDS		0	0
mmu-miR-23a-5p	NM_009558	Zfp51	GGGGTTCCTGGGGATGGGATTT#AAATCCTTTGCCCATTATCCCA#(((((...((((.(.(((((((#))))))).).))))..))))).	1023	1045	0.923076923	-22.1	0	0.03009004	0.618	0.673189143	0.700173756	-11.72043484	17	22	7	CDS		0	0
mmu-miR-23a-5p	NM_009558	Zfp51	GGGGTTCCTGGGGATGGGATTT#AAACCCAATACCCAGGACTCA#.(((.(((((((..((((.(((#)))))))...)))))))))).	2370	2391	0.923076923	-22.1	0	0.04923902	0.662	-1.659417529	0.340559158	-10.05833254	17	21	10	CDS		0	0
mmu-miR-23a-5p	NM_009558	Zfp51	GGGGTTCCTGGGGATGGGATTT#TCCTACCTTAGAGCCCA#.(((((.((((((.(((((...#)))))))))))))))).	2304	2321	1	-21.9	0	0.01712543	0.603	-0.128282183	0.252806469	-6.19385129	16	17	16	CDS		0	0
mmu-miR-23a-3p	NM_009558	Zfp51	ATCACATTGCCAGGGATTTCC#AGAGCCCTGGAAGATGTAGATG#((((((((.((((((.(((..#))).))))))..))))).))).	92	114	0.846153846	-17.1	1	0.005390212	0.471	-0.404850656	-0.085597522	-5.227013185	17	22	6	5UTR		0	0
mmu-miR-29a-5p	NM_009558	Zfp51	ACTGATTTCTTTTGGTGTTCAG#AGCACTTAAAAGTCATCAGA#.(((((..(((((((((((...#)))))).)))))..))))).	959	979	0.846153846	-14.7	0	0.2807032	0.647	-0.254519592	1.085114095	-7.650646301	16	20	6	CDS		0	0
mmu-miR-29c-5p	NM_009558	Zfp51	TGACCGATTTCTCCTGGTGTTC#TCAGGAGGAGTGGGA#...((.(((((((((((.....#))))))))))).)).	269	284	0.846153846	-20.1	0	2.90E-06	0.412	0.530631423	0.448517827	-8.415498955	13	15	11	CDS		0	0
mmu-miR-27a-5p	NM_009558	Zfp51	AGGGCTTAGCTGCTTGTGAGCA#GCTCACTGATCACCCAGACCTGCTCACCTGTGGAGCAGAGCAAAGAGCCCTG#(((((((..(((((((((((((#.))))))).....))))))......))))))).	49	101	1	-27.4	1	0.001317485	0.456	-0.158105084	0.164324347	-7.307599034	20	33	7	5UTR		0	0
mmu-miR-27a-5p	NM_009558	Zfp51	AGGGCTTAGCTGCTTGTGAGCA#GCATCACAAGCTGGAGAGTCA#..(((((..(.((((((((((.#)).)))))))).)..))))).	138	159	0.846153846	-22.8	0	0.003477998	0.588	-0.130871818	0.138882008	-11.15179978	16	21	8	CDS		0	0
mmu-miR-27a-3p	NM_009558	Zfp51	TTCACAGTGGCTAAGTTCCGC#GGGATGTGGCTGTGGAC#((((((((.((...(((((..#))))))).)))))))).	247	264	0.846153846	-18.4	1	0.001253715	0.412	0.096149413	0.307229784	-10.48673794	15	17	8	CDS		0	0
mmu-miR-92a-2-5p	NM_009558	Zfp51	AGGTGGGGATTGGTGGCATTAC#AGTGTGACAGATCCTTTACCC#.((((((((((.((.(((((..#))))).)).))))))).))).	1183	1204	1	-18.8	1	0.0574717	0.603	0.625450273	0.542930284	-7.875577707	17	21	7	CDS		0	0
mmu-miR-92a-2-5p	NM_009558	Zfp51	AGGTGGGGATTGGTGGCATTAC#AATGTGACAAATCCTTTACCC#.((((((((((.((.(((((..#))))).)).))))))).))).	1603	1624	0.923076923	-18.4	1	0.0424748	0.662	0.187322718	0.563351484	-7.875577707	17	21	7	CDS		0	0
mmu-miR-92a-3p	NM_009558	Zfp51	TATTGCACTTGTCCCGGCCTG#CCTACAAGTGCAGTGT#((((((((((((...((....#)).)))))))))))).	832	848	1	-16.8	1	0.01126966	0.574	0.167518158	-0.011809376	-6.818994537	14	16	12	CDS		0	0
mmu-miR-93-5p	NM_009558	Zfp51	CAAAGTGCTGTTCGTGCAGGTAG#CTACAACGCAAAACAGCACA#....((((((((..(((..((((#))))...))).)))))))).	653	673	0.846153846	-17.7	0	0.06051111	0.588	0.64643755	-0.062473503	-11.692533	15	20	8	CDS		0	0
mmu-miR-103-1-5p	NM_009558	Zfp51	GGCTTCTTTACAGTGCTGCCTTG#CAGCACTTAAAAGTCATCAGAAATTGCATACTGGAGAGAAGCCT#((((((((..(((((.(((....#.))))))))..)))))))).	958	1002	0.923076923	-23.8	1	0.01028217	0.632	-0.091151137	0.987092221	-6.469519653	16	20	8	CDS		0	0
mmu-miR-103-3p	NM_009558	Zfp51	AGCAGCATTGTACAGGGCTATGA#TCAGAGGGCTCTGTACATTGATGTG#.(((.((.(((((((((((....#.))))))))))).)).))).	299	324	0.846153846	-21.9	0	0.003396679	0.529	0.3738951	0.388598822	-10.22599694	16	20	11	CDS		0	0
mmu-miR-103-3p	NM_009558	Zfp51	AGCAGCATTGTACAGGGCTATGA#AGCCCTGGAAGATGTA#....(((((...(((((((....#)))))))...))))).	94	110	1	-19.2	0	0.02805372	0.471	0.541905486	-0.095885907	-16.96064672	12	16	7	5UTR		0	0
mmu-miR-103-2-5p	NM_009558	Zfp51	AGCTTCTTTACAGTGCTGCCTTG#AAGTCATCAGAAATTGCATACTGGAGAGAAGCC#.(((((((..(((((.(((....#.))))))))..))))))).	968	1001	0.923076923	-20.3	1	0.008324132	0.632	0.381456429	0.743058349	-6.325270044	15	19	8	CDS		0	0
mmu-miR-323-5p	NM_009558	Zfp51	AGGTGGTCCGTGGCGCGTTCGC#GAATGTGGCAGGGAATTTCACCA#.((((((((.((.(((((((..#))))))).)).)))...))))).	1098	1121	1	-25.5	1	0.000417066	0.588	-0.109714182	0.725700386	-6.324961918	17	23	7	CDS		0	0
mmu-miR-323-5p	NM_009558	Zfp51	AGGTGGTCCGTGGCGCGTTCGC#GGATGTGGCTGTGGACTTCCC#.((.((((((((((((((((..#))))))).))))))))).)).	248	269	1	-22.2	0	4.04E-05	0.426	0.369827318	0.305258015	-6.825347112	18	21	9	CDS		0	0
mmu-miR-323-5p	NM_009558	Zfp51	AGGTGGTCCGTGGCGCGTTCGC#GTGAAGCCAGGGCTCACTGATCACCC#.(((((((.(((((((.(((((#)))))))....)).))).))))))).	38	64	1	-21.8	1	0.000673062	0.441	0.086120615	0.179651405	-4.849714496	19	26	7	5UTR		0	0
mmu-miR-324-5p	NM_009558	Zfp51	CGCATCCCCTAGGGCATTGGTGT#ACACCAGTGTGGCAAATGTGGGAAATGCT#.((((..((((.(((((((((((#))))))))))......).))))..)))).	749	778	1	-22.2	0	0.002731777	0.529	0.216809553	-0.171736574	-10.58477344	19	29	10	CDS		0	0
mmu-miR-324-3p	NM_009558	Zfp51	CCACTGCCCCAGGTGCTGCT#CAGACCTGCTCACCTGTGGAGCAGA#...((((((((((((..((.#.)).)))))).)).)))).	63	88	0.923076923	-21.8	0	4.13E-05	0.441	0.026850028	0.065148358	-6.747589274	14	19	6	5UTR		0	0
mmu-miR-326-5p	NM_009558	Zfp51	GGGGGCAGGGCCTTTGTGAAGGCG#TGCCTGGACTCTGATCAGAGGGCTCTGTA#....(((((((((((.((((((((#))))).........)))))))))))))).	285	314	0.846153846	-22.7	0	0.000467947	0.529	0.2932222	0.396920372	-9.779611549	19	29	14	CDS		0	0
mmu-miR-326-5p	NM_009558	Zfp51	GGGGGCAGGGCCTTTGTGAAGGCG#GCAGAGCAAAGAGCCCTGG#.....((((((((((((....((.#))...)))))).)))))).	83	102	0.923076923	-23	0	0.00318933	0.471	0.287822877	-0.102068104	-13.66559964	14	19	6	5UTR		0	0
mmu-miR-328-5p	NM_009558	Zfp51	GGGGGGCAGGAGGGGCTCAGGG#TCATGAACCCTCCAACTGTGCCCTTTA#((((((((((((((..(((.((#)).))).)))))).....)))))))).	443	470	1	-23.6	1	0.1071273	0.574	-0.424292089	0.487864375	-4.906073087	19	27	8	CDS		0	0
mmu-miR-331-5p	NM_009558	Zfp51	CTAGGTATGGTCCCAGGGATCC#GGAGGAGTGGGAATGCCTGGA#((((((((..(((((....(((#)))....))))))))))))).	272	293	1	-21.4	1	0.000851291	0.441	0.067626	0.446039946	-6.469519653	16	21	13	CDS		0	0
mmu-miR-337-5p	NM_009558	Zfp51	CGGCGTCATGCAGGAGTTGATT#TCAGCTCTGCATACAGTCT#.(((((.(((((.(((((((..#)))))))))))))).))).	697	716	0.884615385	-18.8	0	0.00074736	0.588	-0.026494671	0.583007426	-6.626141985	17	19	14	CDS		0	0
mmu-miR-338-3p	NM_009558	Zfp51	TCCAGCATCAGTGATTTTGTTG#TAACAAATTCCGATGCTGT#..(((((((.(.((.(((((((#))))))).)))))))))).	497	516	1	-16.9	1	0.0542631	0.544	0.4958599	0.070913545	-10.28176006	17	19	10	CDS		0	0
mmu-miR-339-5p	NM_009558	Zfp51	TCCCTGTCCTCCAGGAGCTCACG#GAGCCCTGGAAGATGTAGATGGAGGAG#(((((((((((((((.((((...#)))))))))).).....))))).))).	93	120	1	-23.6	1	0.07486527	0.485	0.075709205	-0.047346492	-4.170623527	19	27	10	5UTR		0	0
mmu-miR-339-3p	NM_009558	Zfp51	TGAGCGCCTCGGCGACAGAGCCG#GGCTCTGTACATTGATGTGA#....(((.((((.(((((((((.#)))))))).).)))).))).	305	325	0.923076923	-21.6	0	0.002764533	0.529	0.29898452	0.368802534	-13.14932801	16	20	8	CDS		0	0
mmu-miR-339-3p	NM_009558	Zfp51	TGAGCGCCTCGGCGACAGAGCCG#GGTGAGTGAAGCCAGGGCTCAC#(((((.(((.(((..((..(((.#)))...))..))))))))))).	33	55	0.846153846	-23.4	0	7.73E-05	0.412	-0.005993724	0.163143965	-8.673329153	16	22	11	5UTR		0	0
mmu-miR-340-5p	NM_009558	Zfp51	TTATAAAGCAATGAGACTGATT#CAGTCTCATGCA#.......((.(((((((((...#))))))))))).	710	722	1	-16.7	0	0.05590325	0.588	-0.065582889	0.644570629	-18.35275141	11	12	11	CDS		0	0
mmu-miR-344-5p	NM_009558	Zfp51	AGTCAGGCTCCTGGCTAGATTCCAGG#GAGTGAAGCCAGGGCTCACTGATC#.(((((((.(((((((..((((....#))))..)))))))))...))))).	36	60	1	-24.1	1	0.000911271	0.412	0.359418429	0.106827722	-4.849714496	18	24	9	5UTR		0	0
mmu-miR-346-3p	NM_009558	Zfp51	AGGCAGGGGCTGGGCCTGCAGC#GTTGGAGAATTACAGAAACCTGGTCTCTGTCG#.(((((((((((((.(((....#.)))...))))))))))))).	326	358	1	-23.3	1	0.000285799	0.588	0.344818427	0.329555397	-4.528774398	16	21	13	CDS		0	0
mmu-miR-350-5p	NM_009558	Zfp51	AAAGTGCATGCGCTTTGGG#CCCAGCGTGCATA#...((((((((....((((#)))))))))))).	1621	1634	0.846153846	-16.2	0	0.1350098	0.647	-1.8882195	0.627678483	-12.74276359	12	13	12	CDS		0	0
mmu-miR-351-5p	NM_009558	Zfp51	TCCCTGAGGAGCCCTTTGAGCCTG#GGCTGTGGACTTCCCTCAGGA#..(((((((((.((....((((..#))))..)).))..))))))).	254	275	1	-22	1	1.95E-05	0.456	0.242513232	0.361304739	-9.27230267	15	21	7	CDS		0	0
mmu-miR-351-3p	NM_009558	Zfp51	GGTCAAGAGGCGCCTGGGAAC#GTAAACATGCCCCAGGGTCTGTTGACA#.(((((.((((.((((((...#.)))))))))).))))).	216	243	1	-26.8	0	8.91E-05	0.485	0.546542	0.34525804	-8.683814682	15	18	10	CDS		0	0
mmu-miR-135b-5p	NM_009558	Zfp51	TATGGCTTTTCATTCCTATGTGA#TCAGGAGGAGTGGGAATGCCT#...((((((((((((((.(.(((#))).)))))))))))).))).	269	290	1	-20.4	0	0.000121248	0.441	0.446885067	0.454279484	-6.514540194	18	21	12	CDS		0	0
mmu-miR-135b-5p	NM_009558	Zfp51	TATGGCTTTTCATTCCTATGTGA#TCACATCTTAAAAGGCATTACAGAATCCACACTGGTGAAAAGCCT#...(((((((((..((..((((.#.))))..))))))))))).	1293	1338	0.923076923	-20.1	0	8.71E-06	0.618	0.022302667	0.622572947	-8.660510724	15	19	11	CDS		0	0
mmu-miR-135b-5p	NM_009558	Zfp51	TATGGCTTTTCATTCCTATGTGA#CATACTGGAGAGAAGCCT#...((((((((..(((..((((.#))))..))))))))))).	1152	1170	0.923076923	-18.2	0	0.000934185	0.603	1.2260205	-0.128929077	-11.15047412	15	18	11	CDS		0	0
mmu-miR-135b-3p	NM_009558	Zfp51	ATGTAGGGCTAAAAGCCATGGG#TCCACACTGGTGAAAAGCCTTATAA#.(((((((((....((((((((#))))...))))....))))))))).	1318	1343	0.923076923	-18.8	1	0.008924054	0.618	1.075129889	-0.265751231	-12.11087315	17	25	9	CDS		0	0
mmu-miR-107-5p	NM_009558	Zfp51	AGCTTCTTTACAGTGTTGCCTTG#AAGTCATCAGAAATTGCATACTGGAGAGAAGCC#.(((((((..(((((.(((....#.))))))))..))))))).	968	1001	0.923076923	-20.3	1	0.008324132	0.632	0.381456429	0.743058349	-6.325270044	15	19	8	CDS		0	0
mmu-miR-107-3p	NM_009558	Zfp51	AGCAGCATTGTACAGGGCTATCA#TGATCAGAGGGCTCTGTACATTGATGTG#.(((.((.(((((((((((.((.#.)).))))))))))).)).))).	296	324	1	-23.3	0	0.003396679	0.529	0.3738951	0.388598822	-10.22599694	18	23	11	CDS		0	0
mmu-miR-107-3p	NM_009558	Zfp51	AGCAGCATTGTACAGGGCTATCA#GAGAAACCCTACAAGTGCAGTGTCTGTG#.((((((((((((((((...((.#))....))))....)))))))).)))).	825	853	0.846153846	-20.4	1	0.002050965	0.588	0.700416614	-0.237210848	-3.793324837	18	28	8	CDS		0	0
mmu-miR-10a-5p	NM_009558	Zfp51	TACCCTGTAGATCCGAATTTGTG#GGAGTCTTGTCAGGGTAA#(((((((.((((((.........#))).)))...))))))).	407	425	1	-16.7	1	7.45E-05	0.618	0.591802	0.163258451	-7.219708016	13	18	7	CDS		0	0
mmu-miR-17-3p	NM_009558	Zfp51	ACTGCAGTGAGGGCACTTGTAG#CTACAAGTGCAGTGTCTGTGACAAATCCTTTACCCAGTGCAC#..((((.((.((((((((((((#))))))))))......................)))).)))).	833	875	0.923076923	-21.9	0	0.001734521	0.603	0.788165203	0.234575685	-7.743193723	18	42	10	CDS		0	0
mmu-miR-17-3p	NM_009558	Zfp51	ACTGCAGTGAGGGCACTTGTAG#ACAAGTCCTTTACTCAT#..((.((((((((.((((((..#)))))))))))))))).	2200	2217	0.846153846	-17.8	0	0.09508714	0.662	-0.613957088	0.281781328	-9.932877812	16	17	16	CDS		0	0
mmu-miR-25-5p	NM_009558	Zfp51	AGGCGGAGACTTGGGCAATTGC#CAGAAACCTGGTCTCTGTCG#.((((((((((.((........#.)).)))))))))).	338	358	0.923076923	-19.8	1	0.000285799	0.588	0.40407248	0.399068334	-8.108626788	12	15	10	CDS		0	0
mmu-miR-25-5p	NM_009558	Zfp51	AGGCGGAGACTTGGGCAATTGC#CCCAGGTCTCACATCTT#(((.(((((((((((.......#)))))))))).).))).	1960	1977	0.846153846	-19	0	0.02778041	0.603	-1.1548206	0.313240276	-7.202645801	14	17	10	CDS		0	0
mmu-miR-25-3p	NM_009558	Zfp51	CATTGCACTTGTCTCGGTCTGA#TCATACTAAAGAGAAACCCTACAAGTGCAGTGT#((((((((((((...(((....#.)))..)))))))))))).	815	848	1	-20.1	1	0.01126966	0.574	2.025854075	-0.068558619	-6.818994537	15	19	12	CDS		0	0
mmu-miR-28a-5p	NM_009558	Zfp51	AAGGAGCTCACAGTCTATTGAG#TCTAAAGACTGTGAGAAATCTTTA#(((((.((((((((((...((.#))...))))))))))...))))).	594	618	0.923076923	-19.4	0	0.03885931	0.632	0.92440334	0.346082219	-5.838533207	17	24	10	CDS		0	0
mmu-miR-28a-3p	NM_009558	Zfp51	CACTAGATTGTGAGCTGCTGGA#TCCAGCATCACAAGCTGGA#..((((.((((((..(((((((#))))))))))))).)))).	134	153	1	-21.8	0	0.000269895	0.559	-0.017899757	0.115016531	-8.092976732	17	19	13	CDS		0	0
mmu-miR-32-3p	NM_009558	Zfp51	CAATTTAGTGTGTGTGATATT#GATATAAAAGCACGCATACTGGAG#...(((((((((((((.....#.))))))))))))).	556	580	0.923076923	-17.3	0	0.1139196	0.618	0.741866877	0.584872954	-6.514540194	13	15	13	CDS		0	0
mmu-miR-100-3p	NM_009558	Zfp51	ACAAGCTTGTGTCTATAGGTAT#ACCTGTGGAGCAGAGCA#....((((...(((((((((..#)))))))))...)))).	74	91	0.923076923	-18.5	0	0.000241096	0.441	-0.00134959	0.035533247	-14.67023307	13	17	9	5UTR		0	0
mmu-miR-139-5p	NM_009558	Zfp51	TCTACAGTGCACGTGTCTCCAG#GGAGACAGTCACTAAGGAT#(((..((((.((.(((((((..#)))))))))))))..))).	116	135	0.923076923	-19.8	0	0.005725218	0.515	-0.006739614	0.066191872	-13.62027098	16	19	13	CDS		0	0
mmu-miR-139-5p	NM_009558	Zfp51	TCTACAGTGCACGTGTCTCCAG#CTGTTGACATTCAGGGATGTGGCTGTGGAC#((((((((.(((((.(((....#.))).))))))))))))).	234	264	1	-19.5	1	0.001253715	0.412	0.942351375	0.304182374	-5.729413665	16	19	13	CDS		0	0
mmu-miR-139-3p	NM_009558	Zfp51	TGGAGACGCGGCCCTGTTGGAG#CCAGTAAACATGCCCCAGGGTCTGTTGACAT#((..((((.(((((((..((..#.)).)))))))))))..)).	213	244	1	-19.6	0	0.000107763	0.485	0.434327286	0.332897802	-9.583525854	15	20	11	CDS		0	0
mmu-miR-139-3p	NM_009558	Zfp51	TGGAGACGCGGCCCTGTTGGAG#CTCTAACAAATTCCGATGCTGTAACAACGAGGATGTCTCTG#.((((((((((...((((((((#))))))))....)))..................))))))).	494	535	0.846153846	-17.9	1	0.000624112	0.647	0.319964779	0.577411003	-9.286098677	18	41	8	CDS		0	0
mmu-miR-200c-3p	NM_009558	Zfp51	TAATACTGCCGGGTAATGATGGA#TCCATCACAGAATTCATACTAAAGAGAAACCCTACAAGTGCAGTGTC#..((((((((((((..(((((((#))))))).....................)))).....).))))))).	802	849	0.846153846	-17.7	1	0.008429985	0.588	0.630400994	-0.259508184	-5.92549936	19	47	7	CDS		0	0
mmu-miR-212-5p	NM_009558	Zfp51	ACCTTGGCTCTAGACTGCTTACT#AAGGAGTCTTGTCAGGGTA#((((((((...(((((.(((...#))).))))).)))))))).	405	424	1	-20.8	1	5.87E-05	0.618	0.534502375	0.172586125	-9.061245048	16	19	8	CDS		0	0
mmu-miR-212-3p	NM_009558	Zfp51	TAACAGTCTCCAGTCACGGCCA#TGGCTGTGGACTTCCCTCAGGAGGAGTGGGAATGCCTGGACTCTGA#...(((..((((((((((((((#)))))))))..........................)))))..))).	253	299	0.846153846	-21.4	0	0.000141091	0.471	0.335748179	0.335451086	-10.37186166	17	46	9	CDS		0	0
mmu-miR-214-5p	NM_009558	Zfp51	TGCCTGTCTACACTTGCTGTGC#ACAGCACAGACAGGA#..(((((((.....((((((..#)))))).))))))).	665	680	0.923076923	-17.7	1	0.01959713	0.574	0.2506722	0.004686252	-14.5170555	13	15	7	CDS		0	0
mmu-miR-214-5p	NM_009558	Zfp51	TGCCTGTCTACACTTGCTGTGC#GCAATGAGTGTGACAGA#...(((((.(((((((.(((..#))).)))))))))))).	1177	1194	0.846153846	-17	0	0.01134314	0.588	1.081613571	0.155947209	-7.570929852	15	17	12	CDS		0	0
mmu-miR-216a-5p	NM_009558	Zfp51	TAATCTCAGCTGGCAACTGTGA#CAAATGCAAAGAATGTGAAAAATCATTTGTTCAGTTGTCAGCA#........(((((((((((...#.))))))))))).	920	963	1	-19.1	0	0.024914	0.662	0.543765909	0.144715458	-19.42387987	11	13	11	CDS		0	0
mmu-miR-219a-1-3p	NM_009558	Zfp51	AGAGTTGCGTCTGGACGTCCCG#TGTCCAGAATGTGGCA#...((((((((((((((.....#)))))))).)))))).	1092	1108	0.846153846	-17.6	0	0.000176156	0.574	1.0715002	0.042609634	-6.514540194	14	16	8	CDS		0	0
mmu-miR-320-3p	NM_009558	Zfp51	AAAAGCTGGGTTGAGAGGGCGA#GTCTTCTCACCTTAGA#.....(((((.(((((((((..#))))))))).))))).	2048	2064	0.923076923	-19.1	0	6.93E-05	0.662	-2.133528889	0.418377878	-16.49037412	14	16	9	CDS		0	0
mmu-miR-320-3p	NM_009558	Zfp51	AAAAGCTGGGTTGAGAGGGCGA#TCCTTTACCCAGCG#....(((((((..((((((...#))))))))))))).	1614	1628	0.923076923	-18.7	0	0.1808464	0.647	-1.450621286	0.668520958	-14.18249639	13	14	13	CDS		0	0
mmu-miR-33-5p	NM_009558	Zfp51	GTGCATTGTAGTTGCATTGCA#TGCAGTGTCTGTGACAAATCCTTTACCCAGTGCACA#(((((((((((..((((((((#)))))))))))................)))))))).	840	876	0.846153846	-19.1	1	0.001187293	0.603	0.300635667	0.772891341	-8.573508368	19	36	11	CDS		0	0
mmu-miR-222-3p	NM_009558	Zfp51	AGCTACATCTGGCTACTGGGTCT#AGAAATGGCTTATTCACCAGTAAACATGCCCCAGGGTCTGTTGACATTCAGGGATGTGGCTG#((((((((((((((.(((((...#.))))))))).............)))))))))).	197	259	0.846153846	-24.5	1	0.000400379	0.426	0.172638815	0.350399122	-4.673024006	19	34	10	CDS		0	0
mmu-miR-224-3p	NM_009558	Zfp51	AAATGGTGCCCTAGTGACTACA#AGTCACTAAGGATCCAG#...(((..((.((((((((...#)))))))).))..))).	122	139	0.846153846	-19.2	0	7.90E-05	0.515	-0.100047239	0.091948497	-13.19663613	13	17	8	CDS		0	0
mmu-miR-29b-2-5p	NM_009558	Zfp51	CTGGTTTCACATGGTGGCTTAGATT#GCTCACCTGTGGAGCAGA#((.((((((((.((((((.......#)).)))))))))))))).	70	88	1	-19.7	0	4.13E-05	0.441	0.321234211	-0.02236206	-8.84191723	16	18	14	5UTR		0	0
mmu-miR-199b-5p	NM_009558	Zfp51	CCCAGTGTTTAGACTACCTGTTC#GAACCTTGTGAGTCTAAAGACTGTGA#.(((((.((((((((((..((((#))))...)).)))))))).)))).).	582	608	0.923076923	-18.5	0	0.000754159	0.632	0.533655182	0.194972699	-5.337011372	19	26	8	CDS		0	0
mmu-miR-199b-5p	NM_009558	Zfp51	CCCAGTGTTTAGACTACCTGTTC#CAGGGTCTGTTGACATTCAGGGA#((((((((((((((..((((...#)))))))))..))))))..))).	228	251	0.846153846	-17.1	1	0.003588257	0.456	0.517313847	0.274067818	-4.906073087	18	23	9	CDS		0	0
mmu-miR-19b-1-5p	NM_009558	Zfp51	AGTTTTGCAGGTTTGCATCCAGC#GCTGGGAAACTAGGTGAGTGAAGCCAGGGCTCACTGATCACCCAGACCTGCTCACCTGTGGAGCA#.(((((((((((..(((......#.)))..))))))))))).	21	86	0.923076923	-18.8	1	1.76E-06	0.426	0.018461091	0.064479187	-5.939295368	14	18	11	5UTR		0	0
mmu-miR-92a-1-5p	NM_009558	Zfp51	AGGTTGGGATTTGTCGCAATGCT#AGTGTCTGTGACAAATCCTTTACCC#.(((.((((((((((((((((((#))))).)))))))))))))..))).	843	868	0.923076923	-25.1	0	0.01162458	0.603	0.865424679	0.595327316	-7.912362012	21	25	13	CDS		0	0
mmu-miR-92a-1-5p	NM_009558	Zfp51	AGGTTGGGATTTGTCGCAATGCT#GCATACTGGAGAGAAGCCTTACAAATGCAAGGAATGTGACAAATCCTTTGCCC#.(((.(((((((((((((.(.((#.)).).)))))))))))))..))).	983	1036	0.932692308	-24.5	0	0.01622732	0.603	1.979250538	0.137568296	-7.912362012	19	25	13	CDS		0	0
mmu-miR-181b-5p	NM_009558	Zfp51	AACATTCATTGCTGTCGGTGGGTT#GACTCCATACTGGAGAGAAGCCTTACAAATGCAATGAGTGTG#.(((((((((((....(..(((((#.)))))..)....))))))))))).	1147	1189	0.923076923	-21.3	1	0.01514105	0.588	0.981893091	-0.18406649	-6.907794008	17	25	11	CDS		0	0
mmu-miR-7a-2-3p	NM_009558	Zfp51	CAACAAGTCCCAGTCTGCCACA#GTGAGCGGAAGCTGGGAA#.......((((((((((((((.#))).))))..))))))).	11	29	1	-21	0	0.000725472	0.431	0.191039353	0.111014249	-17.11024494	14	18	7	5UTR		0	0
mmu-miR-7b-3p	NM_009558	Zfp51	CAACAAGTCACAGCCAGCCTCA#GGGTCTGTTGACATTCAGGGATGTGGCTGTGGACTTC#....((((((((((((.(((..#.)))...)))))))).)))).	230	267	1	-19.7	0	0.009169872	0.426	0.750487285	0.270400106	-9.546562469	15	21	8	CDS		0	0
mmu-miR-361-5p	NM_009558	Zfp51	TTATCAGAATCTCCAGGGGTAC#ATGCCTGGACTCTGATC#..((((((...((((((.((..#)).)))))).)))))).	284	301	0.923076923	-18.5	1	0.000353891	0.485	0.2186955	0.479951416	-10.08067132	14	17	6	CDS		0	0
mmu-miR-361-3p	NM_009558	Zfp51	TCCCCCAGGTGTGATTCTGATTTGT#ACATCAAAGACGTCATACTGGGGA#..(((((.((((((((((....(((#)))....))).)))))))))))).	887	911	1	-21.2	0	0.009732269	0.662	0.729413355	0.457160596	-7.270635649	18	24	12	CDS		0	0
mmu-miR-362-5p	NM_009558	Zfp51	AATCCTTGGAACCTAGGTGTGAAT#ATTCACCAGTAAACATGCCCCAGGGTCTGTTGACATTCAGGGATG#.(((((((((((((.((((((...#.))))))...)))).........))))))))).	208	253	0.923076923	-19.8	1	0.00361982	0.441	0.30331352	0.321123637	-4.528774398	19	33	9	CDS		0	0
mmu-miR-365-1-5p	NM_009558	Zfp51	AGGGACTTTTGGGGGCAGATGTG#TGCTCCTACCTTAGAGCCCA#.(((.((((((((((((......#))))))))....))))))).	2301	2321	0.846153846	-18.8	0	0.01712543	0.603	-0.78366695	0.377812381	-7.912362012	15	20	8	CDS		0	0
mmu-miR-365-1-5p	NM_009558	Zfp51	AGGGACTTTTGGGGGCAGATGTG#ACATGCCCCAGGGTCTGTT#(.(((((((..((((((..(((.#)))))))))))))))).).	220	239	1	-18.9	1	5.94E-05	0.5	0.247632157	0.333544513	-9.168531272	17	19	16	CDS		0	0
mmu-miR-375-3p	NM_009558	Zfp51	TTTGTTCGTTCGGCTCGCGTGA#TTATAGATGTGCCGAATGTGACAAAT#((((((((((((((..((((..#.)))))))))))).)))))).	2264	2290	0.923076923	-19	1	0.07252019	0.559	0.16533	-0.163603935	-4.906073087	18	21	12	CDS		0	0
mmu-miR-377-5p	NM_009558	Zfp51	AGAGGTTGCCCTTGGTGAATTC#TCACTAAGGATCCAGCATCA#.((.((((.(((((((((....#)))))))))...)))).)).	124	144	0.846153846	-17.9	0	1.22E-06	0.544	-0.340986879	0.101083422	-7.881736771	15	20	9	CDS		0	0
mmu-miR-378a-3p	NM_009558	Zfp51	ACTGGACTTGGAGTCAGAAGG#CCTTTACCCAGGTCTC#...((((((((.((..(((((#))))))))))))))).	1954	1970	0.923076923	-16.2	0	0.01254637	0.632	-1.7398373	0.241217076	-10.82984214	15	16	15	CDS		0	0
mmu-miR-382-5p	NM_009558	Zfp51	GAAGTTGTTCGTGGTGGATTCG#GTCCATCACAGAATT#......(((((((((((((...#))))))))).)))).	801	816	0.923076923	-15.2	0	0.1273415	0.574	0.617717386	0.69926511	-15.5665584	13	15	9	CDS		0	0
mmu-miR-383-5p	NM_009558	Zfp51	AGATCAGAAGGTGACTGTGGCT#GGAGACAGTCACTAAGGATCC#.((((....(((((((((..((#))..)))))))))...)))).	116	137	1	-18.7	0	0.000134355	0.515	-0.2190651	0.120209622	-10.60799472	15	21	9	CDS		0	0
mmu-miR-383-3p	NM_009558	Zfp51	CCACAGCACTGCCTGGTCAGA#TCAGGGATGTGGCTGTGGA#((((((((((.(((((.....#))))).).))).)))))).	244	263	1	-21.5	1	0.000353089	0.397	0.326451617	0.279146012	-6.762348922	15	19	6	CDS		0	0
mmu-miR-383-3p	NM_009558	Zfp51	CCACAGCACTGCCTGGTCAGA#ACAAGTGCAGTGTCTGTGA#.(((((((((((((.((....#)).)).)))))).))))).	835	854	0.807692308	-19.6	1	0.001746573	0.588	0.68485686	0.165752735	-4.528774398	15	19	6	CDS		0	0
mmu-miR-335-3p	NM_009558	Zfp51	TTTTTCATTATTGCTCCTGACC#GTCAGGGTAATAAACTTGGTGAAAT#..((((((((((((.((((((.#))))))))))))......)))))).	415	440	0.846153846	-17.7	1	0.001746543	0.574	0.585287289	0.297578113	-5.69245028	18	25	12	CDS		0	0
mmu-miR-384-3p	NM_009558	Zfp51	ATTCCTAGAAATTGTTCACAAT#GTGAGCGGAAGCTGGGAAA#.(((((((...((((((((...#))))))))...))))))).	11	30	0.923076923	-19.5	1	0.00075324	0.441	0.253569875	0.14300034	-8.916995439	15	19	8	5UTR		0	0
mmu-miR-196b-5p	NM_009558	Zfp51	TAGGTAGTTTCCTGTTGTTGGG#CCAACAGCCTACATTAAAGAGAAACCACACCA#..(((.(((((((((((((((.#)))))))).........)).)))))...))).	723	755	0.846153846	-17.6	0	0.06395376	0.574	0.963207376	0.082106922	-6.857959481	18	32	8	CDS		0	0
mmu-miR-196b-5p	NM_009558	Zfp51	TAGGTAGTTTCCTGTTGTTGGG#TCCAGAATGTGGCAGGGAATTTCACCA#..((((((((((((((((((((#)))))....))))))))))))..))).	1094	1121	0.846153846	-17.4	1	0.000417066	0.588	0.530913154	0.573562123	-4.957000719	20	27	12	CDS		0	0
mmu-miR-196b-3p	NM_009558	Zfp51	TCGACAGCACGACACTGCCTTC#AAGTGCAGTGTCTGTGA#.......((((((((((((((.#))).)))))))).))).	837	854	1	-18.7	0	0.001746573	0.588	0.618487869	0.050680735	-17.11024494	14	17	8	CDS		0	0
mmu-miR-410-5p	NM_009558	Zfp51	AGGTTGTCTGTGATGAGTTCG#GAAAACATTACAGACTCCA#.((..((((((((((..(((.#)))..)))))))))).)).	1135	1154	0.923076923	-19.2	0	0.06913605	0.588	0.488814	0.477582186	-11.17743337	15	19	10	CDS		0	0
mmu-miR-412-3p	NM_009558	Zfp51	TTCACCTGGTCCACTAGCCG#TGGCTGTGGACTTCCCTCAGGAGGAG#(((.((((((((((.(((((#)))))))))))......)))).))).	253	279	0.923076923	-21.4	0	8.92E-06	0.426	0.208659347	0.307090251	-7.705046281	18	26	11	CDS		0	0
mmu-miR-412-3p	NM_009558	Zfp51	TTCACCTGGTCCACTAGCCG#CGTGAGCGGAAGCTGGGAAACTAGGTGAGT#((((((((((...(((((..#.)))))...)))))))))).	10	40	0.846153846	-21.9	1	1.49E-06	0.412	0.1474283	-0.021172021	-11.39828284	15	20	10	5UTR		0	0
mmu-miR-370-5p	NM_009558	Zfp51	CAGGTCACGTCTCTGCAGTT#TGTAGAGAATGTGACA#...((((((((((((((...#)))))))).)))))).	1428	1444	0.923076923	-20.1	0	0.007958413	0.676	0.8046626	-0.140160846	-6.514540194	14	16	8	CDS		0	0
mmu-miR-370-5p	NM_009558	Zfp51	CAGGTCACGTCTCTGCAGTT#TGTAGAGAATGTGACA#...((((((((((((((...#)))))))).)))))).	1596	1612	0.923076923	-20.1	0	0.01210612	0.632	0.423465867	-0.131992129	-6.514540194	14	16	8	CDS		0	0
mmu-miR-370-3p	NM_009558	Zfp51	GCCTGCTGGGGTGGAACCTGGT#ACTAGGTGCTCCTACCTTAGAGCC#((...(((((((((((((((((#)))))))..))).))))))).)).	2295	2319	1	-21.6	0	0.001482746	0.588	-1.14047176	0.436590106	-12.64617337	19	24	7	CDS		0	0
mmu-miR-431-3p	NM_009558	Zfp51	CAGGTCGTCTTGCAGGGCTTCT#AGACCTGCTCACCTGTGGAGCAGAGCAAAGAGCCCTGGAAGATGTAGATGG#((...((((((.((((((((..#.)))))))).))))))....)).	64	115	0.923076923	-24.9	0	0.006152882	0.485	0.043645675	0.12121599	-15.99297668	16	23	8	5UTR		0	0
mmu-miR-431-3p	NM_009558	Zfp51	CAGGTCGTCTTGCAGGGCTTCT#AGAAGCCTTACAAATGCAAGGAATGTGACA#...(((((((((((((((((((#))))))))......)))))))....)))).	994	1024	1	-21.2	0	0.000249377	0.588	1.310170376	-0.116676367	-6.514540194	19	30	8	CDS		0	0
mmu-miR-431-3p	NM_009558	Zfp51	CAGGTCGTCTTGCAGGGCTTCT#AGAGGGCTCTGTACATTGATGTGA#((.((((...((((((((((((#))))).)))))))...)))).)).	301	325	1	-19.8	0	0.002764533	0.529	0.397476323	0.375838634	-10.10764498	18	24	7	CDS		0	0
mmu-miR-433-5p	NM_009558	Zfp51	TACGGTGAGCCTGTCATTATTC#GGGCTCACTGA#..((((((((((..........#)))))))))).	47	58	1	-18.3	1	0.000569926	0.426	-0.166416862	0.174701769	-8.07146989	10	11	10	5UTR		0	0
mmu-miR-433-5p	NM_009558	Zfp51	TACGGTGAGCCTGTCATTATTC#GAATGTGGCAGGGAATTTCACCA#...(((((((((((((.(((((#))))))))))))....)))))).	1098	1121	1	-20.5	0	0.000417066	0.588	0.555122941	0.667499885	-6.514540194	18	23	12	CDS		0	0
mmu-miR-433-3p	NM_009558	Zfp51	ATCATGATGGGCTCCTCGGTGT#GCCGAATGTGACAAATCTTTTACTAGGTGCTCCTACCTTAGAGCCCATCAGAA#.((.((((((((((...((((.#.))))...)))))))))))).	2274	2327	0.923076923	-23.9	0	0.07447442	0.618	-0.15698168	0.054121319	-7.793845753	16	21	12	CDS		0	0
mmu-miR-448-3p	NM_009558	Zfp51	TTGCATATGTAGGATGTCCCAT#TGGGGAAAAACCTTACAAATGCAAA#((((((.((((((...(((((.#)))))......)))))).)))))).	905	930	0.807692308	-18.4	0	0.01296999	0.647	-0.091150183	0.120209996	-7.306599539	17	25	6	CDS		0	0
mmu-miR-365-2-5p	NM_009558	Zfp51	AGGGACTTTCAGGGGCAGCTGTG#TACTAGGTGCTCCTACCTTAGAGCCCA#.(((.((((.(((((((.(((((#))).)).))))))).....))))))).	2294	2321	0.961538462	-20.8	0	0.01712543	0.603	-1.167436586	0.35049319	-9.15486848	19	27	7	CDS		0	0
mmu-miR-465a-5p	NM_009558	Zfp51	TATTTAGAATGGCACTGATGTGA#CACATCAGAAAGTTCATTCTGGAG#..(((((((((((.((((((((.#))))))))...)).))))))))).	1813	1837	1	-20.7	1	0.001884536	0.647	-0.023078508	-0.214772357	-5.813840637	19	24	9	CDS		0	0
mmu-miR-465a-3p	NM_009558	Zfp51	GATCAGGGCCTTTCTAAGTAGA#GCAGAGCAAAGAGCCCTGG#...((((((((((((..((...#))..)).)))).)))))).	83	102	0.846153846	-17.4	0	0.00318933	0.471	0.273180857	-0.109550779	-6.747589274	14	19	6	5UTR		0	0
mmu-miR-468-5p	NM_009558	Zfp51	GACTGATGTACTGATAAGAAACTCAGT#TCTTAGAAGACATCAGA#..(((((((.((..(((((........#)))))..))))))))).	1466	1483	1	-16.2	1	0.01505191	0.662	-0.015299871	0.40202357	-8.345477718	14	17	9	CDS		0	0
mmu-miR-470-5p	NM_009558	Zfp51	TTCTTGGACTGGCACTGGTGAGT#ATTCACCAGTAAACATGCCCCAGGGT#.((((((...(((((((((((((#))))))))))......))))))))).	208	234	0.923076923	-22.1	1	0.000557409	0.529	0.115263842	0.364847814	-8.405855893	19	26	10	CDS		0	0
mmu-miR-532-5p	NM_009558	Zfp51	CATGCCTTGAGTGTAGGACCGT#GCTTATTCACCAGTAAACATGCCCCAGGGTCTGTTGACATTCAGGGATGTGG#((((((((((((((.(((((.(#.).)))))....)))))))))).)))).	204	256	0.923076923	-21.9	1	0.000132747	0.456	0.3490966	0.415923923	-4.673024006	20	28	10	CDS		0	0
mmu-miR-483-3p	NM_009558	Zfp51	TCACTCCTCCCCTCCCGTCTT#GGACTTCCCTCAGGAGGAGTGGG#((((((((((......((((.#))))........)))))))))).	260	283	0.846153846	-19.8	1	2.22E-06	0.412	0.70211891	0.430667313	-13.2236214	14	23	10	CDS		0	0
mmu-miR-486a-5p	NM_009558	Zfp51	TCCTGTACTGAGCTGCCCCGAG#TCAGGATCAAAGACTCTACAACGCAAAACAGCACAGACAGGAA#((((((.(((.((((.......#.)))).))))))))).	638	681	0.923076923	-18.9	0	0.01591166	0.588	0.518957117	0.25653583	-8.539084537	13	16	9	CDS		0	0
mmu-miR-486a-3p	NM_009558	Zfp51	CGGGGCAGCTCAGTACAGGAT#ATCTTTTACTAGGTGCTCCT#.((((((.((.((((.(((((#))))).)))))).)))))).	2288	2308	0.923076923	-20.1	1	5.35E-05	0.588	-1.364544783	0.34221464	-9.164783322	17	20	6	CDS		0	0
mmu-miR-540-5p	NM_009558	Zfp51	CAAGGGTCACCCTCTGACTCTGT#ACAGAGTTCATACTGGAGAGAGACCTTA#..((((((.(.((((((((((((#))))))))......)))).).)))))).	1651	1679	0.846153846	-20.9	1	0.001041935	0.662	0.657629767	-0.258603652	-8.838164853	19	28	8	CDS		0	0
mmu-miR-540-5p	NM_009558	Zfp51	CAAGGGTCACCCTCTGACTCTGT#GGAGCAGAGCAAAGAGCCCTG#..((((((...(((((.((((..#)))))))))....)).)))).	80	101	0.846153846	-18.4	1	0.001317485	0.456	0.5642992	-0.117835519	-10.08067132	15	21	9	5UTR		0	0
mmu-miR-539-5p	NM_009558	Zfp51	GGAGAAATTATCCTTGGTGTGT#ACAACGAGGATGTCTCTG#(((((...((((((((.(((..#))).))))))))))))).	517	535	1	-16.8	0	0.000624112	0.647	0.52517475	0.55036059	-9.695854671	16	18	13	CDS		0	0
mmu-miR-542-5p	NM_009558	Zfp51	CTCGGGGATCATCATGTCACGA#GTGACGTGAGCGGAAGCTGGGA#(((((...((.(((((((((..#)))))))))..))...))))).	6	28	0.846153846	-19.9	0	0.000672245	0.421	0	0	-12.52062915	16	22	9	5UTR		0	0
mmu-miR-542-5p	NM_009558	Zfp51	CTCGGGGATCATCATGTCACGA#TGTGACAGATCCTTT#...(((((((....(((((((.#)))))))))))))).	1185	1200	0.923076923	-16.4	0	0.01284441	0.588	1.676747286	0.092641309	-14.83208851	14	15	14	CDS		0	0
mmu-miR-547-3p	NM_009558	Zfp51	CTTGGTACATCTTTGAGTGAG#CATTCAGGGATGTGGCT#...(.((((((((((((((..#)))))))))))))).).	241	258	0.923076923	-20.2	0	0.00049296	0.441	0.844103493	0.317206799	-10.63357737	15	17	14	CDS		0	0
mmu-miR-547-3p	NM_009558	Zfp51	CTTGGTACATCTTTGAGTGAG#TCAGAGAGTTCATACTGGAGAGAAACCTTATAGATGTGCCGAA#.(((((((((((.((((....#.)))).))))))))))).	2237	2280	0.923076923	-19.7	1	0.009139082	0.603	0.376458291	-0.302683444	-5.08245545	15	18	11	CDS		0	0
mmu-miR-494-5p	NM_009558	Zfp51	AGGTTGTCCGTGTTGTCTTCTC#GAGGAGACAGTCACTAAGGATCCAGCA#..((((((((((((((((((((#)))))))))).)))...)))..)))).	114	141	0.846153846	-21.4	1	1.20E-05	0.544	-0.101418839	0.207377547	-4.957000719	20	27	10	CDS		0	0
mmu-miR-487b-3p	NM_009558	Zfp51	AATCGTACAGGGTCATCCACTT#GGATGTCTCTGTTGAC#..(((.((((((.(((((....#))))).))))))))).	524	540	0.846153846	-18.5	0	2.92E-05	0.632	0.0463499	0.718260174	-8.147090093	14	16	9	CDS		0	0
mmu-miR-20b-3p	NM_009558	Zfp51	ACTGCAGTGTGAGCACTTCTAG#TTAGAAGACATCAGAATGTTCATACTGGAGA#.((.((((((((((((((((((#))))))).........))))))))))).)).	1468	1499	1	-22.6	0	0.01325535	0.618	0.040453441	0.335654546	-6.825347112	20	31	11	CDS		0	0
mmu-miR-20b-3p	NM_009558	Zfp51	ACTGCAGTGTGAGCACTTCTAG#AGACCTGCTCACCTGTGGA#.((((((.(((((((..(((..#)))..))))))))))))).	64	83	1	-21.6	1	0.000244066	0.426	-0.331449471	0.073083445	-6.340008847	16	19	13	5UTR		0	0
mmu-miR-450a-2-3p	NM_009558	Zfp51	ATTGGGGATGCTTTGCATTCAT#GTGGAGCAGAGCAAAGAGCCCT#...(((..((((((((.(((((#))))))))))))).....))).	78	100	0.846153846	-19.2	0	0.000101876	0.441	0.0567082	-0.028337485	-10.37186166	16	22	13	5UTR		0	0
mmu-miR-291b-5p	NM_009558	Zfp51	GATCAAAGTGGAGGCCCTCTCC#GGAATGCCTGGACTCTGATCAGAGGGCTCTGTACATTGATG#.(((((.(((.(((((((((..#.))))))).)).))).))))).	281	322	0.923076923	-24.1	0	0.008679125	0.544	0.1138976	0.452695459	-8.161785848	17	22	7	CDS		0	0
mmu-miR-1224-5p	NM_009558	Zfp51	GTGAGGACTGGGGAGGTGGAG#CCAGTGTGGCAAATGTGGGAAATGCTTCAATACCTCCTCAAGCCTCACT#((((((..(((((((((((((#.))))...)))))))))..)))))).	752	801	0.923076923	-29	0	0.01010126	0.603	0.814335338	-0.003325506	-7.79489591	19	26	9	CDS		0	0
mmu-miR-301b-5p	NM_009558	Zfp51	GCTCTGACTAGGTTGCACTACT#GTGACAAATCTTTTACTAGGTGCTCCTACCTTAGAGCC#(((((((.((((..(((((...#.))))).))))..))))))).	2281	2319	0.923076923	-20.9	1	0.001482746	0.588	-1.290430857	0.353804623	-8.397179906	16	21	7	CDS		0	0
mmu-miR-744-5p	NM_009558	Zfp51	TGCGGGGCTAGGGCTAACAGCA#CTGTGGAGCAGAGCAAAGAGCCCTGGAA#(.(((((((...(((....((.#.))..)))....))))))).).	76	104	0.923076923	-18.7	1	0.03146455	0.456	0.138818429	-0.128998635	-12.74838366	13	22	7	5UTR		0	0
mmu-miR-1249-5p	NM_009558	Zfp51	AGGAGGGAGGGGATGGGCCAAGTTC#GACATTCAGGGATGTGGCTGTGGACTTCCCTCA#..((((((((.....(((((.((((#.)))).))))).....)))))))).	239	272	1	-25.5	1	6.43E-05	0.456	0.096149413	0.307229784	-14.00999859	17	25	8	CDS		0	0
mmu-miR-1249-5p	NM_009558	Zfp51	AGGAGGGAGGGGATGGGCCAAGTTC#AACTTGGTGAAATGCTTCATGAACCCTCCA#.((((((.((((((..((((((((.#))))))))...)).)))).....)))))).	427	457	1	-22.6	1	0.07507181	0.603	0.702402125	0.225754214	-7.075458407	20	30	8	CDS		0	0
mmu-miR-1249-3p	NM_009558	Zfp51	ACGCCCTTCCCCCCCTTCTTCA#TGACATTCAGGGATGTGGCTGTGGACTTCCCTCAGGAGGAGTGGGAATGCCTGGACTCTGATCAGAGGGCT#..((((((((((.((((((...#.)))))).).))))...................))))).	238	309	0.846153846	-21.4	1	2.31E-05	0.515	0.441813998	0.272421251	-6.246131332	16	39	6	CDS		0	0
mmu-miR-671-5p	NM_009558	Zfp51	AGGAAGCCCTGGAGGGGCTGGAG#CCAGTAAACATGCCCCAGGGTCTGTTGACATTCAGGGATGTGGCTGTGGACTTCCC#.(((((((((((((((((..(..#.)..)))))..............))))))).............))))).	213	269	0.820512821	-23.1	1	4.04E-05	0.426	0.459099651	0.297401775	-3.793324837	18	49	7	CDS		0	0
mmu-miR-671-5p	NM_009558	Zfp51	AGGAAGCCCTGGAGGGGCTGGAG#AGCTGGGAAACTAGGTGAGTGAAGCCAGGGCTCACTG#((..((((((((....(((.(..#.).)))....))))))))..)).	20	57	0.923076923	-22.5	0	0.000385829	0.426	0.0659785	0.076023282	-11.64160537	14	23	8	5UTR		0	0
mmu-miR-668-5p	NM_009558	Zfp51	GTAAGTGTGCCTCGGGTGAGCATG#TGCTCACCTGTGGAGCAGAGCA#((...(((.((.((((((((((..#)))))))))).)).)))..)).	69	91	0.846153846	-25	0	0.000241096	0.441	-0.12356113	0.038793096	-17.04936634	17	22	10	5UTR		0	0
mmu-miR-668-5p	NM_009558	Zfp51	GTAAGTGTGCCTCGGGTGAGCATG#TTTACCCAGTGCACACA#....((((((((.(((((((....#))))))))).)))))).	861	878	0.846153846	-21	0	0.001172281	0.588	-1.484333678	1.045292881	-10.83569308	15	17	9	CDS		0	0
mmu-miR-1843a-5p	NM_009558	Zfp51	TATGGAGGTCTCTGTCTGACT#GGAGAGAGACCTTA#....(((((((((.(((....#))).))))))))).	1494	1508	0.923076923	-19.8	0	0.004909517	0.632	1.038826778	-0.395426318	-10.40340239	12	14	9	CDS		0	0
mmu-miR-1843a-5p	NM_009558	Zfp51	TATGGAGGTCTCTGTCTGACT#GGAGAGAGACCTTA#....(((((((((.(((....#))).))))))))).	1665	1679	1	-19.8	0	0.001041935	0.662	0.757467211	-0.507743041	-10.40340239	12	14	9	CDS		0	0
mmu-miR-1843a-3p	NM_009558	Zfp51	TCTGATCGTTCACCTCCATACA#TGTGGCTGTGGACTTCCCTCAGGAGGAGTGGGAATGCCTGGACTCTGATCAGAG#(((((((((((((((((.....#.)))))............)))))...))))))).	251	305	0.846153846	-19.6	1	0.000446367	0.471	0.432094658	0.352916297	-3.937574446	17	34	7	CDS		0	0
mmu-miR-665-5p	NM_009558	Zfp51	AGGGGCCTCTGCCTCTATCCAGGATT#CCTGCTCACCTGTGGAGCAGAGCAAAGAGCCCTG#.((((((((((.(((((..((((...#.))))))))))))))......))))).	67	101	0.846153846	-24.8	1	0.001317485	0.456	0.216730081	-0.094035669	-7.140128147	19	27	14	5UTR		0	0
mmu-miR-665-3p	NM_009558	Zfp51	ACCAGGAGGCTGAGGTCCCT#GGGAAATGCTTCAATACCTCCTCAAGCCTCACTGT#..(((((((((((((((((.#))))...............))))).))))).))).	768	803	0.846153846	-24.3	1	0.01024323	0.588	-0.241895021	0.968966033	-4.957000719	17	35	5	CDS		0	0
mmu-miR-667-5p	NM_009558	Zfp51	CGGTGCTGGTGGAGCAGTGAGCACG#GTGCTCCTACCTTAGAGCCCATCAGAAAATTCATACTGG#((((((((((((.((((.((((((.#))))))))........)))))))))........))))).	2300	2339	0.923076923	-24.4	1	0.02786128	0.603	0.38940181	-0.234799316	-5.226705059	22	39	9	CDS		0	0
mmu-miR-667-5p	NM_009558	Zfp51	CGGTGCTGGTGGAGCAGTGAGCACG#GTGAAGCCAGGGCTCACTGATCACCCAGACCT#.(((.((((..((.((((((((...#.)))))))).))..))))))).	38	70	0.846153846	-27.2	0	3.39E-05	0.412	0.2519665	0.116194703	-12.83648287	17	22	8	5UTR		0	0
mmu-miR-770-5p	NM_009558	Zfp51	AGCACCACGTGTCTGGGCCACG#GTTGTCCAGAATGTGGC#....((((((.(((((((.((.#)).))))))))))))).	1090	1107	0.923076923	-21.1	0	0.00016076	0.559	0.393126286	0.014019948	-12.37133694	15	17	13	CDS		0	0
mmu-miR-770-3p	NM_009558	Zfp51	CGTGGGCCTGACGTGGAGCTGG#CCGAATGTGACAAATCTTTTACTAGGTGCTCCTACCTTAGAGCCCATC#.((((((((((.(((((((...#.))))).)).)))).)))))).	2275	2323	0.923076923	-25.1	1	0.0358945	0.603	-0.117244155	0.27267488	-7.140128147	17	22	6	CDS		0	0
mmu-miR-672-5p	NM_009558	Zfp51	TGAGGTTGGTGTACTGTGTGTGA#TCTGCATACAGTCTCATGCAACCA#...((((((((.(((((((((..#.)))))))))..))).))))).	702	726	1	-20.8	0	0.07733535	0.574	-0.140205078	0.692142243	-9.861343503	17	22	9	CDS		0	0
mmu-miR-670-5p	NM_009558	Zfp51	ATCCCTGAGTGTATGTGGTGAA#TTCACCAGTAAACATGCCCCAGGGTCTGTTGACATTCAGGGATG#((((((((((((...(((((((#)))))))........................)))))))))))).	209	253	0.846153846	-25.4	1	0.00361982	0.441	0.907489567	0.290640249	-6.818994537	19	44	12	CDS		0	0
mmu-miR-1298-5p	NM_009558	Zfp51	TTCATTCGGCTGTCCAGATGTA#CTGGGAAACTAGGTGAGTGAAG#((((((((.((((((((.....#)))))....))).)))))))).	22	44	0.923076923	-17.4	1	1.59E-06	0.426	0.036049333	0.011393907	-4.993964104	16	22	8	5UTR		0	0
mmu-miR-1298-3p	NM_009558	Zfp51	CATCTGGGCAACTGATTGAACT#AGGACACATCAGAAAATCCATACTTCAGAGGAACATTGTAGTTGTCCAGAA#..((((((((((((........#.)))))))))))).	1050	1101	0.923076923	-18.7	1	0.01726639	0.588	-0.254518933	0.777774549	-5.92549936	12	14	12	CDS		0	0
mmu-miR-764-5p	NM_009558	Zfp51	GGTGCTCACATGTCCTCCT#CATGAGAGCGCCA#(((((((.((((.......#)))).))))))).	1536	1549	1	-17.7	1	0.001668402	0.618	-1.357265857	0.870691172	-9.365678546	11	13	7	CDS		0	0
mmu-miR-764-3p	NM_009558	Zfp51	AGGAGGCCATAGTGGCAACTGT#ACATGCCCCAGGGTCTGTTGACATTCAGGGATGTGGCTGTGGACTTCCC#.((((((((((((.(((.((.(#.).)).))).))))))).))))).	220	269	0.846153846	-24	1	4.04E-05	0.426	0.352828865	0.275369313	-4.650164755	18	24	7	CDS		0	0
mmu-miR-3059-5p	NM_009558	Zfp51	TTTCCTCTCTGCCCCATAGGGT#GCTCACTGATCACCCAGACCTGCTCACCTGTGGAGCAGAGCAAAGAGCCCTGGAAGATGTAGATGGAGGAGAC#((((((((((((.(((((((..#.))))))).)))))..........................))))))).	49	122	0.846153846	-26.1	1	0.04984096	0.485	0.126836108	-0.027804855	-5.226705059	19	48	7	5UTR		0	0
mmu-miR-3059-3p	NM_009558	Zfp51	CCTCTAGGGAAGAGAAGGTTGG#CCAGCTTTCACACCTTAGAA#..(((((((....(((((((((#)))))))))...))))))).	1118	1138	0.923076923	-20	1	0.05507478	0.574	-2.464553556	0.787984974	-13.66021559	16	20	9	CDS		0	0
mmu-miR-3059-3p	NM_009558	Zfp51	CCTCTAGGGAAGAGAAGGTTGG#TCTTCTCACCTTAGAGA#.((((((((..(((((((....#))))))).)))))))).	2049	2066	0.923076923	-20.3	1	0.000105471	0.662	-0.671904975	0.342215295	-7.860605781	15	17	8	CDS		0	0
mmu-miR-3058-5p	NM_009558	Zfp51	TCAGCCACGGCTTACCTGGAAGA#CCAGGGTCTGTTGACATTCAGGGATGTGGCTGTGGACTT#..((((((((((..((((((...#.)))))).....)))))))).)).	227	266	0.923076923	-21.9	1	0.004931555	0.426	0.878677527	0.268566256	-7.10297125	16	24	8	CDS		0	0
mmu-miR-3058-3p	NM_009558	Zfp51	TTCCTGTCAGCCGTGGGTGCC#GGCTTATTCACCAGTAAACATGCCCCAGGGTCTGTTGACATTCAGGGAT#((((((((((((.((((.((.#.)))))).)))....)))))....)))).	203	252	0.846153846	-21.8	1	0.003606058	0.441	0.25434745	0.398043823	-5.226705059	18	29	6	CDS		0	0
mmu-miR-3058-3p	NM_009558	Zfp51	TTCCTGTCAGCCGTGGGTGCC#GCAAAACAGCACAGACAGGAAG#((((((((.((.((...(((.#)))..)).))...)))))))).	660	682	0.846153846	-17.8	1	0.01259395	0.588	0.217358875	-0.028893598	-9.309266055	15	22	8	CDS		0	0
mmu-miR-3099-5p	NM_009558	Zfp51	CCAGCTTCCTTCCAGCCCTTG#GAGCGGAAGCTGGG#((((((((((((.........#))).))))))))).	13	27	1	-18.9	1	0.000640756	0.429	0.255173154	0.138718149	-7.052043617	12	14	9	5UTR		0	0
mmu-miR-3099-3p	NM_009558	Zfp51	TAGGCTAGAGAGAGGTTGGGGA#CCACACCAGTGTGGCAAATGTGGGAAATGCTTCAATACCTCCTCAAGCCTC#.(((((.(((.((((((((((.#.)))))..)))))))).))))).	747	798	0.923076923	-23.3	0	0.105491	0.574	0.842318333	-0.047548686	-8.161785848	18	23	8	CDS		0	0
mmu-miR-3106-5p	NM_009558	Zfp51	TGGCTCATTTAGAAGCAGCCA#TGGTGAAATGCTTCATGAACCCTCCAACTGTGCCC#.(((.((((((((((((((((#))))....)))))).)))).........)).))).	431	466	0.923076923	-15	0	0.01288874	0.574	0.00406468	0.496259367	-7.912362012	19	35	6	CDS		0	0
mmu-miR-669a-5p	NM_009558	Zfp51	AGTTGTGTGTGCATGTTCATGTCT#AGATATAAAAGCACGCATACTG#((.(((((((((...((.((((((#)))))).)).))))))))))).	555	577	0.923076923	-16.2	0	0.2326362	0.632	0.921086889	0.403914411	-8.376534011	19	22	11	CDS		0	0
mmu-miR-344d-1-5p	NM_009558	Zfp51	AGTCAGGCTGCTGGCTATACACCA#TGGGAAACTAGGTGAGTGAAGCCAGGGCTCACTGATC#.((((((((.((((((((.((((.#.)))).))..)))))))))...))))).	23	60	0.923076923	-22.2	1	0.000911271	0.412	0.1038174	0.070088532	-5.035831306	20	28	9	5UTR		0	0
mmu-miR-666-5p	NM_009558	Zfp51	AGCGGGCACAGCTGTGAGAGCC#GCTTCATGAACCCTCCAACTGTGCCCT#...((((((((.((.(((....#.))))).)))))))).	440	467	0.923076923	-22.2	0	0.01190176	0.574	-0.836676825	0.489729975	-10.59679306	13	16	8	CDS		0	0
mmu-miR-666-5p	NM_009558	Zfp51	AGCGGGCACAGCTGTGAGAGCC#CTTATAGATGTGCCG#....((((((.(((((((....#))))))).)))))).	2263	2278	0.846153846	-19.4	0	0.007753434	0.588	-0.514614671	-0.386296631	-12.37133694	13	15	7	CDS		0	0
mmu-miR-496a-5p	NM_009558	Zfp51	AGGTTGCCCATGGTGTGTTCA#CACACCAGTGTGGCAAA#...((((((((((((((....#))))))).)).))))).	748	765	0.846153846	-19.4	0	0.000120394	0.559	0.36660265	-0.138027974	-6.514540194	14	17	7	CDS		0	0
mmu-miR-673-5p	NM_009558	Zfp51	CTCACAGCTCTGGTCCTTGGAG#CTAAGGATCCAGCATCACAAGCTGGAGA#(((.((((((((((((((((..#))))))).)))).......)))))))).	127	155	0.923076923	-24.4	0	0.000886849	0.559	-0.208075249	0.218691785	-6.969596721	19	28	8	CDS		0	0
mmu-miR-673-3p	NM_009558	Zfp51	TCCGGGGCTGAGTTCTGTGCACC#TGCTCACCTGTGGAGCAGAGCAAAGAGCCCTGGAA#(((((((((..(((((((.(((.#.)))..)))))))....))))))))).	69	104	0.846153846	-30	1	0.03146455	0.456	0.230881511	-0.14428466	-8.00485539	19	27	9	5UTR		0	0
mmu-miR-760-3p	NM_009558	Zfp51	CGGCTCTGGGTCTGTGGGGA#TCACCCAGACCTGCTCACCTGTGGAGCAGAGCAAAGAGCCC#.(((((((((((((.((.((#)).)))))))))......................)))))).	58	99	0.846153846	-21.9	1	8.54E-05	0.441	0.130607774	-0.01233338	-4.528774398	17	41	9	5UTR		0	0
mmu-miR-760-3p	NM_009558	Zfp51	CGGCTCTGGGTCTGTGGGGA#CCTTACAAATGCAGAGACTGT#((((((((.((.(((((((.#))))))).)).))))).))).	2094	2115	0.923076923	-21.5	1	0.002201357	0.647	0.324278667	-0.180160754	-8.340767414	17	21	7	CDS		0	0
mmu-miR-760-3p	NM_009558	Zfp51	CGGCTCTGGGTCTGTGGGGA#TCCTACCTTAGAGCCC#.(((((((((...((((((.#))))))))))))))).	2304	2320	1	-21.1	1	0.009803521	0.588	-0.2791359	0.240388718	-11.25403324	15	16	15	CDS		0	0
mmu-miR-760-3p	NM_009558	Zfp51	CGGCTCTGGGTCTGTGGGGA#CCCTACAAGTGCAGTGTCTGTGACAAATCCTTTACCCAGTGCA#..((.((((((((((((((.#))))))).)........................)))))).)).	831	874	0.846153846	-20.9	0	0.002055824	0.603	0.751881356	0.166108865	-9.076037894	16	43	7	CDS		0	0
mmu-miR-674-5p	NM_009558	Zfp51	GCACTGAGATGGGAGTGGTGTA#TATACGATGACTATTTCAGCTCTGCA#((((((((((((..((.(((((#))))).))..)))))))))...))).	682	708	1	-21.5	1	0.000640268	0.559	-0.055633267	0.596066246	-6.083544976	19	26	9	CDS		0	0
mmu-miR-674-3p	NM_009558	Zfp51	CACAGCTCCCATCTCAGAACAA#TTGACATTCAGGGATGTGGCTGTGG#(((((((..((((((.(((...#.))).)))))).))))))).	237	262	0.846153846	-19.9	1	0.000245633	0.412	0.778906029	0.308710104	-7.540648114	16	20	7	CDS		0	0
mmu-miR-677-3p	NM_009558	Zfp51	GAAGCCAGATGCCGTTCCTGAGAAGG#CCAGTAAACATGCCCCAGGGTCTGTTGACATTCAGGGATGTGGCTGTGGACTTCC#(((((((.(.((((((((((((....#.)))))))))..)))).))).)))).	213	268	0.923076923	-24	1	0.000157472	0.441	0.258800857	0.396672783	-7.493715844	20	26	9	CDS		0	0
mmu-miR-678	NM_009558	Zfp51	GTCTCGGTGCAAGGACTGGAGG#CTGGAGAGTCATTGTACCTGAAAGAGAA#.(((((((((((.((((.....#.)))).))))))).....)))).	148	176	0.846153846	-17.3	1	0.1116612	0.632	-0.02233575	-0.041786096	-5.08245545	15	23	7	CDS		0	0
mmu-miR-497a-5p	NM_009558	Zfp51	CAGCAGCACACTGTGGTTTGTA#ACATGCCCCAGGGTCTGTTGA#((((((.((.(((.(((.(((.#))).))).))).)))))))).	220	241	0.923076923	-19	0	7.77E-05	0.485	0.138406742	0.279861887	-7.580607367	17	21	8	CDS		0	0
mmu-miR-679-5p	NM_009558	Zfp51	GGACTGTGAGGTGACTCTTGGT#TGGAGAGAGACCTTACAGA#...(((((((((..(((((.(.#).)))))..))))))))).	1493	1512	0.923076923	-21.4	0	0.000416276	0.632	0.485183333	-0.50774328	-8.660510724	15	19	9	CDS		0	0
mmu-miR-679-5p	NM_009558	Zfp51	GGACTGTGAGGTGACTCTTGGT#TGGAGAGAAACCTTACAGA#...(((((((((..(((((.(.#).)))))..))))))))).	1832	1851	0.923076923	-20.9	0	0.001025514	0.647	0.500887478	-0.62056796	-8.660510724	15	19	9	CDS		0	0
mmu-miR-679-3p	NM_009558	Zfp51	AGCAAGGTCCTCCTCACAGTAG#TACTGGAGAAGAACCTTGTG#.(((((((.((.(((.(((((.#)))))))).)).))))))).	572	592	0.846153846	-20.7	1	0.003447259	0.647	1.124817286	0.197770929	-8.429566886	17	20	8	CDS		0	0
mmu-miR-679-3p	NM_009558	Zfp51	AGCAAGGTCCTCCTCACAGTAG#TACTGGAGAGAGACCTTACA#.(.(((((.((((((.(((((.#)))))))).)))))))).).	1490	1510	0.846153846	-19.3	0	0.001859011	0.632	1.209976571	-0.294341194	-6.64030305	17	20	8	CDS		0	0
mmu-miR-495-5p	NM_009558	Zfp51	GAAGTTGCCCATGTTATTTTTCG#GAGGAGTGACGTGAGCGGAAGCTG#..((((((.(((((((((((((.#))))))))))))).)))...))).	1	25	0.846153846	-19.3	1	0.000587961	0.426	0	0	-6.013390378	19	24	13	5UTR		0	0
mmu-miR-680	NM_009558	Zfp51	GGGCATCTGCTGACATGGGGG#CCCTACAAGTGCAGTGTCTG#(((((.((((.....(((((.#))))).....))))))))).	831	851	0.923076923	-18.7	0	0.003860891	0.588	1.322002	-0.063630271	-14.89153108	14	20	9	CDS		0	0
mmu-miR-682	NM_009558	Zfp51	CTGCAGTCACAGTGAAGTCTG#CAGGGATGTGGCTGTGGA#(((((((((((......((((#))))..))))))))))).	245	263	0.923076923	-17.5	1	0.000353089	0.397	0.254038127	0.284021212	-10.39884693	15	18	11	CDS		0	0
mmu-miR-449c-3p	NM_009558	Zfp51	CAGTTGCTAGCTGCACTACCCT#AGTGCAGTGTCTGTGACA#..(((((..((((((((.....#))))))))....))))).	838	856	0.923076923	-17.5	0	0.001423555	0.603	0.276431488	0.189237249	-8.327025307	13	18	8	CDS		0	0
mmu-miR-687	NM_009558	Zfp51	CTATCCTGGAATGCAGCAATGA#TGTTGACATTCAGGGATGT#.((((((.((((((((((....#))))).))))).)))))).	235	254	0.846153846	-18.6	1	0.003650377	0.441	0.59055975	0.265229313	-6.106959767	16	19	6	CDS		0	0
mmu-miR-691	NM_009558	Zfp51	ATTCCTGAAGAGAGGCAGAAAA#TCTGTTGACATTCAGGGATG#(((((((((....((((((...#))))))....))))))))).	233	253	0.807692308	-19	1	0.00361982	0.441	0.959606778	0.301925886	-12.64078931	15	20	9	CDS		0	0
mmu-miR-693-5p	NM_009558	Zfp51	CAGCCACATCCGAAAGTTTTC#AAACATGCCCCAGGGTCTGTTGACATTCAGGGATGTGGCTGT#((((((((((((((.(((...#.))).)))..))))))))))).	218	260	0.923076923	-23.4	1	0.000367744	0.412	0.185334653	0.326146777	-4.673024006	17	22	11	CDS		0	0
mmu-miR-693-3p	NM_009558	Zfp51	GCAGCTTTCAGATGTGGCTGTAA#GGAGTGACGTGAGCGGAAGCTGG#.((((((((..((((.(((.(..#).))).))))....)))))))).	3	26	0.923076923	-19	1	0.00060011	0.418	0.2519665	-0.036990325	-8.093654861	16	23	8	5UTR		0	0
mmu-miR-693-3p	NM_009558	Zfp51	GCAGCTTTCAGATGTGGCTGTAA#TACAGTCCATCAACATGTAAAGACTGA#.(((((((((((((.(((((((.#)))))))))))....)).)))).))).	377	404	0.846153846	-18.6	1	0.00022556	0.618	0.424042611	0.231464036	-4.528774398	20	27	11	CDS		0	0
mmu-miR-146b-3p	NM_009558	Zfp51	GCCCTAGGGACTCAGTTCTGGT#AGCAGAGCAAAGAGCCCTGGA#...((((((.(((.((((((.(#).))))))...))))))))).	82	103	0.884615385	-21.6	0	0.03064555	0.471	0.117669267	-0.023514452	-8.61388658	16	21	9	5UTR		0	0
mmu-miR-146b-3p	NM_009558	Zfp51	GCCCTAGGGACTCAGTTCTGGT#ACTAGGTGAGTGAAGCCAGGGCT#(((((.((.(((((..((((((#)))))))))))....))))))).	29	52	0.846153846	-19.7	0	6.04E-07	0.412	0.000775833	0.061895725	-7.863421506	18	23	11	5UTR		0	0
mmu-miR-669c-5p	NM_009558	Zfp51	ATAGTTGTGTGTGGATGTGTGT#GCACACATCTTAAAATACATCA#...(.(((((..((((((((((#))))))))))....))))).).	871	893	0.923076923	-18.6	0	0.2429533	0.618	-1.01419071	1.008534669	-16.80515515	16	22	10	CDS		0	0
mmu-miR-669c-5p	NM_009558	Zfp51	ATAGTTGTGTGTGGATGTGTGT#ACACATCAGAAAATCCACACT#........((((((((((((((#))))))......)))))))).	1389	1410	0.846153846	-16.6	0	0.08671155	0.618	0.68077329	0.218232381	-19.42387987	14	21	8	CDS		0	0
mmu-miR-297b-5p	NM_009558	Zfp51	ATGTATGTGTGCATGAACATGT#GCACGCATACT#..((((((((((..........#)))))))))).	565	576	0.961538462	-17.1	1	0.2539947	0.618	1.2452782	0.356342786	-8.07146989	10	11	10	CDS		0	0
mmu-miR-499-3p	NM_009558	Zfp51	GAACATCACAGCAAGTCTGTGCT#GCCTGGACTCTGATCAGAGGGCTCTGTACATTGATGTGATGTTG#.(((((((((.(((...(((((.#.)))))))).))))))))).	286	330	1	-18.3	1	0.003138497	0.544	0.353919261	0.462210002	-7.586597953	17	20	9	CDS		0	0
mmu-miR-696	NM_009558	Zfp51	GCGTGTGCTTGCTGTGGG#CTCTACAACGCAAAACAGCACAGACAGGAAGTATACGA#.(((((((((.((((...#.)))).))))))))).	651	689	1	-19.2	1	0.03642425	0.574	1.236156933	-0.027960881	-6.851148393	13	16	9	CDS		0	0
mmu-miR-455-3p	NM_009558	Zfp51	GCAGTCCACGGGCATATACAC#ATGCCCCAGGGTCTGTT#(((((((..((((((......#))))))..))).)))).	222	239	1	-17.7	1	5.94E-05	0.5	0.163046206	0.317204064	-7.540648114	13	17	6	CDS		0	0
mmu-miR-491-5p	NM_009558	Zfp51	AGTGGGGAACCCTTCCATGAGG#CCTCAGGAGGAGTGGGAATGCCTGGACTCTGATCAGAGGGCTCTGTACA#.(((.(((.(((((((.(((((#))))))))............................)))).))).))).	267	316	0.923076923	-20.2	0	0.000522744	0.544	0.41090601	0.436383672	-8.96875167	18	49	8	CDS		0	0
mmu-miR-700-5p	NM_009558	Zfp51	TAAGGCTCCTTCCTGTGCTTGC#GCATACTGGAGAGAAGCCTTAC#((((((((.(((((((((....#)))))..)))).)).)))))).	983	1005	0.846153846	-18.5	1	0.0184452	0.618	1.457152718	0.338717559	-4.993964104	17	22	6	CDS		0	0
mmu-miR-701-5p	NM_009558	Zfp51	TTAGCCGCTGAAATAGATGGA#CGATGACTATTTCAGCTCTGCA#...((.((((((((((.....#.))))))))))...)).	686	708	0.846153846	-15.9	0	0.000640268	0.559	0.26026734	0.422570109	-8.415498955	12	17	10	CDS		0	0
mmu-miR-702-5p	NM_009558	Zfp51	GTGAGTGGGGTGGTTGGCATG#CTGATCACCCAGACCTGCTCACC#(((((((((((((((((....#)))))))))).....))))))).	54	77	0.846153846	-20.5	1	0.002644941	0.412	-0.248490614	0.136531844	-3.937574446	17	23	10	5UTR		0	0
mmu-miR-702-5p	NM_009558	Zfp51	GTGAGTGGGGTGGTTGGCATG#TGCCCATTATCCCAATTTCAG#.(((((((((((((.((((..#)))).)))))))))..)))).	1031	1052	0.846153846	-19.7	1	0.03585388	0.588	-0.839929007	1.077966996	-4.528774398	17	21	9	CDS		0	0
mmu-miR-704	NM_009558	Zfp51	AGACATGTGCTCTGCTCCTAG#CTGATCACCCAGACCTGCTCACCTGTGGAGCAGAGCAA#.......((((((((((((((#.))).))))))))))).	54	92	0.923076923	-23.3	0	0.000305992	0.456	-0.167974813	0.183231985	-17.11024494	14	17	11	5UTR		0	0
mmu-miR-705	NM_009558	Zfp51	GGTGGGAGGTGGGGTGGGCA#TGATCACCCAGACCTGCTCACCT#((((((((((.(((((..((#))..)))))..)))).)))))).	55	78	0.846153846	-25.3	1	0.002646712	0.426	-0.059671118	0.090976311	-6.762348922	17	23	6	5UTR		0	0
mmu-miR-705	NM_009558	Zfp51	GGTGGGAGGTGGGGTGGGCA#TGCTCCTACCTTAGAGCCCATCA#((((((...(((((((((((#))).)).))))))...)))))).	2301	2324	0.923076923	-23.5	0	0.04644028	0.603	-0.845756015	0.351321119	-8.851285568	17	23	6	CDS		0	0
mmu-miR-709	NM_009558	Zfp51	GGAGGCAGAGGCAGGAGGA#CCTGGTCTCTGTCG#...((((((((((((....#)))).)))))))).	344	358	0.846153846	-18.8	0	0.000285799	0.588	0.373738131	0.42468902	-6.747589274	12	14	8	CDS		0	0
mmu-miR-711	NM_009558	Zfp51	GGGACCCGGGGAGAGATGTAAG#CTTACAAATGTATAGAATGTGACAAATCCTTTACCCAGGTCTCA#((((((.(((..(((.......#.)))..))).)))))).	1927	1971	0.846153846	-20	0	0.01389455	0.632	-0.0179009	-0.223209377	-11.88588785	12	17	6	CDS		0	0
mmu-miR-711	NM_009558	Zfp51	GGGACCCGGGGAGAGATGTAAG#ACATGCCCCAGGGTCTG#.((((((((((...........#.)))).)))))).	220	237	0.846153846	-19.3	1	4.07E-05	0.515	0.398334364	0.395312973	-10.25459732	10	13	6	CDS		0	0
mmu-miR-712-3p	NM_009558	Zfp51	TGCGAGTCACCCCCGGGTGTTG#GACATTCAGGGATGTGGCTGTG#.((.(((((((((.(((((((.#))))))).)))..)))))))).	239	261	0.846153846	-19.9	0	0.000236505	0.426	0.613609127	0.308144556	-7.68218703	18	22	8	CDS		0	0
mmu-miR-714	NM_009558	Zfp51	CGACGAGGGCCGGTCGGTCGC#GACTGAAAAGGAGTCTTGTCA#.(((((((.((..((((((..#))))))...))..))))))).	398	419	1	-19.7	1	0.000992555	0.618	0.3039734	0.167922134	-9.485648418	15	21	7	CDS		0	0
mmu-miR-500-5p	NM_009558	Zfp51	AATCCTTGCTATCTGGGTGCTTAGT#ATTGTAGTTGTCCAGAATGTGGCAGGGAA#..(((((((((((((((.(((((((#)))).)))..))))))...))))))))).	1084	1113	0.923076923	-22	1	7.33E-05	0.574	0.902684667	0.274390873	-4.957000719	22	29	9	CDS		0	0
mmu-miR-500-5p	NM_009558	Zfp51	AATCCTTGCTATCTGGGTGCTTAGT#ACTGATCACCCAGACCTGCTCACCTGTGGAGCAGAGCAAAGAG#..((.(((((.((((((((.(((((#))))).))))))))....................))))).)).	53	96	0.923076923	-20.6	0	0.000605546	0.456	0.056709262	0.205008072	-11.90081237	20	43	8	5UTR		0	0
mmu-miR-500-3p	NM_009558	Zfp51	AATGCACCTGGGCAAGGGTTCA#GAAAACTTACAAATGTAGAGAATGTGACAAATCCTTTACCCAGCGTGCATA#.(((((((((((.(((((((..#.)))))))..))))).)))))).	1583	1634	0.923076923	-24.9	1	0.1350098	0.647	0.106255917	-0.26268809	-5.08245545	18	23	7	CDS		0	0
mmu-miR-500-3p	NM_009558	Zfp51	AATGCACCTGGGCAAGGGTTCA#AATCTTTTACTAGGTGCT#...((((((((..(((((((..#)))))))..)))))))).	2287	2305	1	-19.6	0	6.01E-05	0.603	-2.0130295	0.385263114	-11.15047412	15	18	8	CDS		0	0
mmu-miR-501-5p	NM_009558	Zfp51	AATCCTTTGTCCCTGGGTGAAA#TCACCCAGACCTGCTCACCTGTGGAGCAGAGC#....((((((((((((((((..#))))))))..............))).))))).	58	90	0.846153846	-19.3	0	0.000188955	0.456	0.083677293	0.045674062	-9.546562469	16	32	8	5UTR		0	0
mmu-miR-501-3p	NM_009558	Zfp51	AATGCACCCGGGCAAGGATTTG#CAAATCCTTTACCCAGCGTGCATA#.(((((((.(((.(((((((((#)))))))))..))).).)))))).	1610	1634	1	-23.6	1	0.1350098	0.647	0.249204989	0.475540184	-6.138845108	19	24	9	CDS		0	0
mmu-miR-501-3p	NM_009558	Zfp51	AATGCACCCGGGCAAGGATTTG#CAAATCCTTTACCCAGTGCAC#..(((((..(((.(((((((((#)))))))))..))).))))).	854	875	1	-20.8	0	0.001734521	0.603	1.093283	0.845154337	-9.616155919	17	21	9	CDS		0	0
mmu-miR-501-3p	NM_009558	Zfp51	AATGCACCCGGGCAAGGATTTG#CAAATCCTTTGCCCA#.........(((((((((((((#))))))))).)))).	1022	1037	1	-19.4	0	0.02338483	0.603	0.620677143	0.902344058	-20.48026953	13	15	9	CDS		0	0
mmu-miR-450b-5p	NM_009558	Zfp51	TTTTGCAGTATGTTCCTGAATA#ATTCAGGGATGTGGCTGTGGAC#.((((((((((((((((((((.#))))))))))))).))))))).	242	264	1	-21.4	1	0.001253715	0.412	0.547094962	0.307347881	-3.793324837	20	22	13	CDS		0	0
mmu-miR-505-5p	NM_009558	Zfp51	GGGAGCCAGGAAGTATTGATGTT#GACATCAGAAACTTCATACTGGTGAGAAACCT#((..((((((((((.((((((((#))))))))..)))))...)))))......)).	2149	2181	0.846153846	-19	0	0.000198897	0.618	0.285220069	-0.269569161	-9.262585756	20	32	8	CDS		0	0
mmu-miR-652-5p	NM_009558	Zfp51	CAACCCTAGGAGGGGGTGCCATTC#GGTGCTCCTACCTTAGA#.....(((((.(((((((((....#))))))))).))).)).	2299	2316	0.846153846	-19.5	0	2.33E-05	0.603	-1.559549567	0.418377236	-16.49037412	14	17	9	CDS		0	0
mmu-miR-490-5p	NM_009558	Zfp51	CCATGGATCTCCAGGTGGGT#ATCCACACTGGAGAG#.......(((((((((((((#)))))).))))))).	1401	1416	0.923076923	-20.1	0	0.005723421	0.647	1.040770779	-0.219803407	-17.11024494	13	15	7	CDS		0	0
mmu-miR-490-3p	NM_009558	Zfp51	CAACCTGGAGGACTCCATGCTG#CAGTCCATCAACATGTAAAGACTGAAAAGGAGTCTTGTCAGGG#...(((((((((((((......#.)))))))).))))).	379	422	1	-20.6	0	3.98E-05	0.618	0.5278401	0.375964069	-6.514540194	13	16	8	CDS		0	0
mmu-miR-676-3p	NM_009558	Zfp51	CCGTCCTGAGGTTGTTGAGCT#GCTGTAACAACGAGGATGT#.((((((...((((((((((.#))).))))))).)))))).	511	530	1	-18	1	0.002253407	0.603	0.404762673	0.331158229	-8.405855893	16	19	7	CDS		0	0
mmu-miR-615-5p	NM_009558	Zfp51	GGGGGTCCCCGGTGCTCGGATC#GACGTGAGCGGAAGCTGGGAAACTAGGTGAGTGAAGCCAGGGCTCACTGATCACCCA#((((((((((((((((((..((#))..)))))....)))))).............................)))).))).	8	65	1	-21.7	1	0.001213405	0.441	0.070177265	0.206618785	-3.937574446	20	57	6	5UTR		0	0
mmu-miR-804	NM_009558	Zfp51	TGTGAGTTGTTCCTCACCTGGA#CTAGGTGAGTGAAGCCAGGGCTCACT#.(((((((.((((((((((((.#))))))))).))....).))))))).	30	56	0.923076923	-25.3	1	0.000206663	0.412	0.164631353	0.114690897	-4.849714496	19	26	9	5UTR		0	0
mmu-miR-742-5p	NM_009558	Zfp51	TACTCACATGGTTGCTAATCA#AGCACGCATACTGGAGAAGAACCTTGTGAGTC#.(((((((.((((.((..((.#.))..)))))).))))))).	564	596	0.923076923	-17.6	1	0.000577814	0.647	1.156796857	0.230417934	-5.706554413	15	20	7	CDS		0	0
mmu-miR-743b-5p	NM_009558	Zfp51	TGTTCAGACTGGTGTCCATCA#GAAACCACACCAGTGTGGCAA#((.(((.((((((((......#.)))))))).))))).	743	764	0.923076923	-17.6	0	5.54E-05	0.574	0.683746625	-0.095120386	-7.271849536	13	16	8	CDS		0	0
mmu-miR-880-3p	NM_009558	Zfp51	TACTCCATCCTCTCTGAGTAGA#TCTGTTGACATTCAGGGATGTGGCTGTGGACTTCCCTCAGGAGGAGTGG#((((((.((((((((((((...#.))))))))).....................))))))))).	233	282	0.846153846	-19.9	0	2.90E-06	0.426	0.499898505	0.266867869	-5.481260981	18	41	9	CDS		0	0
mmu-miR-881-5p	NM_009558	Zfp51	CAGAGAGATAACAGTCACATCT#GGATGTGGCTGTGGACTTCCCTCA#..(((.((..((((((((((((#)))))))))))).....)).))).	248	272	0.923076923	-22.2	0	6.43E-05	0.456	0.381386033	0.294482433	-9.156855607	17	24	12	CDS		0	0
mmu-miR-881-5p	NM_009558	Zfp51	CAGAGAGATAACAGTCACATCT#GATGTGATGTTGGAGAATTACAGAAACCTGGTCTCTGT#((((((..(((((.(((((((.#))))))))))))...................)))))).	318	356	0.846153846	-18.9	0	0.000302481	0.574	0.539850929	0.312418767	-8.651735828	18	38	12	CDS		0	0
mmu-miR-190b-3p	NM_009558	Zfp51	ACTGAATGTCAAGCATACTCTCA#TGGCTTATTCACCAGTAAACATGCCCCAGGGTCTGTTGACATTCAGG#.(((((((((.((((.(((((..#.))))).))))))))))))).	202	249	1	-22.4	1	1.27E-05	0.456	0.154300444	0.369147639	-6.851148393	18	21	13	CDS		0	0
mmu-miR-874-5p	NM_009558	Zfp51	CGGCCCCACGCACCAGGGTAAG#TGCCCCAGGGTCTGTTGACATTCAGGGATGTGGCTGTGGACTTCCCTCAGGAGGAGTGGGAATGCCT#.((((((((.(.((((((.(((#.)))))))..))..).)))))...))).	223	290	0.923076923	-21.5	1	0.000121248	0.441	0.878677527	0.268566256	-8.382634615	18	28	7	CDS		0	0
mmu-miR-874-3p	NM_009558	Zfp51	CTGCCCTGGCCCGAGGGACCGA#TGGGAAACTAGGTGAGTGAAGCCAGGGCT#..((((((((.......(((..#.))).......)))))))).	23	52	0.923076923	-22.3	1	6.04E-07	0.412	0.259983125	0.043029532	-14.24304768	11	20	8	5UTR		0	0
mmu-miR-105	NM_009558	Zfp51	CCAAGTGCTCAGATGCTTGTGGT#ATCACAAGCTGGAGAGTCATTGT#.(((..((((....(((((((((#)))))))))....))))..))).	140	163	0.846153846	-18.3	0	0.01626835	0.618	-0.302126778	0.141821179	-18.13086909	16	23	9	CDS		0	0
mmu-miR-18b-5p	NM_009558	Zfp51	TAAGGTGCATCTAGTGCTGTTAG#TGACAAATCTTTTACTAGGTGCTCCTACCTTAG#((((((((((((((((.......#.))))))))))....)))))).	2282	2315	0.846153846	-19.2	1	2.19E-05	0.588	-0.69674199	0.340558994	-3.937574446	16	22	10	CDS		0	0
mmu-miR-193b-5p	NM_009558	Zfp51	CGGGGTTTTGAGGGCGAGATGA#GTGCTCCTACCTTAGAGCCCA#..(((((((((((..(((....#.)))...))))))))))).	2300	2321	0.923076923	-21	1	0.01712543	0.603	-0.436344409	0.35214893	-6.549290197	14	19	11	CDS		0	0
mmu-miR-193b-5p	NM_009558	Zfp51	CGGGGTTTTGAGGGCGAGATGA#CAACTGTGCCCTTTATAATAGAAGTGACACTACAGAAGCCTCT#.(((((((((((((((((.((.#)).)).))))))).....................)))))))).	455	498	0.846153846	-19.2	1	0.01211408	0.588	0.401283849	0.247207974	-3.793324837	19	43	8	CDS		0	0
mmu-miR-297c-5p	NM_009558	Zfp51	ATGTATGTGTGCATGTACATGT#ATAGATATAAAAGCACGCATACT#..((((((((((..........#.)))))))))).	553	576	0.923076923	-16.9	1	0.2539947	0.618	0.64830244	0.579276154	-8.07146989	10	12	10	CDS		0	0
mmu-miR-327	NM_009558	Zfp51	ACTTGAGGGGCATGAGGAT#CCTCCAACTGTGCCCTTTAT#...((((((((((((((..#)))).....)))))))))).	451	471	0.923076923	-19.1	0	0.09349143	0.574	-0.298612826	0.503721525	-6.514540194	14	20	10	CDS		0	0
mmu-miR-327	NM_009558	Zfp51	ACTTGAGGGGCATGAGGAT#TCCTCAAGCCTCA#......(((((.((((((.#)))))).))))).	786	799	0.846153846	-18.9	0	0.1146828	0.574	-2.552983433	1.102182384	-18.91336171	11	13	6	CDS		0	0
mmu-miR-327	NM_009558	Zfp51	ACTTGAGGGGCATGAGGAT#CATGCCCCAGGGTCTGTTGACATTCAGGG#.(((((((((((((.....#))))))))...............))))).	221	250	0.923076923	-18.5	1	2.91E-05	0.441	0.448940259	0.301501806	-4.761823478	13	29	8	CDS		0	0
mmu-miR-421-3p	NM_009558	Zfp51	ATCAACAGACATTAATTGGGCGC#GCTTATTCACCAGTAAACATGCCCCAGGGTCTGTTGAC#.(((((((((.......(((((.#.)))))....))))))))).	204	242	0.846153846	-20.3	1	7.51E-05	0.471	0.331573	0.358324302	-13.07937179	14	20	9	CDS		0	0
mmu-miR-453	NM_009558	Zfp51	AGGTTGCCTCATAGTGAGCTTGCA#GCACGCATACTGGAGAAGAACCTT#(((((..(((.(((((.((.(((.#))).)).))))))))...))))).	565	589	1	-19.3	0	0.01987104	0.662	1.6706236	0.314367904	-10.20699422	18	24	8	CDS		0	0
mmu-miR-465b-3p	NM_009558	Zfp51	GATCAGGGCCTTTCTAAGTAGA#GCAGAGCAAAGAGCCCTGG#...((((((((((((..((...#))..)).)))).)))))).	83	102	0.846153846	-17.4	0	0.00318933	0.471	0.273180857	-0.109550779	-6.747589274	14	19	6	5UTR		0	0
mmu-miR-465c-3p	NM_009558	Zfp51	GATCAGGGCCTTTCTAAGTAGA#GCAGAGCAAAGAGCCCTGG#...((((((((((((..((...#))..)).)))).)))))).	83	102	0.846153846	-17.4	0	0.00318933	0.471	0.273180857	-0.109550779	-6.747589274	14	19	6	5UTR		0	0
mmu-miR-466c-5p	NM_009558	Zfp51	TGATGTGTGTGTGCATGTACATAT#TGTGACAAATCCTTTACCCAGTGCACACATCTTAAAATACATCAA#((((((((((((((((........#.))))))))))........)))))).	849	894	0.884615385	-19.4	1	0.2377244	0.632	0.310468083	0.76394925	-3.937574446	16	26	10	CDS		0	0
mmu-miR-466e-5p	NM_009558	Zfp51	GATGTGTGTGTACATGTACATA#TACAAGTGCAGTGTCTGTGACAAATCCTTTACCCAGTGCACACATCT#(((((((((((((.((((....#)))).))))............................))))))))).	834	881	0.846153846	-17.4	1	0.000946608	0.574	0.222639922	0.760889196	-4.794414364	17	47	9	CDS		0	0
mmu-miR-466f-5p	NM_009558	Zfp51	TACGTGTGTGTGCATGTGCATG#TGCATATGTGATACAGTCCATCAACATGTAA#((((((((((((((((((((..#))))))))).)))).........))))))).	366	397	1	-19.1	1	0.001581056	0.618	0.481645683	0.467280574	-3.937574446	20	31	9	CDS		0	0
mmu-miR-466f-5p	NM_009558	Zfp51	TACGTGTGTGTGCATGTGCATG#GCACGCATACT#...((((((((((.........#)))))))))).	565	576	1	-17.3	0	0.2539947	0.618	1.2452782	0.356342786	-8.339878752	10	11	10	CDS		0	0
mmu-miR-466g	NM_009558	Zfp51	ATACAGACACATGCACACACA#GTGCAGTGTCTGTGA#.(((((((((.(((((.....#)))))))))))))).	839	854	1	-21.8	1	0.001746573	0.588	0.739313767	0.475013755	-6.618099313	14	15	14	CDS		0	0
mmu-miR-466h-5p	NM_009558	Zfp51	TGTGTGCATGTGCTTGTGTGTA#ATACTAAAGAGAAACCCTACAAGTGCAGTGTCTGTGACAAATCCTTTACCCAGTGCACACAT#((((((((((((((((((....#.))))))))))..........................)))))))).	817	879	0.871794872	-20.7	1	0.000907121	0.588	1.217666882	0.055727087	-3.937574446	18	46	10	CDS		0	0
mmu-miR-466h-5p	NM_009558	Zfp51	TGTGTGCATGTGCTTGTGTGTA#TGCATACAGTCTCATGCAACCAA#((..((((((.(.(((((((((#))))))))).).))))))..)).	704	727	0.923076923	-18.5	0	0.07850083	0.574	-0.239701189	0.68374726	-12.64104128	18	23	9	CDS		0	0
mmu-miR-493-3p	NM_009558	Zfp51	TGAAGGTCCTACTGTGTGCCAGG#TGTGGCAAATGTGGGAAATGCTTCAA#(((((.((((((....(((((.(#).)))))...))))))....))))).	756	782	0.923076923	-19.3	0	0.002114139	0.515	2.707870833	0.16900839	-8.953002378	17	26	6	CDS		0	0
mmu-miR-504-5p	NM_009558	Zfp51	AGACCCTGGTCTGCACTCTATC#GTAAACATGCCCCAGGGTCTG#(((((((((...(((.......#.))).))))))))).	216	237	0.923076923	-20.2	1	4.07E-05	0.515	0.298971222	0.408623997	-11.58470778	12	15	9	CDS		0	0
mmu-miR-504-3p	NM_009558	Zfp51	AGGGAGAGCAGGGCAGGGTTTC#GAAGCCAGGGCTCACTGATCACCCAGACCTGCTCACCTG#(((..(((((((...((((...#.))))...))))))).))).	40	79	0.923076923	-24	0	0.007409842	0.412	-0.029134089	0.190447768	-13.97005399	14	20	7	5UTR		0	0
mmu-miR-504-3p	NM_009558	Zfp51	AGGGAGAGCAGGGCAGGGTTTC#GAAGCCTTACAAATGCAAGGAATGTGACAAATCCTTTGCCCATTATCCCA#.((((.....((((((((((((#))))))).............................)))))....)))).	995	1045	0.846153846	-20.6	0	0.03009004	0.618	1.061405802	0.276432671	-11.85050119	16	50	7	CDS		0	0
mmu-miR-509-5p	NM_009558	Zfp51	TACTCCAGAATGTGGCAATCAT#GCACGCATACTGGAGA#..((((((.(((((((......#)).))))).)))))).	565	581	0.846153846	-19.5	1	0.09479599	0.632	1.066185375	0.402981661	-6.013390378	13	16	6	CDS		0	0
mmu-miR-509-5p	NM_009558	Zfp51	TACTCCAGAATGTGGCAATCAT#GAAAGTTCATTCTGGAGA#..((((((((((.(((..((..#))..))))))))))))).	1820	1838	0.815384615	-18.3	1	0.002467145	0.647	0.12123169	-0.243859807	-6.246131332	15	18	13	CDS		0	0
mmu-miR-574-5p	NM_009558	Zfp51	TGAGTGTGTGTGTGTGAGTGTGT#CATACTCCAGAGATACATTA#..(((((((.(.((.(((((((.#))))))))).).))))))).	1236	1256	1	-20	1	0.05548937	0.647	0.883235271	0.082430745	-10.28176006	17	20	9	CDS		0	0
mmu-miR-574-5p	NM_009558	Zfp51	TGAGTGTGTGTGTGTGAGTGTGT#GCTCTGCATACAGTCTCAT#((((..((((((((.((((....#))))))))))))..)))).	700	719	0.846153846	-18.4	0	0.001320855	0.603	-0.202390213	0.682814485	-10.69301994	16	19	12	CDS		0	0
mmu-miR-574-3p	NM_009558	Zfp51	CACGCTCATGCACACACCCACA#GGAGTGACGTGAGCGG#..(((((((((((...((....#)).))).)))))))).	3	19	1	-18.4	1	0.001107228	0.438	0	0	-6.782339277	13	16	8	5UTR		0	0
mmu-miR-574-3p	NM_009558	Zfp51	CACGCTCATGCACACACCCACA#TGCAATGAGTGTGA#((((((((((((..........#)))).)))))))).	1176	1190	0.846153846	-16.7	1	0.01345082	0.588	1.332054308	0.122252209	-7.052043617	12	14	8	CDS		0	0
mmu-miR-878-3p	NM_009558	Zfp51	GCATGACACCACACTGGGTAGA#CTACATTAAAGAGAAACCACACCAGTGTGGCAAATGTG#((((....(((((((((((...#.)).)))))))))...)))).	731	769	0.923076923	-20.8	0	1.48E-05	0.544	1.545010917	0.114754015	-13.81489185	15	21	9	CDS		0	0
mmu-miR-873a-5p	NM_009558	Zfp51	GCAGGAACTTGTGAGTCTCCT#GGAGAGTCATTGTACCTGA#.((((.((..((((.(((((.#))))).)))).)).)))).	150	169	0.846153846	-21.5	0	0.1084732	0.618	-0.378333	0.093287379	-8.728629285	15	19	5	CDS		0	0
mmu-miR-873a-3p	NM_009558	Zfp51	GAGACTGACAAGTTCCCGGGA#GGAGTCTTGTCAGG#....((((((((((((.....#)))).)))))))).	407	421	0.846153846	-17.2	0	4.00E-05	0.632	0.535220169	0.10616719	-9.546562469	12	14	8	CDS		0	0
mmu-miR-208b-5p	NM_009558	Zfp51	AAGCTTTTTGCTCGCGTTATGT#GTGACGTGAGCGGAAGCTG#.(((.(((((((((((((((..#)))))))))))))))))).	6	25	1	-24.7	0	0.000587961	0.426	0	0	-7.912362012	18	19	18	5UTR		0	0
mmu-miR-208b-5p	NM_009558	Zfp51	AAGCTTTTTGCTCGCGTTATGT#GTGGAGCAGAGCAAAGAGCC#..(((((((((((((.((((..#)))).)).))))))))))).	78	98	0.923076923	-21.4	1	9.72E-05	0.441	0.340361971	-0.091497882	-5.1900498	17	20	11	5UTR		0	0
mmu-miR-877-5p	NM_009558	Zfp51	GTAGAGGAGATGGCGCAGGG#TCTGTGACAAATCCTTTACC#((((((((..((.((((((.#)))))).))..)))))))).	847	867	0.953846154	-19.9	1	0.05325932	0.603	0.79717475	0.854666099	-7.525601185	16	20	8	CDS		0	0
mmu-miR-598-5p	NM_009558	Zfp51	GCGGTGATGCCGATGGTGCGAGC#TGCATCATTAAGATGGCATCAG#....((((((((((((((((...#))))))))).....))))))).	1208	1230	0.923076923	-20.7	0	0.04893306	0.632	-0.513188767	0.86252271	-9.546562469	16	22	9	CDS		0	0
mmu-miR-582-3p	NM_009558	Zfp51	TAACCTGTTGAACAACTGAAC#GTTCAGTTGTCAGCAC#.....(((((.((((((((((#))))))))))))))).	948	964	1	-19.1	0	0.02805468	0.662	-1.0958761	0.917659656	-16.49037412	15	16	15	CDS		0	0
mmu-miR-669k-5p	NM_009558	Zfp51	TGTGCATGTGTGTATAGTTGTGTGC#GTCGAGAACTACTGCATATGTGATACAG#(((((((((((((((((((.(..((#))..).))))).)))))))))).)))).	354	382	0.923076923	-18.6	1	0.007251859	0.574	0.325294871	0.398765596	-3.937574446	22	28	10	CDS		0	0
mmu-miR-669d-5p	NM_009558	Zfp51	ACTTGTGTGTGCATGTATATGT#GCAAAACAGCACAGACAGGA#.(((((.(((((.(((......#.)))))))).))))).	660	680	0.846153846	-17.6	0	0.01959713	0.574	1.1184222	-0.065271828	-6.626141985	13	16	8	CDS		0	0
mmu-miR-669d-5p	NM_009558	Zfp51	ACTTGTGTGTGCATGTATATGT#AGATATAAAAGCACGCATAC#...(((((((((...(((((.(#).)))))...))))))))).	555	575	0.923076923	-15.3	0	0.2695491	0.632	0.921086889	0.403914411	-9.395960284	15	20	9	CDS		0	0
mmu-miR-1187	NM_009558	Zfp51	TATGTGTGTGTGTATGTGTGTAA#TAGATATAAAAGCACGCATACT#...((((((((((.(((((.((.#)).)))))...)))))))))).	554	576	0.923076923	-17.9	0	0.2539947	0.618	1.2452782	0.356342786	-7.371380111	17	22	10	CDS		0	0
mmu-miR-669h-5p	NM_009558	Zfp51	ATGCATGGGTGTATAGTTGAGTGC#GCACAGACAGGAAGTATACGATGACTATTTCAGCTCTGCATACAGTCTCATGCAA#.(((((((((((((.((.((((..#.)))).)))))))..)))))))).	668	723	1	-20.7	1	0.0754489	0.588	0.407023693	0.185644869	-4.528774398	19	24	8	CDS		0	0
mmu-miR-1188-5p	NM_009558	Zfp51	TGGTGTGAGGTTGGGCCAGGA#TCCAGAATGTGGCAGGGAATTTCACCAGCTTTCACACCT#.(((((((((((((((((.(.#.).))))...........))))))).)))))).	1094	1133	0.846153846	-23.1	1	0.02149732	0.559	-0.219310724	0.634825748	-3.793324837	18	33	7	CDS		0	0
mmu-miR-1188-5p	NM_009558	Zfp51	TGGTGTGAGGTTGGGCCAGGA#TCCTTTACCCAGGTCTCACATCT#.((((((((.(((((..((((#))))...)))))..)))))))).	1953	1976	1	-22.3	1	0.02569602	0.603	-1.168618887	0.3372481	-5.268880386	17	23	8	CDS		0	0
mmu-miR-1188-3p	NM_009558	Zfp51	TCCGAGGCTCCCCACCACACCCTGC#CAGGAGGAGTGGGAATGCCTGGAC#(((.((((..(((((..(..((((.#))))..).)))))...))))))).	270	294	0.923076923	-23.9	0	7.13E-05	0.456	0.87959922	0.466810413	-9.501541928	17	24	7	CDS		0	0
mmu-miR-466f	NM_009558	Zfp51	ACGTGTGTGTGCATGTGCATGT#ACTGCATATGTGATACAGTCCATCAACATGTA#(((((((((((((((((((.((#))))))))))).)))).........)))))).	364	396	0.846153846	-17.6	1	0.009226592	0.603	0.498800176	0.470078899	-3.937574446	21	32	11	CDS		0	0
mmu-miR-466f	NM_009558	Zfp51	ACGTGTGTGTGCATGTGCATGT#GCAAAACAGCACAGACAGGA#.(.(((.(((((.(((...(((#)))..)))))))).))).).	660	680	0.846153846	-17	0	0.01959713	0.574	0.02893936	-0.096986273	-8.183681459	15	20	8	CDS		0	0
mmu-miR-466f	NM_009558	Zfp51	ACGTGTGTGTGCATGTGCATGT#GCACGCATACT#..((((((((((..........#)))))))))).	565	576	0.961538462	-17.3	1	0.2539947	0.618	1.2452782	0.356342786	-8.07146989	10	11	10	CDS		0	0
mmu-miR-1190	NM_009558	Zfp51	TCAGCTGAGGTTCCCCTCTGTC#GATGGAGGAGACAGTCACTAAGGATCCAGCATCACAAGCTGGA#((((((..((.(((((((((((#)))))))).............))).)).........)))))).	110	153	1	-18.5	0	0.000269895	0.559	-0.265511825	0.137974068	-10.61967039	19	43	8	5UTR		0	0
mmu-miR-466j	NM_009558	Zfp51	TGTGTGCATGTGCATGTGTGTAA#TTACAGAAACCTGGTCTCTGTCGAGAACTACTGCATATGTGATACAG#((((((((((((((.(((.((..#.)))))))))))))).))))).	335	382	0.846153846	-18.3	1	0.007251859	0.574	0.345529187	0.419589421	-4.673024006	19	22	14	CDS		0	0
mmu-miR-669e-5p	NM_009558	Zfp51	TGTCTTGTGTGTGCATGTTCAT#AACAGCACAGACAGGAA#..((((((.(((((.((((...#))))))))).)))))).	664	681	1	-19.2	1	0.01591166	0.588	0.133408833	0.003753515	-6.748839938	15	17	9	CDS		0	0
mmu-miR-467h	NM_009558	Zfp51	ATAAGTGTGTGCATGTATATGT#TACCCAGTGCACACATCTTAA#.(((((((((((((........#.))))))))).)))).	863	884	1	-16.5	1	0.002432052	0.603	-1.31059065	1.066735169	-4.761823478	13	16	9	CDS		0	0
mmu-miR-467h	NM_009558	Zfp51	ATAAGTGTGTGCATGTATATGT#GCGTGCATATCTTAG#.((((.((((((((((......#)))))))))))))).	1625	1640	0.846153846	-15.1	0	0.2087624	0.618	-1.7575233	0.731826808	-5.694283599	14	15	14	CDS		0	0
mmu-miR-1195	NM_009558	Zfp51	TGAGTTCGAGGCCAGCCTGCTCA#GGGATGTGGCTGTGGACTTCCCTCAGGAGGAGTGGGAATGCCTGGACTCT#.((((((.((((...(((((((.#.)))))))...)))))))))).	247	297	0.923076923	-26	1	9.96E-05	0.471	0.793394157	0.299870182	-8.988379857	17	22	10	CDS		0	0
mmu-miR-1195	NM_009558	Zfp51	TGAGTTCGAGGCCAGCCTGCTCA#TGAGCGGAAGCTGGGAAACTAGGTGAGTGAAGCCAGGGCTCAC#(((((((..((((((((((((((#)))))))..))))..................))).))))))).	12	55	0.923076923	-24.9	1	7.73E-05	0.412	0.179344353	0.150774522	-7.307599034	21	43	7	5UTR		0	0
mmu-miR-1199-5p	NM_009558	Zfp51	TCTGAGTCCCGGTCGCGCGG#TGTGGCTGTGGACTTCCCTCAGGA#(((((((((((((((((...#)))))))).)))).....))))).	251	275	0.923076923	-20	1	1.95E-05	0.456	0.286307172	0.257399216	-3.937574446	17	24	8	CDS		0	0
mmu-miR-1199-5p	NM_009558	Zfp51	TCTGAGTCCCGGTCGCGCGG#GTGAAGCCAGGGCTCAC#..(((((((.(((..(((..#)))..))).))))))).	38	55	0.846153846	-20.2	1	7.73E-05	0.412	0.178367769	0.159352827	-7.791796665	13	17	7	5UTR		0	0
mmu-miR-1902	NM_009558	Zfp51	AGAGGTGCAGTAGGCATGACTT#CAGACCTGCTCACCTGTG#(.(((((.((((((..((....#))..))))))))))).).	63	81	0.923076923	-18.7	0	0.003501529	0.426	0.03493695	0.09323379	-8.383383898	14	18	11	5UTR		0	0
mmu-miR-1902	NM_009558	Zfp51	AGAGGTGCAGTAGGCATGACTT#GTCGAGAACTACTGCATA#....(((((((((.(.((((..#)))).)..))))))))).	354	372	0.903846154	-18.7	0	0.006416373	0.603	0.017330733	0.447649824	-10.63645147	14	18	9	CDS		0	0
mmu-miR-1902	NM_009558	Zfp51	AGAGGTGCAGTAGGCATGACTT#TCAAGCCTCACTGTCCATCA#.((((.(((((((((.(((...#))).)))).))))))).)).	789	809	0.846153846	-17.6	0	0.0167277	0.588	-0.58296167	1.054338798	-5.927332679	16	20	7	CDS		0	0
mmu-miR-1897-5p	NM_009558	Zfp51	CTTTGGATGGAGAAAGAGGGGG#CCTCACTGTCCATCACAGAA#.((((((((((.(..((((...#))))..).)))))).)))).	794	814	0.846153846	-19.2	1	0.03239318	0.559	0.513302945	0.620278715	-8.732417625	15	20	6	CDS		0	0
mmu-miR-1897-5p	NM_009558	Zfp51	CTTTGGATGGAGAAAGAGGGGG#CCCCAGGGTCTGTTGACATTCAGGGA#(((((((((..((.(((((((.#))))....))).))..))))))))).	225	251	0.923076923	-20.5	1	0.003588257	0.456	0.838469422	0.298824893	-8.861695307	18	26	9	CDS		0	0
mmu-miR-1897-3p	NM_009558	Zfp51	TCAACTCGTTCTGTCCGGTGAG#CTCACTGATCACCCAGACCTGCTCACCTGTGGAGCAGAGCAAAGAGC#....((((((((((((((((((#.))))))...))).))))))...))).	50	97	0.923076923	-21.2	0	0.000571847	0.441	-0.223362136	0.116971056	-9.546562469	18	27	6	5UTR		0	0
mmu-miR-1895	NM_009558	Zfp51	CCCCCGAGGAGGACGAGGAGGA#CGTCATACTGGGGA#.((((.((...((((.......#))))...)))))).	897	911	0.846153846	-15.6	0	0.009732269	0.662	-0.029885775	0.62563601	-11.05100328	10	14	6	CDS		0	0
mmu-miR-1903	NM_009558	Zfp51	CCTTCTTCTTCTTCCTGAGACA#TTCAGGGATGTGGCTGTGGACTTCCCTCAGGAGGAGTGGGA#...((((.(((((((((((...#.))))))))))).))))	243	284	0.846153846	-20.3	0	2.90E-06	0.412	0.871762282	0.320662699	-8.828175123	15	17	11	CDS		0	0
mmu-miR-1900	NM_009558	Zfp51	GGCCGCCCTCTCTGGTCCTTCA#GGACTCTGATCAGAGGGCT#....((((((((.(((((....#)))))..))...)))))).	290	309	0.846153846	-19.5	0	2.31E-05	0.515	0.362370505	0.443450153	-10.83569308	13	19	6	CDS		0	0
mmu-miR-1892	NM_009558	Zfp51	ATTTGGGGACGGGAGGGAGGAT#TCCTCAAGCCTCACTGTCCATCAC#...((((((((((((((((((.#)))))...)))).)))))).))).	786	810	0.923076923	-23.8	0	0.01754009	0.603	-0.800987865	1.241564728	-6.514540194	18	24	6	CDS		0	0
mmu-miR-1906	NM_009558	Zfp51	TGCAGCAGCCTGAGGCAGGGCT#AGCTCTGCATACAGTCTCATGCAA#((((..((.(((..((((((((#))))))))...))).))..)))).	699	723	0.923076923	-21.6	0	0.0754489	0.588	-0.762055675	0.652032759	-13.15993057	17	24	8	CDS		0	0
mmu-miR-1896	NM_009558	Zfp51	CTCTCTGATGGTGGGTGAGGAG#TCCTTTACCCAGGTCTCACATCTTAGAACACATCAGAGAGT#(((((((((((((((((((((.#))))).)))).................)).)))))))))).	1953	1994	1	-26.4	1	0.02230685	0.574	-0.54938388	0.357944573	-3.937574446	21	41	10	CDS		0	0
mmu-miR-1904	NM_009558	Zfp51	GTTCTGCTCCTCTGGAGGGAGG#CTTCCCTCAGGAGGAGTGGGAA#.((((((((((((.((((((((#)))))))).)))))))))))).	263	285	1	-32.7	1	9.89E-05	0.426	0.634929758	0.443661462	-4.650164755	20	22	12	CDS		0	0
mmu-miR-1904	NM_009558	Zfp51	GTTCTGCTCCTCTGGAGGGAGG#CCTGCTCACCTGTGGAGCAGAGCA#((((((((((.(.((.((((((#))).))).)).).)))))))))).	67	91	0.846153846	-28.2	1	0.000241096	0.441	0.33886926	-0.042628598	-8.284528615	19	24	10	5UTR		0	0
mmu-miR-1907	NM_009558	Zfp51	GAGCAGCAGAGGATCTGGAGGT#ACAACGAGGATGTCTCTGTTGACTCG#((((((((((((((((......#.)))).))))))))).))).	517	543	0.923076923	-20.2	1	6.62E-05	0.603	0.386294872	0.756504024	-3.937574446	16	20	9	CDS		0	0
mmu-miR-1894-3p	NM_009558	Zfp51	GCAAGGGAGAGGGTGAAGGGAG#TCCTTTGCCCATTATCCCA#....((((..((((((((((..#))))))))))....)))).	1026	1045	0.923076923	-21.7	0	0.03009004	0.618	0.4398027	0.831890795	-11.8454586	14	19	10	CDS		0	0
mmu-miR-1894-3p	NM_009558	Zfp51	GCAAGGGAGAGGGTGAAGGGAG#TCCTTTACCCAGGTCTCA#....((((..((((((((((..#))))))))))...)))).	1953	1971	1	-20	0	0.01389455	0.632	-0.09737517	0.189062131	-11.8454586	14	18	10	CDS		0	0
mmu-miR-1894-3p	NM_009558	Zfp51	GCAAGGGAGAGGGTGAAGGGAG#TCCTTTACCCACTATGCA#(((..((...((((((((((..#)))))))))).)).))).	1194	1212	0.923076923	-19.5	0	0.001237047	0.618	0.0722193	0.471455884	-15.70116495	15	18	10	CDS		0	0
mmu-miR-1893	NM_009558	Zfp51	GGCGCGGGCGCTGGACGCCTCG#GAGAAACCCTACAAGTGCAGTGTCTGTGA#..(((((((((((.((......#.)).))))))))))).	825	854	0.923076923	-21.7	1	0.001746573	0.588	1.137839	-0.147366909	-5.813840637	13	16	11	CDS		0	0
mmu-miR-1901	NM_009558	Zfp51	CCGCTCGTACTCCCGGGGGTCC#GGACTTCCCTCAGGAGGAGTGGG#((((((...((((.((((((((#))))).)))...)))))))))).	260	283	0.923076923	-25.5	0	2.22E-06	0.412	0.466604444	0.361016398	-9.708125486	18	23	10	CDS		0	0
mmu-miR-1927	NM_009558	Zfp51	GACCTCTGGATGTTAGGGACTGA#CAGTAAACATGCCCCAGGGTCTGTTGACATTCAGGGA#...((((((((((((.(((((..#.)))))..)))))))))))).	214	251	0.923076923	-22.2	0	0.003588257	0.456	0.30214375	0.418656326	-6.747589274	17	21	12	CDS		0	0
mmu-miR-1929-5p	NM_009558	Zfp51	TTCTAGGACTTTATAGAGCAGAG#TCTGCTTATAAGTCATAAGAAT#((((..(((((....(((((((.#)))))))..)))))...)))).	2475	2497	0.846153846	-15.9	0	0.03343646	0.735	0.6301909	0.061572037	-16.18579378	16	22	7	3UTR		0	0
mmu-miR-1929-3p	NM_009558	Zfp51	CAGCTCATGGAGACCTAGGTGG#ACCTGGTCTCTGTCGAGA#...((((((((((((.((((..#))))))))))))).))).	343	361	0.923076923	-21.7	0	0.000195429	0.588	0.252678423	0.45658364	-6.747589274	16	18	13	CDS		0	0
mmu-miR-1930-3p	NM_009558	Zfp51	GGTGCAGTTACTGTGGCTGTGG#TCACAAGCTGGAGAGTCATTGTACCT#((((((((.(((.(((((((((#))))).)))..).))).)))))))).	141	167	0.923076923	-20.7	1	0.01358933	0.618	-0.058631255	0.159223954	-6.283094717	20	26	8	CDS		0	0
mmu-miR-1930-3p	NM_009558	Zfp51	GGTGCAGTTACTGTGGCTGTGG#CACTTAAAAGTCATCAGAAATTGCATA#.((((((((.(((((((((((.#))).....))))).))).)))))))).	961	988	0.923076923	-19.1	1	0.02208822	0.618	0.016962347	1.095324834	-5.035831306	19	27	8	CDS		0	0
mmu-miR-1932	NM_009558	Zfp51	GTTGCGGACAGCGCTAGGTCGG#CCATCACAGAATTCATACTAAAGAGAAACCCTACAAGTGCAGTGTCTGTGACA#(((((((((((((((..((.((#.)).)).)))))..)))))))))).	803	856	1	-22.3	1	0.001423555	0.603	1.351411818	0.097387057	-4.170623527	19	25	10	CDS		0	0
mmu-miR-1933-3p	NM_009558	Zfp51	CCAGGACCATCAGTGTGACTAT#TACATTGATGTGATGTTGGA#((((.((((((((((((.....#)))))))))).).).)))).	312	332	0.846153846	-16.9	0	0.002124629	0.544	0.510875186	0.328882092	-8.056611621	16	20	10	CDS		0	0
mmu-miR-1934-5p	NM_009558	Zfp51	TCTGGTCCCCTGCTTCGTCCTCT#AGGAGGAGTGGGAATGCCTGGACTCTGATCAGAG#(((((((.((((((((.((((..#))))))))))))..............))))))).	271	305	0.923076923	-20.4	1	0.000446367	0.471	0.967705763	0.434649401	-6.251209375	19	34	12	CDS		0	0
mmu-miR-1934-3p	NM_009558	Zfp51	AGGATGACGGTGGGGCTGGTGA#TACCTCCTCAAGCCTCACTGTCCATCA#..(((((((((((((((((((.#))))......)))))))))))).))).	782	809	0.846153846	-25.8	1	0.0167277	0.588	-1.083503435	1.213139965	-4.957000719	19	27	12	CDS		0	0
mmu-miR-1941-5p	NM_009558	Zfp51	AGGGAGATGCTGGTACAGAGGCTT#AAGCCTCTAACAAATTCCGATGCTGTAACAACGAGGATGTCTCTG#(((((.((.((.((..((((((((#))))))))......................)).)).)).))))).	490	535	0.923076923	-21	0	0.000624112	0.647	1.0195475	0.031737028	-11.21022482	19	45	8	CDS		0	0
mmu-miR-1943-5p	NM_009558	Zfp51	AAGGGAGGATCTGGGCACCTGGA#CTAGGTGAGTGAAGCCAGGGCTCACTGATCACCCAGACCTGCTCACCTG#..(((..(((((((((.(((((.#.))))))))))..)))).))).	30	79	0.923076923	-26.2	0	0.007409842	0.412	0.252841	0.12954033	-8.401646015	17	22	10	5UTR		0	0
mmu-miR-1943-5p	NM_009558	Zfp51	AAGGGAGGATCTGGGCACCTGGA#CCAGGGTCTGTTGACATTCAGGGATGTGGCTGTGGACTTCCCTC#.(((((((.(((((((.(((((.#)))))))))........................)))))))))).	227	271	0.923076923	-23.5	1	6.27E-05	0.456	0.462969956	0.275652518	-4.849714496	19	44	10	CDS		0	0
mmu-miR-1943-5p	NM_009558	Zfp51	AAGGGAGGATCTGGGCACCTGGA#CTAGGTGCTCCTACCTTAGAGCCCA#..((((((....((((((((((.#))))))))))...))).....))).	2296	2321	0.846153846	-23.1	1	0.01712543	0.603	-1.898786	0.405131615	-13.42747463	16	25	10	CDS		0	0
mmu-miR-1943-3p	NM_009558	Zfp51	CAGGTGCCAGCTCCTCCCTTC#AGGGATGTGGCTGTGGACTTCCCTCAGGAGGAGTGGGAATGCCTGG#(((((.((.((((((((....#.)))))))).))...))))).	246	292	1	-25.4	0	0.000377734	0.456	0.831426138	0.306242918	-6.894922866	15	21	8	CDS		0	0
mmu-miR-1945	NM_009558	Zfp51	TCTTCGCGGGTACTGTCGGGAC#CCCAGACCTGCTCACCTGTGGAGC#.((((((((((.(.((((((..#))).)))..)...)))))))))).	61	85	0.846153846	-20.6	1	5.46E-06	0.441	0.101122369	0.014959035	-7.996968064	17	24	10	5UTR		0	0
mmu-miR-1946a	NM_009558	Zfp51	AGCCGGGCAGTGGTGGCACACACTTTT#AGTGTGGCAAATGTGGGAAATGCTTCAATACCTCCTCAAGCCTCACTGTCCA#....(((((((((.(((..........#.)))))))))))).	754	806	0.846153846	-21.2	0	0.01317907	0.574	0.332400267	0.093535581	-10.40340239	12	14	12	CDS		0	0
mmu-miR-1947-5p	NM_009558	Zfp51	AGGACGAGCTAGCTGAGTGCTG#CAGCATCACAAGCTGGAGAGTCA#..(((...((((((..((((((#))))))....))))))...))).	136	159	0.846153846	-19.9	0	0.003477998	0.588	0.00240695	0.093380894	-11.68377959	15	23	6	CDS		0	0
mmu-miR-1948-5p	NM_009558	Zfp51	ATATGAGTATTCTGCCTAAAT#CAGAATATTCATAC#.(((((((((((((.......#))))))))))))).	1902	1916	0.846153846	-15.2	1	0.09133158	0.676	0.382015462	-0.12303887	-4.761823478	13	14	13	CDS		0	0
mmu-miR-1948-3p	NM_009558	Zfp51	TTTAGGCAGAGCACTCGTACAG#CTGTGGACTTCCCTCAGGAGGAGTGGGAATGCCTGGAC#((((((((...(((((.(....#.).)))))....)))))))).	256	294	1	-19	1	7.13E-05	0.456	0.248276194	0.411417383	-9.061245048	14	21	8	CDS		0	0
mmu-miR-1948-3p	NM_009558	Zfp51	TTTAGGCAGAGCACTCGTACAG#CTGATCAGAGGGCTCTGTA#.....(((((((.(((...(((#)))....))).))))))).	295	314	1	-17.6	0	0.000467947	0.529	0.159535314	0.397237368	-14.95473026	13	19	7	CDS		0	0
mmu-miR-1948-3p	NM_009558	Zfp51	TTTAGGCAGAGCACTCGTACAG#TACAAGTGCAGTGTCTGT#..((((((..(((((.(((...#))).)))))..)))))).	834	852	0.846153846	-17.1	1	0.00249066	0.588	0.467030167	0.464875069	-7.488945926	14	18	6	CDS		0	0
mmu-miR-1949	NM_009558	Zfp51	CTATACCAGGATGTCAGCATAGTT#GGCTTATTCACCAGTAAACATGCCCCAGGGTCTGTTGACATTCAGGGATGTGGC#(((((((.(((((((((((.....#.)))))))))))..)).))))).	203	257	0.846153846	-20.6	1	9.84E-05	0.456	0.002775636	0.312506721	-6.251209375	18	23	11	CDS		0	0
mmu-miR-1950	NM_009558	Zfp51	TCTGCATCTAAGGATATGGTCA#GACCTGCTCACCTGTGGAGCAGAG#(((((.(((((((....((((.#))))......))).))))))))).	65	89	0.923076923	-19	0	6.97E-05	0.441	0.086099836	0.031906481	-7.663871765	16	24	9	5UTR		0	0
mmu-miR-669m-5p	NM_009558	Zfp51	TGTGTGCATGTGCATGTGTGTAT#TGCATACAGTCTCATGCAACCAA#((..((((((.(..((((((((.#))))))))..).))))))..)).	704	727	0.846153846	-18.4	0	0.07850083	0.574	-0.202390213	0.682814485	-13.4978812	17	23	8	CDS		0	0
mmu-miR-669m-5p	NM_009558	Zfp51	TGTGTGCATGTGCATGTGTGTAT#ACTACTGCATATGTGATACAG#((((((((((((((.(((.((..#)))))))))))))).))))).	361	382	0.923076923	-18	1	0.007251859	0.574	0.44682222	0.393591344	-4.673024006	19	21	14	CDS		0	0
mmu-miR-669o-5p	NM_009558	Zfp51	TAGTTGTGTGTGCATGTTTATGT#ATAGATATAAAAGCACGCATACTGG#(((.(((((((((((((((((..#))))))))....)))))))))))).	553	578	0.846153846	-17.7	0	0.2126512	0.618	0.726832943	0.427233721	-6.969596721	20	25	12	CDS		0	0
mmu-miR-669o-5p	NM_009558	Zfp51	TAGTTGTGTGTGCATGTTTATGT#GCAAAACAGCACAGACAGG#...((((.(((((.(((((.(((#))))))))))))).)))).	660	679	0.884615385	-17.2	0	0.02120823	0.574	1.4318338	-0.069935753	-9.68501504	17	19	13	CDS		0	0
mmu-miR-1951	NM_009558	Zfp51	GTAGTGGAGACTGGTGTGGCTA#CCACACCAGTGTGGCAAATGTGGGAAATGCTTCAATACC#(((.(((((((((((((((...#))))))))))...................))))).))).	747	786	0.846153846	-21.2	0	0.06449594	0.515	1.026679021	0.442225805	-6.969596721	18	39	10	CDS		0	0
mmu-miR-1951	NM_009558	Zfp51	GTAGTGGAGACTGGTGTGGCTA#CACATCAGAAAATCCACACT#((.(((((..((((((((....#))))))))....))))))).	1390	1410	0.923076923	-19.5	0	0.08671155	0.618	0.735911238	0.437760758	-7.794010047	15	20	8	CDS		0	0
mmu-miR-1951	NM_009558	Zfp51	GTAGTGGAGACTGGTGTGGCTA#AGGCATTACAGAATCCACACT#((.(((((..(((..(((.((.#)).)))..)))..))))))).	1305	1326	0.846153846	-18.9	0	0.009359289	0.647	1.4526972	0.198831909	-9.386299525	15	21	7	CDS		0	0
mmu-miR-1953	NM_009558	Zfp51	TGGGAAAGTTCTCAGGCTTCTG#CAGAAGCCTCTAACAAATTCCGATGCTGTAACAACGAGGATGTCTCT#.((((..(((((((((((((((#)))))))))..........................)))))).)))).	487	534	0.923076923	-21.2	0	0.001030192	0.647	0.461018815	0.180048506	-7.237970133	19	47	9	CDS		0	0
mmu-miR-1953	NM_009558	Zfp51	TGGGAAAGTTCTCAGGCTTCTG#AGAAGCCTTACAAATGCAATGAGTGTGACAGATCCTTTACCCAC#((((((((.(((.((((((((.#)))))))).....................)))..)))).)))).	1162	1206	0.846153846	-18.1	1	0.07666387	0.603	1.39960075	-0.192235015	-6.283094717	19	44	8	CDS		0	0
mmu-miR-1954	NM_009558	Zfp51	ACTGCAGAGTGAGACCCTGTT#CAGGGTCTGTTGACATTCAGGGATGTGGC#.((((((((((((((((((..#)))))))).....))))).....))))).	228	257	0.923076923	-19	1	9.84E-05	0.456	0.58289623	0.295829999	-3.793324837	18	29	8	CDS		0	0
mmu-miR-1954	NM_009558	Zfp51	ACTGCAGAGTGAGACCCTGTT#CAGGTCTCACATCTTAGA#.(((.(((((((((.((((..#)))))))))).)))))).	1962	1980	0.923076923	-18.1	0	0.03493836	0.574	-1.13053751	0.34387092	-8.647811572	16	18	10	CDS		0	0
mmu-miR-1955-5p	NM_009558	Zfp51	AGTCCCAGGATGCACTGCAGCTTTT#AAGTGCAGTGTCTGTGACA#.(((.(((...((((((((.(((..#)))))))))))))).))).	837	856	1	-19.4	0	0.001423555	0.603	0.368327363	0.321865886	-13.03603261	17	19	14	CDS		0	0
mmu-miR-1955-3p	NM_009558	Zfp51	GAGCATTGCATGCTGGGACAT#ATGTAGAGAATGTGACAAATCCTTTACCCAGCGTGCATATCTTA#(((...(((((((((((....#.)))))))))))...))).	1595	1639	0.948717949	-23.1	0	0.2212318	0.618	0.231877455	-0.084002141	-12.98959266	14	19	11	CDS		0	0
mmu-miR-669n	NM_009558	Zfp51	ATTTGTGTGTGGATGTGTGT#GCACACATCTTAAAATACATCAAAG#.(((((((((((((((((((#))))))))))....))))).)))).	871	896	0.846153846	-18.9	1	0.2230684	0.632	-0.217080962	1.098388095	-3.793324837	19	25	10	CDS		0	0
mmu-miR-1956	NM_009558	Zfp51	AGTCCAGGGCTGAGTCAGCGGA#TCTGTTGACATTCAGGGATGTGGCTGTGGACTT#((((((.(((((((((((((((#)))))))))..)))........))).)))))).	233	266	0.923076923	-25	0	0.004931555	0.426	0.542893506	0.293434436	-5.481260981	21	33	9	CDS		0	0
mmu-miR-1962	NM_009558	Zfp51	AGAGGCTGGCACTGGGACACAT#GTCTCATGCAACCAACAGCCTA#..(((((((((.((((((....#)))))))))......)))))).	712	734	0.923076923	-19.9	1	0.09172863	0.544	0.078686987	0.62218384	-8.303804029	15	22	9	CDS		0	0
mmu-miR-1963	NM_009558	Zfp51	TGGGACGAGATCATGAGGCCTTC#GAGGATGTCTCTGTTGACTCGTCA#...((((((.(((.(((((((((#))))..)))))...))))))))).	522	546	0.846153846	-19.5	0	0.000522858	0.603	0.459032791	0.694940861	-8.61388658	18	24	9	CDS		0	0
mmu-miR-1964-3p	NM_009558	Zfp51	CCGACTTCTGGGCTCCGGCTTT#AGAGCAAAGAGCCCTGGAAGA#....(((((((((((..(((((#)))))...)))))).))))).	85	106	0.846153846	-21.4	0	0.05664841	0.471	0.640188925	-0.080875529	-9.779611549	16	21	6	5UTR		0	0
mmu-miR-1967	NM_009558	Zfp51	TGAGGATCCTGGGGAGAAGATGC#GCTTATTCACCAGTAAACATGCCCCAGGGTCTG#...(((((((((((.........#.))))))))))).	204	237	1	-22	0	4.07E-05	0.515	-0.098920182	0.314849171	-7.483038834	11	13	11	CDS		0	0
mmu-miR-1967	NM_009558	Zfp51	TGAGGATCCTGGGGAGAAGATGC#ATCCTTTACCCAGGTCTCAC#(((((..((((((..((.(((..#))).))..))))))))))).	1952	1972	0.846153846	-18.5	0	0.01566217	0.632	-1.022364017	0.284265451	-8.97450922	16	20	11	CDS		0	0
mmu-miR-1969	NM_009558	Zfp51	AAGATGGAGACTTTAACATGGGT#ATCCTTTACCCAGGTCTCACATCTTA#((((((((((((......(((((#.))))))))))).)))))).	1952	1978	0.846153846	-20.6	1	0.02980266	0.588	-0.988400477	0.266052601	-7.052043617	17	20	11	CDS		0	0
mmu-miR-1946b	NM_009558	Zfp51	GCCGGGCAGTGGTGGCACATGCTTTT#GGCAAATGTGGGAAATGCTTCAATACCTCCTCAAGCCTCACTGTCCA#...(((((((((.(((..........#.)))))))))))).	759	806	0.846153846	-21.2	0	0.01317907	0.574	1.75022	0.144756265	-7.803670806	12	14	12	CDS		0	0
mmu-miR-1970	NM_009558	Zfp51	TGTGTCACTGGGGATAGGCTTTG#CAAGTGCAGTGTCTGTGACAAATCCTTTACCCAGTGCACACAT#((((((((((((...(((.((((#.)))).)))...))))))).))))).	836	879	1	-25.8	1	0.000907121	0.588	1.457723846	0.561531304	-6.818994537	19	26	7	CDS		0	0
mmu-miR-1983	NM_009558	Zfp51	CTCACCTGGAGCATGTTTTCT#AGTAAACATGCCCCAGGG#....(((((.((((((((.((#)).)))))))).))))).	215	233	1	-21.1	0	0.00123148	0.515	0.4441515	0.360105965	-10.78906894	15	18	8	CDS		0	0
mmu-miR-1982-5p	NM_009558	Zfp51	TTGGGAGGGTCCTGGGGAGG#CCTTACAAATGTATGGAATATGACAAACCCAATACCCAGGACTCAAATCTTAAA#((((((((((((((((....#.))))))))))...)))))).	2346	2400	0.846153846	-23.3	1	0.02681996	0.632	0.433496837	-0.519581399	-3.937574446	16	21	10	CDS		0	0
mmu-miR-2136	NM_009558	Zfp51	CTGGGTGTTGACTGAGATGTG#CACATCTTAGAAGACATCAGA#((.((((((..((((((((((#))))))))))..)))))))).	1462	1483	0.846153846	-21.5	0	0.01505191	0.662	-0.43422751	0.734889822	-9.562394864	18	21	10	CDS		0	0
mmu-miR-2136	NM_009558	Zfp51	CTGGGTGTTGACTGAGATGTG#CACATCTTAGAACACATCAGA#(((((((((..((((((((((#))))))))))))))).)))).	1969	1990	0.923076923	-21.5	1	0.01757843	0.574	-0.58084231	0.42996782	-8.00485539	19	21	15	CDS		0	0
mmu-miR-2136	NM_009558	Zfp51	CTGGGTGTTGACTGAGATGTG#CATATCTTAGAACACATCAGA#(((((((((..((((((((((#))))))))))))))).)))).	1801	1822	0.923076923	-19.6	1	0.06977147	0.676	-0.04213931	0.485070089	-8.00485539	19	21	15	CDS		0	0
mmu-miR-2139	NM_009558	Zfp51	AGCTGCGCTGCTCCTGGTAACTGC#CAGACCTGCTCACCTGTGGAGCAGAGCAA#...(((.(((((((.(((......#.)))...))))))).))).	63	92	0.846153846	-20.9	0	0.000305992	0.456	-0.1261739	0.065217107	-8.793676289	13	19	7	5UTR		0	0
mmu-miR-432	NM_009558	Zfp51	TCTTGGAGTAGATCAGTGGGCAG#CTAGGTGAGTGAAGCCAGGGCTCACTGATCACCCAGA#..((((.((.(((((((((((..#.))))))))))))))))).	30	67	1	-25.2	0	0.001156196	0.441	0.118743091	0.035509076	-7.743193723	17	19	17	5UTR		0	0
mmu-miR-432	NM_009558	Zfp51	TCTTGGAGTAGATCAGTGGGCAG#TTGCCCATTATCCCAATTTCAGGAC#(((((((((.(((.(((((((((#))))))))))))...))))))))).	1030	1055	0.923076923	-22.2	1	0.04235035	0.603	-0.004926556	0.972797395	-6.036920832	21	25	12	CDS		0	0
mmu-miR-2861	NM_009558	Zfp51	GGGGCCTGGCGGCGGGCGG#TGGCTTATTCACCAGTAAACATGCCCCAGGGTCTG#(((.(((((.((((.....#.))))))))).))).	202	237	0.923076923	-19.6	0	4.07E-05	0.515	0.0361184	0.339361558	-9.18060183	12	15	9	CDS		0	0
mmu-miR-3057-3p	NM_009558	Zfp51	TCCCACAGGCCCAGCTCATAGC#ATGGCTTATTCACCAGTAAACATGCCCCAGGGTCTGTTGACATTCAGGGAT#(((((((((((((((.(((...#)))))).......................)))))))).........)))).	201	252	0.846153846	-18.8	1	0.003606058	0.441	0.346253473	0.254192374	-4.170623527	18	51	8	CDS		0	0
mmu-miR-3057-3p	NM_009558	Zfp51	TCCCACAGGCCCAGCTCATAGC#AGTGTGGCAAATGTGGGAA#(((((((.(((..(((......#)))..)))...))))))).	754	773	0.923076923	-18.2	1	8.58E-06	0.544	2.158865	0.16900839	-10.8871433	13	19	7	CDS		0	0
mmu-miR-1251-3p	NM_009558	Zfp51	CGCTTTGCTCAGCCAGTGTAG#ACTAGGTGAGTGAAGCC#.((((((((((.(.(((....#))).).)))))))))).	29	46	0.923076923	-18.2	1	8.88E-08	0.426	0.2590211	0.073376237	-7.996968064	14	17	10	5UTR		0	0
mmu-miR-3060-5p	NM_009558	Zfp51	GGGAGTGCTTCGTGCTTCTG#CAGAAGCCTCTAACAAATTCCGATGCTGTAACAACGAGGATGTCTCT#((((...(((((((((((((#)))))))..........................))))))...)))).	487	534	0.807692308	-18.5	0	0.001030192	0.647	0.437638292	0.143670144	-11.50125692	17	47	7	CDS		0	0
mmu-miR-3061-5p	NM_009558	Zfp51	CAGTGGGCCGTGAAAGGTAGCC#CAGGGCTCACTGA#(((((((((.((..........#)).))))))))).	45	58	1	-20.4	1	0.000569926	0.426	-0.21326018	0.176731609	-8.294550085	11	13	9	5UTR		0	0
mmu-miR-3061-5p	NM_009558	Zfp51	CAGTGGGCCGTGAAAGGTAGCC#GGCAAATCTTTTACTACCTGCTC#.((((((..(((((((((.(((#)))..)))))))))..)))))).	1695	1718	1	-19.5	1	0.059735	0.662	0.557792433	0.313191084	-7.163349425	18	23	9	CDS		0	0
mmu-miR-3061-3p	NM_009558	Zfp51	CTACCTTTGATAGTCCACTGCC#GCCTGGACTCTGATCAGAGGG#...((((((((((((((..((.#)).))))))...)))))))).	286	307	0.846153846	-19.5	0	0.000522791	0.5	0.427993609	0.503617826	-6.514540194	16	21	8	CDS		0	0
mmu-miR-3062-5p	NM_009558	Zfp51	GGAGAATGTAGTGTTACCGTGA#TCATGAACCCTCCAACTGTGCCCTTTATAATAGAAGTGACACTACAGAAGCCT#((....(((((((((((.....#.)))))))))))....)).	443	496	1	-18.9	0	0.008963048	0.588	-0.714568327	0.453351685	-14.54713213	13	19	11	CDS		0	0
mmu-miR-3062-5p	NM_009558	Zfp51	GGAGAATGTAGTGTTACCGTGA#AACATTACAGACTCCA#((((..(((((((((.......#)))))))))..)))).	1138	1154	0.846153846	-17.5	0	0.06913605	0.588	0.113062444	0.516382561	-10.19061946	13	16	9	CDS		0	0
mmu-miR-3063-5p	NM_009558	Zfp51	TGGAGATCAGGTTTGCACACT#AAACCTGGTCTCTG#.(((((((((((((.......#))))))))))))).	341	355	0.923076923	-19.8	1	0.000291876	0.588	0.389715985	0.403732209	-4.761823478	13	14	13	CDS		0	0
mmu-miR-3064-5p	NM_009558	Zfp51	TCTGGCTGTTGTGGTGTGCAAA#TGACATATCATTTAGCCAGAT#((((((((..((((((((((..#)).)))))))).)))))))).	2114	2135	1	-22.3	1	0.1357554	0.647	0.069399364	0.054949768	-6.236470573	18	21	8	CDS		0	0
mmu-miR-3064-5p	NM_009558	Zfp51	TCTGGCTGTTGTGGTGTGCAAA#TGACACTACAGAAGCCT#...((((.(((((((((.((..#))))))))))).)))).	479	496	1	-19.5	0	0.008963048	0.588	0.796716489	0.075577353	-8.828175123	15	17	11	CDS		0	0
mmu-miR-3064-5p	NM_009558	Zfp51	TCTGGCTGTTGTGGTGTGCAAA#TGCAACCAACAGCCT#...((((((..((((.((((..#)))))))))))))).	718	733	0.923076923	-19	0	0.09437966	0.544	-0.053144767	0.596998901	-10.81487022	14	15	14	CDS		0	0
mmu-miR-3064-3p	NM_009558	Zfp51	TGCCACACTGCAACACCTTACA#GAGAAACCACACCAGTGTGGCAA#((((((((((............#.)))))))))).	741	764	1	-18.5	1	5.54E-05	0.574	1.3721353	-0.061540481	-13.2236214	10	12	10	CDS		0	0
mmu-miR-3065-3p	NM_009558	Zfp51	TCAGCACCAGGATATTGTTGGGG#CTCTAACAAATTCCGATGCTGT#.(((((...(((..(((((((((#)))))))))..)))..))))).	494	516	0.961538462	-20.3	0	0.0542631	0.544	0.5894337	0.050392404	-10.85300649	17	22	9	CDS		0	0
mmu-miR-3067-3p	NM_009558	Zfp51	CCAAGCGGCTGCCCTGGGAGAGG#CCAGTAAACATGCCCCAGGGTCTGTTGACATTCAGGGATGTGGCTGTGGA#((((((.((.((((((((.....#.))))))))..................)).))).))).	213	263	0.846153846	-23.4	0	0.000353089	0.397	0.31119675	0.372586114	-6.723767449	16	38	8	CDS		0	0
mmu-miR-3068-5p	NM_009558	Zfp51	TTGGAGTTCATGCAAGTTCTAACC#GGTAATAAACTTGGTGAAATGCTTCATGAACCCTCCAAC#((((((((((((.((((....(((#.))).....)))))))))))..))))).	420	459	0.846153846	-18.9	1	0.08652091	0.603	0.325294929	0.416973366	-5.226705059	19	28	11	CDS		0	0
mmu-miR-3070-2-3p	NM_009558	Zfp51	TGGTGCTATGGTCAGGGGTAGA#CTGGACTCTGATCAGAGGGCTC#.(((.((.(((((((((.(((.#)))..))))))))).)).))).	288	310	0.846153846	-19.6	0	3.11E-05	0.515	0.325747794	0.535780017	-10.22599694	17	22	9	CDS		0	0
mmu-miR-3070-2-3p	NM_009558	Zfp51	TGGTGCTATGGTCAGGGGTAGA#TGCTCCTACCTTAGAGCCC#.(((.(((.(((.(((((((..#)))))))))).))).))).	2301	2320	1	-19.9	0	0.009803521	0.588	-1.167436586	0.35049319	-10.25788228	16	19	10	CDS		0	0
mmu-miR-3070-2-3p	NM_009558	Zfp51	TGGTGCTATGGTCAGGGGTAGA#TTTACCCACTATGCATCAT#((((((.(((((...(((((((#)))))))))))))))))).	1197	1216	0.846153846	-19	0	0.001218948	0.588	0.089722714	0.548035509	-8.362681072	18	19	18	CDS		0	0
mmu-miR-3072-5p	NM_009558	Zfp51	AGGGACCCCGAGGGAGGGCAGG#CCTGGACTCTGATCAGAGGGCTCTG#((((.((((((.((((..((((#))))..))))..)).).))))))).	287	312	0.846153846	-20.9	0	0.000158417	0.515	0.647606806	0.417527813	-11.40341493	18	25	7	CDS		0	0
mmu-miR-3072-5p	NM_009558	Zfp51	AGGGACCCCGAGGGAGGGCAGG#CCTGCTCACCTGTGGAGCAGAGCAAAGAGCCCTG#((((..((((.(((.(((((((#))))))).))).)))...........)..)))).	67	101	0.846153846	-21.8	0	0.001317485	0.456	0.161212529	0.107603077	-13.51779442	18	34	7	5UTR		0	0
mmu-miR-3072-3p	NM_009558	Zfp51	TGCCCCCTCCAGGAAGCCTTCT#AGGAGGAGTGGGAATGCCTGGACTCTGATCAGAGGGCT#.((((.(((((((...((((((#))))))..........)))))).........).)))).	271	309	0.846153846	-20.3	0	2.31E-05	0.515	0.333847072	0.490868899	-7.519622157	17	38	6	CDS		0	0
mmu-miR-3073a-5p	NM_009558	Zfp51	GTGGTCACAGTTGGCGCCAGCC#GGTAATAAACTTGGTGAAATGCTTCATGAACCCTCCAACTGTGCCCT#..((.(((((((((((((((..#.))))))..................))))))))).)).	420	467	0.923076923	-21.5	0	0.01190176	0.574	0.104012836	0.472007324	-9.076037894	17	38	9	CDS		0	0
mmu-miR-3073a-5p	NM_009558	Zfp51	GTGGTCACAGTTGGCGCCAGCC#GTGCCGAATGTGACA#...((((((.(((((((.....#))))))).)))))).	2272	2287	1	-20.5	0	0.01394617	0.603	-0.051016	-0.15698126	-7.757046662	13	15	7	CDS		0	0
mmu-miR-3074-5p	NM_009558	Zfp51	GTTCCTGCTGAACTGAGCCAGT#ACTTCCCTCAGGAGGAGTGGGAATG#(((((((((...(((((.....#.)))))....))))))))).	262	287	0.923076923	-18.5	1	0.000313626	0.426	0.655354344	0.444929126	-11.3516587	14	20	9	CDS		0	0
mmu-miR-3076-5p	NM_009558	Zfp51	CACAGGGGAAGCTCAGTGCCAGCC#GGATGTGGCTGTGGACTTCCCTC#....(((((((.(((..((((.((#))...))))..))).))))))).	248	271	0.846153846	-21	0	6.27E-05	0.456	0.485519714	0.36954484	-13.12641486	16	23	7	CDS		0	0
mmu-miR-3077-5p	NM_009558	Zfp51	CTGCGGACGGGTGGGCGGGCAGGCC#CCAGACCTGCTCACCTGTGGAGCAGA#((((..((((((((((((((.((..#)).).)))))))))))))...)))).	62	88	0.923076923	-32.6	0	4.13E-05	0.441	-0.026894794	0.084313037	-9.957570382	20	26	13	5UTR		0	0
mmu-miR-3078-3p	NM_009558	Zfp51	TTGCTGGGGTAGTCTTTAGG#GATGACTATTTCAGCT#..((((((((((((.((...#)).)))))))))))).	687	703	1	-17.3	1	0.03340893	0.544	0.257779975	0.520511559	-5.69245028	14	16	12	CDS		0	0
mmu-miR-3080-3p	NM_009558	Zfp51	TCCTCGGGCAAAGCGCTTGACA#CAAGTGCAGTGTCTGTGA#..(.((((((..(((((((...#)))))))..)))))).).	836	854	0.846153846	-19.2	0	0.001746573	0.588	0.591502429	0.093255449	-14.16060078	14	18	7	CDS		0	0
mmu-miR-3081-3p	NM_009558	Zfp51	TTGCGCTCCGATCTCTGAGCTGG#CCAGGGCTCACTGATCACCCAGACCTGCTCACCTGTGGAGCAGAGCAAA#(((((((((((((..((((((..#.))))))..))))....................)))))...)))).	44	93	0.923076923	-22.2	1	0.000395611	0.441	-0.007880764	0.013446837	-5.529863924	19	46	6	5UTR		0	0
mmu-miR-3082-5p	NM_009558	Zfp51	GACAGAGTGTGTGTGTCTGTGT#TACAGAAACCTGGTCTCTGTCG#(((((((.....((.((((((.#)))))).)).....))))))).	336	358	0.923076923	-19.2	1	0.000285799	0.588	0.378546843	0.45986825	-15.45713285	15	22	7	CDS		0	0
mmu-miR-466m-5p	NM_009558	Zfp51	TGTGTGCATGTGCATGTGTGTAT#TGCATACAGTCTCATGCAACCAA#((..((((((.(..((((((((.#))))))))..).))))))..)).	704	727	0.846153846	-18.4	0	0.07850083	0.574	-0.202390213	0.682814485	-13.4978812	17	23	8	CDS		0	0
mmu-miR-466m-5p	NM_009558	Zfp51	TGTGTGCATGTGCATGTGTGTAT#ACTACTGCATATGTGATACAG#((((((((((((((.(((.((..#)))))))))))))).))))).	361	382	0.923076923	-18	1	0.007251859	0.574	0.44682222	0.393591344	-4.673024006	19	21	14	CDS		0	0
mmu-miR-669p-5p	NM_009558	Zfp51	AGTTGTGTGTGCATGTTCATGTCT#AGATATAAAAGCACGCATACTG#((.(((((((((...((.((((((#)))))).)).))))))))))).	555	577	0.923076923	-16.2	0	0.2326362	0.632	0.921086889	0.403914411	-8.376534011	19	22	11	CDS		0	0
mmu-miR-3087-3p	NM_009558	Zfp51	TAACTCACTGTCATGTCCTCA#GAGGAGTGACGTGAGC#...(((((.(((((.(((((.#))))))))))))))).	1	17	0.923076923	-21.2	0	0.001483012	0.435	0	0	-8.306379412	15	16	15	5UTR		0	0
mmu-miR-3087-3p	NM_009558	Zfp51	TAACTCACTGTCATGTCCTCA#GGGATGTGGCTGTGGA#....((((.((((((((((..#)))))))))).)))).	247	263	0.923076923	-17.8	0	0.000353089	0.397	0.67676453	0.306559906	-10.60295213	14	16	10	CDS		0	0
mmu-miR-3088-5p	NM_009558	Zfp51	GCTATGCAGTTGTTCATGAGCT#GGTCTCTGTCGAGAACTACTGCATATGTG#((((((((((.((((.(((...#.))).)))).)))))))).)).	347	376	0.923076923	-19	1	0.007158281	0.588	-0.044364309	0.471979705	-6.995398002	17	22	8	CDS		0	0
mmu-miR-3088-5p	NM_009558	Zfp51	GCTATGCAGTTGTTCATGAGCT#GCTTCATGAACCCTCCAACTGTGCC#((...((((((((((((((((.#))).))))))).....)))))))).	440	465	0.846153846	-17.8	0	0.01222873	0.588	-0.2261333	0.434696228	-12.64617337	18	25	8	CDS		0	0
mmu-miR-3088-3p	NM_009558	Zfp51	TTCATGAGCAGCTGCAAAGGTGT#ATCTTTTACTAGCTGTTCAA#....((((((((((.((((((..#))))))...)))))))))).	1868	1888	0.846153846	-17.8	0	0.02848686	0.676	-1.8193122	0.319042013	-10.28201203	16	20	10	CDS		0	0
mmu-miR-3089-5p	NM_009558	Zfp51	TGAGTTCAGGGACAGCGTGTCT#GATGCTGTAACAACGAGGATGTCTCTGTTGACTCGT#(((((((((((((((((((((.#))))).))...........))))))))..)))))).	508	544	1	-18.9	1	0.000147609	0.603	0.16752206	0.716394602	-3.937574446	21	36	8	CDS		0	0
mmu-miR-3089-3p	NM_009558	Zfp51	AGCATCTGCTGATCCTGAGCTGT#CAGGGATGTGGCTGTGGACTTCCCTCAGGAGGAGTGGGAATGCC#.(((((((((..(((((((....#.)))))))..)))))..)))).	245	289	1	-20.4	1	9.44E-05	0.456	0.1572303	0.329097948	-9.964902622	16	22	7	CDS		0	0
mmu-miR-3090-5p	NM_009558	Zfp51	GTCTGGGTGGGGCCTGAGATC#GGGAAACTAGGTGAGTGAAGCCAGGGCTCACTGATCACCCAGACC#(((((((((((((((......#.))))))......))))))))).	24	69	1	-24.4	1	0.000105335	0.412	0.132402714	0.066331839	-4.170623527	15	23	9	5UTR		0	0
mmu-miR-3090-5p	NM_009558	Zfp51	GTCTGGGTGGGGCCTGAGATC#CTCAAGCCTCACTGTCCATCACAGAA#.((((((((((((.((((...#)))).))))))))........)))).	788	814	1	-20.8	1	0.03239318	0.559	0.032669635	0.998985523	-4.650164755	16	26	8	CDS		0	0
mmu-miR-3090-3p	NM_009558	Zfp51	TCCCAGGTGACACCCTGACTCA#GTCAGGGTAATAAACTTGGTGAA#((((((((...((((((((...#)))))))).....)))))).)).	415	438	0.923076923	-23.3	1	0.001096227	0.559	0.534502375	0.172586125	-9.061245048	16	23	8	CDS		0	0
mmu-miR-3091-5p	NM_009558	Zfp51	CATGGGTCTGGTTGGGCCCGC#GGTGCTCCTACCTTAGAGCCCATC#.(((((((((((.((((((..#)).)).)).)))..))).))))).	2299	2323	0.923076923	-20.4	1	0.0358945	0.603	-0.33958265	0.335591743	-5.08245545	17	24	5	CDS		0	0
mmu-miR-3092-3p	NM_009558	Zfp51	GAATGGGGCTGTTTCCCCTCC#GGAGCAGAGCAAAGAGCCCTGGAAGATGTAGATGGAGGAGACAGTCACTAA#...(((((((((((((((((.#.)).)).)))))))))).))).	80	131	0.923076923	-21.3	0	0.02072878	0.5	0.3571573	-0.08696655	-6.514540194	17	22	10	5UTR		0	0
mmu-miR-3093-5p	NM_009558	Zfp51	CGCACCCCGCGGAGCTCACACT#AGTGTGGCAAATGTGGGAAATGCT#.(((.((((((..((.((((((#))))))))...))))))...))).	754	778	1	-22.6	0	0.002731777	0.529	1.190555333	0.093300472	-12.78134501	17	24	8	CDS		0	0
mmu-miR-3093-3p	NM_009558	Zfp51	TGTGGACACCGTGGGAGGTTGG#ACCTCCTCAAGCCTCACTGTCCATC#.(((((((..(((((.(.((((#.)))).))))))))))))).	783	808	0.846153846	-19	1	0.01651283	0.574	0.144070043	0.972696923	-6.325270044	17	20	13	CDS		0	0
mmu-miR-3095-5p	NM_009558	Zfp51	AAGCTTTCTCATCTGTGACACT#AGTGTGGCAAATGTGGGAAATGCTTC#((((((((((((.(((.(((((#))))).)))...)))))))).)))).	754	780	1	-21.2	1	0.002343887	0.515	2.0276621	0.557677098	-5.226705059	20	26	8	CDS		0	0
mmu-miR-3097-5p	NM_009558	Zfp51	CACAGGTGGGAAGTGTGTGTCCA#TGATCACCCAGACCTGCTCACCTGTGG#((((((((((.((.((.((....#.)).)))).)))))))))).	55	82	1	-23.3	1	0.00036767	0.412	0.12202361	0.153902027	-7.619188839	16	20	10	5UTR		0	0
mmu-miR-3100-5p	NM_009558	Zfp51	TTGGGAACGGGGTGTCTTTGGGA#CCCAATACCCAGGACTCAAA#(((((..(.((((((...((((.#)))))))))).)..))))).	2373	2393	0.923076923	-19.6	0	0.04663962	0.647	-0.569803917	0.208930298	-8.671658481	16	20	10	CDS		0	0
mmu-miR-344e-5p	NM_009558	Zfp51	CAGGCTTCTGGCTATATTCC#GGAGGAGTGGGAATGCCTGG#(((((((((.(((...((((#)))).))).)))).))))).	272	292	0.846153846	-19.7	1	0.000377734	0.456	0.1138976	0.479000573	-7.005419473	16	20	5	CDS		0	0
mmu-miR-344b-5p	NM_009558	Zfp51	AGTCAGGCTCCTGGCTAAAGTTC#GAGTGAAGCCAGGGCTCACTGATC#.(((((((.(((((((.......#.)))))))))...))))).	36	60	1	-20.6	1	0.000911271	0.412	0.258837857	0.065029425	-4.849714496	14	19	9	5UTR		0	0
mmu-miR-344c-5p	NM_009558	Zfp51	AGTCAGGCTGCTGGCTAGAGTAC#ACTCTGATCAGAGGGCTCTGTACA#.((((((((.((((.((((((..#)))))).))))..))).))).)).	292	316	0.923076923	-19.3	1	0.000522744	0.544	0.29898452	0.368802534	-5.771280866	18	24	6	CDS		0	0
mmu-miR-344c-5p	NM_009558	Zfp51	AGTCAGGCTGCTGGCTAGAGTAC#AGCCAGGGCTCACTGATC#.((((((((.((((((.......#)))))))))...))))).	42	60	0.846153846	-17.3	1	0.000911271	0.412	-0.299555356	0.17379243	-5.035831306	14	18	9	5UTR		0	0
mmu-miR-344g-5p	NM_009558	Zfp51	AGTCAGGCTCCTGGCAGGAGT#ACTCTGATCAGAGGGCTCTGTACA#.(((((((((((((..(((((#)))))..)))).)))).))).)).	292	316	0.846153846	-20.7	1	0.000522744	0.544	0.454279978	0.382747408	-4.761823478	18	24	5	CDS		0	0
mmu-miR-344g-5p	NM_009558	Zfp51	AGTCAGGCTCCTGGCAGGAGT#GCTCCTACCTTAGAGCCC#.....(((((..((.((((((#)))))).))...))))).	2302	2320	0.871794872	-19.8	0	0.009803521	0.588	-1.02236435	0.332280353	-20.57262699	13	18	6	CDS		0	0
mmu-miR-344g-3p	NM_009558	Zfp51	CAGGCTCTAGCCAGGGGCTTGA#GCTCCTACCTTAGAGCCC#..((((((((..((((((....#))))))...)))))))).	2302	2320	1	-21.7	1	0.009803521	0.588	-0.291093888	0.188233968	-11.1285785	14	18	8	CDS		0	0
mmu-miR-344f-5p	NM_009558	Zfp51	AGTCAGTCTCCTGGCTGGAGTC#AGCCAGGGCTCACTGATC#.((((((.((((((((......#))))))))...)))))).	42	60	0.923076923	-20.6	1	0.000911271	0.412	0.315048211	0.134913197	-6.106959767	14	18	8	5UTR		0	0
mmu-miR-344f-5p	NM_009558	Zfp51	AGTCAGTCTCCTGGCTGGAGTC#GACTCCATACTGGAGAGAAGCC#.((...(((((.(..(((((((#)))))))..).)))))...)).	1147	1169	0.923076923	-20.8	0	0.000703455	0.588	0.66152	0.317275186	-17.78443584	15	22	7	CDS		0	0
mmu-miR-344f-5p	NM_009558	Zfp51	AGTCAGTCTCCTGGCTGGAGTC#GACTTCCCTCAGGAGGAGTGGGAATGCCTGGACTCTGATC#.(((((((((((((..((((((#))))))..))))))))..................))))).	261	301	0.846153846	-20.2	1	0.000353891	0.485	0.32720161	0.451687264	-4.761823478	19	40	8	CDS		0	0
mmu-miR-3102-5p	NM_009558	Zfp51	GTGAGTGGCCAGGGTGGGGCTG#AGCCAGGGCTCACTGATCACCCAGACCTGCTCACC#((((((((.(.((((((((((.#.)))))......))))).).)).)))))).	42	77	0.923076923	-23.4	1	0.002644941	0.412	-0.128607683	0.162996068	-7.81873858	19	30	6	5UTR		0	0
mmu-miR-3102-5p	NM_009558	Zfp51	GTGAGTGGCCAGGGTGGGGCTG#GCTCCTACCTTAGAGCCCATCAG#.(((..((((((((((((((..#)).)))))))).).)))..))).	2302	2325	1	-22.5	0	0.05507422	0.618	-0.713299247	0.39519733	-9.813320773	17	23	8	CDS		0	0
mmu-miR-3102-5p.2-5p	NM_009558	Zfp51	GGTGGTGCAGGCAGGAGAGCC#GGTGCTCCTACCTTAGAGCCCATCA#(((((.(((((.(((((.(((#))).))))).)))....))))))).	2299	2324	0.846153846	-23.6	0	0.04644028	0.603	-1.08417742	0.302477653	-9.185336517	18	25	7	CDS		0	0
mmu-miR-3102-5p.2-5p	NM_009558	Zfp51	GGTGGTGCAGGCAGGAGAGCC#CTCCTCAAGCCTCACTGTCCA#(((((((.(((((((((....#)))))...))))))))).)).	785	806	0.923076923	-20.4	1	0.01317907	0.574	-1.980881217	1.180891308	-6.251209375	16	21	9	CDS		0	0
mmu-miR-3103-5p	NM_009558	Zfp51	GGAGGGAGGATCTGCTGTTAG#TTGACATTCAGGGATGTGGCTGTGGACTTCCCTCA#.((((((((.(((((.((((.#.)))).))))))))))))).	237	272	0.923076923	-22.5	1	6.43E-05	0.456	0.70148465	0.315399769	-5.268880386	17	20	13	CDS		0	0
mmu-miR-3103-5p	NM_009558	Zfp51	GGAGGGAGGATCTGCTGTTAG#CAGATCCTTTACCCA#((..((((((((((.......#))))))))))..)).	1190	1205	0.846153846	-16.5	0	0.09150043	0.603	0.6276785	0.500045559	-9.495634836	12	15	10	CDS		0	0
mmu-miR-3103-3p	NM_009558	Zfp51	TAACCTCTGATCCTTCCCACAG#CTGTGGACTTCCCTCAGGAGGAGTGGGAATGCCTGGACTCTGATCAGAGGG#...(((((((((.(((((((..#.)))))))............))))))))).	256	307	0.846153846	-24.6	0	0.000522791	0.5	0.629999567	0.430178237	-7.803670806	16	30	9	CDS		0	0
mmu-miR-3104-5p	NM_009558	Zfp51	TAGGGGGCAGGAGCCGGAGCCCTCT#AGGGCTCACTGATCACCCAGACCTGCTCACCTGT#(((((((((((.....(((((((..#)))))))..............))))))).)))).	46	80	0.846153846	-27.2	1	0.008286688	0.426	-0.045618525	0.062209187	-10.39884693	18	34	7	5UTR		0	0
mmu-miR-3104-3p	NM_009558	Zfp51	ACGCTCTGCTTTGCTCCCCCAGA#GGGCTCACTGATCACCCAGACCTGCTCACCTGTGGAGCAGAGCAAAGAGCC#..(((((((((((((((..(((.#.))).)))))))))))..)))).	47	98	0.923076923	-27.8	1	9.72E-05	0.441	-0.187646224	0.143583897	-4.957000719	18	23	11	5UTR		0	0
mmu-miR-486b-5p	NM_009558	Zfp51	TCCTGTACTGAGCTGCCCCGAG#TCAGGATCAAAGACTCTACAACGCAAAACAGCACAGACAGGAA#((((((.(((.((((.......#.)))).))))))))).	638	681	0.923076923	-18.9	0	0.01591166	0.588	0.518957117	0.25653583	-8.539084537	13	16	9	CDS		0	0
mmu-miR-3108-3p	NM_009558	Zfp51	CGTCTAGGTCTAGAGTCTCAA#GGACTCTGATCAGAGGG#(.(((.((((.(((((((...#)))))))))))))).).	290	307	0.923076923	-17.9	0	0.000522791	0.5	0.601425814	0.498650344	-9.826983565	15	17	14	CDS		0	0
mmu-miR-3109-5p	NM_009558	Zfp51	AATGGATGCGATGGTTCCCATGCT#AGCATCACAAGCTGGAGAGTCATTGTACCT#...((.((((((((((((((.(((#.)))))).))))))))))))).	137	167	1	-19.9	0	0.01358933	0.618	-0.205950937	0.170456329	-8.415498955	19	22	13	CDS		0	0
mmu-miR-3109-5p	NM_009558	Zfp51	AATGGATGCGATGGTTCCCATGCT#GGCAGGGAATTTCACCAGCTTTCAC#..((((.((...(((((((.((((#)))))))))))......)).)))).	1104	1129	0.846153846	-17.4	0	0.0207321	0.574	0.754874714	0.615425699	-13.91477151	17	25	11	CDS		0	0
mmu-miR-3109-3p	NM_009558	Zfp51	TAGGGCCATCTCATCCAGATA#CTGGAGAGAAGCCTTAC#((((((..((((.(((((...#))))))))).)))))).	988	1005	1	-19.8	0	0.0184452	0.618	1.637848833	0.042609484	-9.084026523	15	17	9	CDS		0	0
mmu-miR-3109-3p	NM_009558	Zfp51	TAGGGCCATCTCATCCAGATA#CTGGAGAGAAGCCTTAC#((((((..((((.(((((...#))))))))).)))))).	1156	1173	0.846153846	-19.8	0	0.001900958	0.603	0.412573167	-0.14220294	-9.084026523	15	17	9	CDS		0	0
mmu-miR-1912-5p	NM_009558	Zfp51	TGCTCATTGCATGGGCTGTGTA#ACATTACAGACTCCATACTGGAGAGAAGCCTTACAAATGCAATGAGTG#.((((((((((((((((.....#.))))).....))))))))))).	1139	1187	1	-22.5	1	0.02344637	0.574	1.019377619	0.12531556	-3.793324837	16	23	11	CDS		0	0
mmu-miR-1912-5p	NM_009558	Zfp51	TGCTCATTGCATGGGCTGTGTA#ATACAGTCTCATGCAACCAACAGCC#.(((..(((((((((((((((.#)))))))).))))))).....))).	707	732	0.923076923	-21.1	0	0.04219249	0.559	-0.193061913	0.76116748	-9.813320773	18	25	8	CDS		0	0
mmu-miR-3113-5p	NM_009558	Zfp51	GTCCTGGCCCTGGTCCGGGTCC#GGAGTGACGTGAGCGGAAGCTGGGAAACTAGGTGAGTGAAGCCAGGGCT#((((((((((((((((((.(((#.)))..))))...))))))........)))))))).	3	52	0.846153846	-28.5	1	6.04E-07	0.412	0	0	-3.937574446	21	36	8	5UTR		0	0
mmu-miR-3113-3p	NM_009558	Zfp51	TCCTGGCCCTGGTCCTGGTC#ACTAGGTGAGTGAAGCCAGGGCTC#....(((((((((((((((.#))))))........))))))))).	29	53	0.846153846	-23.1	0	9.45E-07	0.412	0.188948652	0.144874203	-9.546562469	15	24	9	5UTR		0	0
mmu-miR-3474	NM_009558	Zfp51	CCCTGGGAGGAGACGTGGATTC#GGGTCTGTTGACATTCAGGGA#(((((((.(..(((..((((((#)))))))))..).))))))).	230	251	0.923076923	-18.5	1	0.003588257	0.456	0.916544429	0.300024306	-11.28698896	17	21	9	CDS		0	0
mmu-miR-3963	NM_009558	Zfp51	TGTATCCCACTTCTGACAC#GTGGCTGTGGACTTCCCTCAGGAGGAGTGGGAATGCC#.(((((((((((((.....#.)))))))))).))).	252	289	0.923076923	-18.5	1	9.44E-05	0.456	0.270007671	0.296785535	-4.761823478	13	16	10	CDS		0	0
mmu-miR-3964	NM_009558	Zfp51	ATAAGGTAGAAAGCACTAAA#GGTGCTCCTACCTTAG#.((((((((..((((((...#)))))).)))))))).	2299	2315	0.923076923	-18.5	1	2.19E-05	0.588	-0.3573219	0.338075419	-7.860605781	14	16	8	CDS		0	0
mmu-miR-1843b-5p	NM_009558	Zfp51	ATGGAGGTCTCTGTCTGACTT#GAGTTCATACTGGAGAGAGACCTTA#...(((((((((.((((((((#)))))......))).))))))))).	1654	1679	0.846153846	-20.6	0	0.001041935	0.662	0.757467211	-0.507743041	-7.803670806	17	25	9	CDS		0	0
mmu-miR-1843b-5p	NM_009558	Zfp51	ATGGAGGTCTCTGTCTGACTT#GAGTTCATACTGGAGAGAGACCTTTC#..((((((((((.((((((((#)))))......))).)))))))))).	1990	2016	0.923076923	-20.5	1	0.000160858	0.632	0.71061116	-0.524548154	-6.246131332	18	26	10	CDS		0	0
mmu-miR-1843b-5p	NM_009558	Zfp51	ATGGAGGTCTCTGTCTGACTT#GGAGAGAGACCTTA#...(((((((((.(((.....#))).))))))))).	1494	1508	0.846153846	-19.8	0	0.004909517	0.632	1.038826778	-0.395426318	-7.803670806	12	14	9	CDS		0	0
mmu-miR-3968	NM_009558	Zfp51	CGAATCCCACTCCAGACACCA#GGAGTGGGAA#....(((((((((........#))))))))).	275	285	0.846153846	-19	0	9.89E-05	0.426	0.801846011	0.447643549	-11.37190103	9	10	9	CDS		0	0
mmu-miR-5046	NM_009558	Zfp51	AGCTCCCGCCACTGTGACCCCCTT#GAGGAGTGACGTGAGCGGAAGCTG#((((.(((((((.((.((..((((#)))).)).))))).)))).)))).	1	25	0.846153846	-23	0	0.000587961	0.426	0.253569875	0.14300034	-9.578791314	19	24	5	5UTR		0	0
mmu-miR-5098	NM_009558	Zfp51	GTTACATGGTGAAGCCCAGTT#GGCTTATTCACCAGTAAA#.((((.((((((((((.....#))))...)))))))))).	203	221	0.846153846	-16.4	0	0.01770301	0.574	-0.000558769	0.280693608	-5.694283599	14	18	10	CDS		0	0
mmu-miR-5104	NM_009558	Zfp51	CTGTGCTAGTGAGGTGGCTCAGCA#TGGTGAGAAACCTTACAAATGTATGGA#((((((..(((((((..((((.((#)).))))..)))))))....)))))).	2168	2195	1	-23.1	0	0.001601333	0.647	0.526117086	-0.28860981	-8.027944991	19	27	7	CDS		0	0
mmu-miR-3473c	NM_009558	Zfp51	TCTCTCCAGCCCCCATAATAAG#GCTGGAGAGT#.(((((((((............#))))))))).	147	157	1	-17.3	1	0.001034913	0.588	-0.247110673	0.079995059	-13.07937179	9	10	9	CDS		0	0
mmu-miR-3473c	NM_009558	Zfp51	TCTCTCCAGCCCCCATAATAAG#CTGGAGAGAA#(((((((((.............#))))))))).	988	998	1	-15.5	1	0.002682166	0.632	1.810294889	0.210063771	-14.46612787	9	10	9	CDS		0	0
mmu-miR-5107-5p	NM_009558	Zfp51	TGGGCAGAGGAGGCAGGGACA#TCCTCAAGCCTCACTGTCCAT#(((((((..(((((.((((..#))))...))))).))))))).	786	807	1	-24.5	1	0.01516426	0.574	-0.815356714	0.777545248	-8.043048594	16	21	7	CDS		0	0
mmu-miR-5107-5p	NM_009558	Zfp51	TGGGCAGAGGAGGCAGGGACA#CCCTCCAACTGTGCCCT#.(((((.((..((.((((...#))))))..)).))))).	450	467	1	-24	0	0.01190176	0.574	-0.3740206	0.433763307	-10.26113223	13	17	6	CDS		0	0
mmu-miR-5107-5p	NM_009558	Zfp51	TGGGCAGAGGAGGCAGGGACA#TGTCTCTGTTGACTCGTCA#..(((.(((..((((((((((#))))))))))..)))))).	527	546	1	-22.6	0	0.000522858	0.603	-0.06807083	0.747176154	-10.92524042	16	19	10	CDS		0	0
mmu-miR-5110	NM_009558	Zfp51	GGAGGAGGTAGAGGGTGGTGGAATT#TGATCACCCAGACCTGCTCA#.(((.((((...(((((((.(....#).)))))))..)))).))).	55	75	0.846153846	-22.8	0	5.38E-05	0.412	-0.144834514	0.177117372	-15.32644627	15	20	7	5UTR		0	0
mmu-miR-5112	NM_009558	Zfp51	TAGCTCAGCGGGAGAGCAC#TGCTCACCTGTGGAGCA#..((((.(((((.(((((.#))))).))))).)))).	69	86	0.846153846	-22.5	0	1.76E-06	0.426	0.08805974	0.084186986	-7.789817867	14	17	5	5UTR		0	0
mmu-miR-5118	NM_009558	Zfp51	AAGGTTAGGCCAGCCTGGT#ACTAGGTGCTCCTACCTTA#((((.((((...(((((((#)))))))...)))))))).	2295	2314	0.846153846	-18.5	0	4.09E-05	0.574	-1.886486571	0.383607376	-15.47069587	15	19	8	CDS		0	0
mmu-miR-5119	NM_009558	Zfp51	CATCTCATCCTGGGGCTGG#CCAGTAAACATGCCCCAGGGTCTGTTGACATTCAGGGATGT#((((((((((((((((..(#.)..)))))))))).............)))))).	213	254	0.846153846	-24.7	1	0.003650377	0.441	0.43394325	0.303740288	-3.937574446	17	34	10	CDS		0	0
mmu-miR-5119	NM_009558	Zfp51	CATCTCATCCTGGGGCTGG#AGCCCTGGAAGATGTAGATGG#(((((((((((((((((..#))))))))..)))).))))).	94	115	1	-22.5	1	0.006152882	0.485	0.105041575	-0.088357712	-3.937574446	17	21	8	5UTR		0	0
mmu-miR-5120	NM_009558	Zfp51	TTTGGGGCTGTGGTGCCACCAGC#GCTGGGAAACTAGGTGAGTGAAGCCAGGGCTCACTGATCACCCAGAC#(((((((((.((((..(((((.(#.).)).)))..)))).)))..........)))))).	21	68	0.923076923	-22.7	1	0.00116809	0.426	0.080180494	0.210681804	-6.148579555	19	36	6	5UTR		0	0
mmu-miR-5120	NM_009558	Zfp51	TTTGGGGCTGTGGTGCCACCAGC#GGCATTACAGAATCCAC#..((((.((((((((((......#))))))))))..)))).	1306	1323	0.846153846	-20.9	0	0.02285507	0.662	0.7257009	0.42652891	-6.500687254	14	17	10	CDS		0	0
mmu-miR-5121	NM_009558	Zfp51	AGCTTGTGATGAGACATCTCC#GGATCCAGCATCACAAGCTG#(((((((((((....((((..#))))....))))))))))).	131	151	0.974358974	-19.6	1	4.39E-07	0.544	-0.223956278	0.13735907	-10.16579785	15	20	11	CDS		0	0
mmu-miR-3473d	NM_009558	Zfp51	CCACTGAGCCACTTTCCAGCCCTT#GGGATGTGGCTGTGGA#((((..((((((.((((.......#)))).)))))))))).	247	263	0.923076923	-21.4	0	0.000353089	0.397	0.358144233	0.319955542	-11.24670099	14	16	10	CDS		0	0
mmu-miR-5124a	NM_009558	Zfp51	GGTCCAGTGACTAAGAGCAT#GCTGGAGAGTCATTGTACCT#(((.((((((((...(((..#)))....)))))))).))).	147	167	0.846153846	-19.2	0	0.01358933	0.618	-0.135805625	-0.004421284	-9.851016812	14	20	8	CDS		0	0
mmu-miR-3572-5p	NM_009558	Zfp51	TGGGGAACAGGGCAAGGTGGAC#GTGACAAATCCTTTGCCCATTATCCCAA#(((((....((((((((.((..#.))))))))))....))))).	1018	1046	0.923076923	-19.9	0	0.0594014	0.618	1.2056005	0.60929912	-10.75224433	15	21	10	CDS		0	0
mmu-miR-3572-3p	NM_009558	Zfp51	TACACTTGTCCTTCTTTCCCCAG#GGAAAGAAACCCTACAAGTGTAT#(((((((((..((((((((....#)))))))).....))))))))).	1749	1772	0.923076923	-19.5	1	0.03048964	0.676	0.603173222	-0.485279804	-8.00485539	17	23	9	CDS		0	0
mmu-miR-5126	NM_009558	Zfp51	GCGGGCGGGGCCGGGGGCGGGG#CCAGTAAACATGCCCCAGGGTCTGTTGACA#(..((((((.((.((((((...#.)))))).)).))))))..).	213	243	0.923076923	-24	0	8.91E-05	0.485	0.225616667	0.373955996	-9.190426884	15	21	6	CDS		0	0
mmu-miR-5127	NM_009558	Zfp51	TCTCCCAACCCTTTTCCCA#TGGGAATGCCTGGACTCTGATCAGAGGGCTCTGTACATTGATGTGATGTTGGAGAA#(((((((.(((((((((((#)))))).................)))))...)).................))))).	279	335	0.846153846	-15	1	0.002250888	0.559	0.34063812	0.460732384	-6.251209375	18	56	6	CDS		0	0
mmu-miR-5129-5p	NM_009558	Zfp51	ATGTGGGGGCATTGGTATTTTC#GAAACCTTATAGATGTGCCGAATGTGACAAATCTTTTACTAGGTGCTCCTACC#..(((((((((((((((.....#.)))))).))))))))).	2258	2311	0.923076923	-19.5	1	4.61E-05	0.574	0.284264831	-0.445074336	-4.957000719	15	18	9	CDS		0	0
mmu-miR-5130	NM_009558	Zfp51	CTGGAGCGCGCGGGCGAGGCAGGC#CCTCCTCAAGCCTCACTGTCCAT#.((((..(.(.((((((((.(((.#)))))))..))))).)..)))).	784	807	0.846153846	-20	0	0.01516426	0.574	-1.68736746	1.143580261	-11.11913427	17	23	7	CDS		0	0
mmu-miR-5132-5p	NM_009558	Zfp51	GCGTGGGGTGGTGGACTCAGG#TGAGAGCGCCACTCTTAGA#.(..(((((((((..((((..#))))..)))))))))..).	1538	1557	0.846153846	-20.5	0	0.00055718	0.603	-1.103135667	0.825764472	-9.975176064	14	19	9	CDS		0	0
mmu-miR-5132-5p	NM_009558	Zfp51	GCGTGGGGTGGTGGACTCAGG#CCTTTGCCCATTATCCCAA#...(((((((((((.(..(((#)))..).))))))))))).	1027	1046	1	-19.8	0	0.0594014	0.618	-1.290434009	1.051419433	-7.249989754	15	19	11	CDS		0	0
mmu-miR-5134-3p	NM_009558	Zfp51	ACGGGTGGCCCTCTTTCTGCAG#CTGTGGACTTCCCTCAGGAGGAGTGGGAATGCCTGG#.(((((..(((((((((((.((#.))))))))))).))....))))).	256	292	0.815384615	-21.9	0	0.000377734	0.456	0.417304371	0.344625689	-7.650646301	18	25	11	CDS		0	0
mmu-miR-5134-3p	NM_009558	Zfp51	ACGGGTGGCCCTCTTTCTGCAG#TGTAGATGGAGGAGACAGTCACTA#...(((((((((((.((((((.#)))))).))))).....)))))).	106	130	1	-21.6	0	0.01913666	0.5	-0.131071619	0.118903409	-7.249989754	17	24	6	5UTR		0	0
mmu-miR-5135	NM_009558	Zfp51	AGGTCTAGGTGGCAAGGGCGTCCT#AGTGAAGCCAGGGCTCACTGATCACCCAGACCTG#((((((.(((((((..((.(((((#.)))))))..)).))))).)))))).	37	71	0.846153846	-25	0	6.37E-06	0.412	0.006404297	0.188417927	-6.449759622	20	26	7	5UTR		0	0
mmu-miR-5615-5p	NM_009558	Zfp51	CTTGGTTGTTTTCTGAGACAGA#GTCTCATGCAACCAAC#.((((((((....((((((...#)))))).)))))))).	712	728	1	-17.8	1	0.07893438	0.574	0.198703725	0.593267883	-12.4965397	14	16	8	CDS		0	0
mmu-miR-5615-5p	NM_009558	Zfp51	CTTGGTTGTTTTCTGAGACAGA#TCTTAGAAGACATCAGA#.((((.((((((((((((....#)))))))))))))))).	1466	1483	0.846153846	-16.6	0	0.01505191	0.662	-0.833123	0.710384397	-5.694283599	16	17	16	CDS		0	0
mmu-miR-1231-5p	NM_009558	Zfp51	TCTGGGCAGAGCTGCAGGAGAGA#CCTGGTCTCTGTCGAGAA#(((.(((((((...((((.....#))))..))))))).))).	344	362	0.923076923	-21.5	0	0.000179184	0.574	0.378546843	0.45986825	-12.46237056	14	18	7	CDS		0	0
mmu-miR-1231-5p	NM_009558	Zfp51	TCTGGGCAGAGCTGCAGGAGAGA#CTCCTCAAGCCTCACTGTCCAT#..(((((((.(((..(((((...#)))))..)))....))))))).	785	807	0.923076923	-20.2	1	0.01516426	0.574	-0.815356714	0.777545248	-7.791796665	15	22	7	CDS		0	0
mmu-miR-1231-3p	NM_009558	Zfp51	TGCCCTGTCTGTTCTGCCCACAG#CTGTGGAGCAGAGCAAAGAGCCCTGGAAGATGTAGATGGAGGA#..(((((((((((((((((((((#)))))).))))))))...................))))).)).	76	119	0.846153846	-26	1	0.09047879	0.485	0.195425019	-0.067451447	-4.957000719	21	43	8	5UTR		0	0
mmu-miR-5616-5p	NM_009558	Zfp51	TTTCCTCTCATCACAAGTTGA#TGTAGATGGAGGAGAC#(((((((.(((((((......#))).))))))))))).	106	122	0.846153846	-16	1	0.04984096	0.485	-0.43641945	-0.03934306	-6.484258456	14	16	11	5UTR		0	0
mmu-miR-5616-3p	NM_009558	Zfp51	AACTTGTGATGAGGTGAGACAG#CTCACTGTCCATCACAGA#...((((((((.((((((....#))))))...)))))))).	795	813	0.923076923	-18	0	0.02635948	0.574	1.019546175	0.615188752	-9.861343503	14	18	8	CDS		0	0
mmu-miR-5616-3p	NM_009558	Zfp51	AACTTGTGATGAGGTGAGACAG#GGATCCAGCATCACAAGC#..(((((((((..(.((..(..#)..)))..))))))))).	131	149	0.846153846	-17.4	1	1.21E-06	0.544	-0.302126778	0.128877483	-10.3283842	13	18	9	CDS		0	0
mmu-miR-5617-3p	NM_009558	Zfp51	CAGGCGGCCTCAGCTCTCACT#GTGGACTTCCCTCAGGAGGAGTGGGAATGCCTGG#((((((..((((.((((..((#.))..))))))))..)))))).	258	292	0.846153846	-20.7	0	0.000377734	0.456	0.9539725	0.441374894	-9.084026523	16	22	8	CDS		0	0
mmu-miR-5620-3p	NM_009558	Zfp51	ACAGTCATCCCCCTGCCTCAC#CAGGGATGTGGCTGTG#((((((((..(((((......#)))))..)))))))).	245	261	1	-19.4	1	0.000236505	0.426	0.134180925	0.312666156	-6.469519653	13	16	8	CDS		0	0
mmu-miR-5621-5p	NM_009558	Zfp51	AGGAGGTCCTGGGGCCGCCCTGA#CAGGGTCTGTTGACATTCAGGGATGTGGCTGTGGACTTCCC#.((((((((.(.(((((((((((#.))))))...))))).))))))))).	228	269	0.923076923	-30.9	1	4.04E-05	0.426	0.362954161	0.264136926	-8.382634615	20	26	9	CDS		0	0
mmu-miR-5622-3p	NM_009558	Zfp51	CTTAGCTGGGTAGTGGTGGTGC#GTGACAAATCCTTTACCCAGCG#....(((((((((.((...((.#.))...)).))))))))).	1606	1628	0.820512821	-19.7	0	0.1808464	0.647	-0.2499809	0.604194084	-10.40340239	13	19	9	CDS		0	0
mmu-miR-5622-3p	NM_009558	Zfp51	CTTAGCTGGGTAGTGGTGGTGC#TACGATGACTATTTCAGCTC#...(((((((((((.((.(((.#))).)).)))))).))))).	684	704	0.846153846	-17.5	0	0.04024848	0.544	0.089879975	0.569948571	-7.249989754	16	20	6	CDS		0	0
mmu-miR-5623-5p	NM_009558	Zfp51	TGGCAGCTGGCAAGTCAGAATGCA#TGTGTTCTGACATTAGTCAGG#......((((((((((((((((((#))))))))))).)).))))).	622	643	0.923076923	-20.3	0	5.10E-07	0.618	-0.765786785	0.863772725	-15.5665584	18	21	11	CDS		0	0
mmu-miR-5623-5p	NM_009558	Zfp51	TGGCAGCTGGCAAGTCAGAATGCA#TGCAAAGAATGTGAAAAATCATTTGTTCAGTTGTCAG#(((((((((((((((.........#.)))))).))))))))).	924	961	0.923076923	-17	1	0.02126153	0.691	1.394495938	0.344843806	-4.170623527	15	18	9	CDS		0	0
mmu-miR-5623-3p	NM_009558	Zfp51	GTTCTGGCTTTCAGCTGTCACC#AGCTGGGAAACTAGGTGAGTGAAGCCAGGGCT#(((((((((((..((..(((((#.)))))))))))))))))).	20	52	0.923076923	-22.4	1	6.04E-07	0.412	0.117577	0.065887955	-8.806557449	18	20	18	5UTR		0	0
mmu-miR-3073b-5p	NM_009558	Zfp51	ATGGTCACAGTGGACATCAACC#GAGGATGTCTCTGTTGACTC#..((((((((.(((((((....#.))))))))))).)))).	522	542	0.923076923	-18.7	1	3.37E-05	0.603	-0.173370911	0.750907211	-7.781775195	15	18	11	CDS		0	0
mmu-miR-5625-3p	NM_009558	Zfp51	CTGATTCAAGTGGTCTCTCGTGTCC#GGAATGTGACAAATCTTTTCATGAGAGCGCCACTCTTAGA#((((....((((((((((((((...#.)))))))).)))))).)))).	1517	1557	0.923076923	-20.7	0	0.00055718	0.603	0.8754562	0.183516035	-13.81489185	18	22	8	CDS		0	0
mmu-miR-5626-3p	NM_009558	Zfp51	CAGCAGTTGAGTGATGTGACAC#GTGACATATCATTTAGCC#.....(((((((((((((.(((#))).))))))))))))).	2113	2131	0.846153846	-17.9	0	0.06180857	0.647	-0.107055	0.207274993	-13.66559964	16	18	13	CDS		0	0
mmu-miR-344h-5p	NM_009558	Zfp51	CAGGCTTCTGGCTATATTCC#GGAGGAGTGGGAATGCCTGG#(((((((((.(((...((((#)))).))).)))).))))).	272	292	0.846153846	-19.7	1	0.000377734	0.456	0.1138976	0.479000573	-7.005419473	16	20	5	CDS		0	0
mmu-miR-5627-5p	NM_009558	Zfp51	AGAGGGTGCGCCGGGCCCTGCG#CAGGGCTCACTGATCACCCA#...(((((..(.((((((((..#))))))))...)..))))).	45	65	0.923076923	-23.7	0	0.001213405	0.441	0.212894711	0.139962647	-12.16023963	14	20	8	5UTR		0	0
mmu-miR-5627-5p	NM_009558	Zfp51	AGAGGGTGCGCCGGGCCCTGCG#CAGGGTCTGTTGACATTCAGGGATGTGGCTGTGGACTTCCCTCA#.((((((((((((.((((((..#.))))).).)))).))).....))))).	228	272	0.846153846	-23.6	1	6.43E-05	0.456	0.779308822	0.288782011	-4.650164755	18	28	5	CDS		0	0
mmu-miR-5627-3p	NM_009558	Zfp51	ACAGGGCTCTCCGGCGCCCCTCGT#GCTGTGGACTTCCCTCAGGAGGAGTGGGAATGCCTGGACTCTGATCAGAGGGCTCTGTA#((((((((((((((((((((((.(#.).))).)))..)))).)))...........))))))))).	255	314	0.923076923	-28.6	1	0.000467947	0.529	0.387039453	0.375230148	-3.937574446	23	41	9	CDS		0	0
mmu-miR-344i	NM_009558	Zfp51	AAGTCAGGCTCCTGGCTGGA#AGCCAGGGCTCACTGATC#..(((((((.(((((((...#)))))))))...))))).	42	60	0.923076923	-20.3	1	0.000911271	0.412	0.359418429	0.106827722	-6.199507188	14	18	9	5UTR		0	0
mmu-miR-5710	NM_009558	Zfp51	TCTTGGGACATAGTGTAAGGCA#GCCTTACAAATGCAAGGAATGTGACAAATCCTTTGCCCATTATCCCAAT#..(((((((((..((((((((.#)))))))).)))..............................)))))).	998	1047	0.923076923	-18.1	1	0.05105601	0.603	0.274338636	0.79002737	-9.592934642	17	49	8	CDS		0	0
mmu-miR-6237	NM_009558	Zfp51	TTAAGGATTGGGTCTTGGAATTC#GAATATGACAAACCCAATACCCAGGACTCAAATCTTAAA#((((((.(((((((((((.....#.))))))))))).)))))).	2361	2400	0.923076923	-21.8	0	0.02681996	0.632	0.701578264	-0.007139719	-5.481260981	17	20	11	CDS		0	0
mmu-miR-6241	NM_009558	Zfp51	CACGGCGGCTGGAATTCCC#GGGAATTTCACCAGCTT#...(((((.((((((((((#)))))))))))).))).	1108	1125	0.923076923	-18.6	0	0.005057416	0.574	0.7420384	0.755311224	-7.570929852	15	17	12	CDS		0	0
mmu-miR-6244	NM_009558	Zfp51	GGGGGCGTGGAATTATCGGGT#ACCAGTAAACATGCCCCA#.((((((((...((((..(((#))).)))).)))))))).	212	230	0.961538462	-19.2	1	0.003039207	0.529	0.27451975	0.395312919	-11.20740909	15	18	8	CDS		0	0
mmu-miR-6338	NM_009558	Zfp51	CTGGTTTCTCTCATTTGTGCT#GCATACTGGAGAGAAGCCT#..((((((((((...(((((.#)))))...)))))))))).	983	1002	0.923076923	-23	1	0.01028217	0.632	2.1551874	0.136547196	-7.83842081	15	19	10	CDS		0	0
mmu-miR-6338	NM_009558	Zfp51	CTGGTTTCTCTCATTTGTGCT#AGCGGAAGCTGGGAAACTAGGTGAGTGAAGCCAGG#((((((((.((((((((....#.)))))))).)))))))).	14	49	0.807692308	-21.6	1	1.82E-08	0.412	0.258379875	0.001080786	-4.993964104	16	19	8	5UTR		0	0
mmu-miR-6342	NM_009558	Zfp51	CAGCAGCAATCTGGTCTTTGAG#CTCAGGAGGAGTGGGAATGCCTGGACTCTGATCAGAGGGCTCTGT#(((.(((..(((((((...(((#.))).)))))))..)))))).	268	313	1	-19.6	0	0.000502494	0.529	0.8259933	0.441057964	-10.33962131	16	21	7	CDS		0	0
mmu-miR-6344	NM_009558	Zfp51	GTTTTCCTACTGTTTCCCTTTT#AGGGATGTGGCTGTGGACTTCCCTCAGGAGGAGTGGGAATGCC#((.((((((((.(((((.....#.))))))))))))).)).	246	289	0.846153846	-16.9	0	9.44E-05	0.456	0.134180925	0.312666156	-8.84191723	15	18	13	CDS		0	0
mmu-miR-6345	NM_009558	Zfp51	TAGCACTGCTCAGGGTGAACT#ACCCTACAAGTGCAGTGTCTGT#(((((((((.((((((.....#)))))....).)))))).))).	830	852	0.833333333	-17.7	1	0.00249066	0.588	0.70936219	0.317124249	-5.180080915	15	22	6	CDS		0	0
mmu-miR-6345	NM_009558	Zfp51	TAGCACTGCTCAGGGTGAACT#TTTACCCAGCGTGCA#..((((.(((..(((((((..#)))))))))))))).	1617	1632	0.846153846	-17.9	0	0.1096664	0.647	-0.096983	0.580709671	-12.67226504	14	15	14	CDS		0	0
mmu-miR-6347	NM_009558	Zfp51	CAGTGCGGCTGGCTGGAGATGC#GCAAATGTGGGAAATGCTTCAATACCTCCTCAAGCCTCACTGT#(((((.((((....((((....#.))))...)))).))))).	760	803	0.871794872	-21.3	0	0.01024323	0.588	0.44682246	0.49484051	-14.15608152	13	19	5	CDS		0	0
mmu-miR-6348	NM_009558	Zfp51	TCAGCCTTTATAAGGTGTGTGT#GCAAAGAATGTGGTAAGTCCTTTATTGAATTATCACATCTTAAAAGGCA#...((((((.(((((((((...#.))))))))))))))).	1261	1310	0.923076923	-19.4	0	0.09071741	0.647	0.476108211	-0.05132808	-7.757046662	15	17	15	CDS		0	0
mmu-miR-6349	NM_009558	Zfp51	TGGAATGTGGGAGGGGCATGCG#CATGCCCCAGGGTCTGTTGACATTCA#..((((((.(((((((((((..#))))))))....))...).)))))).	221	247	0.923076923	-20.3	1	7.99E-05	0.471	0.223770803	0.317665177	-6.013390378	17	26	8	CDS		0	0
mmu-miR-6349	NM_009558	Zfp51	TGGAATGTGGGAGGGGCATGCG#GCCTCTAACAAATTCCGA#((((((.((..((((((.....#))))))..)).)))))).	492	510	0.923076923	-20.4	0	0.1410454	0.588	1.091060333	0.045728603	-9.548541925	14	18	6	CDS		0	0
mmu-miR-6349	NM_009558	Zfp51	TGGAATGTGGGAGGGGCATGCG#TGCAAGGAATGTGACAAATCCTTTGCCCATTATCCCAATTTCAG#((((((.(((((.(((((....#.)))))....))))))))))).	1008	1052	0.846153846	-19.2	0	0.03585388	0.588	0.821000167	0.655247006	-6.770391594	16	22	11	CDS		0	0
mmu-miR-6354	NM_009558	Zfp51	TGCCCTGGGGATCAGGTCTCT#GGACTCTGATCAGAGGGCT#.(((((...((((((((((..#)))).))))))..))))).	290	309	0.923076923	-23	0	2.31E-05	0.515	0.378505114	0.503519152	-8.70703596	15	19	6	CDS		0	0
mmu-miR-6357	NM_009558	Zfp51	TAGCACTGCTCAGGGCTTTCAGG#CCTGCTCACCTGTGGAGCAGAGCAAAGAGCCCTGGAAGATGTAGATGG#...((((((((((((((((((((#.)))).............)))))))))).....)))).)).	67	115	0.846153846	-20.9	0	0.006152882	0.485	0.213464302	-0.055164447	-6.514540194	20	41	10	5UTR		0	0
mmu-miR-6357	NM_009558	Zfp51	TAGCACTGCTCAGGGCTTTCAGG#GAAACCCTACAAGTGCAGTGTCTGT#(((((((((.(((((.((((...#))))))))....).)))))).))).	827	852	1	-19.6	1	0.00249066	0.588	0.70936219	0.317124249	-5.413129995	18	25	8	CDS		0	0
mmu-miR-6360	NM_009558	Zfp51	TAGTGTTGCTCAGGCAGCAGGA#CCTGCTCACCTGTGGAGCAG#...((((.(.((((.((((((.#))))))..)))).).)))).	67	87	0.923076923	-21.5	0	3.38E-06	0.441	0.03493695	0.09323379	-10.80613115	15	20	6	5UTR		0	0
mmu-miR-145b	NM_009558	Zfp51	GTCCAGTTTTCCCAGGAGACT#AGGAGGAGTGGGAATGCCTGGACT#(((((((.((((((.......#.)))))).)).))))).	271	295	1	-18.6	1	5.28E-05	0.456	0.2577834	0.460403927	-7.219708016	13	17	6	CDS		0	0
mmu-miR-6362	NM_009558	Zfp51	GTGGGCATCTAGGCTAGTTCTG#ACTAGGTGCTCCTACCTTAGAGCCCATC#((((((.((((((.(((.....#.))).)))))))))))).	2295	2323	0.846153846	-19	0	0.0358945	0.603	-1.651533833	0.362911028	-6.338100899	15	18	12	CDS		0	0
mmu-miR-6367	NM_009558	Zfp51	TCCCTGAGACCCTGGTTCAGGA#CCTGAAAGAGAAATTCAAAGAAGATAAACAGAAAGAAATGGCTTATTCACCAGTAAACATGCCCCAGGGTCTGTTGACATTCAGGGAT#(((((((((((((((..((...#.))..)))))))).........))))))).	164	252	0.846153846	-26.4	1	0.003606058	0.441	0.295150625	0.00327597	-4.170623527	17	30	8	CDS		0	0
mmu-miR-6368	NM_009558	Zfp51	CTGGGAAGCAGTGGAGGGGAG#CTTGGTGAAATGCTTCATGAACCCTCCAACTGTGCCCT#..(((..(((((((((((...#.))))))).)))).))).	429	467	0.846153846	-25	0	0.01190176	0.574	0.568704667	0.329292409	-8.401646015	14	18	7	CDS		0	0
mmu-miR-6375	NM_009558	Zfp51	GAATTGGCTGACTGTATTCCAAA#TGCTCAACTCTTAGAATACATCAGACAATTCA#((((((.((((.(((((((....#.))))))))))).)))))).	1713	1745	0.923076923	-19.4	0	0.117507	0.632	-1.368935857	0.478603374	-8.828064291	17	20	11	CDS		0	0
mmu-miR-6376	NM_009558	Zfp51	CAGTGTGGCCAATTGGAGATTA#CTCCTCAAGCCTCACTGT#(((((.(((.....((((....#))))....))).))))).	785	803	0.846153846	-18.3	0	0.01024323	0.588	0.10356066	0.862629322	-15.39858799	12	18	5	CDS		0	0
mmu-miR-6377	NM_009558	Zfp51	TCATTTGTCTTCGTGTCTGCATC#GATGTAGATGGAGGAGACAGT#....((((((((.((((((((((#))))))))))..)))))))).	104	125	1	-21	0	0.02403932	0.485	-0.46058609	-0.093227935	-10.83569308	18	21	10	5UTR		0	0
mmu-miR-6377	NM_009558	Zfp51	TCATTTGTCTTCGTGTCTGCATC#CAGACAGGAAGTATACGATGAC#((((((((((((.((((((....#)))))).)))).))).))))).	671	693	1	-18.7	1	0.02254891	0.574	0.351945814	0.242544294	-5.226705059	18	22	6	CDS		0	0
mmu-let-7j	NM_009558	Zfp51	TGAGGTATTAGTTTGTGCTGTTAT#AACAGCACAGACAGGAAGTATACGATGACTATTTCAG#((((((((((((((((((((((..#)))))))))))).............))).))))))).	664	701	0.923076923	-19.8	1	0.02687944	0.574	0.489937442	0.23414934	-3.937574446	22	37	12	CDS		0	0
mmu-miR-6378	NM_009558	Zfp51	TGGTTCACGGGAGGACACACGC#GTGACAAATCTTTTACTAGGTGCTCCTACCTTAGAGCCC#.(((((..((((((((((....#.))).)))).)))..))))).	2281	2320	0.923076923	-19.4	0	0.009803521	0.588	-0.194510567	0.107931944	-7.650646301	15	21	5	CDS		0	0
mmu-miR-6379	NM_009558	Zfp51	TCCCTGGAGTTTTACAGCTAGA#CTAGCTGTTCAACTCTAA#....(((((((..((((((((.#))))))))..))))))).	1876	1894	0.923076923	-21.6	0	0.0373877	0.647	-2.2945005	0.301334545	-14.18249639	15	18	8	CDS		0	0
mmu-miR-6380	NM_009558	Zfp51	TGTAAGTGCTTTTAACTGCTGAGC#GTTCAGTTGTCAGCACTTAA#..((((((((....((.(((((((#))))))).)).)))))))).	948	968	0.846153846	-18.4	1	0.07025536	0.662	0.3887505	1.053461145	-13.27454903	17	20	8	CDS		0	0
mmu-miR-6381	NM_009558	Zfp51	CAGGATGCTGGTGACATGAGT#GCTTATTCACCAGTAAACA#..(..(((((((((.((((((#)))))))))))))))..).	204	223	1	-19.6	0	0.08263388	0.588	0.133924222	0.366036433	-12.84350973	16	19	15	CDS		0	0
mmu-miR-6381	NM_009558	Zfp51	CAGGATGCTGGTGACATGAGT#CTCATGCAACCAACAGCCTA#.(((.((.((((..((((((.#))))))..)))).)).))).	714	734	0.846153846	-18.5	0	0.09172863	0.544	-0.0407095	0.629646304	-12.37196747	15	20	6	CDS		0	0
mmu-miR-130c	NM_009558	Zfp51	CAGTGCAATGTTCCAAGGTGTG#CACATCAGAAAATCCATACTTCAGAGGAACATTGTAGTTGT#((((((((((((((.(((((((#.)))))))....))))))))))).))).	1054	1095	1	-20.5	1	0.001940427	0.574	1.234870733	-0.046222689	-4.673024006	21	28	11	CDS		0	0
mmu-miR-6386	NM_009558	Zfp51	CATGCCTTAGGGTGGGATGCAAGT#ACTAGGTGCTCCTACCTTAGAGCC#...((.(((((((((((.(((...#.)))))))))))))).)).	2295	2319	1	-21.9	0	0.001482746	0.588	-1.592329464	0.447352174	-8.415498955	16	19	14	CDS		0	0
mmu-miR-6388	NM_009558	Zfp51	TGCAGATGGCACAGTGAGGCC#GCCTCACTGTCCATCA#....(((((.((((((((((.#))))))))))))))).	793	809	1	-27.6	0	0.0167277	0.588	-0.58296167	1.054338798	-10.78906894	15	16	15	CDS		0	0
mmu-miR-6391	NM_009558	Zfp51	TGAGGCACGGGAGGACAATGT#CAGTGTGGCAAATGTGGGAAATGCTTCAATACCTCCTCAAGCCTCAC#((((((..((((((.......#.))))))...)))))).	753	800	0.923076923	-20.2	0	0.01174197	0.588	1.190555333	0.093300472	-8.763394551	12	17	6	CDS		0	0
mmu-miR-6392-5p	NM_009558	Zfp51	TCTGGCGCCCTGGTCCTGTCAGC#GCCAGGGCTCACTGATCACCCAGAC#(((((.((((((((.........#))))))))...........))))).	43	68	0.923076923	-19.7	0	0.00116809	0.426	0.293505911	0.124460327	-6.807031848	13	25	8	5UTR		0	0
mmu-miR-6392-3p	NM_009558	Zfp51	GACGCAGGTTTGCCGGGTCCTCT#AGAGGGCTCTGTACATTGATGTGATGTTGGAGAATTACAGAAACCTGGTCT#(((.(((((((((.(((((((((#))))))))).)))............................))))))))).	301	352	0.846153846	-24.8	0	0.001335265	0.603	0.413079122	0.381661297	-7.826436639	21	51	9	CDS		0	0
mmu-miR-6392-3p	NM_009558	Zfp51	GACGCAGGTTTGCCGGGTCCTCT#AGGAATGTGGCAAATCTTTTACTACCTGCTCA#((.((((((((((((.(((((..#)))).).))))))..........)))))))).	1687	1719	0.846153846	-22.3	0	0.06796061	0.647	-0.577546459	0.333612384	-5.728163001	19	32	8	CDS		0	0
mmu-miR-6393	NM_009558	Zfp51	CTGCCCACGAAGCACACTGAGT#ACCAGTGTGGCAAATGTGGGA#...((((((...(((((((.((#))))))))).....)))))).	751	772	0.903846154	-20.3	0	7.50E-06	0.559	1.050194714	0.045728922	-13.92862445	15	21	9	CDS		0	0
mmu-miR-6394	NM_009558	Zfp51	TCCCTGAGTGGGGCCAGGTCT#GGCTTATTCACCAGTAAACATGCCCCAGGGTCTGTTGACATTCAGGGAT#(((((((((((((((.((...#.))..))))).....)))))))))).	203	252	1	-23.8	1	0.003606058	0.441	0.1342298	0.378792696	-4.170623527	17	26	10	CDS		0	0
mmu-miR-6394	NM_009558	Zfp51	TCCCTGAGTGGGGCCAGGTCT#GCCTGGACTCTGATCAGAGGGC#(((((((..((((((((((..#)))))).))))..)))).))).	286	308	0.923076923	-23.5	1	6.72E-05	0.515	0.309356882	0.469809735	-7.307599034	17	22	6	CDS		0	0
mmu-miR-6396	NM_009558	Zfp51	GGGGCCTTAGCTCCTAGTCCTGGA#CCTGGACTCTGATCAGAGGGCTCTG#((((((((.(.((..(((((.((.#)).)))))..)).)..)))))))).	287	312	0.923076923	-22.7	1	0.000158417	0.515	0.134181013	0.375604673	-9.411028058	18	25	8	CDS		0	0
mmu-miR-6401	NM_009558	Zfp51	TTACACTCCAGTGGTGTCGGGT#GACATCAAAGAGTTCATACTGGAGTGA#...(((((((((((((((....#))))))...........))))))))).	2401	2428	0.923076923	-21.3	0	0.002101104	0.721	0.066157304	-0.163604019	-6.514540194	15	27	9	CDS		0	0
mmu-miR-6402	NM_009558	Zfp51	GAGCAGTTTTCCCAGGAACCCGC#GTGGGAATGCCTGGACTCTGATCAGAGGGCTCTG#.((.((((((((((((..(((((#)))))....)))))..........))))))))).	278	312	0.923076923	-19.9	0	0.000158417	0.515	0.335863693	0.472114647	-6.825347112	19	34	9	CDS		0	0
mmu-miR-6403	NM_009558	Zfp51	GCAAAGGCGCTGTTTCCCAGTG#GCTGGGAAACTAGGTGAGTGAAGCCAGGGCT#((...((((((((((((((((.#))))))))))..))).......)))...)).	21	52	0.846153846	-22.1	0	6.04E-07	0.412	0.15101984	0.035042318	-12.64617337	18	31	10	5UTR		0	0
mmu-miR-6403	NM_009558	Zfp51	GCAAAGGCGCTGTTTCCCAGTG#TACTGGAGAGAAGCCTTACAAATGCAAGGAATGTGACAAATCCTTTGCC#(((((((.(((.((((((((((#)))))).)))))))...........................))))))).	986	1035	0.846153846	-19.4	1	0.01232664	0.603	1.702206991	0.253969396	-9.598012685	20	49	7	CDS		0	0
mmu-miR-496b	NM_009558	Zfp51	CAACATGGCCAATTCCTTTCAT#TGACATTCAGGGATGTGGCTGTGG#...((((((((..(((((....#.)))))..)))))))).	238	262	0.846153846	-19	0	0.000245633	0.412	0.825087638	0.302846413	-11.15047412	13	17	8	CDS		0	0
mmu-miR-6407	NM_009558	Zfp51	TGGCTGTCCCTGACAGGGCAAGT#GCTCACCTGTGGAGCAGAGCAAAGAGCCCTGGAAGATGTAGATGGAGGAGACAGTCAC#(((((((((((..((((((....#.))))))..............))).)))))))).	70	128	0.846153846	-26.7	1	0.01688655	0.5	0.657606283	-0.092016516	-8.573508368	17	34	8	5UTR		0	0
mmu-miR-6407	NM_009558	Zfp51	TGGCTGTCCCTGACAGGGCAAGT#ACATGCCCCAGGGTCTGTTGACATTCAGGGATGTGGCTG#.((((((((((((..(((((.((#)).)))))................))))))))..)))).	220	259	0.923076923	-22.8	1	0.000400379	0.426	0.691976886	0.322564336	-5.385614315	19	39	8	CDS		0	0
mmu-miR-6409	NM_009558	Zfp51	TGCGGGTGAGGATGTGTGCTCCT#GAGTGTGACAGATCCTTTACCCACTATGCAT#(((((((((((((.(((((((..#))))...))).)))))).)))).....))).	1182	1213	0.846153846	-22.3	1	0.001299534	0.618	-0.4630319	0.538845935	-4.794414364	20	31	6	CDS		0	0
mmu-miR-6409	NM_009558	Zfp51	TGCGGGTGAGGATGTGTGCTCCT#CAGACCTGCTCACCTGTG#.(((((((((.(.((.((.....#)).)).).))))))))).	63	81	0.923076923	-19.9	1	0.003501529	0.426	-0.175522846	0.039549492	-8.140279006	14	18	9	5UTR		0	0
mmu-miR-6411	NM_009558	Zfp51	TAGCATGTGTAGTACATAATG#TACTGCATATGTG#..((((((((((((.......#)))))))))))).	363	376	0.923076923	-15.2	1	0.007158281	0.588	0.220468858	0.491024742	-5.92549936	12	13	12	CDS		0	0
mmu-miR-6413	NM_009558	Zfp51	TGGCTCAGAAGAGCAGGTAGT#ACCTGCTCACCTGTGGAGCAGAGCAAAGAGCCC#.(((((((..((((((((...#))))))))..))...............))))).	66	99	0.846153846	-20.9	1	8.54E-05	0.441	0.154681087	0.11906174	-6.092220964	15	33	8	5UTR		0	0
mmu-miR-378d	NM_009558	Zfp51	ACTGGCCTTGGAGTCAGAAGGT#GGTGAGTGAAGCCAGGGCTC#...((((((((..(((......#.)))..)))))))).	33	53	0.846153846	-17.4	0	9.45E-07	0.412	0.2519665	0.116194703	-11.15047412	11	15	8	5UTR		0	0
mmu-miR-6414	NM_009558	Zfp51	CTAAGTTCTGAGCTGAGTCTTG#CAGGTCTCACATCTTAGAACA#....((((((((.((((.((((#)))).))))...)))))))).	1962	1983	0.846153846	-18.4	0	0.01337078	0.559	-0.870591125	0.300822599	-10.83569308	16	21	8	CDS		0	0
mmu-miR-6415	NM_009558	Zfp51	GAGCTTTTGAGGGCCCCATGCA#GCTGTGGACTTCCCTCAGGAGG#...((((((((((..((((((.#)).))))....)))))))))).	255	277	1	-21.3	0	4.22E-06	0.441	0.392795755	0.415027418	-8.106829671	16	22	10	CDS		0	0
mmu-miR-6416-5p	NM_009558	Zfp51	CTCCGTATCATCTGCTCTTCT#GGAAGATGTAGATGGAGGAGA#((((...((((((((((((((#)))))).)))))))).)))).	100	121	0.846153846	-22.2	0	0.06430703	0.5	-0.080888393	-0.10206726	-11.50125692	18	21	8	5UTR		0	0
mmu-let-7k	NM_009558	Zfp51	TGAGGTAGGAGGTTGTGTG#CACACCAGTGTGGCAAATGTGGGAAATGCTTCAATACCTCCTCAAGCCTCAC#(((((((((((((..((..#.))..)))))))...)))))).	748	800	0.846153846	-20.9	1	0.01174197	0.588	0.814335338	-0.003325506	-5.529863924	15	22	7	CDS		0	0
mmu-let-7k	NM_009558	Zfp51	TGAGGTAGGAGGTTGTGTG#TACTAGGTGCTCCTACCTTAG#(((((((((((........#.))))))))))).	2294	2315	0.923076923	-18.7	1	2.19E-05	0.588	-1.754889909	0.40016449	-10.39884693	11	13	11	CDS		0	0
mmu-miR-6537-3p	NM_009558	Zfp51	TTATCAGGTGGAAGAACTCAGCT#AGCATCACAAGCTGGAGAGTCATTGTACCTGAA#...(((((((.((..((((((((#.))))...))))..)).))))))).	137	170	0.846153846	-20.2	0	0.1024904	0.603	-0.130871818	0.138882008	-10.93160415	17	25	7	CDS		0	0
mmu-miR-6538	NM_009558	Zfp51	CGCGGGCTCCGGGGCGGCG#GCTTATTCACCAGTAAACATGCCCCAGGGTCTGTT#.((((((((.((((((...#.)))))).)))))))).	204	239	0.923076923	-23.9	1	5.94E-05	0.5	0.093426625	0.366620571	-5.035831306	14	17	8	CDS		0	0
mmu-miR-6539	NM_009558	Zfp51	GCACAGTGATGAACTCTGAGGGCT#CAGAGTTCATACTGG#...((((.((((((((((......#)))))))))))))).	1652	1667	1	-19.9	0	0.009572871	0.647	0.26826458	0.071199596	-8.828175123	14	15	14	CDS		0	0
mmu-miR-6541	NM_009558	Zfp51	CACAGGCAAGGACTTCTCAAG#GAGAAACCCTACAAGTGCAGTGTCTGTGA#(((((((((((..(((((...#)))))..)))..........)))))))).	825	854	0.923076923	-18.9	1	0.001746573	0.588	0.743203757	-0.178508389	-8.573508368	16	29	8	CDS		0	0
mmu-miR-6897-5p	NM_009558	Zfp51	TGGGGGCAGTGTCACACGCTGTT#GTGACACTACAGAAGCCTCTAA#(((((((((((((((........#))))))))......))))))).	478	500	1	-21.7	1	0.01741462	0.588	0.748153514	0.043862944	-4.170623527	15	22	8	CDS		0	0
mmu-miR-6899-3p	NM_009558	Zfp51	TTGTCCTTCTGTGTCTTCTGCAG#CTCAGAAGACATCAGAAA#......((((((((((((((.((#))))))))))).))))).	2142	2160	0.846153846	-19.3	0	0.1523832	0.647	-0.214378387	0.157603473	-15.5665584	16	18	11	CDS		0	0
mmu-miR-6900-3p	NM_009558	Zfp51	TGGTGATGGGCTCTCTTGTAG#AGAGCCCATCAG#...(((((((((((.......#))))))))))).	2313	2325	1	-20.1	0	0.05507422	0.618	-0.141327773	0.127800489	-7.483038834	11	12	11	CDS		0	0
mmu-miR-6900-3p	NM_009558	Zfp51	TGGTGATGGGCTCTCTTGTAG#CTACATTAAAGAGAAACCACACCAG#(((((.(((..((((((((((#)))))....)))))..)))))))).	731	756	1	-21.8	0	0.02780898	0.574	1.348683643	0.059720247	-9.905814151	18	25	8	CDS		0	0
mmu-miR-6900-3p	NM_009558	Zfp51	TGGTGATGGGCTCTCTTGTAG#GCAAAGAGCCCTGGAAGATGTAGATGGAGGAGACAGTCACTAA#((((((((((((((.((((..#)))))))))))........................))))))).	88	131	0.846153846	-20.5	1	0.02072878	0.5	0.079397034	0.010665969	-4.673024006	18	43	11	5UTR		0	0
mmu-miR-6902-3p	NM_009558	Zfp51	CCATGTGATGTGTGGGTTCAG#GGATCCAGCATCACAAGCTGGA#(((((((((((.(((((((..#)))))))))))))))...))).	131	153	1	-22.3	1	0.000269895	0.559	-0.067580361	0.143237407	-7.284377756	18	22	15	CDS		0	0
mmu-miR-6903-3p	NM_009558	Zfp51	TGTGTGTCTGTTTTTCCCAG#CTGGGGAAAAACCTTACAA#..((((....((((((((((#))))))))))....)))).	904	923	0.846153846	-15.5	0	0.01524501	0.676	1.48537019	0.296853936	-11.11321831	14	19	10	CDS		0	0
mmu-miR-6904-5p	NM_009558	Zfp51	TCCTGGGGTTAGAGTTGAGTGG#CCAGTAAACATGCCCCAGGGT#(((((((((....(((.(.(((#))).).)))..))))))))).	213	234	1	-21.4	1	0.000557409	0.529	0.407438444	0.383251361	-12.64078931	16	21	9	CDS		0	0
mmu-miR-6904-5p	NM_009558	Zfp51	TCCTGGGGTTAGAGTTGAGTGG#CTGGACTCTGATCAGAGGGC#((((..((((((((((.((...#)).))))))))))..)))).	288	308	1	-20.7	0	6.72E-05	0.515	0.316732825	0.501934502	-9.957570382	16	20	10	CDS		0	0
mmu-miR-6904-5p	NM_009558	Zfp51	TCCTGGGGTTAGAGTTGAGTGG#CCACTATGCATCATTAAGATGGCATCAGAAAACTCATACTCCAGAGAT#(((((((((..(((((...(((#.)))...)))))..))))))).)).	1202	1250	1	-19.1	1	0.02751408	0.662	-0.9079999	0.668520632	-8.00485539	17	25	7	CDS		0	0
mmu-miR-6905-5p	NM_009558	Zfp51	ACTGGGCAGGTTGGGTTGAATGA#TCACTGATCACCCAGACCTGCTCAC#..(((((((((((((.(((....#.)))))))).)))))))).	51	76	0.974358974	-23.9	1	0.002694159	0.412	-0.139236229	0.162984347	-5.1900498	16	19	8	5UTR		0	0
mmu-miR-6905-5p	NM_009558	Zfp51	ACTGGGCAGGTTGGGTTGAATGA#AACCCAATACCCAGG#.(((((...((((((((......#)))))))).))))).	2371	2386	0.846153846	-19.6	0	0.06805255	0.662	0.197340487	0.179127469	-8.70703596	13	15	8	CDS		0	0
mmu-miR-6906-5p	NM_009558	Zfp51	ATGGATGGGCAGACGGACAGACAG#TGTGACAAATCCTTTGCCCATTA#...((((((((((.(((.......#.))))))))))))).	1017	1040	1	-19.1	0	0.04156711	0.618	1.3056647	0.723658245	-7.371380111	13	15	13	CDS		0	0
mmu-miR-6906-5p	NM_009558	Zfp51	ATGGATGGGCAGACGGACAGACAG#TGTCTCTGTTGACTCGTCA#...((((((..((((((..((((.#))))))))))..)))))).	527	546	0.846153846	-18.7	0	0.000522858	0.603	-0.177516933	0.736915586	-10.58182114	16	19	10	CDS		0	0
mmu-miR-6906-3p	NM_009558	Zfp51	GAATTCCGGTCTCCTCTCCAG#CTGGAGAGAGACCTTACAGATGTAAGGAATG#..((((((((((.((((((((#)))))))))))))............))))).	1492	1523	0.846153846	-24.2	1	0.003220259	0.574	0.718273905	-0.598617868	-6.246131332	18	31	13	CDS		0	0
mmu-miR-6906-3p	NM_009558	Zfp51	GAATTCCGGTCTCCTCTCCAG#CTGGAGAGAGACCTTATGAATGTAAGGAATG#..((((((((((.((((((((#)))))))))))))............))))).	1663	1694	0.923076923	-24.2	1	0.001038584	0.603	0.439802859	-0.726250554	-6.246131332	18	31	13	CDS		0	0
mmu-miR-6906-3p	NM_009558	Zfp51	GAATTCCGGTCTCCTCTCCAG#CTGGAGAGAGACCT#.......(((((.((((((((#))))))))))))).	1999	2013	0.923076923	-22.4	0	0.01033626	0.618	0.950688938	-0.414443602	-18.39937555	13	14	13	CDS		0	0
mmu-miR-6907-5p	NM_009558	Zfp51	TTCTGGGACACAGGGAGGCTCG#GCTCACCTGTGGAGCAGAGC#(((((...((((((..(((...#)))..))))))...))))).	70	90	0.923076923	-21.5	0	0.000188955	0.456	-0.008607052	0.026681247	-10.66435331	14	20	6	5UTR		0	0
mmu-miR-6907-5p	NM_009558	Zfp51	TTCTGGGACACAGGGAGGCTCG#TGAACCCTCCAACTGTGCCCT#....(((.((((((((((.(((#)))..)))))..)))))))).	446	467	0.846153846	-20.4	0	0.01190176	0.574	-0.115331	0.521444333	-11.8601974	16	21	8	CDS		0	0
mmu-miR-6907-3p	NM_009558	Zfp51	AACGTGCGTTTCTTTTGTGTCCT#GATATAAAAGCACGCATA#...((((((..((((((((((..#)))))))))).)))))).	556	574	0.846153846	-17.5	0	0.1624905	0.632	0.91694118	0.539166859	-10.58182114	16	18	10	CDS		0	0
mmu-miR-6908-3p	NM_009558	Zfp51	ACACTCTCCCTTGTGCTGGCAG#TGGAGGAGACAGTCACTAAGGATCCAGCATCACAAGCTGGAGAGTC#..(((((((((((((((((...#.)))))...)))))..))))))).	112	158	0.846153846	-22.7	1	0.001235677	0.574	-0.240177523	0.168455459	-4.957000719	17	24	7	CDS		0	0
mmu-miR-6909-5p	NM_009558	Zfp51	CAGGGGGGCTGGAATGGGCACT#TGACTATTTCAGCTCTGCA#..(.(((((((((((((.((..#)).))))))))))))).).	689	708	0.923076923	-21.6	0	0.000640268	0.559	0.087488285	0.587671259	-7.989022994	16	19	13	CDS		0	0
mmu-miR-6909-5p	NM_009558	Zfp51	CAGGGGGGCTGGAATGGGCACT#GTGCCCTTTATAATAGAAGTGACACTACAGAAGCCTCTA#...(((((((.....((((((.#)))))).........................))))))).	460	499	0.846153846	-20.7	0	0.01415552	0.588	0.996894286	0.02520759	-15.56753807	13	39	7	CDS		0	0
mmu-miR-6911-5p	NM_009558	Zfp51	TGGGCTGAGTGGGTCTGTGGCAT#TGATCACCCAGACCTGCTCACCTGTGGAGCAGAGCAAAGAGCCCT#.((((((((((((((((.((...#.))))))))))))))....................)))).	55	100	1	-27.8	1	0.000101876	0.441	0.077028669	-0.022209384	-3.793324837	18	40	14	5UTR		0	0
mmu-miR-6912-5p	NM_009558	Zfp51	TACAGGGAGGGTGCTCAGGCAG#TTGTCAGGGTAATAAACTTGGTGAAATGCTTCATGAACCCTCCAACTGTGC#((((((((((((....(((((.#.))))).....)))))))..))))).	413	464	0.923076923	-22.2	1	0.01160603	0.603	0.591801871	0.276124284	-7.052043617	17	26	7	CDS		0	0
mmu-miR-6912-3p	NM_009558	Zfp51	CTACCTGAGGGTCTCCTTCCTGCAG#TGTAGATGGAGGAGACAGTCACTAAGGA#...(((((..((((((((((((((.#)))))..)))))))))..)))....)).	106	134	1	-22.6	0	0.03691509	0.5	-0.238841369	0.003593089	-8.81343632	19	28	9	5UTR		0	0
mmu-miR-6914-5p	NM_009558	Zfp51	TCCTGGGGTGGTGGTGGCCACAGA#TGGCTTATTCACCAGTAAACATGCCCCAGGGT#((((((((((((((.(((((....#)))))...))))).........))))))))).	202	234	1	-28.4	1	0.000557409	0.529	0.297030304	0.390586786	-4.673024006	19	32	9	CDS		0	0
mmu-miR-6914-5p	NM_009558	Zfp51	TCCTGGGGTGGTGGTGGCCACAGA#TCAGGGATGTGGCTGTGGACTTCCCTCAGGAG#((((((((.(((...(((((((..#.)))))))....))).))).))))).	244	276	0.846153846	-28.2	1	9.30E-06	0.456	0.466604444	0.361016398	-7.875384195	18	26	7	CDS		0	0
mmu-miR-6915-5p	NM_009558	Zfp51	AGGTCAGAGCAGATGGAGGTTCGT#TGGACTTCCCTCAGGAGGAGTGGGAATGCCTGGACTCTGATCA#.(((((((((((..(((((((((.#)))))))))....................)))..)))))))).	259	302	1	-21.3	1	0.000342535	0.471	0.327264473	0.501934448	-5.939295368	20	43	9	CDS		0	0
mmu-miR-6916-3p	NM_009558	Zfp51	CTTGGTCTCCCTCTTCCTACAG#AGGAGGAGTGGGAATGCCTGGA#((.(((.(((((((((((....#)))))))).)))...))).)).	271	293	0.846153846	-19.6	0	0.000851291	0.441	0.677187017	0.442427851	-7.038800455	16	22	8	CDS		0	0
mmu-miR-6918-3p	NM_009558	Zfp51	TGAGCCTGTGCCCTTCTCACAG#GTGAGCGGAAGCTGGGAAACTAGGTGAGTGAAGCCAGGGCTCAC#(((((((..((....(((((..#.)))))....))..))))))).	11	55	0.923076923	-21.9	1	7.73E-05	0.412	-0.114970429	0.031124874	-13.53582243	14	22	7	5UTR		0	0
mmu-miR-6919-5p	NM_009558	Zfp51	TAGGCCACTGGAGGTGGAATTGT#CAGTAAACATGCCCCAGGGTCTGT#((((((.((((.(((........#.))))))))))))).	214	238	0.923076923	-19	0	4.11E-05	0.515	0.188939667	0.391400421	-9.061113371	13	15	13	CDS		0	0
mmu-miR-6919-3p	NM_009558	Zfp51	GCTCCTCCTCCTGGCCCACAG#CTGTTGACATTCAGGGATGTGGCTGTGGACTTCCCTCAGGAGGAGTGGGA#.(((((((((((((.((((((#.)))))).......)))))))))).))).	234	284	0.923076923	-27.6	1	2.90E-06	0.412	0.371425314	0.270395815	-4.528774398	19	29	10	CDS		0	0
mmu-miR-6919-3p	NM_009558	Zfp51	GCTCCTCCTCCTGGCCCACAG#CTGTGGAGCAGAGCAAAGAGCCCTGGAAGATGTAGATGGAGGAGACA#(((((((((((.(((((((((#)))))).............)))..)))..........))))))).).	76	123	0.846153846	-24.9	1	0.06279023	0.485	-0.052545418	-0.061721865	-7.284377756	20	47	7	5UTR		0	0
mmu-miR-6921-5p	NM_009558	Zfp51	TGAGGGGCATGAGGTAGGAAGC#GCTCCTACCTTAGAGCCCATCAG#(((.((((.(((((((((.(((#))))))))))))..)))).))).	2302	2325	0.846153846	-28.3	0	0.05507422	0.618	-0.286494356	0.355460406	-8.025986379	19	23	12	CDS		0	0
mmu-miR-6921-5p	NM_009558	Zfp51	TGAGGGGCATGAGGTAGGAAGC#GCTTCATGAACCCTCCAACTGTGCCCTTTAT#((((((((((((((...(((((#)))))......)))).....)))))))))).	440	471	0.923076923	-23.2	1	0.09349143	0.574	-0.298612826	0.503721525	-4.906073087	19	31	10	CDS		0	0
mmu-miR-6922-5p	NM_009558	Zfp51	TGTGGGAGGGGACTGTAGAGAGG#CTCTGCATACAGTCTCATGCAACCAACAGCCTACAT#((((((..((((((((((((((.#)))).).))))))))).............)))))).	701	737	0.846153846	-23.1	0	0.1623832	0.544	-0.407600794	0.603528343	-7.79489591	20	36	9	CDS		0	0
mmu-miR-6922-5p	NM_009558	Zfp51	TGTGGGAGGGGACTGTAGAGAGG#CCTTACAAATGCAATGAGTGTGACAGATCCTTTACCCACT#.(((((((((((((((.......#.)))).)))))).))))).	1167	1207	0.923076923	-20.9	1	0.08771119	0.618	0.3581177	-0.33007854	-3.793324837	15	19	6	CDS		0	0
mmu-miR-6922-3p	NM_009558	Zfp51	TGTTCTGCTCACCCTTCTCACAG#GAGGAGTGACGTGAGCGGAAG#..(((((((((((((((((....#)))))).)..)))))))))).	1	22	1	-23	1	0.00138748	0.412	0	0	-4.957000719	17	21	10	5UTR		0	0
mmu-miR-6922-3p	NM_009558	Zfp51	TGTTCTGCTCACCCTTCTCACAG#CTGTGGAGCAGAGCAA#((((((((((........(((((#))))))))))))))).	76	92	1	-19.7	1	0.000305992	0.456	0.11941066	-0.030859307	-13.2236214	15	16	15	5UTR		0	0
mmu-miR-6923-5p	NM_009558	Zfp51	GTGAGGGCAGGAGGATTGGGGTGT#ACACCAGTGTGGCAAATGTGGGAAATGCTTCAATACCTCCTCAAGCCTCACT#((((((..((((((((((((((((#.)))))))))).))))))....)))))).	749	801	0.923076923	-29.7	0	0.01010126	0.603	0.313379553	-0.149919053	-7.79489591	22	29	10	CDS		0	0
mmu-miR-6924-5p	NM_009558	Zfp51	AGAGGATGGGGATTTGGCGAAGT#CCAGGTCTCACATCTTA#..(((((((((((((((......#))))))))).)))))).	1961	1978	1	-18.6	1	0.02980266	0.588	-1.060997531	0.364567333	-4.957000719	15	17	9	CDS		0	0
mmu-miR-6924-5p	NM_009558	Zfp51	AGAGGATGGGGATTTGGCGAAGT#ACTTGGTGAAATGCTTCATGAACCCTCC#.((((((((((((((.((.((((#)))).)).)))).))))))....)))).	428	456	0.846153846	-18.7	1	0.06265317	0.588	-0.243628137	0.478536667	-4.026373918	20	28	6	CDS		0	0
mmu-miR-6925-5p	NM_009558	Zfp51	TGAGGAAGAGAAGGCTTGGACT#TTAGGTCTTCTCACCTTAG#(((((..((((((((((((...#)))))))))))).))))).	2044	2063	0.923076923	-19.8	0	6.82E-05	0.662	-1.783990425	0.447352776	-7.382219742	17	19	12	CDS		0	0
mmu-miR-6926-5p	NM_009558	Zfp51	TCAGTGGGGTGAGGGATGGTGA#CACCAGTGTGGCAAATGTGGGAAATGCTTCAATACCTCCTCAAGCCTCACTGT#.(((((((((..((((.((((.#.))))))))...))))))))).	750	803	1	-24	1	0.01024323	0.588	1.576101667	0.093112953	-9.964902622	17	22	9	CDS		0	0
mmu-miR-6926-5p	NM_009558	Zfp51	TCAGTGGGGTGAGGGATGGTGA#TCACCAGCTTTCACACCTTAGAAAACATTACAGACTCCATACTGGA#(((((((((((((((.((((((#)))))).))))))).)))......................))))).	1115	1161	0.923076923	-22.5	1	0.000366593	0.603	0.065771605	0.650141548	-4.170623527	21	46	7	CDS		0	0
mmu-miR-6927-3p	NM_009558	Zfp51	CCTGAGCTGGCTCCCCTGCAG#CTGAAAAGGAGTCTTGTCAGGG#(((((...((((((....(((#)))....))))))...))))).	400	422	1	-20.5	0	3.98E-05	0.618	0.643326967	0.219965789	-10.66435331	14	22	6	CDS		0	0
mmu-miR-6927-3p	NM_009558	Zfp51	CCTGAGCTGGCTCCCCTGCAG#GCAGGGAATTTCACCAGCTTT#...(((((((...((((((..#)))))).......))))))).	1105	1126	0.846153846	-21.2	0	0.0124917	0.574	-2.862605714	0.826785375	-13.97524859	13	21	7	CDS		0	0
mmu-miR-6928-5p	NM_009558	Zfp51	AGGGGATTTGCATGGACTGCACT#AGTGCAGTGTCTGTGACAAATCCTTTA#(((((((((((((((((((((((#))))))..))))))).)))))))))).	838	865	0.923076923	-27.6	1	0.02666988	0.603	1.021022688	0.461860896	-3.937574446	23	27	10	CDS		0	0
mmu-miR-6928-3p	NM_009558	Zfp51	AAGCTGTTCCTGTACTCTCCAG#CTGGAGAGAGACCTTATGAATGTAAGGAATGTGGCA#..(((((((((((.((((((((#))))))))..))............))))))..))).	1663	1699	0.846153846	-20.4	1	0.000976299	0.618	0.531290236	-0.638439229	-5.813840637	19	36	8	CDS		0	0
mmu-miR-6929-3p	NM_009558	Zfp51	CAGGTGCTGTCTTCTTCTTCCAG#TGGAGCAGAGCAAAGAGCCCTGGAAGATGTAGATGGAGGAGACAGTCACTA#..(((((((((((((((((((((#.)))))))).........))))))))).)))).	79	130	1	-28	1	0.01913666	0.5	0.287628455	-0.100634571	-4.957000719	21	33	9	5UTR		0	0
mmu-miR-6930-5p	NM_009558	Zfp51	AAGGGGGTGCTTGAGAGGTTTGG#CAAATCTTTTCATGAGAGCGCCACTCTTA#((((((((((((((((((((((.#)))))))))).....))))))).))))).	1526	1555	0.846153846	-24.6	1	8.20E-05	0.588	-0.575424786	0.772669221	-3.937574446	22	29	10	CDS		0	0
mmu-miR-6930-5p	NM_009558	Zfp51	AAGGGGGTGCTTGAGAGGTTTGG#CCAGACCTGCTCACCTGTGGAGCAGAGCAAAGAGCCCTG#.((((..((((((((((((((((#)))))))).))))............)))).....)))).	62	101	0.846153846	-24	0	0.001317485	0.456	0.001753876	0.051954479	-7.237970133	20	39	8	5UTR		0	0
mmu-miR-6930-5p	NM_009558	Zfp51	AAGGGGGTGCTTGAGAGGTTTGG#CAAATCTTTTACTAGGTGCTCCTA#..((((((((((((((((((((.#)))))))))))...))))))))).	2285	2309	0.846153846	-22.4	1	5.03E-05	0.588	-0.883189078	0.411754458	-4.957000719	20	24	11	CDS		0	0
mmu-miR-6931-5p	NM_009558	Zfp51	TGGGGTGGGGAGTGGGGGACT#TCCTCAAGCCTCACTGTCCAT#((((((((((..((((((...#))))))..)))))))..))).	786	807	0.846153846	-22	1	0.01516426	0.574	-0.314322225	1.04898291	-10.10915223	16	21	7	CDS		0	0
mmu-miR-6931-5p	NM_009558	Zfp51	TGGGGTGGGGAGTGGGGGACT#AGTCCTTTACTCATAACTCA#..((((...((((((((((((#))))))))))))...)))).	2203	2223	0.923076923	-22.5	0	0.1013592	0.676	-0.536690483	0.300822044	-9.870711842	16	20	12	CDS		0	0
mmu-miR-6931-5p	NM_009558	Zfp51	TGGGGTGGGGAGTGGGGGACT#AGTCCTTTACTACGACCACAACT#.(..((((..(((((((((((#)))))))))))....))))..).	1360	1383	1	-22.1	0	0.04258583	0.603	0.202173355	0.771648246	-10.68178271	16	23	11	CDS		0	0
mmu-miR-6932-3p	NM_009558	Zfp51	TCTGTTCTGCTTCCTCTGCAG#CTGTGGAGCAGAGCAA#..(((((((((((....((((#))))))))))))))).	76	92	1	-19.1	1	0.000305992	0.456	0.192088418	-0.039155469	-6.782339277	15	16	15	5UTR		0	0
mmu-miR-6932-3p	NM_009558	Zfp51	TCTGTTCTGCTTCCTCTGCAG#TGTAGATGGAGGAGACAGT#.(((.(((.(((((((((((.#)))))).))))))))))).	106	125	0.923076923	-19.4	0	0.02403932	0.485	-0.228500133	-0.015515102	-8.96875167	17	19	11	5UTR		0	0
mmu-miR-6933-3p	NM_009558	Zfp51	AGGTGTTTCCTCTGCCGTCA#TGTGGCAGGGAATTTCACCA#.((((.((((.((((((.((#))))))))))))...)))).	1101	1121	0.846153846	-20.7	0	0.000417066	0.588	1.773991	0.224358723	-8.519058074	16	20	12	CDS		0	0
mmu-miR-6933-3p	NM_009558	Zfp51	AGGTGTTTCCTCTGCCGTCA#GACGTCATACTGGGGAAAAACCTT#((((.(((((((((.((((.#)))).))....))))))).)))).	895	919	0.846153846	-18.5	0	0.004014508	0.706	1.313203908	0.390791611	-8.792061181	17	24	7	CDS		0	0
mmu-miR-6933-3p	NM_009558	Zfp51	AGGTGTTTCCTCTGCCGTCA#TGGCTGTGGACTTCCCTCAGGAGGAGTGGGAATGCCTG#((((((((((.((.((.((.#.)).)))).)))))))))).	253	291	0.846153846	-19.4	1	0.00012119	0.441	0.451110255	0.377853076	-7.619188839	16	20	10	CDS		0	0
mmu-miR-6934-3p	NM_009558	Zfp51	ACCTCTGCTCCTGCCCCACCAG#GGGCTCACTGATCACCCAGACCTGCTCACCTGTGGAGCAGAGC#..(((((((((.((((......#)))).............................))))))))).	47	90	0.846153846	-20.6	1	0.000188955	0.456	0.454404178	-0.044914623	-8.303804029	13	43	9	5UTR		0	0
mmu-miR-6935-5p	NM_009558	Zfp51	TGTGGGAGGCTCAGGGCCCCTG#GGCTGTGGACTTCCCTCAG#((.((((((.(((.((((....#)))).))).)))))).)).	254	273	0.923076923	-22.8	0	3.15E-05	0.456	0.408853	0.38222206	-7.594460306	15	19	6	CDS		0	0
mmu-miR-6935-5p	NM_009558	Zfp51	TGTGGGAGGCTCAGGGCCCCTG#CAGGGCTCACTGATCACCCAGAC#(.((((.((.((((((.(((((#))))).)).)))))).)))).).	45	68	0.846153846	-20.7	0	0.00116809	0.426	-0.428488601	0.179346747	-7.887443331	18	23	6	5UTR		0	0
mmu-miR-6936-5p	NM_009558	Zfp51	GTGAGCCACTGCCGTGCCCGC#GCGGAAGCTGGGAAACTAGGTGAGTGAAGCCAGGGCTCACT#(((((((.(((((((..((((#))))..)).))...................)))))))))).	15	56	0.923076923	-23.7	1	0.000206663	0.412	0.157784778	0.070638993	-6.484258456	18	41	10	5UTR		0	0
mmu-miR-6936-5p	NM_009558	Zfp51	GTGAGCCACTGCCGTGCCCGC#GGGATGTGGCTGTGGACTTC#..(((((((.(((((((((..#))).)))))).)))).))).	247	267	0.846153846	-19.6	1	0.009169872	0.426	0.67676453	0.306559906	-6.199507188	16	20	6	CDS		0	0
mmu-miR-6936-3p	NM_009558	Zfp51	CGGCGCGCGCGGTCGCTCACC#GGTGAGTGAAGCCAGGGCTCACTGA#(((.(.((.((((((((((((#))))))))..))).).)).).))).	33	58	0.980769231	-23.6	0	0.000569926	0.426	0.255173133	0.132972991	-9.926945141	18	25	8	5UTR		0	0
mmu-miR-6936-3p	NM_009558	Zfp51	CGGCGCGCGCGGTCGCTCACC#GAGGAGTGACGTGAGCGGAAGCTGG#((((.(((.(((((((((..(#)..))))))).)).)))...)))).	1	26	0.846153846	-21.4	0	0.00060011	0.418	0	0	-9.113001279	17	25	7	5UTR		0	0
mmu-miR-6937-5p	NM_009558	Zfp51	TAGCTGTAAGGGCTGGGTCTGTGT#GCACAGACAGGAAGTATACGATGACTATTTCAGCTCTGCATACAGTC#..((((((((((((((((((((((#)))))))).....................))))))))...)))))).	668	715	0.846153846	-25.8	1	0.000724459	0.588	0.110698526	0.243476915	-4.957000719	22	47	8	CDS		0	0
mmu-miR-6937-5p	NM_009558	Zfp51	TAGCTGTAAGGGCTGGGTCTGTGT#CACTAAGGATCCAGCATCACAAGCTGG#(((((......((((((((((((.#)))...)))))))))......))))).	125	152	0.846153846	-22.7	0	7.19E-06	0.544	-0.198220214	0.138470234	-14.81952527	17	27	9	CDS		0	0
mmu-miR-6938-5p	NM_009558	Zfp51	TTGGAGCTAGCTCCAGAGAGAGT#GCTCACTGATCACCCAGACCTGCTCACCTGTGGAGCAGAGCA#.....(((.((((((.((.((((#.))))..)).))))))..))).	49	91	0.846153846	-21.5	0	0.000241096	0.441	0.052355067	0.163206447	-14.95503838	15	22	6	5UTR		0	0
mmu-miR-6938-3p	NM_009558	Zfp51	TCATCTGGGGCTGTCTCCTTAG#GAGGAGACAGTCACTAAGGATC#..((((((((((((((((((..#)))))))))))).))..)))).	114	136	0.846153846	-23.6	1	0.000372268	0.515	-0.205795262	0.197520559	-4.957000719	18	22	12	CDS		0	0
mmu-miR-6938-3p	NM_009558	Zfp51	TCATCTGGGGCTGTCTCCTTAG#CTGTGGAGCAGAGCAAAGAGCCCTGGAAGAT#((.(((((((((.(((((.(((#))).))))........).))))))))).)).	76	107	0.846153846	-20.9	0	0.03980803	0.471	0.637286044	-0.079698204	-6.784244533	19	31	9	5UTR		0	0
mmu-miR-6940-5p	NM_009558	Zfp51	AGGGCTGGCTGGAAGGTTTTTCG#GAACCCTCCAACTGTGCCCTT#((((((((.((((.(((((....#))))).)))).))).))))).	447	468	1	-20.4	1	0.01314912	0.559	-0.256283556	0.471074345	-5.850804022	17	21	5	CDS		0	0
mmu-miR-6941-5p	NM_009558	Zfp51	CTGGGGGACTGACGGGTAGCT#TGGCTGTGGACTTCCCTCAGG#((((((((.(.((((.((...#)).)))).)...)))))))).	253	274	0.846153846	-19.4	1	1.95E-05	0.456	0.318000069	0.382062652	-8.05178766	15	21	8	CDS		0	0
mmu-miR-6942-5p	NM_009558	Zfp51	TAGGAGGAGGGGAACATTTGC#GCAAATGTGGGAAATGCTTCAATACCTCCTCA#...(((((((...((((((((#))))))))................))))))).	760	792	1	-20.7	0	0.05625109	0.544	0.24534155	0.125398578	-13.97524859	15	32	8	CDS		0	0
mmu-miR-6942-3p	NM_009558	Zfp51	TTATGGTTCTCTCCACCTCTCA#AGAGAACATCAGAAAATTCATAGTGGAGAGAAACCT#....((((((((((((......#.)))))))))).)).	2061	2097	1	-19.7	0	0.02412125	0.647	-0.468763615	0.122005959	-9.546562469	12	15	10	CDS		0	0
mmu-miR-6943-5p	NM_009558	Zfp51	TGGGGTGAGGTTGGAAGCTA#AGCTTTCACACCTTAGAAAACATTACAGACTCCAT#(((((((((((((((((((.#)))))))).)))))..............)))))).	1120	1155	0.846153846	-20.5	1	0.05870517	0.588	-0.417889706	0.933996986	-3.937574446	19	35	8	CDS		0	0
mmu-miR-6943-5p	NM_009558	Zfp51	TGGGGTGAGGTTGGAAGCTA#TGGCTGTGGACTTCCCTCAG#(((((.((((((.(.(((((#))))).).))))))))))).	253	273	0.923076923	-20.2	0	3.15E-05	0.456	0.45111	0.389242722	-7.86311338	17	20	11	CDS		0	0
mmu-miR-6944-5p	NM_009558	Zfp51	GTGAGAGCGGGGGGAGTGGCAAG#TGTGACAAATCCTTTACCCAGGTCTCACA#((((((.((((((((((.(((..#))).))...))))...))).).)))))).	1944	1973	0.923076923	-23.6	0	0.0187953	0.618	0.081441288	0.22134843	-5.481260981	19	29	6	CDS		0	0
mmu-miR-6944-5p	NM_009558	Zfp51	GTGAGAGCGGGGGGAGTGGCAAG#CTCCTCAAGCCTCACT#(((((.((..((((((.......#))))))..))))))).	785	801	0.948717949	-21.5	0	0.01010126	0.603	-2.938531	1.068768496	-8.137429334	13	16	7	CDS		0	0
mmu-miR-6945-5p	NM_009558	Zfp51	TCCTGGGAGGGGCAGCCCCTGG#GGCTGTGGACTTCCCTCAGGAG#((((((((((.((((((.....#))))))...))))))..)))).	254	276	0.923076923	-23.6	1	9.30E-06	0.456	0.315887129	0.380320489	-6.762348922	16	22	6	CDS		0	0
mmu-miR-6945-5p	NM_009558	Zfp51	TCCTGGGAGGGGCAGCCCCTGG#CCAGGGCTCACTGATCACCCAGACCTGCTCACCTGTGGAG#(((((((..((((((.((((((#))))))..................)))))).)))).))).	44	84	0.846153846	-23.3	1	0.000120959	0.441	0.086099836	0.031906481	-7.540648114	19	40	6	5UTR		0	0
mmu-miR-6945-3p	NM_009558	Zfp51	TCTGAGCTCTGCCCTTCCCAT#GTGAGTGAAGCCAGGGCTCAC#..(((((((((..((((((((#))).).)))).))))))))).	34	55	0.846153846	-19	1	7.73E-05	0.412	0.189734931	0.15531166	-9.592934642	17	21	9	5UTR		0	0
mmu-miR-6945-3p	NM_009558	Zfp51	TCTGAGCTCTGCCCTTCCCAT#TGTGGAGCAGAGCAAAGAG#(((..(((((((((.......#.)).)))))))..))).	77	96	0.923076923	-19.3	0	0.000605546	0.456	0.367607829	-0.038646714	-12.05713254	12	17	7	5UTR		0	0
mmu-miR-6947-5p	NM_009558	Zfp51	CATCCAGTGGAGAGGCTCGTG#CATGAGAAAAGTCATACTGGAG#..(((((((((....((((((#)))))).....)).))))))).	1560	1582	0.846153846	-17.5	1	0.02682281	0.603	1.73042569	-0.316804264	-11.18522412	15	22	7	CDS		0	0
mmu-miR-6947-3p	NM_009558	Zfp51	GCAGCCTCTTTCCCTGGCATCA#ATGCCCCAGGGTCTGTTGACATTCAGGGATGTGGCTGTG#((((((.(..(((((((.....#.))))))).).)))))).	222	261	0.923076923	-22.3	0	0.000236505	0.426	0.232603	0.417105597	-7.780157108	14	18	7	CDS		0	0
mmu-miR-6948-5p	NM_009558	Zfp51	AGTTCAGACAGGACTGTGACAC#GGTCTCTGTCGAGAACTA#(((((.(((((((((.......#)))).)))))..))))).	347	365	0.846153846	-17.8	0	0.000660814	0.574	0.37207725	0.434197	-6.071582288	14	18	5	CDS		0	0
mmu-miR-6948-3p	NM_009558	Zfp51	TGTCCTTCCTGTCTGACCACA#CAGACAGGAAGTATAC#(((.(((((((((((......#))))))))))).))).	671	687	1	-19.9	0	0.04698486	0.574	0.208031218	-0.05967526	-7.202645801	14	16	11	CDS		0	0
mmu-miR-6949-3p	NM_009558	Zfp51	TTCCCCTTTTTCTATCCACAG#CTGTGGACTTCCCTCAGGAGGAGTGGGAAT#(((((((((((((.(((((((#)))))))........)))))))).))))).	256	286	0.923076923	-22.2	1	0.000508922	0.412	0.510874586	0.432603049	-4.794414364	20	30	8	CDS		0	0
mmu-miR-6950-5p	NM_009558	Zfp51	TCCTGGAGTGGAGGACAGTCAGA#TCAGGGATGTGGCTGTGGACTTCCCTCAGGAG#((((.(((.((((((((((((.(#.).)))))))...)))))))))))).	244	276	0.846153846	-24	0	9.30E-06	0.456	0.419840293	0.276768551	-9.113001279	20	26	12	CDS		0	0
mmu-miR-6950-5p	NM_009558	Zfp51	TCCTGGAGTGGAGGACAGTCAGA#TGTGACAAATCCTTTACCCAGGT#.(((((.((((((((..((((.(#).))))...))))))))))))).	1944	1967	1	-23.3	0	0.02065342	0.632	0.172504913	0.194029269	-5.570060453	18	23	13	CDS		0	0
mmu-miR-6950-5p	NM_009558	Zfp51	TCCTGGAGTGGAGGACAGTCAGA#TGTGACAAGTCCTTTACTCA#.....(((((((((((.((((.(#).))))..))))))))))).	2196	2216	0.923076923	-21.4	0	0.08446403	0.662	-0.598904982	0.247011544	-13.66559964	16	20	11	CDS		0	0
mmu-miR-6952-5p	NM_009558	Zfp51	ATGGTGGGCGGTGAAACAGAGA#TCACTGTCCATCAC#.(((((((((((((........#))))))))))))).	796	810	1	-20.9	1	0.01754009	0.603	0.3228349	1.00930356	-4.761823478	13	14	13	CDS		0	0
mmu-miR-6952-3p	NM_009558	Zfp51	TCTCTGACTCTGCCTCCCACAG#CTGCTCACCTGTGGAGCAGAGCAAAGAGC#.((((..((((((...((((((#.)))))).))))))...)))).	68	97	0.923076923	-22.7	0	0.000571847	0.441	-0.04344105	0.071777145	-9.063308691	16	22	6	5UTR		0	0
mmu-miR-6953-5p	NM_009558	Zfp51	AAGGGGCAGGGGCAGGGATTCAAGTG#TGAACCCTCCAACTGTGCCCTTTA#((((((((.((..((((.((((....#))))))))....)).)))))))).	446	470	0.923076923	-24.5	1	0.1071273	0.574	-0.510205588	0.35261187	-9.629898027	18	24	8	CDS		0	0
mmu-miR-6953-3p	NM_009558	Zfp51	CTGACCCAGCCTCTATGTCCCCAG#CTGTTGACATTCAGGGATGTGGCTGTGGACTTCCCTCAGG#(((((((((((...(((((((...#.)))))))))))).)).......)))).	234	274	1	-21.2	1	1.95E-05	0.456	0.565205274	0.302277012	-9.430348286	18	28	12	CDS		0	0
mmu-miR-6954-5p	NM_009558	Zfp51	TGGGGCAGTTCTGGGGGCAGAT#CTGCTCACCTGTGGAGCAGAGCAAAGAGCCCTG#.(((((.(((((((((((((..#)))))).))...)))))..........))))).	68	101	0.923076923	-21.7	0	0.001317485	0.456	0.045950611	0.018574038	-5.337011372	18	33	6	5UTR		0	0
mmu-miR-6954-5p	NM_009558	Zfp51	TGGGGCAGTTCTGGGGGCAGAT#TGGCTTATTCACCAGTAAACATGCCCCAG#((((((((((((((((.((...#)).))......))))..))).))))))).	202	231	0.846153846	-21.2	1	0.00278944	0.529	0.1432156	0.384554684	-3.937574446	18	29	7	CDS		0	0
mmu-miR-6955-5p	NM_009558	Zfp51	AGGGCCTCAGGACTCAGGAGGTGA#ACCTTGTGAGTCTAAAGACTGTG#(.((.((..(((((((.(((((..#))))).)))))))..)).)).).	584	607	0.846153846	-21.6	0	0.000385328	0.618	0.570481714	0.265863581	-12.59031209	17	23	7	CDS		0	0
mmu-miR-6956-5p	NM_009558	Zfp51	TGAGTGGGTGGGACTGGCCT#GCCAGGGCTCACTGATCACCCAGACCTGCTCAC#((((((((((((.(((((..#))))).............)))..))))))))).	43	76	0.846153846	-21.4	1	0.002694159	0.412	-0.012338279	0.15220626	-5.226705059	17	33	9	5UTR		0	0
mmu-miR-6956-5p	NM_009558	Zfp51	TGAGTGGGTGGGACTGGCCT#GGCAAATCTTTTACTACCTGCTCAA#(((((((((((((...(((.#)))...)).....))))))))))).	1695	1720	0.846153846	-20.1	1	0.07950151	0.662	-1.125826228	0.346886234	-5.762913004	16	25	11	CDS		0	0
mmu-miR-6956-5p	NM_009558	Zfp51	TGAGTGGGTGGGACTGGCCT#CAGATCCTTTACCCACTA#..((((((((((((((....#))).))))..))))))).	1190	1208	0.923076923	-19.6	1	0.07599	0.618	-0.107967712	0.60725706	-4.957000719	14	18	7	CDS		0	0
mmu-miR-6957-3p	NM_009558	Zfp51	TGGATCTCTTGTTTTCTCTTCC#GGAGCAGAGCAAAGAGCCCTGGAAGATGTAGATGGAGGAGACAGTCACTAAGGATCCAG#((((((.(((((..((((((((#.)))))))).....)).))))))))).	80	139	0.923076923	-20.5	0	7.90E-05	0.515	0.39634645	-0.03661846	-7.627231511	19	27	9	5UTR		0	0
mmu-miR-6958-5p	NM_009558	Zfp51	GTGGGAGAAGAGGCTGCTGTGG#CTACAGAAGCCTCTAACAAATTCCGATG#((.((((.(((((((.((((((#)))))).)))))))......)))).)).	484	512	0.923076923	-22.4	0	0.1008623	0.574	0.996894286	0.02520759	-8.04179793	19	28	7	CDS		0	0
mmu-miR-6958-3p	NM_009558	Zfp51	TCAGCTGCCTCTTGCCATCACAG#GTGACGTGAGCGGAAGCTGGG#((((((.((.(((((..((((..#)))).))))).)).)))))).	6	27	0.846153846	-20.5	0	0.000640756	0.429	0.253035333	0.007885298	-6.95681653	17	21	6	5UTR		0	0
mmu-miR-6958-3p	NM_009558	Zfp51	TCAGCTGCCTCTTGCCATCACAG#CTGTGGAGCAGAGCAAAGAGCCCTGGAAGATGTAGATGGAGGAGACAGTC#...((((.(((((.((((((((.#.))).)))))))))).)))).	76	126	0.846153846	-19.9	0	0.01536903	0.5	0.381831966	-0.041956548	-9.68501504	17	21	10	5UTR		0	0
mmu-miR-6959-5p	NM_009558	Zfp51	TGGGAAACCTGTGTCGGGCTGTG#CAGCTCTGCATACAGTCTCAT#(((((...(((((((((((((..#)))).))).))))))))))).	698	719	0.846153846	-19	0	0.001320855	0.603	-0.264574893	0.678150546	-9.695854671	18	21	11	CDS		0	0
mmu-miR-6961-3p	NM_009558	Zfp51	TCCTCTTTCTTCCTGGCTCTAG#CTGTGGAGCAGAGCAAAGAGCCCTGGAAGATGTAGATGGAGGAG#((((((.((((((.((((((..#.))))))..)))))).......)))))).	76	120	0.923076923	-25.2	0	0.07486527	0.485	0.313614115	0.026950777	-6.338100899	18	29	6	5UTR		0	0
mmu-miR-6962-5p	NM_009558	Zfp51	AAGGACCTGGTGGGAGATCT#GTGACAAATCTTTTATTAGGTCTTC#.(((((((((((((((((..#.))))))))))))))))).	2029	2054	1	-20.8	1	0.001995197	0.676	0.061962088	0.11786682	-3.793324837	17	19	17	CDS		0	0
mmu-miR-6962-5p	NM_009558	Zfp51	AAGGACCTGGTGGGAGATCT#GAATGTGACAAATCTTTTACTAGGTGCTC#.((.((((((((((((((..#.)))))))))))))).)).	2277	2306	0.961538462	-21.6	0	5.27E-05	0.603	0.166591086	0.074817653	-6.825347112	16	19	14	CDS		0	0
mmu-miR-6963-3p	NM_009558	Zfp51	TGCCTCTTGCCTCCATCCCACAG#CTGTGGAGCAGAGCAAAGAGCCCTGGAAGATGTAGATGGAGGAGACAGTCACTAAGGATCCAGCATCACAAGCTGGA#..((.((((((((((((((((((#))))))............................))))))))..........................))))..)).	76	153	0.846153846	-20.7	0	0.000269895	0.559	0.025642847	0.115150327	-9.076037894	20	77	8	5UTR		0	0
mmu-miR-6964-5p	NM_009558	Zfp51	TTGGGGTGTGAGACTGGAAAC#CCAGGTCTCACATCTTAGA#(((((((((((((((((....#)))).))))))))))))).	1961	1980	0.923076923	-23.6	1	0.03493836	0.574	-1.095951194	0.411755045	-3.937574446	17	19	13	CDS		0	0
mmu-miR-6964-5p	NM_009558	Zfp51	TTGGGGTGTGAGACTGGAAAC#CCAGCTTTCACACCTTAGA#(((((((((((((((((....#)))).))))))))))))).	1118	1137	0.923076923	-23.6	1	0.05355003	0.574	-1.121288444	0.914596874	-3.937574446	17	19	13	CDS		0	0
mmu-miR-6964-5p	NM_009558	Zfp51	TTGGGGTGTGAGACTGGAAAC#CCAGTAAACATGCCCCAGG#((((((((((..(((((....#)))))...)))))))))).	213	232	1	-22.5	1	0.002660733	0.529	0.3258678	0.396897623	-10.10915223	15	19	10	CDS		0	0
mmu-miR-6964-5p	NM_009558	Zfp51	TTGGGGTGTGAGACTGGAAAC#CAGTCTCATGCAACCAAC#((((.(((((((((((.....#)))))))))))..)))).	710	728	0.923076923	-21.4	0	0.07893438	0.574	-0.124376	0.746243104	-8.056611621	15	18	11	CDS		0	0
mmu-miR-6965-5p	NM_009558	Zfp51	AGAGGGAGGCTATTGGGCAGGAGA#TGCCCCAGGGTCTGTTGACATTCAGGGATGTGGCTGTGGACTTCCCTCA#.((((((((((((((((((.....#))))).)............................)))).)))))))).	223	272	0.923076923	-21.4	1	6.43E-05	0.456	0.439109877	0.291601586	-3.793324837	18	49	8	CDS		0	0
mmu-miR-6965-3p	NM_009558	Zfp51	TCTGTGCTCGGTCTCGCTCCAG#CTGGAGAGAGACCTTACAGAT#((((((...((((((.((((((#)))))).)))))).)))))).	1492	1513	0.923076923	-27.3	0	0.00038956	0.618	0.712086167	-0.187129669	-9.084334649	18	21	6	CDS		0	0
mmu-miR-3547-5p	NM_009558	Zfp51	GTGGGAAGAGGGGTGGGGCCCGGGA#CCAGGGCTCACTGATCACCCAGACCTGCTCACC#(((((.((..(((((((((((.((.#)).))))))......)))))....)).))))).	44	77	0.923076923	-27.1	0	0.002644941	0.412	-0.157530013	0.139105102	-8.137429334	20	33	6	5UTR		0	0
mmu-miR-3547-5p	NM_009558	Zfp51	GTGGGAAGAGGGGTGGGGCCCGGGA#CTGGAGAGAAGCCTTACAAATGCAATGAGTGTGACAGATCCTTTACCCACT#(((((.(((((((((((((((((..#))))......))))))).....................)))))).))))).	1156	1207	0.871794872	-25.6	0	0.08771119	0.618	1.037588361	-0.170792477	-5.838533207	22	51	7	CDS		0	0
mmu-miR-3547-5p	NM_009558	Zfp51	GTGGGAAGAGGGGTGGGGCCCGGGA#CTAGGTGCTCCTACCTTAGAGCCCATC#(((((....((((((((((((.((.#)).)).)).))))))))....))))).	2296	2323	0.923076923	-25.6	0	0.0358945	0.603	-1.210011364	0.413410185	-10.75224433	19	27	8	CDS		0	0
mmu-miR-6966-5p	NM_009558	Zfp51	CTCGGGGATGTGGACAGCACA#GTCTGTTGACATTCAGGGA#(((..((((((.(((((.((.#))))))).)))))).))).	232	251	0.846153846	-18.6	0	0.003588257	0.456	0.890586633	0.291591013	-14.43543721	16	19	7	CDS		0	0
mmu-miR-6966-3p	NM_009558	Zfp51	TGCTGTGTGCTTCCTCTGCAG#GCAGAGCAAAGAGCCCTGGAAGATGTAGATGGAGGAGACAGTC#.(((((.(.(((((((((((.#.)))))).)))))).))))).	83	126	0.923076923	-21.2	0	0.01536903	0.5	0.30272805	-0.099279394	-6.39340103	17	21	6	5UTR		0	0
mmu-miR-6966-3p	NM_009558	Zfp51	TGCTGTGTGCTTCCTCTGCAG#GCAGGGAATTTCACCAGCT#.((((.(((.((((.((((..#))))))))...))))))).	1105	1124	1	-20.9	0	0.004385925	0.574	1.358759	0.362202185	-7.672239627	15	19	8	CDS		0	0
mmu-miR-6968-3p	NM_009558	Zfp51	ACAAGCGCTGTCTCCCCTCCAG#CTGGAAGATGTAGATGGAGGAGACAGTC#......((((((((((((((((#)))))..........)).))))))))).	98	126	0.807692308	-22.4	0	0.01536903	0.5	0.012197748	-0.00201789	-15.5665584	16	28	9	5UTR		0	0
mmu-miR-6969-5p	NM_009558	Zfp51	CAGCAGAGTAGGGAGCAAAAGA#TGCCCCAGGGTCTGTTGA#(((((((.(.(((.(((.....#))))))..).))))))).	223	241	1	-19.5	1	7.77E-05	0.485	0.076228207	0.289948112	-8.350555761	14	18	7	CDS		0	0
mmu-miR-6970-5p	NM_009558	Zfp51	GTAAGTTCAGGGCTGGGAGCAGAGA#CTGCTCACCTGTGGAGCAGAGCAAAGAGCCCTGGAA#.....(((((((((((((((((...#)))))).)).................))))))))).	68	104	0.820512821	-25.3	0	0.03146455	0.456	0.241083211	-0.043671785	-13.66559964	17	36	9	5UTR		0	0
mmu-miR-6970-5p	NM_009558	Zfp51	GTAAGTTCAGGGCTGGGAGCAGAGA#CTGGTCTCTGTCGAGAACTACTGCA#((((((((..(((.((((.(((...#))).)))).)))..)))))..))).	345	370	0.846153846	-21.5	1	0.004344735	0.603	0.11848526	0.470067351	-7.09331049	18	25	5	CDS		0	0
mmu-miR-6970-5p	NM_009558	Zfp51	GTAAGTTCAGGGCTGGGAGCAGAGA#TGCTCCTACCTTAGAGCC#....((((((((.((((((((....#)))))))))))).)))).	2301	2319	1	-21.8	0	0.001482746	0.588	-1.359025763	0.361255303	-10.83569308	16	18	12	CDS		0	0
mmu-miR-6971-5p	NM_009558	Zfp51	TGGGGGAGGGTGTAGAGGCT#GCTTCAATACCTCCTCA#..(((((.(((((.(((((.#))))).)))))))))).	775	792	1	-21.3	0	0.05625109	0.544	1.07364826	0.639633585	-8.127475566	15	17	10	CDS		0	0
mmu-miR-6971-5p	NM_009558	Zfp51	TGGGGGAGGGTGTAGAGGCT#GGCTGTGGACTTCCCTCAG#(((((((.(((.((.((.(.#).)).)).)))))))))).	254	273	0.846153846	-20	1	3.15E-05	0.456	0.489141793	0.404881552	-10.33346225	15	19	10	CDS		0	0
mmu-miR-6973a-5p	NM_009558	Zfp51	TACGGTGGGAGGGGTGGAGTTG#GCTCCTACCTTAGAGCCCATCA#...((((((..(((((((((..#))))).)))).....)))))).	2302	2324	0.846153846	-21	0	0.04644028	0.603	-0.96496671	0.355460301	-10.58182114	15	22	6	CDS		0	0
mmu-miR-6973a-5p	NM_009558	Zfp51	TACGGTGGGAGGGGTGGAGTTG#AATTTCACCAGCTTTCACACCT#...((((((((((((((((((.#)))))))))..))))).)))).	1111	1133	0.846153846	-20.6	0	0.02149732	0.559	-1.119991762	0.89417571	-6.514540194	18	22	9	CDS		0	0
mmu-miR-6973a-5p	NM_009558	Zfp51	TACGGTGGGAGGGGTGGAGTTG#ACCCAGACCTGCTCACCTGTGG#((((((((((((..(((.((..#)))))..))).)))))).))).	60	82	0.846153846	-20.2	1	0.00036767	0.412	0.026850028	0.065148358	-6.083544976	17	22	6	5UTR		0	0
mmu-miR-6974-5p	NM_009558	Zfp51	GTGAGGCAGCAAGAGATTGGGGGT#CTTCAATACCTCCTCAAGCCTCACT#(((((((.....((((((((((..#)))))))..))).....))))))).	776	801	0.923076923	-20.8	1	0.01010126	0.603	-1.141383033	0.89406993	-14.72168329	17	25	7	CDS		0	0
mmu-miR-6974-3p	NM_009558	Zfp51	TCTCCACTCTCTTCTGTCCCAG#CTGTGGACTTCCCTCAGGAGGAGTGGGAA#((.((((((.((((((((((((#))).)))).......))))))))))))).	256	285	0.865384615	-23.2	0	9.89E-05	0.426	0.279968638	0.29863859	-6.737620389	20	29	13	CDS		0	0
mmu-miR-6974-3p	NM_009558	Zfp51	TCTCCACTCTCTTCTGTCCCAG#CTGGAAGATGTAGATGGAGGAGACAGTCACTAAGGATCCAGCATCACAAGCTGGAGAG#((((((((((((((((((((((#))))........)))))))))))..........................).)))))).	98	156	0.923076923	-20.9	1	0.000936507	0.574	-0.127286475	0.14827109	-3.937574446	22	58	11	5UTR		0	0
mmu-miR-6975-5p	NM_009558	Zfp51	GCTGGGGAGAAAGGGGTTTGGCA#GCCAGGGCTCACTGATCACCCAGA#.(((((((....(((.((((((.#)))))).))).....)).))))).	43	67	0.923076923	-23.8	1	0.001156196	0.441	-0.132704613	0.157362547	-12.49684783	16	24	6	5UTR		0	0
mmu-miR-6975-5p	NM_009558	Zfp51	GCTGGGGAGAAAGGGGTTTGGCA#TGTAGAGAATGTGACAAATCCTTTACCCAGCG#((((((....((((((((((.((#.)).)))))))))).)))))).	1596	1628	0.923076923	-22.3	0	0.1808464	0.647	0.2682641	0.009935584	-10.09379204	18	22	10	CDS		0	0
mmu-miR-6975-5p	NM_009558	Zfp51	GCTGGGGAGAAAGGGGTTTGGCA#TGACAAATCCTTTACCCAGTG#((((((....((((((((((.((#)).)))))))))).)))))).	851	872	1	-19.7	0	0.006427478	0.588	1.2158107	0.873744063	-10.09379204	18	21	10	CDS		0	0
mmu-miR-6975-3p	NM_009558	Zfp51	TCTCTCCTTTCTCCTCCTAG#AGGAGGAGTGGGAA#....((((..((((((((..#)))))))).)))).	271	285	0.897435897	-19.9	0	9.89E-05	0.426	0.603237263	0.445280219	-11.8454586	12	14	8	CDS		0	0
mmu-miR-6975-3p	NM_009558	Zfp51	TCTCTCCTTTCTCCTCCTAG#CTGGAAGATGTAGATGGAGGAGACAGTCACTAAGGATCCAGCATCACAAGCTGGAGAGT#.(((((((.((((((((...#.)))))))).)...........................)))))).	98	157	1	-19.7	1	0.001034913	0.588	0.334297013	-0.098673646	-4.849714496	15	45	8	5UTR		0	0
mmu-miR-6976-5p	NM_009558	Zfp51	CAGGGAAGTTGAGAGGAAAATTG#CTGTGGACTTCCCTC#.(((((((((.(.((........#)).).))))))))).	256	271	1	-18.4	1	6.27E-05	0.456	0.460970222	0.355965165	-8.140279006	12	15	9	CDS		0	0
mmu-miR-6976-5p	NM_009558	Zfp51	CAGGGAAGTTGAGAGGAAAATTG#CCTCCAACTGTGCCCTT#.((((.(((((.((((.......#)))))))))...)))).	451	468	0.846153846	-17.4	0	0.01314912	0.559	-0.1800032	0.52797372	-9.041086908	13	17	9	CDS		0	0
mmu-miR-6977-5p	NM_009558	Zfp51	GTGAGGCGCTGTGGGCACGGCTTGG#CCAACTGTGCCCTTTATAATAGAAGTGACACTACAGAAGCCTCT#..(((((.((((((((((((.((((#))))))))))))....................))))..))))).	454	498	0.846153846	-29.3	0	0.01211408	0.588	0.303641253	0.289182836	-7.270635649	21	44	12	CDS		0	0
mmu-miR-6977-3p	NM_009558	Zfp51	AAGGCGTTGCCTGACCCTGACC#TCAGGGATGTGGCTGTGGACTTCCCTCAGGAGGAGTGGGAATGCCTG#.(((((((.(((..((((((..#.))))).)..).)).))))))).	244	291	0.846153846	-22.8	1	0.00012119	0.441	0.365991857	0.384241885	-6.995685026	16	23	7	CDS		0	0
mmu-miR-6977-3p	NM_009558	Zfp51	AAGGCGTTGCCTGACCCTGACC#GTCAGGGTAATAAACTTGGTGAAATGCTTC#.((((((((((..((((((((.#)))))))).........)))..))))))).	415	445	0.846153846	-21.4	1	0.001235297	0.588	0.562486333	0.367536221	-8.42925876	18	30	8	CDS		0	0
mmu-miR-6978-5p	NM_009558	Zfp51	AAGGGGTGAGAGAGAAGCTGGTG#CACCAGCTTTCACACCTTA#..((((((.((...(((((((((#))))))))))).)))))).	1116	1135	1	-22.1	1	0.02526555	0.559	-2.228574333	0.842101338	-11.50616422	17	19	11	CDS		0	0
mmu-miR-6978-3p	NM_009558	Zfp51	ACGGCTTCACTCTCACCCTGCAG#TAGGTGAGTGAAGCCA#..((((((((((....((((...#)))).)))))))))).	31	47	0.923076923	-20.9	1	2.35E-07	0.412	0.2551731	0.10341433	-8.07146989	14	16	10	5UTR		0	0
mmu-miR-6979-5p	NM_009558	Zfp51	GGGGAGGCGCAGAGACTGAG#CAGTGTCTGTGACAAATCCTTTACCCA#(((((((((((((.((((..#)))).))))))......))))..))).	842	869	1	-21.9	1	0.01284659	0.588	1.120511524	0.881224705	-4.794414364	17	27	6	CDS		0	0
mmu-miR-6979-5p	NM_009558	Zfp51	GGGGAGGCGCAGAGACTGAG#GTCTCTGTTGACTCGTCA#((.(((..((((((((....#))))))))...))).)).	528	546	0.846153846	-19.9	0	0.000522858	0.603	0.049459213	0.708932454	-9.352435385	13	18	8	CDS		0	0
mmu-miR-6979-3p	NM_009558	Zfp51	TTGTGTCTGTCTGGCTCCCAG#TGGAGCAGAGCAAAGAGCCCTGGAAGATGTAGATGGAGGAGACAGTCACT#..(((.((((((..((((...#.)))).)))))).))).	79	129	0.846153846	-19.6	0	0.01762409	0.5	-0.039087233	-0.032153135	-9.003930011	13	17	6	5UTR		0	0
mmu-miR-6980-5p	NM_009558	Zfp51	GTGGGGGGGGAGGCTAGGTTAG#AACCTGGTCTCTGTCGAGAACTACT#((((.((.((((((((((((..#)))))))))))).)).....)))).	342	367	0.846153846	-22.6	0	0.001267445	0.588	0.417349142	0.403732209	-10.37024655	18	25	12	CDS		0	0
mmu-miR-6980-5p	NM_009558	Zfp51	GTGGGGGGGGAGGCTAGGTTAG#AATGTGGGAAATGCTTCAATACCTCCTCAAGCCTCACT#(((((((((((((.........#.)))))))...)))))).	763	801	1	-20.9	1	0.01010126	0.603	1.779758581	0.60325536	-5.762913004	13	18	7	CDS		0	0
mmu-miR-6980-3p	NM_009558	Zfp51	TGACTTGCCTTCCACCCCAG#CTGGGAAACTAGGTGAGTGAA#(.((((((((.....(((((#))))).....)))))))).).	22	43	0.846153846	-18.3	1	1.65E-06	0.412	0.25837975	0.064140408	-14.1542482	14	21	8	5UTR		0	0
mmu-miR-6981-5p	NM_009558	Zfp51	GTGAGGAGAAGGAAGAGGCTGAAGGC#CCTCAAGCCTCACTGTCCATCACA#(((((((..((...((((((..(((.#)))..)))))).)).))).)))).	787	811	0.923076923	-23.3	1	0.02020235	0.588	0.329292425	0.733616703	-12.80037287	18	24	6	CDS		0	0
mmu-miR-6981-3p	NM_009558	Zfp51	CAACAGCCTACTGTCTCCTCAG#CTGGAAGATGTAGATGGAGGAGACAGTCACTAAGGATCCAGCATCACAAGCTGG#...((((..(((((((((((..#.)))))))))))......................)))).	98	152	0.846153846	-22.6	0	7.19E-06	0.544	0.158837282	-0.122990646	-9.884564781	15	39	11	5UTR		0	0
mmu-miR-6982-3p	NM_009558	Zfp51	TGGCCCCTCTGCCCCTTCCAG#GGAGGAGTGGGAATGCCTGGACTCTGATCAGAGGGCTC#.((.(((((((((((((((..#)))))...))).................))))))))).	272	310	0.923076923	-20.9	0	3.11E-05	0.515	0.41090601	0.436383672	-6.825347112	17	38	9	CDS		0	0
mmu-miR-6983-5p	NM_009558	Zfp51	TTGGAAGGGCATACTGATTCGG#TGTGCCCTTTA#...((((((((((.........#)))))))))).	459	470	0.923076923	-15.3	0	0.1071273	0.574	-0.34417157	0.408578403	-8.339878752	10	11	10	CDS		0	0
mmu-miR-6985-5p	NM_009558	Zfp51	TACTGAGGGGTGGCTGCTATGT#ACATGCCCCAGGGTCTGTTGACATTCAGGGATGTGGCTGTGGACTTCCCTCAGG#..(((((((((.((.(((((((#.))))))).)).)...)))))))).	220	274	0.923076923	-21.8	1	1.95E-05	0.456	0.332790688	0.264559864	-9.039253589	18	25	8	CDS		0	0
mmu-miR-6985-5p	NM_009558	Zfp51	TACTGAGGGGTGGCTGCTATGT#ATGTGGCAGGGAATTTCACCAGCTTTCACACCTTAGA#..((((((.(((((((((((((#)))))))))................)))).)))))).	1100	1137	0.897435897	-18.9	1	0.05355003	0.574	-0.101008207	0.707321234	-6.013390378	19	37	9	CDS		0	0
mmu-miR-6985-5p	NM_009558	Zfp51	TACTGAGGGGTGGCTGCTATGT#AGCGCCACTCTTAGA#..((((.(((((((.(((....#)))))))))))))).	1542	1557	0.846153846	-18.6	0	0.00055718	0.603	-1.193897286	0.906428472	-7.236136814	14	15	14	CDS		0	0
mmu-miR-6985-3p	NM_009558	Zfp51	CTCACAGCCACCTCCTCACAG#GTAAACATGCCCCAGGGTCTGTTGACATTCAGGGATGTGGCTGTGGA#.((((((((((.((((.....#.)))).)))))))))).	216	263	1	-24.2	1	0.000353089	0.397	0.3813741	0.404711498	-7.140128147	14	17	10	CDS		0	0
mmu-miR-6986-5p	NM_009558	Zfp51	AGGGGAGCTAGGTAGAAAGCCA#TGGCAAATCTTTTACTACCTGCTCAACTC#((..((((.(((((((((((((#))))......))).))))))))))..)).	1694	1723	0.846153846	-20.2	0	0.1051379	0.632	-0.230014105	0.364244221	-9.583525854	19	29	10	CDS		0	0
mmu-miR-6986-3p	NM_009558	Zfp51	GTTTTCACCTTCCTCCCAG#GGAGGAGTGGGAATG#((((((((..((((((...#)))))))))))))).	272	287	0.923076923	-17	1	0.000313626	0.426	0.387724888	0.458887237	-6.236470573	14	15	14	CDS		0	0
mmu-miR-6987-5p	NM_009558	Zfp51	TGGGACAGGGTGACAGGGTGAG#CTTACAAATGTATAGAATGTGACAAATCCTTTACCCAGGTCTCAC#((((((.((((((.(((((...#.)))))))))))..)))))).	1927	1972	0.846153846	-22.2	0	0.01566217	0.632	0.787876717	-0.309306214	-6.338100899	17	21	11	CDS		0	0
mmu-miR-6988-5p	NM_009558	Zfp51	GGGGTGGAGAGCTGAGGCCCA#TGTGGCAGGGAATTTCACCAGCTTTCACACCTTA#((((((((((((((..((((.#.))).....)..)))))))).)))))).	1101	1135	0.923076923	-24.9	1	0.02526555	0.559	-1.264690867	0.786964049	-4.906073087	18	28	8	CDS		0	0
mmu-miR-6988-5p	NM_009558	Zfp51	GGGGTGGAGAGCTGAGGCCCA#GCCTCACTGTCCATCA#..((((((.((.((((((...#)))))))).)))))).	793	809	1	-23.3	1	0.0167277	0.588	-0.314321617	1.006444903	-9.360193687	14	16	8	CDS		0	0
mmu-miR-6988-5p	NM_009558	Zfp51	GGGGTGGAGAGCTGAGGCCCA#GGGCTCACTGATCACCCA#.((((((..((.(((.((((.#)))))))))..)))))).	47	65	1	-22.8	1	0.001213405	0.441	-0.174070717	0.176957035	-10.74320181	15	18	9	5UTR		0	0
mmu-miR-6988-3p	NM_009558	Zfp51	TGACCTCTGTATCTCCTGCCAG#GTTGGAGAATTACAGAAACCTGGTCT#.(((((((((((((((.((...#)).)))))..)))))).....)))).	326	352	0.846153846	-19.2	1	0.001335265	0.603	0.43630733	0.329343828	-3.793324837	17	26	6	CDS		0	0
mmu-miR-6989-5p	NM_009558	Zfp51	TTGGGGACAGAGGCACAGGATG#CATTGATGTGATGTTGGAGAATTACAGAAACCTGGTCTCTGTCG#.....(((((((((.((((...#.))))))))))))).	314	358	1	-22.9	0	0.000285799	0.588	0.768040233	0.302564981	-14.4010492	13	15	13	CDS		0	0
mmu-miR-6989-5p	NM_009558	Zfp51	TTGGGGACAGAGGCACAGGATG#TCCTCAAGCCTCACTGTCCATCAC#.(((((((((((((..((((..#))))...)))))..))))).))).	786	810	1	-20.5	1	0.01754009	0.603	-0.155750581	1.13989216	-4.761823478	17	24	5	CDS		0	0
mmu-miR-6989-3p	NM_009558	Zfp51	TGTCCACTGTCTCTGGTCCCAG#GGGATGTGGCTGTGGACT#.((((((.(((....(((((..#)))))..))).)))))).	247	265	0.815384615	-22.7	1	0.002564112	0.412	0.294759	0.358115785	-12.33518317	14	18	6	CDS		0	0
mmu-miR-6990-5p	NM_009558	Zfp51	CCCAGGGTGAGTCAGGGCTCT#AGACCTGCTCACCTGTGGA#.((((((((((.((((.((..#)).))))))))))).))).	64	83	1	-22.1	1	0.000244066	0.426	0.032957308	0.055225126	-7.140128147	16	19	11	5UTR		0	0
mmu-miR-6990-5p	NM_009558	Zfp51	CCCAGGGTGAGTCAGGGCTCT#AGAGCCCTGGAAGATGTAGATGGAGGAGACAGTCACTAAGGATCCAGCATCACAAGCTGGA#.(((((((((.((((((((((#))))))))).....................).)))))...................)))).	92	153	0.846153846	-22.4	1	0.000269895	0.559	0.151099329	-0.051013897	-6.618099313	19	61	9	5UTR		0	0
mmu-miR-6990-3p	NM_009558	Zfp51	AGCCCTGCCTCTTCCTGGCAG#TTGTCCAGAATGTGGCAGGGA#..(((((((.(...(((((((#))).))))...).))))))).	1091	1112	0.846153846	-22.7	1	2.65E-05	0.574	0.450014	-0.029885679	-11.69228103	15	21	7	CDS		0	0
mmu-miR-6990-3p	NM_009558	Zfp51	AGCCCTGCCTCTTCCTGGCAG#CTGTGGACTTCCCTCAGGAGGAGTGGGAATGCCTGGACTCTGATCAGAGGGCTC#((((((..((((((((((...#.))))))))))........................)))))).	256	310	0.923076923	-22.3	0	3.11E-05	0.515	0.26095251	0.341298798	-7.79489591	16	42	10	CDS		0	0
mmu-miR-6991-5p	NM_009558	Zfp51	TGGAGAACAGGGACTGGGCCTG#CCTGGTCTCTGTCGAGAACTACTGCATATGTGATACAGTCCAT#((((..((((((((((((....#))))))))))))..........................)))).	344	387	0.923076923	-19	0	0.005100164	0.588	0.322302892	0.40976462	-9.957570382	16	43	12	CDS		0	0
mmu-miR-6991-3p	NM_009558	Zfp51	GCAGCCCTTTGTTCTTCTCCAG#CTGGACTCTGATCAGAGGGCTC#..(((((((((.((...(((((#)))))....)).))))))))).	288	310	1	-22.9	1	3.11E-05	0.515	0.565205122	0.392882264	-9.27230267	16	22	9	CDS		0	0
mmu-miR-6991-3p	NM_009558	Zfp51	GCAGCCCTTTGTTCTTCTCCAG#TGGAGCAGAGCAAAGAGCC#...((.(((((((((.(((((.#))))).))))))))).)).	79	98	0.923076923	-22.6	0	9.72E-05	0.441	0.213464178	-0.105795735	-8.648548035	16	19	9	5UTR		0	0
mmu-miR-6991-3p	NM_009558	Zfp51	GCAGCCCTTTGTTCTTCTCCAG#CTGGAGAAGAACCTTGTGAGTCTAAAGACTGTG#((((..((((((((((((((((#))))))))))))...........)))).)))).	574	607	0.846153846	-21.8	0	0.000385328	0.618	0.968070963	0.038266308	-9.957570382	20	33	12	CDS		0	0
mmu-miR-6992-5p	NM_009558	Zfp51	TGCCTGTGATGGTTTGGCTGAGT#GCTTCAATACCTCCTCAAGCCTCACTGTCCATCACAGA#...(((((((((...(((((((.#.)))).))).......))))))))).	775	813	0.846153846	-23.7	0	0.02635948	0.574	-0.264574033	1.112123919	-9.395960284	16	26	9	CDS		0	0
mmu-miR-6993-5p	NM_009558	Zfp51	AGTGGGAGAAACGGGTGTCTGTC#GACAGATCCTTTACCCACTA#((((((.((...(((.(((((((#)))))))))))).)))))).	1188	1208	0.923076923	-20.3	0	0.07599	0.618	1.361677286	0.269285233	-13.12839431	18	20	12	CDS		0	0
mmu-miR-6993-3p	NM_009558	Zfp51	CTTGCGTTTGTTTCCTCACAG#CTGGAGAGAAGCCTTACAAATGCAAGG#(((((((((((((((((.(((#)))))).))).....))))))))))).	988	1015	0.923076923	-20.6	1	0.000392311	0.588	1.459089039	-0.077875917	-3.937574446	20	27	11	CDS		0	0
mmu-miR-6994-5p	NM_009558	Zfp51	ACAAAGGTGGGTGAAGCCGGTGA#TCACCAGCTTTCACACCTTA#...((((((...(((((.(((((#))))).)))))..)))))).	1115	1135	1	-21.6	0	0.02526555	0.559	-0.077535167	0.847206886	-13.92862445	16	20	6	CDS		0	0
mmu-miR-6994-5p	NM_009558	Zfp51	ACAAAGGTGGGTGAAGCCGGTGA#GCCAGGGCTCACTGATCACCCAGACCTG#....((((((((((...((((((#.)))))).))))))..)))).	43	71	0.846153846	-20.9	0	6.37E-06	0.412	-0.224146209	0.144403235	-10.51506111	16	21	6	5UTR		0	0
mmu-miR-6994-3p	NM_009558	Zfp51	AACGATCTTCTCCGTCTTTGC#GCAAAGAGCCCTGGAAGATGTAGATGGAGGAGACAGTC#.((..((((((((((((....#.))))))))))))..)).	88	126	0.871794872	-19.9	0	0.01536903	0.5	0.3310312	-0.113366429	-10.94438429	14	18	12	5UTR		0	0
mmu-miR-6995-5p	NM_009558	Zfp51	CTGGGAGTAGAAGGGGGAAACCA#CCTGCTCAACTCTTAGA#((((((((.(.((.(((......#))).))).)))))))).	1711	1728	0.923076923	-16.8	1	0.1421105	0.647	-0.428101625	0.495961422	-8.675578497	14	17	8	CDS		0	0
mmu-miR-6995-3p	NM_009558	Zfp51	TGTGTCCCCTTCCTCTCACAG#GTGAGCGGAAGCTGGGAAACT#.((.(((((((((.(((((..#))))).)))))..)))).)).	11	32	0.948717949	-22.8	0	0.003049467	0.443	0.156057273	-0.070392537	-7.68218703	16	21	5	5UTR		0	0
mmu-miR-6996-5p	NM_009558	Zfp51	TGCACAGGACAGAGCACAGTC#GTGCAGTGTCTGTGACAA#((((((.((((..((((....#))))..)))))))).)).	839	857	0.846153846	-18.5	0	0.001624812	0.603	1.746762571	0.435421389	-10.1171949	14	18	8	CDS		0	0
mmu-miR-6998-5p	NM_009558	Zfp51	CTGGGCAGAGGGCAAAGTGACT#TCCTTTGCCCAT#.(((((((((((..........#))))))))))).	1026	1038	1	-19.2	1	0.02926006	0.618	0.209599727	0.92276542	-6.907794008	11	12	11	CDS		0	0
mmu-miR-6998-3p	NM_009558	Zfp51	AGAGCTGCTCTGTGCCCACACA#TGTGGAGCAGAGCAAAGAGCCCTG#((.((((((((((..(((((..#))))).))))))))....)).)).	77	101	0.846153846	-21.7	0	0.001317485	0.456	0.340361971	-0.091497882	-7.087403398	17	24	8	5UTR		0	0
mmu-miR-7000-3p	NM_009558	Zfp51	CACCCACCTGCCTGTCCTCCAG#GGAGTGACGTGAGCGGAAGCTGGGA#..((((((((((((((((((..#)))).)))).).))))..).)))).	3	28	0.923076923	-21	1	0.000672245	0.421	0	0	-4.957000719	18	25	4	5UTR		0	0
mmu-miR-7001-5p	NM_009558	Zfp51	AGGCAGGGTGTGAGCGTGAGCAT#ATGCTTCATGAACCCTCCAACTGTGCCC#.((((.(((..((((((((((((#))))).))))....)))..))).)))).	438	466	0.846153846	-21.7	0	0.01288874	0.574	-0.415282035	0.433763447	-9.761564542	19	28	5	CDS		0	0
mmu-miR-7001-5p	NM_009558	Zfp51	AGGCAGGGTGTGAGCGTGAGCAT#TGCTCACCTGTGGAGCAGAGCAAAGAGCCCTGG#...((((((...((.(((((((.#))))))))).................)))))).	69	102	0.923076923	-20.9	0	0.00318933	0.471	-0.331449471	0.073083445	-14.66407401	15	33	9	5UTR		0	0
mmu-miR-7001-5p	NM_009558	Zfp51	AGGCAGGGTGTGAGCGTGAGCAT#GCTCTGCATACAGTCTCATGCAACCAACAGCCTA#(((((((.((((.(((.((((..#))))))).)))).))).............)))).	700	734	0.923076923	-20.9	1	0.09172863	0.544	0.00282104	0.752772536	-7.540339988	18	34	7	CDS		0	0
mmu-miR-7001-3p	NM_009558	Zfp51	CGCTCACACTCCCTCTGCAG#GAGGAGTGACGTGAGCGG#((((((((((.((((.....#)))))))...))))))).	1	19	0.923076923	-20	1	0.001107228	0.438	0	0	-6.995398002	14	18	7	5UTR		0	0
mmu-miR-7002-5p	NM_009558	Zfp51	TTGGCTTCGGGGAGTACGTGG#CTAGGTGCTCCTACCTTAGAGCCC#..(((((.(((((((((.(((#))).)))))))..))...))))).	2296	2320	0.846153846	-22.3	0	0.009803521	0.588	-1.2371051	0.420033015	-7.270635649	17	24	7	CDS		0	0
mmu-miR-7002-5p	NM_009558	Zfp51	TTGGCTTCGGGGAGTACGTGG#TCAATACCTCCTCAAGCCT#..(((((.((((((.......#.))))))))))).	778	797	1	-17.5	0	0.09780386	0.574	-0.836676117	1.003123288	-8.239134289	11	13	11	CDS		0	0
mmu-miR-6973b-5p	NM_009558	Zfp51	GTAGGTATGGGGAGAGGACAGGGA#TCTCTGTTGACTCGTCAAATCA#...(((.(((.(((..((((((((#))))))))..))).))).))).	529	551	0.923076923	-20.3	0	0.004397683	0.603	-0.165079663	0.736915579	-11.85149984	17	22	8	CDS		0	0
mmu-miR-7003-5p	NM_009558	Zfp51	TGTGGGGAGAAGCTGCGGCAG#GCTGTGGACTTCCCTCAGGA#(.(((((.(((((((((((..#))))))).))))))))).).	255	275	1	-23.3	0	1.95E-05	0.456	0.227146775	0.309448285	-7.414885257	17	20	9	CDS		0	0
mmu-miR-7003-3p	NM_009558	Zfp51	CCCCGGGTTTTCCCCACAG#GTGGGAATGCCTGGA#..((((((.((.(((((..#))))))).)))))).	278	293	0.846153846	-20.5	1	0.000851291	0.441	0.2186955	0.477099058	-9.360193687	13	15	7	CDS		0	0
mmu-miR-7004-5p	NM_009558	Zfp51	TTCCGTGGATGAGGCCTGTGCCGT#ATGGCTTATTCACCAGTAAACATGCCCCAGGGTCTGTTGACATTCAGGGAT#.(((.((((((((((((..(((((#)))))........................)))))).....)))))).))).	201	252	0.846153846	-21.8	0	0.003606058	0.441	0.507200074	0.275686309	-7.912362012	20	51	6	CDS		0	0
mmu-miR-7004-3p	NM_009558	Zfp51	CCCACTCCCTCCTTCACGCAG#AGGAGGAGTGGGA#((((((.((((((........#)))))))))))).	271	284	0.923076923	-21.4	0	2.90E-06	0.412	0.434208017	0.407565657	-7.306599539	12	13	12	CDS		0	0
mmu-miR-7005-5p	NM_009558	Zfp51	CCTGGGGATGGGAGGACCAGCA#GGTCTTCTCACCTTAGA#.((((((.((((((((((....#)))))))))))))))).	2047	2064	1	-25.2	1	6.93E-05	0.662	-2.276288	0.45066414	-6.106959767	16	17	16	CDS		0	0
mmu-miR-7005-5p	NM_009558	Zfp51	CCTGGGGATGGGAGGACCAGCA#GCTGTGGACTTCCCTCAGGA#((((((...(((((..(((((.#)))).)..))))))))))).	255	275	0.923076923	-24.5	0	1.95E-05	0.456	-0.039073408	0.386063056	-9.819784209	16	20	11	CDS		0	0
mmu-miR-7005-5p	NM_009558	Zfp51	CCTGGGGATGGGAGGACCAGCA#CTAGGTGCTCCTACCTTAGA#.((((((.((((((.(((((..#)).))).)))))))))))).	2296	2316	1	-23.4	1	2.33E-05	0.603	-1.353506183	0.313239765	-6.842409327	17	20	12	CDS		0	0
mmu-miR-7005-5p	NM_009558	Zfp51	CCTGGGGATGGGAGGACCAGCA#GCTGGGAAACTAGGTGAGTGAAGCCAGGGCTCACTGATCACCCAGA#.(((((((((((((..(((((.#)))))........................))).)).))).))))).	21	67	0.846153846	-22.6	1	0.001156196	0.441	-0.248638907	0.125135322	-4.761823478	18	46	5	5UTR		0	0
mmu-miR-7006-5p	NM_009558	Zfp51	TGGGGGTGTTCAAGACTTGGGAACC#CCCAGGTCTCACATCTTA#..(((((((...(((((((((....#))))))))).))))))).	1960	1978	0.923076923	-21.8	1	0.02980266	0.588	-1.552190456	0.268536214	-12.37108497	16	18	9	CDS		0	0
mmu-miR-7007-5p	NM_009558	Zfp51	TCAGAAGAGGCAGTGGAGGAGAT#CTCCTCAAGCCTCACTGT#.(((..(((((....((((((..#))))))..))))).))).	785	803	0.846153846	-20.5	0	0.01024323	0.588	-2.938531	1.068768496	-16.04154417	14	18	6	CDS		0	0
mmu-miR-7008-5p	NM_009558	Zfp51	TGTGGGAGATGCCAGGAGCCGTAC#AGGGCTCACTGATCACCCAGAC#(.((((.(((..((((((((.(..#).))))).)))))).)))).).	46	68	0.923076923	-21.1	0	0.00116809	0.426	-0.21326018	0.176731609	-12.81651465	17	22	6	5UTR		0	0
mmu-miR-7008-5p	NM_009558	Zfp51	TGTGGGAGATGCCAGGAGCCGTAC#GTAAGGAATGTGGCAAATCTTTTACT#.(((((((((((((.(..((.(((#))).))..).)))))..)))))))).	1684	1710	0.923076923	-19.1	1	0.02090543	0.632	0.69030386	0.330549084	-4.528774398	19	26	8	CDS		0	0
mmu-miR-7009-5p	NM_009558	Zfp51	TTGGGGTCAGGGGACCAGAGCT#GCCTGGACTCTGATCA#....((((((((..((((.((.#)))))).)))))))).	286	302	0.923076923	-20.9	0	0.000342535	0.471	0.248276269	0.515879329	-11.692533	14	16	8	CDS		0	0
mmu-miR-7010-3p	NM_009558	Zfp51	AGGTTCTCCTTTCCTTTGCAG#GCATACTGGAGAAGAACCTT#(((((((..(((((..(((..#)))....)))))))))))).	569	589	0.923076923	-16.8	1	0.01987104	0.662	1.689812	0.139938871	-8.276097674	15	20	12	CDS		0	0
mmu-miR-7011-5p	NM_009558	Zfp51	AGGAGGATGGGAGAGGGAGGTGT#ACAAATCCTTTGCCCATTATCCC#.(((.((((((.((((((..(((#)))..)))))).)))))).))).	1021	1044	0.846153846	-23.3	0	0.02360591	0.618	1.379180667	0.709363431	-11.25916532	18	23	6	CDS		0	0
mmu-miR-7011-5p	NM_009558	Zfp51	AGGAGGATGGGAGAGGGAGGTGT#GGACTTCCCTCAGGAGGAGTGGGAATGCCTGGACTCTG#.((((..((((.(((((((((.(#).)))))))))................))))..)))).	260	298	0.897435897	-20.5	0	0.000117228	0.471	0.503227494	0.376585301	-10.58477344	18	38	9	CDS		0	0
mmu-miR-7011-5p	NM_009558	Zfp51	AGGAGGATGGGAGAGGGAGGTGT#ACAAATCCTTTACCCAGGTCTCA#..((((.((((.((((((..(((#)))..)))))).))))..)))).	1948	1971	1	-20.3	0	0.01389455	0.632	0.213897667	0.132768055	-9.847490564	17	23	6	CDS		0	0
mmu-miR-7011-3p	NM_009558	Zfp51	TCTGCTTCCCTCCTCCTCTAG#GAGGAGTGACGTGAGCGGAAGCTGGGA#((((((((((((((((((...#))))))......))).)))))).))).	1	28	0.923076923	-22.6	1	0.000672245	0.421	0	0	-3.937574446	18	27	6	5UTR		0	0
mmu-miR-7011-3p	NM_009558	Zfp51	TCTGCTTCCCTCCTCCTCTAG#TGGACTTCCCTCAGGAGGAGTGGGAATGCCTGGAC#((((((((((..(((((((..#.))))))).))))).))..))).	259	294	0.846153846	-22.1	1	7.13E-05	0.456	0.491092742	0.478289476	-10.10915223	17	23	7	CDS		0	0
mmu-miR-7012-5p	NM_009558	Zfp51	AAGGAGAGGAGTTGGCAGGGACT#GTCTCTGTTGACTCGTCA#.....((.((((((((((((((.#)))))))))))))).)).	528	546	1	-25.5	0	0.000522858	0.603	-0.234371543	0.728520691	-15.97923457	16	18	14	CDS		0	0
mmu-miR-7012-5p	NM_009558	Zfp51	AAGGAGAGGAGTTGGCAGGGACT#GGTCTCTGTCGAGAACTACTGCA#..(.((((...((((((((((((#))))))))))))...)).)).).	347	370	1	-21.6	0	0.004344735	0.603	0.144465792	0.45191976	-13.1126936	17	23	12	CDS		0	0
mmu-miR-7012-5p	NM_009558	Zfp51	AAGGAGAGGAGTTGGCAGGGACT#CCTGCTCAACTCTTA#......(((((((((((((....#))))).)))))))).	1711	1726	0.846153846	-20.6	0	0.1314618	0.632	-1.602322714	0.555183124	-15.5665584	13	15	8	CDS		0	0
mmu-miR-7012-5p	NM_009558	Zfp51	AAGGAGAGGAGTTGGCAGGGACT#CCCTCCAACTGTGCCCTTT#((((.(.(.((((((.((((...#)))))))))).).))))).	450	469	1	-20	0	0.041853	0.574	-0.102893667	0.530772045	-10.88973689	16	19	10	CDS		0	0
mmu-miR-7013-5p	NM_009558	Zfp51	TATGAAGAGGCCAGTGTTGTAG#TTACAGAAACCTGGTCTCTGTCG#...(((((((((((.(((....#.)))))))))))).)).	335	358	1	-18.2	0	0.000285799	0.588	0.457776308	0.401603773	-7.249989754	14	17	12	CDS		0	0
mmu-miR-7013-5p	NM_009558	Zfp51	TATGAAGAGGCCAGTGTTGTAG#ACTGTGCCCTTTATAA#(((((((.(((((((.......#)))).)))))))))).	457	473	0.923076923	-16.2	1	0.0660421	0.588	0.00282025	0.527973658	-6.484258456	14	16	10	CDS		0	0
mmu-miR-7013-3p	NM_009558	Zfp51	CCACACTTACTGTTGCCTCTTCCT#GGAAGCTGGGAAACTAGGTGAGTGA#...(((((((((((.((((((((.#)))))..))).)))..)))))))).	17	42	0.846153846	-20.6	0	2.65E-06	0.412	0.138745615	0.041394846	-7.249989754	19	25	8	5UTR		0	0
mmu-miR-7014-5p	NM_009558	Zfp51	TTGGGTGCTGTGGAAGGGACAG#CCCTCCAACTGTGCCCT#..((((((.((((.((((....#))))))).).)))))).	450	467	0.923076923	-20.2	1	0.01190176	0.574	-0.152641833	0.474805432	-6.870230295	14	17	7	CDS		0	0
mmu-miR-7014-5p	NM_009558	Zfp51	TTGGGTGCTGTGGAAGGGACAG#TTGTTCAGTTGTCAGCACTTAAA#((((((((((..((..((((((#))))))..))..)))))))))).	946	969	0.923076923	-19.5	1	0.07888744	0.662	0.6440162	1.09736692	-11.07765087	18	23	10	CDS		0	0
mmu-miR-7015-5p	NM_009558	Zfp51	TCTGTGCAGTAGGCTGTGGGTTC#AACCAACAGCCTACATTAAAGAG#(((.....(((((((((.((((.#)))).))))))))).....))).	721	744	0.923076923	-22	0	0.1293766	0.544	0.465063822	0.433763193	-16.84691412	16	23	9	CDS		0	0
mmu-miR-7016-5p	NM_009558	Zfp51	CAGGGAGGGGAGCGAGAGTAG#TACCTCCTCAAGCCTCACTGT#(((.((((.(((.(((.(((.#)))))))))...)))).))).	782	803	0.846153846	-17.5	0	0.01024323	0.588	0.50652175	0.93430739	-9.315116992	16	21	9	CDS		0	0
mmu-miR-7016-3p	NM_009558	Zfp51	ACCTGCCTCCTGCTCTCCCCAG#GGAGGAGTGGGAATGCCTGGA#.((.((.(((((((((.((...#)).)))))))))..))..)).	272	293	0.923076923	-18.7	0	0.000851291	0.441	0.801846011	0.447643549	-8.369033647	15	21	9	CDS		0	0
mmu-miR-7017-5p	NM_009558	Zfp51	AGAGGGTTGTGAGACTAGGGCTGT#CAGCTCTGCATACAGTCTCATGCAACCAACA#.(..(((((((((((((((((((.#)))))))......))))))..))))))..).	698	729	0.923076923	-24.8	0	0.08090757	0.559	-0.148496185	0.901083754	-8.382886587	20	31	7	CDS		0	0
mmu-miR-7017-5p	NM_009558	Zfp51	AGAGGGTTGTGAGACTAGGGCTGT#ACAAGTCCTTTACTCATAACTCA#...((((((((((...((((((((#))).)))))...)))))))))).	2200	2223	0.846153846	-22.5	0	0.1013592	0.676	-1.2298793	0.208102359	-8.339878752	18	23	10	CDS		0	0
mmu-miR-7017-5p	NM_009558	Zfp51	AGAGGGTTGTGAGACTAGGGCTGT#ACAGAAACCTGGTCTCTGTCGAGAACTACTGCATATGTGATACAGTCCATCA#.((((((((((((((((((.((((#))))...))))))))).........................))))))).)).	337	389	0.846153846	-21.3	1	0.007344807	0.588	0.358399055	0.461067199	-3.793324837	22	52	9	CDS		0	0
mmu-miR-7018-5p	NM_009558	Zfp51	GTGAGCAGACAGGGAGTGGTGGGG#CTGATCACCCAGACCTGCTCACC#((((((((....((.(((((.((.#)).)))))))....)))))))).	54	77	0.923076923	-25.7	1	0.002644941	0.412	-0.331915913	0.09401282	-13.14349792	17	23	8	5UTR		0	0
mmu-miR-7018-5p	NM_009558	Zfp51	GTGAGCAGACAGGGAGTGGTGGGG#TTCACCAGTAAACATGCCCCAGGGTCTGTTGACA#((.(((((((.((((.(((((((.#))))))).)........)))...))))))).)).	209	243	0.846153846	-24.2	0	8.91E-05	0.485	0.01778	0.340064696	-8.552937476	20	34	7	CDS		0	0
mmu-miR-7018-5p	NM_009558	Zfp51	GTGAGCAGACAGGGAGTGGTGGGG#TCCAGTATTCTATCTGCTTATA#(((((((((...((((((.((((.#)))).)))))).))))))))).	2463	2485	0.923076923	-23.6	1	0.005579549	0.735	0.500887756	0.043359189	-11.3516587	19	22	9	3UTR		0	0
mmu-miR-7019-5p	NM_009558	Zfp51	ATCTGGGAGGGGCTGTCAGGAGT#TTCATGAGAGCGCCACTCTTAGAG#.(((((((((((((.(((.(((.#))).))).))).)).)))))))).	1534	1558	1	-23.7	1	0.000569161	0.618	-1.248353333	0.844143672	-4.528774398	19	24	8	CDS		0	0
mmu-miR-7019-5p	NM_009558	Zfp51	ATCTGGGAGGGGCTGTCAGGAGT#GCTCCTACCTTAGAGCCCATCAGAA#.(((((...(((((((.((((((#)))))))).....))))).))))).	2302	2327	0.846153846	-20.5	0	0.07447442	0.618	-0.558766675	0.33228038	-8.70703596	18	25	8	CDS		0	0
mmu-miR-7019-5p	NM_009558	Zfp51	ATCTGGGAGGGGCTGTCAGGAGT#TGTGACAAATCCTTTACCCAGGTC#((((((((((((.(((((.(...#).)))))...))))).))))))).	1944	1968	1	-21.1	1	0.01919361	0.632	-0.529897162	0.258601914	-5.226705059	18	24	7	CDS		0	0
mmu-miR-7020-5p	NM_009558	Zfp51	TGGGATGGTGGAGAGGGTGACCAG#CTGGAGAGAAGCCTTACAAATGCAAGGAATGTGACAAATCCTTTGCCCATTATCCCAA#((((((((((((((((((......#.)))))))..))))))))))).	988	1046	0.846153846	-24.2	1	0.0594014	0.618	1.42819085	0.075283534	-3.937574446	18	22	11	CDS		0	0
mmu-miR-7020-5p	NM_009558	Zfp51	TGGGATGGTGGAGAGGGTGACCAG#TTACCCAGTGCACACATCTTAA#((((((((((.(..((((((....#))))))..).))).))))))).	862	884	0.923076923	-21.5	1	0.002432052	0.603	-0.250807191	0.886007144	-8.908319452	17	22	7	CDS		0	0
mmu-miR-7021-3p	NM_009558	Zfp51	TCTCTGTGCTTCTGCTCCTTAG#CTGTGGAGCAGAGCAAAGAGC#.((((.(((.((((((((.(((#))).))))))))))).)))).	76	97	0.865384615	-24.7	0	0.000571847	0.441	0.540039325	-0.056344739	-6.936790067	18	21	11	5UTR		0	0
mmu-miR-7021-3p	NM_009558	Zfp51	TCTCTGTGCTTCTGCTCCTTAG#CTAGGTGAGTGAAGCCAGGGC#.(((((.(((((.(((((((((#))))).)))))))))))))).	30	51	0.923076923	-22.7	0	2.40E-07	0.426	0.1051001	0.058193465	-6.626141985	19	21	14	5UTR		0	0
mmu-miR-7021-3p	NM_009558	Zfp51	TCTCTGTGCTTCTGCTCCTTAG#GAGCGGAAGCTGGGAA#((((...((((((((((.....#)))))))))).)))).	13	29	0.923076923	-20.9	0	0.000725472	0.431	0.2577385	0.156284386	-11.50125692	14	16	10	5UTR		0	0
mmu-miR-7023-5p	NM_009558	Zfp51	ATGGGGGAGCTGGGATTGGGCGT#GCTTATTCACCAGTAAACATGCCCCAG#.(((((.((((((((.(((((..#))))).)).))))).....).))))).	204	231	0.846153846	-24	0	0.00278944	0.529	0.226053643	0.326250115	-5.570060453	18	27	5	CDS		0	0
mmu-miR-7023-5p	NM_009558	Zfp51	ATGGGGGAGCTGGGATTGGGCGT#CCCAATACCCAGGACTCA#....(((..(((((((((((...#)))))).)))))..))).	2373	2391	0.846153846	-21.6	0	0.04923902	0.662	-0.575322542	0.210586021	-12.91658706	14	18	6	CDS		0	0
mmu-miR-7023-5p	NM_009558	Zfp51	ATGGGGGAGCTGGGATTGGGCGT#CACCCAGACCTGCTCACCTGTG#(((((.((((.(((.(((((.(.#).))))).))))))).))))).	59	81	0.846153846	-21.4	0	0.003501529	0.426	-0.14184792	0.161676826	-9.398757243	18	22	7	5UTR		0	0
mmu-miR-7023-3p	NM_009558	Zfp51	TCACCCTGTCTGCGCCCCTCAG#GCACAGACAGGA#....((((((((.((.......#)).)))))))).	668	680	1	-18.3	0	0.01959713	0.574	0.338619675	-0.02609531	-11.06874216	10	12	8	CDS		0	0
mmu-miR-7024-5p	NM_009558	Zfp51	TTGGGGGATGGGTTGCTTGGC#GCCAGGGCTCACTGATCACCCAGA#(((((.(((.(((.(((((((#)))))).)..))).))).))))).	43	67	0.846153846	-22.4	0	0.001156196	0.441	0.293505911	0.124460327	-7.937879593	18	24	6	5UTR		0	0
mmu-miR-7024-3p	NM_009558	Zfp51	CCAGCAGTCCCTGCTCCCTACAG#GGAGGAGTGGGAATGCCTGGA#((((((.((((.(((((((....#)).))))))))).))).))).	272	293	0.846153846	-23	0	0.000851291	0.441	0.612745137	0.433202752	-8.828064291	17	21	9	CDS		0	0
mmu-miR-7025-5p	NM_009558	Zfp51	CGTGAGCTGAAGCTGGTGGCTCCC#GGGAATTTCACCAGCTTTCACA#.((((....((((((((((.((((#))))...)))))))))))))).	1108	1130	1	-24.5	0	0.02271029	0.574	-1.7901979	0.816574813	-10.60799472	18	22	14	CDS		0	0
mmu-miR-7025-5p	NM_009558	Zfp51	CGTGAGCTGAAGCTGGTGGCTCCC#GGAGTGACGTGAGCGGAAGCTGGGAAACTAGGTGAGTGAAGCCAGGGCTCACT#.(((((((....(((((.((((((#.)).))))...)))))))))))).	3	56	1	-23.8	1	0.000206663	0.412	0.255173143	-0.007364296	-12.26379875	18	24	12	5UTR		0	0
mmu-miR-7026-5p	NM_009558	Zfp51	TTCTGAGACCATGGGGTATAT#ATGCCCCAGGGTCTGTTGACATTCAGGGA#((((((((((.((((((((..#)))))))).)))).........)))))).	222	251	1	-23	1	0.003588257	0.456	0.549192066	0.274067818	-6.762348922	18	29	8	CDS		0	0
mmu-miR-7026-5p	NM_009558	Zfp51	TTCTGAGACCATGGGGTATAT#TACCCAGGTCTCAC#...(((((((...(((((...#))))).))))))).	1958	1972	0.923076923	-18.5	0	0.01566217	0.632	-1.460732643	0.292543901	-13.97524859	12	14	7	CDS		0	0
mmu-miR-7026-3p	NM_009558	Zfp51	TGTGCTTTCTGGTCTTGGCTTAG#AAGCCAGGGCTCACTGATCACCCAGACCTGCTCACCTGTGGAGCAGAGCAA#..(((((((((((((((((((..#)))))))))))..............................)).)))))).	41	92	0.923076923	-20.1	1	0.000305992	0.456	0.009782623	0.024512539	-4.957000719	19	51	11	5UTR		0	0
mmu-miR-7026-3p	NM_009558	Zfp51	TGTGCTTTCTGGTCTTGGCTTAG#CTGGACTCTGATCAGAGGGCTCT#.(.(((((((((((..((.((((#)))).))..))))))))))).).	288	311	0.923076923	-19	0	5.08E-05	0.515	0.362370505	0.443450153	-6.319362952	18	23	11	CDS		0	0
mmu-miR-7027-3p	NM_009558	Zfp51	TCGGGTTTCTCTCCTCTTCCAG#TGGACTTCCCTCAGGAGGAGTGGGAATGCCTGGA#(((((((((((..(((((((..#.))))))).))))).)))))).	259	293	0.846153846	-23.6	1	0.000851291	0.441	0.448998138	0.466563102	-8.573508368	18	22	7	CDS		0	0
mmu-miR-7027-3p	NM_009558	Zfp51	TCGGGTTTCTCTCCTCTTCCAG#GAAGACATCAGAATGTTCATACTGGAGAGAGACCTT#..(((((((((((((((((...#)))))..................)))))))))))).	1471	1507	0.923076923	-22.8	1	0.006298957	0.647	0.376788626	-0.04622279	-4.957000719	17	36	12	CDS		0	0
mmu-miR-7027-3p	NM_009558	Zfp51	TCGGGTTTCTCTCCTCTTCCAG#AGTGGAGAGAAACCTT#..((((((((((((.((.....#)).)))))))))))).	2082	2098	1	-21.9	1	0.02298658	0.662	0.782358	-0.525375861	-5.69245028	14	16	12	CDS		0	0
mmu-miR-7028-5p	NM_009558	Zfp51	TGGGCTGAGGCTTGGGTCAGGAG#TGTGGCAAATGTGGGAAATGCTTCAATACCTCCTCAAGCCTCACTGTCCAT#((((((((((((((((..(((..#.))).)))))))))))..))))).	756	807	1	-27.6	1	0.01516426	0.574	1.331507761	0.51476951	-3.937574446	19	24	11	CDS		0	0
mmu-miR-7028-3p	NM_009558	Zfp51	CCTTCTCTTCCCCCTCGGCCAG#TGGCTGTGGACTTCCCTCAGGAGGAGTGGGA#(((.(((((((.((.((((((.#)))))).))..........))))))).))).	253	284	0.846153846	-25	0	2.90E-06	0.412	0.691977571	0.433519681	-11.05184959	18	31	7	CDS		0	0
mmu-miR-7029-3p	NM_009558	Zfp51	TGTGGCTCTGTGTGTCCAGATC#TCAGGACACATCAGAAAATCCATAC#(((((.(((((((((((.((..#)).))))))).))))....))))).	1048	1073	0.846153846	-20.1	0	0.1537691	0.618	-0.254518933	0.777774549	-5.838533207	18	25	7	CDS		0	0
mmu-miR-7029-3p	NM_009558	Zfp51	TGTGGCTCTGTGTGTCCAGATC#GACACTACAGAAGCCTCT#.(.(((((((((((((......#))))).))))).))).).	480	498	0.846153846	-19	0	0.01211408	0.588	0.760235027	0.008417477	-5.350864312	14	18	5	CDS		0	0
mmu-miR-7030-5p	NM_009558	Zfp51	TGGGGAGGTGGCTGTGCTAGTC#ACTAGGTGCTCCTACCTTAGAGCCCAT#(((((((((((..((((((((.#))))).)))..)))))))....)))).	2295	2322	0.923076923	-20.5	1	0.02570945	0.603	-0.395403347	0.396025155	-8.573508368	19	27	7	CDS		0	0
mmu-miR-7030-5p	NM_009558	Zfp51	TGGGGAGGTGGCTGTGCTAGTC#ACAGCACAGACAGGAAGTATACGATGACTATTTCAGCTCTGCAT#((.((((.((((((((((.((.#))))))))).......................))).)))).)).	665	709	0.846153846	-18.9	0	0.001171959	0.574	0.386672361	0.237880347	-7.80874885	18	44	9	CDS		0	0
mmu-miR-7030-3p	NM_009558	Zfp51	CTTGCTCTGTTATCTCTCCAG#CTGGAGAGAGACCTTACAGATGTAAGG#((((((((((..(((((((((#)))))))))......))))).))))).	1492	1519	0.846153846	-25.2	1	1.06E-05	0.588	0.625449627	-0.461795679	-10.10915223	19	27	9	CDS		0	0
mmu-miR-7030-3p	NM_009558	Zfp51	CTTGCTCTGTTATCTCTCCAG#CTGGAGAGAAGCCTTACAAATGCAAGG#(((((..(((..(((((((((#)))))))))......)))...))))).	988	1015	0.846153846	-20.4	0	0.000392311	0.588	1.810294889	0.210063771	-13.55379753	17	27	9	CDS		0	0
mmu-miR-7031-5p	NM_009558	Zfp51	CCTGAGAGGCCTGAAGGGTGGGA#CCCATTATCCCAATTTCAGGACACATCAGA#.((((...((((((((..(((((#.))))).))))))).)...)))).	1033	1063	0.923076923	-22.4	0	0.05942885	0.618	-1.266505678	1.053461473	-9.551605063	17	24	7	CDS		0	0
mmu-miR-7032-5p	NM_009558	Zfp51	CCCAGGGTGGTCCCCGAGAGGGTGGT#ATCACCCAGACCTGCTCACCTGTGGAGCAGAGCAAAGAGCCCTGGA#.((((((((.(((.((.(((((((((#)))))))........))...)).))).)..........))))))).	57	103	0.923076923	-24	1	0.03064555	0.471	0.012140853	0.16046216	-5.892671223	22	46	7	5UTR		0	0
mmu-miR-7033-5p	NM_009558	Zfp51	TCTCCAGGAGTCTGAGGGGCAGG#GCCCATCAGAAAATTCATACTGGAGAG#(((((((((((((((.((((...#)))).)))))...)))...))))))).	2316	2343	0.846153846	-25.7	1	0.01964192	0.632	0.519808895	-0.353182532	-4.170623527	19	27	7	CDS		0	0
mmu-miR-7033-5p	NM_009558	Zfp51	TCTCCAGGAGTCTGAGGGGCAGG#CCTGCTCACCTGTGGAGCAGAGCAAAGAGCCCTGGAAGAT#((((((((..((((..(((((((#)))))))..)...............)))..)))))).)).	67	107	1	-23.9	1	0.03980803	0.471	0.381831789	-0.071907116	-7.204969213	19	40	7	5UTR		0	0
mmu-miR-7033-5p	NM_009558	Zfp51	TCTCCAGGAGTCTGAGGGGCAGG#CTGTGGACTTCCCTCAGGAGGAGTGGGAATGCCTGGAC#..((((((..((((((((((((.#))))......)))))))).............)))))).	256	294	0.846153846	-24.2	1	7.13E-05	0.456	0.187706819	0.273284264	-7.255896846	18	38	8	CDS		0	0
mmu-miR-7033-3p	NM_009558	Zfp51	TGCCTCCATTCTCTTGGGCAG#GCCCTGGAAGATGTAGATGGAGGA#..((((((((((((.((((..#)))).))).)).....))))))).	95	119	1	-22.3	1	0.09047879	0.485	-0.004252161	-0.080830056	-5.69245028	16	24	7	5UTR		0	0
mmu-miR-7034-5p	NM_009558	Zfp51	TCCGGGAGGGATGGATGTGCT#AGCACATCAGAATATTCATACTGGAG#(((((...(((((((((((((#))))))))....)))))...))))).	1895	1921	0.884615385	-20.9	0	0.01186667	0.662	-0.249700947	0.01852413	-9.695854671	18	26	8	CDS		0	0
mmu-miR-7035-5p	NM_009558	Zfp51	GGCTGGGAGAGTGGCTCAGAA#GGGCTCACTGATCACCCAGACCT#(((((((..((((((((....#)))).)))).....))))).)).	47	70	0.846153846	-21.8	1	3.39E-05	0.412	-0.112830624	0.188417927	-7.307599034	15	23	5	5UTR		0	0
mmu-miR-7035-3p	NM_009558	Zfp51	TCTGAGCCGCTGTCCCTGCAG#CTGTTGACATTCAGGGATGTGGCTGTGGAC#(((.((((((.(((((((...#.)))))))))))))..))).	234	264	0.846153846	-23.2	0	0.001253715	0.412	0.481898207	0.264278513	-9.794371197	16	20	13	CDS		0	0
mmu-miR-7036a-5p	NM_009558	Zfp51	AGCGGGGTTCGGTGGGGAAGAGA#TGCTCACCTGTGGAGCAGAGCAAAGAGCCCTGG#..((((((((((((((.(.....#).))))))................)))))))).	69	102	0.846153846	-20.4	1	0.00318933	0.471	0.21607688	-0.074154117	-4.957000719	15	33	8	5UTR		0	0
mmu-miR-7036a-3p	NM_009558	Zfp51	CCGTCCTCATCCGCTCCTCCCAG#CTGTGGACTTCCCTCAGGAGGAGTGGGAATGCCTGGACTCTGATCAGAGGGCT#..((((((.(((((((((((...#.)))))))))))...................)))))).	256	309	0.923076923	-27.4	1	2.31E-05	0.515	0.323185918	0.340981923	-6.013390378	17	38	11	CDS		0	0
mmu-miR-7036a-3p	NM_009558	Zfp51	CCGTCCTCATCCGCTCCTCCCAG#GAGGAGTGACGTGAGCGGA#(((..(((((.((((((((....#))))))))..)))))))).	1	20	1	-21.9	0	0.001055146	0.429	0	0	-13.91340837	16	19	8	5UTR		0	0
mmu-miR-7037-5p	NM_009558	Zfp51	AAGGTGGCCACAGGAGATCATGGT#ACCTGGTCTCTGTCGAGAACTACTGCATATGTGATACAGTCCATCA#..((((((((((((((((((.(((#)))))))))))..................)))).....).))))).	343	389	0.846153846	-18.5	1	0.007344807	0.588	0.347947388	0.476279901	-4.957000719	21	46	11	CDS		0	0
mmu-miR-7037-3p	NM_009558	Zfp51	TGTCTCCTAATGTCACCTGCAG#TGTAGATGGAGGAGACAG#((((((((....(((.(((((.#))))).))))))))))).	106	124	0.846153846	-18.6	1	0.03246381	0.5	0.115492588	0.07990803	-12.64109744	16	18	11	5UTR		0	0
mmu-miR-7038-5p	NM_009558	Zfp51	TGTAGAAGGAAGGGCTGCTGTG#ACAAGTCCTTTACTACGA#(((((...((((((((..(((.#))))))))))).))))).	1357	1375	0.846153846	-14.6	0	0.07484755	0.647	0.603172	0.664436745	-9.695854671	16	18	11	CDS		0	0
mmu-miR-7038-3p	NM_009558	Zfp51	CACTGCTCCTGCCTTCTTACAG#CTGTGGAGCAGAGCAAAGAGCCCTGGAAGATGTAGATGGAGGAGACAGTC#.(((((((((.((.((.((((.#.)))))).))))))).)))).	76	126	0.923076923	-19.6	1	0.01536903	0.5	0.31013036	-0.140484957	-7.47493923	17	21	7	5UTR		0	0
mmu-miR-7039-5p	NM_009558	Zfp51	AGAGGGATGGAGAGCATCGCGT#CGATGCTGTAACAACGAGGATGTCTCTGTTGACTCG#.(((.((((((((.((((.(((#.)))..))))))))))))..))).	507	543	0.923076923	-18.9	0	6.62E-05	0.603	0.599797375	0.45055347	-8.76920193	18	24	12	CDS		0	0
mmu-miR-7040-5p	NM_009558	Zfp51	CATACGGAGGGAGATGGAGGCG#GCCTCTAACAAATTCCGATGC#(((.(((((...(.(((((((.#))))))).)...)))))))).	492	513	0.923076923	-19.9	0	0.0492444	0.559	0.847650143	0.049459665	-15.24052089	16	21	8	CDS		0	0
mmu-miR-7041-3p	NM_009558	Zfp51	TGGTTCTCTTCTTCCCTCAG#GAGGGCTCTGTACATTGATGTGATGTTGGAGAATTACAGAAACCTGGTCTCTGTCGAGAACTAC#((((((((((((((((((..#))))).......................)))))......................)))))))).	302	366	0.846153846	-15.9	1	0.000711208	0.588	0.387026529	0.436591453	-3.937574446	18	64	8	CDS		0	0
mmu-miR-7044-5p	NM_009558	Zfp51	GTGTGGTGGTGGTGGCGGC#GCCTCACTGTCCATCACAG#.((((((((((((((.(((#))))))))).)))))))).	793	812	0.923076923	-22.2	1	0.02578739	0.588	0.257779713	0.972545348	-4.026373918	17	19	9	CDS		0	0
mmu-miR-7044-5p	NM_009558	Zfp51	GTGTGGTGGTGGTGGCGGC#CCTTTACTACGACCACAA#.((((((.(((((((.((.#)).))))))).)))))).	1363	1381	0.903846154	-21.2	1	0.09113052	0.618	-0.435393014	0.867627946	-6.340008847	15	18	7	CDS		0	0
mmu-miR-7045-5p	NM_009558	Zfp51	AGCGGGTGGGGGAGGGGGACT#CCTCCTCAAGCCTCACTGTCC#.(..((((((((((((((...#)))))))...)))))))..).	784	805	1	-22.2	0	0.01164772	0.559	-1.477548371	1.166815103	-8.382886587	15	21	7	CDS		0	0
mmu-miR-7045-5p	NM_009558	Zfp51	AGCGGGTGGGGGAGGGGGACT#GGTGCTCCTACCTTAGAGCCCA#...((((.(((((((((.(((#))).))))).))))...)))).	2299	2321	0.846153846	-21.5	0	0.01712543	0.603	-0.83251001	0.297510601	-8.828175123	16	22	5	CDS		0	0
mmu-miR-7045-5p	NM_009558	Zfp51	AGCGGGTGGGGGAGGGGGACT#CCCAGACCTGCTCACCTGTG#.(((((((((..((((((...#)))...))).))))))))).	61	81	1	-21.1	1	0.003501529	0.426	-0.175522846	0.039549492	-9.964902622	15	20	9	5UTR		0	0
mmu-miR-7045-3p	NM_009558	Zfp51	TCTCCCCCCTCCCCCGCACAG#GGAGGAGTGGGAA#..((((((((((.........#))))).).)))).	272	285	0.846153846	-16.3	1	9.89E-05	0.426	0.634929758	0.443661462	-8.07146989	10	13	5	CDS		0	0
mmu-miR-7046-5p	NM_009558	Zfp51	TGTAGGGTGAGGCTGGGAGCCAGG#GCTCTGCATACAGTCTCATGCAACCAACAGCCTACAT#((((((((((((((((((((....#))))).....)))))))))...........)))))).	700	737	0.846153846	-24	1	0.1623832	0.544	-0.028271608	0.652965374	-3.937574446	20	37	9	CDS		0	0
mmu-miR-7046-5p	NM_009558	Zfp51	TGTAGGGTGAGGCTGGGAGCCAGG#TGTGGCAAATGTGGGAAATGCTTCAATACCTCCTCAAGCCTCACTGTCCAT#((.(.((((((((((((((.....#.)))))..))))))))).).)).	756	807	0.923076923	-24.1	0	0.01516426	0.574	1.462614213	0.144390711	-9.614151095	17	23	9	CDS		0	0
mmu-miR-7047-5p	NM_009558	Zfp51	TGAGGGAGGAGGGCTGGGTCTGA#GGATGTGGCTGTGGACTTCCCTCAG#((((((((((.(((((.((((..#)))).))))).)...))))))))).	248	273	0.846153846	-25.6	1	3.15E-05	0.456	0.383823658	0.345893464	-6.762348922	19	25	9	CDS		0	0
mmu-miR-7047-5p	NM_009558	Zfp51	TGAGGGAGGAGGGCTGGGTCTGA#CAGGGCTCACTGATCACCCAGACCTGCTCACCTG#..((((((.(((.((((((....#.)))))).))).))).))).	45	79	0.923076923	-25.4	1	0.007409842	0.412	0.253572165	0.141564361	-7.30252099	15	20	6	5UTR		0	0
mmu-miR-7047-3p	NM_009558	Zfp51	TCACCCTCACCCTTCCTCCTTCC#GGATGTGGCTGTGGACTTCCCTCAGGAGGAGTGGGAATGCCTGGACTCTGATCAGAGGGC#...(((((.(((((((((((...#.)))))))).)))...................))))).	248	308	0.923076923	-23	0	6.72E-05	0.515	0.45111045	0.271312443	-7.570929852	16	38	8	CDS		0	0
mmu-miR-7048-5p	NM_009558	Zfp51	CGGGGCTGAGAGGTGAGGAAGC#GCTCCTACCTTAGAGCCCA#..(((((..(((((.(((.(((#)))))))))))..))))).	2302	2321	1	-24.4	0	0.01712543	0.603	-0.5808426	0.267707814	-9.062474867	16	19	11	CDS		0	0
mmu-miR-7048-5p	NM_009558	Zfp51	CGGGGCTGAGAGGTGAGGAAGC#TGCTCACCTGTGGAGCAGAGCAAAGAGCCCTGG#(((((((...(((((((.(...#).)))))))................))))))).	69	102	0.923076923	-23.1	1	0.00318933	0.471	-0.133638471	0.050326462	-8.550105502	15	33	7	5UTR		0	0
mmu-miR-7048-5p	NM_009558	Zfp51	CGGGGCTGAGAGGTGAGGAAGC#GCTTATTCACCAGTAAACATGCCCCA#.((((((((..((((((.((((#)))).))))))..)...)).))))).	204	230	1	-22.3	1	0.003039207	0.529	0.367740833	0.396917544	-7.860605781	18	26	6	CDS		0	0
mmu-miR-7048-3p	NM_009558	Zfp51	TCTTCCATTCTCTTTCCCCAG#CTGGGGAAAAACCTTACAAATGCAAAGAATGTGAAA#..(((((((((.(((((((((#)))))))))................)))))).))).	904	940	0.846153846	-18.6	1	0.01662139	0.676	1.383717989	0.309106661	-8.303804029	18	36	9	CDS		0	0
mmu-miR-7049-5p	NM_009558	Zfp51	TCTGAAGGCAGTCAGGTAGGCGG#CCTACCTTAGAGCCCATCAGAA#(((((.(((..(.(((((((...#))))))).)..)))..))))).	2305	2327	0.923076923	-21.5	0	0.07447442	0.618	-0.4673083	0.377812426	-11.19494476	16	22	7	CDS		0	0
mmu-miR-7050-5p	NM_009558	Zfp51	ACAGGAGAAGGGGGTGAGAGA#CTCAAGCCTCACTGTCCA#...(((.(..(((((..(((.#)))..)))))..).))).	788	806	0.884615385	-17.3	0	0.01317907	0.574	-0.3590946	0.998668903	-10.59017194	12	18	5	CDS		0	0
mmu-miR-7050-5p	NM_009558	Zfp51	ACAGGAGAAGGGGGTGAGAGA#TCTTTTACTACCTGCTCA#....(((.(((.(((((((((#))))))))).))).))).	1701	1719	0.846153846	-17.3	0	0.06796061	0.647	0.067682433	0.300938334	-15.20700071	15	18	9	CDS		0	0
mmu-miR-7051-5p	NM_009558	Zfp51	TCACCAGGAGGAAGTTGGGTCA#GATCCAGCATCACAAGCTGGAGAG#((.((((...((.((((((((.#)))))))).)).....)))).)).	132	156	1	-20.2	0	0.000936507	0.574	-0.094708163	0.127040222	-11.39677559	16	24	8	CDS		0	0
mmu-miR-7051-5p	NM_009558	Zfp51	TCACCAGGAGGAAGTTGGGTCA#AACTTCATACTGGTGAG#(((((((...((((((......#))))))...))))))).	2158	2175	0.923076923	-18.9	1	4.98E-05	0.647	0.270664171	-0.303511195	-8.550105502	13	17	7	CDS		0	0
mmu-miR-7051-3p	NM_009558	Zfp51	TGAGCCACTGATTCCTGTGTGC#CATTCAGGGATGTGGCTG#..((((((..(((((((.(((.#))).))))))))))))).	241	259	0.897435897	-21	1	0.000400379	0.426	0.934654714	0.293055699	-7.255896846	16	18	13	CDS		0	0
mmu-miR-7052-5p	NM_009558	Zfp51	TGTGGGAAGGTGGAGGCCTTT#AGGTGCTCCTACCTTAGAGCCCATC#.((((((((((((((((((..#)))).)))).)))))....))))).	2298	2323	0.846153846	-21.7	1	0.0358945	0.603	-0.8402368	0.476327039	-3.793324837	18	25	5	CDS		0	0
mmu-miR-7052-5p	NM_009558	Zfp51	TGTGGGAAGGTGGAGGCCTTT#AGGTCTCACATCTTAGAACACAT#((((..(((((((((((((..#))))))).))))))....)))).	1963	1986	1	-21.3	0	0.01599432	0.574	-1.044440679	0.400992895	-9.957570382	17	23	7	CDS		0	0
mmu-miR-7053-3p	NM_009558	Zfp51	CTCCTGTGTCTCCTTCCCCAG#GGAGGAGACAGTCACTAAGGATCCAGCATCACAAGCTGGAGA#((((..((((((((((.....#))))))))))...........................)))).	113	155	0.846153846	-19.2	0	0.000886849	0.559	-0.04256973	0.05084293	-9.957570382	14	42	10	CDS		0	0
mmu-miR-7054-5p	NM_009558	Zfp51	TAGGAAGGTGGTTGGGCTGAGTACT#AGTCTCATGCAACCAACAGCCTAC#((((....((((((.(.((((.(((#)))))))).))))))....)))).	711	735	0.923076923	-19.8	0	0.1040791	0.544	0.357275567	0.65296547	-14.55034141	18	24	8	CDS		0	0
mmu-miR-7055-5p	NM_009558	Zfp51	TCAGTGGGTTATCTGAGTTGG#AGCTGGGAAACTAGGTGAGTGAAGCCAGGGCTCACTGAT#(((((((((..((((.(((..#.)))))))))))))))).	20	59	0.923076923	-18.1	1	0.000732587	0.426	0.085574889	0.05811906	-8.23790447	16	18	16	5UTR		0	0
mmu-miR-7056-5p	NM_009558	Zfp51	TGTGGAGGAGGACAGAGAGGTT#AGCCTCACTGTCCATCACAGAATTCATACTAAAGAGAAACCCTACAA#(((((.((.((((((.((((((#)))))).))))))..........................))))))).	792	839	0.846153846	-21.4	0	0.3860053	0.588	-0.401380667	1.104072528	-7.127971946	19	47	7	CDS		0	0
mmu-miR-7056-5p	NM_009558	Zfp51	TGTGGAGGAGGACAGAGAGGTT#CCTCCAACTGTGCCCTTTATAA#((((((((.(.((((.((((..#))))...)))).))))))))).	451	473	0.923076923	-20.2	1	0.0660421	0.588	-0.193061088	0.330225235	-8.05178766	17	22	9	CDS		0	0
mmu-miR-7056-5p	NM_009558	Zfp51	TGTGGAGGAGGACAGAGAGGTT#GATGTCTCTGTTGACTCGTCA#....((.(((((((((((.(((#))).))))))))..))).)).	525	546	1	-19.8	0	0.000522858	0.603	-0.268402508	0.748108941	-11.090249	16	21	8	CDS		0	0
mmu-miR-7056-5p	NM_009558	Zfp51	TGTGGAGGAGGACAGAGAGGTT#AACCTGGTCTCTGTCGAGAACTACTGCAT#(((((((...((((((((((((#))))...)))))))).....)).))))).	342	371	0.846153846	-19.5	1	0.004510181	0.603	0.407718713	0.434513821	-8.550105502	19	29	8	CDS		0	0
mmu-miR-7056-3p	NM_009558	Zfp51	CCTCACCTGTCTCCCACCACAG#TGGGAAACTAGGTGAGT#.(((((((((.(((((......#))))).)).))))))).	23	40	0.923076923	-20.8	1	1.49E-06	0.412	0.1038174	0.070088532	-6.618099313	14	17	7	5UTR		0	0
mmu-miR-7057-3p	NM_009558	Zfp51	TAATTTGATGTCTTTCTCCACC#GTTCATACTGGAGAGAGACCTTTCAGATG#..((((((.(((((((((((..#.)))))))))))...)))))).	1992	2021	0.923076923	-22.1	1	0.000150724	0.632	0.526977	-0.355666015	-6.013390378	17	22	11	CDS		0	0
mmu-miR-7057-3p	NM_009558	Zfp51	TAATTTGATGTCTTTCTCCACC#TGGAGAGAGACCTTAT#.....(((.(((((((((((..#))))))))))).))).	1664	1680	0.923076923	-18.2	0	0.0008597	0.647	1.1823939	-0.500595652	-14.7219893	14	16	11	CDS		0	0
mmu-miR-7058-5p	NM_009558	Zfp51	TAGAGGGGAGGTGACCGTGGAAGT#CTTTTATTAGGTCTTCTCACCTTA#..((((.((((.(((((((((((.#)))))))..)))).)))).)))).	2038	2062	0.846153846	-19.9	0	8.55E-05	0.647	-1.197275238	0.345526723	-9.847490564	19	24	7	CDS		0	0
mmu-miR-7058-3p	NM_009558	Zfp51	CTCGTTCCTTCCTTTCTTCCAG#CTGGAAGATGTAGATGGAGGAGA#(((.((((.((...((((((((#))))))))....)).))))))).	98	121	0.884615385	-20.2	0	0.06430703	0.5	0.435535175	-0.074061346	-13.51876022	17	23	8	5UTR		0	0
mmu-miR-7060-5p	NM_009558	Zfp51	GTGAGTGCTGGGTAGAATGGGA#CCCAATACCCAGGACTCAA#.(((((.(((((((...((((.#)))).))))))).))))).	2373	2392	0.923076923	-26.8	0	0.04736033	0.662	-0.8646772	0.27267507	-6.305510013	16	19	7	CDS		0	0
mmu-miR-7060-5p	NM_009558	Zfp51	GTGAGTGCTGGGTAGAATGGGA#TCCTTTACCCAGGTCTCACA#(((((..((((((((...((((#))))))))))))..))))).	1953	1973	0.846153846	-24.3	0	0.0187953	0.618	-0.183471888	0.203135701	-7.615268823	17	20	12	CDS		0	0
mmu-miR-7060-5p	NM_009558	Zfp51	GTGAGTGCTGGGTAGAATGGGA#CCCTACAAGTGCAGTGTCTGTGACAAATCCTTTACCCAGTGCACACA#(((.(((((((((((...((((#.))))))))))))))).))).	831	878	1	-24	0	0.001172281	0.588	0.053654355	0.022802161	-7.202645801	18	21	15	CDS		0	0
mmu-miR-7062-5p	NM_009558	Zfp51	TGGAGGCCAGCTTGTGGAGTGTCT#GCATCACAAGCTGGAGAGTCAT#(((...(((((((((((.((....#)).)))))))))))....))).	138	160	0.923076923	-21.7	0	0.003938723	0.588	-0.08725055	0.153034691	-12.98959266	16	22	11	CDS		0	0
mmu-miR-7062-5p	NM_009558	Zfp51	TGGAGGCCAGCTTGTGGAGTGTCT#GACACTACAGAAGCCTCTAA#(((((((....((.((.((((((.#)))))).)).))))))))).	480	500	0.846153846	-21.1	1	0.01741462	0.588	0.847650143	0.049459665	-12.23171989	17	20	9	CDS		0	0
mmu-miR-7063-5p	NM_009558	Zfp51	ATGAGAGGTGCAGGCTGAGCACA#GCACAGACAGGAAGTATACGATGACTATTTCAGCTCTGCATACAGTCTCATG#((((((.((((((((((((....#.)))))).))))))....)))))).	668	720	0.923076923	-22.4	0	0.000677815	0.588	0.070267754	-0.121238448	-5.481260981	18	25	6	CDS		0	0
mmu-miR-7063-5p	NM_009558	Zfp51	ATGAGAGGTGCAGGCTGAGCACA#TGTGACAAATCCTTTACCCAGCGTGCATATCTTAG#.(((((.(((((.((((......#.)))).))))).))))).	1605	1640	1	-20.6	0	0.2087624	0.618	0.1457372	0.302980609	-6.626141985	14	18	5	CDS		0	0
mmu-miR-7064-3p	NM_009558	Zfp51	CAGGGCCCTTTATGTCTCTCT#GGACTCTGATCAGAGGGCTCTGT#(((((((((((..(((.....#.))).))))))))))).	290	313	0.923076923	-19.6	1	0.000502494	0.529	0.272477923	0.465903154	-8.573508368	14	17	11	CDS		0	0
mmu-miR-7065-3p	NM_009558	Zfp51	TTGGTTTTCCTGTTTGCACAG#GCGGAAGCTGGGAAACTAGG#((((((((((.((((.(.(..#).).)))).)))))))))).	15	35	0.923076923	-17.1	1	1.08E-05	0.422	-0.0064928	0.027121943	-6.995398002	16	20	10	5UTR		0	0
mmu-miR-7066-5p	NM_009558	Zfp51	TGGGTTGGGAAATGAGTAGAGG#CCTTTGCCCATTATCCCAATTTC#.(((((((((((((.(((((((#))))))).)))).))))))))).	1027	1050	0.923076923	-22	1	0.09437736	0.618	-1.234739721	1.158630959	-4.528774398	20	23	9	CDS		0	0
mmu-miR-7066-5p	NM_009558	Zfp51	TGGGTTGGGAAATGAGTAGAGG#CCTTTACTCATAACTCAAA#....(((((..(((((((((((#)))))))))))..))))).	2206	2225	0.846153846	-19.2	0	0.1274691	0.662	-0.7795277	0.25611777	-13.61384341	16	19	11	CDS		0	0
mmu-miR-7066-5p	NM_009558	Zfp51	TGGGTTGGGAAATGAGTAGAGG#CCTTTACTACGACCACAACTCT#.((((((((.....((((((((#))))))))....)).)))))).	1363	1385	0.846153846	-18.7	1	0.05190598	0.603	-0.244308888	0.732847809	-13.35337962	16	22	8	CDS		0	0
mmu-miR-7067-5p	NM_009558	Zfp51	TGCAGGGGGTGGTTGCACACGGA#GATCACCCAGACCTGCT#.(((((((((((((.........#))))))))...))))).	56	73	1	-20.1	1	2.24E-05	0.397	-0.031466469	0.146501239	-4.761823478	13	17	8	5UTR		0	0
mmu-miR-6769b-5p	NM_009558	Zfp51	CCTGGTGGGTGGGGAAGAGC#GCTCCTACCTTAGAGCCCATCAGA#.((((((((((((...((((#))))...)))....))))))))).	2302	2326	1	-23.4	1	0.06383425	0.618	-0.088269656	0.294199176	-5.618663395	16	24	9	CDS		0	0
mmu-miR-7068-5p	NM_009558	Zfp51	GTGAGGCTCAGTATGGGGTGG#CCTTAGAAAACATTACAGACTCCATACTGGAGAGAAGCCTTACA#(((((((((((((((((((..#.)))))))))))......)))))))).	1130	1174	0.923076923	-28.8	1	0.008664492	0.588	0.41366376	0.595004061	-3.937574446	19	27	11	CDS		0	0
mmu-miR-7068-5p	NM_009558	Zfp51	GTGAGGCTCAGTATGGGGTGG#ACGTCATACTGGGGAAAAACCTTACA#((((((((((((((((.((..#)).))))))))))......)))))).	896	922	1	-22.9	1	0.001858495	0.691	0.926199577	0.199852861	-3.937574446	18	26	10	CDS		0	0
mmu-miR-7068-3p	NM_009558	Zfp51	TCACCCTGGACTGACTCTCAG#GGAGTCTTGTCAGGGTA#..(((((((...((((((...#))))))...))))))).	407	424	0.923076923	-20.2	1	5.87E-05	0.618	0.463878429	0.187510525	-12.37108497	13	17	7	CDS		0	0
mmu-miR-7069-5p	NM_009558	Zfp51	TTGGGGGCCTGGGAGGGTGACAC#ATCCTTTACCCAGGTCTCACAT#.(((((((((((((((((.....#)))))...)))))))))).)).	1952	1974	0.923076923	-24.3	1	0.02049538	0.603	-0.574534867	0.31986311	-3.793324837	17	22	10	CDS		0	0
mmu-miR-7069-5p	NM_009558	Zfp51	TTGGGGGCCTGGGAGGGTGACAC#GTGTGGCAAATGTGGGAAATGCTTCAATACCTCCTCAAGCCTCA#...(((((.(((((((((.((((#)))).))......................))))).)).))))).	755	799	0.846153846	-23	0	0.1146828	0.574	-0.020498363	0.864324776	-7.570929852	18	44	5	CDS		0	0
mmu-miR-7069-5p	NM_009558	Zfp51	TTGGGGGCCTGGGAGGGTGACAC#TGAACCCTCCAACTGTGCCCTTT#..(((((((..(((((((..((.#)).)))))))....).)))))).	446	469	1	-23	1	0.041853	0.574	-0.527528514	0.49719217	-9.024281663	16	23	7	CDS		0	0
mmu-miR-7069-3p	NM_009558	Zfp51	CCTGCCCTGCCAACCCCTACA#TGTCCAGAATGTGGCAGGGA#....((((((((.........#.)))))))).	1092	1112	0.923076923	-17.1	0	2.65E-05	0.574	0.54190925	0.001767173	-12.66103164	8	10	8	CDS		0	0
mmu-miR-7070-5p	NM_009558	Zfp51	GTGAGGGGAGCTGAGGCAGGA#TCCTCAAGCCTCACTGTCCATCACA#(((((((.((.((((((((((#))))...)))))))).))).)))).	786	811	0.846153846	-25.5	1	0.02020235	0.588	-1.370510869	1.10811747	-9.075983851	19	25	8	CDS		0	0
mmu-miR-7070-5p	NM_009558	Zfp51	GTGAGGGGAGCTGAGGCAGGA#TCCTACCTTAGAGCCCATCAG#.(((.(((..((((((.((((#)))).))))))..))).))).	2304	2325	1	-23.3	0	0.05507422	0.618	-0.128282183	0.252806469	-10.21125814	16	21	6	CDS		0	0
mmu-miR-7070-5p	NM_009558	Zfp51	GTGAGGGGAGCTGAGGCAGGA#CTATTTCAGCTCTGCATACA#(((.(.((((((((((.((..#)).)))))))))).).))).	692	712	0.923076923	-20.8	0	0.001357928	0.588	-0.14269227	0.577410739	-8.870555482	16	20	10	CDS		0	0
mmu-miR-7070-3p	NM_009558	Zfp51	CAGGCTCTCCTTCCCTCCAG#CTGTGGACTTCCCTCAGGAGGAGTGGGAATGCCTGG#(((((..((((.((((((..#.))))).).))))..))))).	256	292	0.923076923	-26.3	0	0.000377734	0.456	0.250087014	0.350806672	-10.72902305	15	21	5	CDS		0	0
mmu-miR-7071-5p	NM_009558	Zfp51	CCCGGGAGCGAGGTGCTGCAGCG#GCTGTGGACTTCCCTCAGGAGGA#(((..(((.(((((.(((((((.#)))))))))))).)))..).)).	255	278	0.846153846	-23.3	0	1.08E-05	0.426	-0.050543529	0.294552622	-12.88047311	18	23	12	CDS		0	0
mmu-miR-7071-5p	NM_009558	Zfp51	CCCGGGAGCGAGGTGCTGCAGCG#GTTGTCAGCACTTAAAAGTCATCAGAAATTGCATACTGGA#.((((..(((((((((((((((.#)))).)))))))................))))...)))).	953	993	0.923076923	-23	0	0.005271163	0.618	-0.050307534	1.148420121	-7.237970133	19	40	7	CDS		0	0
mmu-miR-7071-5p	NM_009558	Zfp51	CCCGGGAGCGAGGTGCTGCAGCG#TGGAGCAGAGCAAAGAGCCCTGGA#.(((((.((...((.((((..((#))..)))).)).....))))))).	79	103	0.923076923	-19	0	0.03064555	0.471	0.52175108	-0.081968391	-13.48654519	15	24	7	5UTR		0	0
mmu-miR-7072-5p	NM_009558	Zfp51	GAGGGGAGACAAGAGGCAAGGC#GTCTGTTGACATTCAGGGATGTGGCTGTGGACTTCCCTCA#((((((((...(.((.((....#.)).)).)...)))))))).	232	272	1	-19.4	1	6.43E-05	0.456	0.942351375	0.301925886	-10.58342474	13	20	8	CDS		0	0
mmu-miR-7074-3p	NM_009558	Zfp51	TAGGCCTTCTCCTCTCCCTGCAG#CTCAGGAGGAGTGGGAATGCCTGG#(((((.(((((((((.((((.((#)))))).)))).))))).))))).	268	292	0.846153846	-24.8	0	0.000377734	0.456	0.67676461	0.424824599	-6.071582288	20	24	6	CDS		0	0
mmu-miR-7074-3p	NM_009558	Zfp51	TAGGCCTTCTCCTCTCCCTGCAG#TGTAGATGGAGGAGACAGTCA#..(((..((((((((..(((((.#)))))..))))))))..))).	106	127	0.846153846	-22.7	0	0.01715647	0.485	-0.15229875	0.037371477	-8.634695096	16	21	8	5UTR		0	0
mmu-miR-7076-5p	NM_009558	Zfp51	AGGGGAGGTGGTATGGTCTCA#TGGGAAATGCTTCAATACCTCCTCA#.(((((((((((((..(((((#))))).))))).....)))))))).	767	792	1	-21	1	0.05625109	0.544	-0.927881133	0.880347901	-4.761823478	18	25	8	CDS		0	0
mmu-miR-7076-5p	NM_009558	Zfp51	AGGGGAGGTGGTATGGTCTCA#GATGACTATTTCAGCTCTGCA#.(.((((.(((.((((((((.#)).)))))).))).)))).).	687	708	0.923076923	-20	0	0.000640268	0.559	0.2494886	0.4113768	-11.01130255	16	21	6	CDS		0	0
mmu-miR-7077-5p	NM_009558	Zfp51	GGCCAAGGTCCCATGGCAGGC#CTTGTCAGGGTAATAAACTTGGTG#.((((((..(((.(((((((.#)))))))))).......)))))).	412	436	0.846153846	-19.5	1	0.001146896	0.559	0.314633686	0.154863296	-8.452480037	16	24	10	CDS		0	0
mmu-miR-7077-3p	NM_009558	Zfp51	CCTTCCATGGCTCCTGGCAG#CCAGACCTGCTCACCTGTGGAGCAGAGCAAAGAGCCCTGGAAGA#.((((((.(((((...((..#.))...))))).)))))).	62	106	0.846153846	-21.9	1	0.05664841	0.471	-0.278575552	0.021490492	-7.932298325	13	19	6	5UTR		0	0
mmu-miR-7078-5p	NM_009558	Zfp51	TGTGGGTGGTAGGAGACGCT#TGTGGCAAATCTTTTACTACCTGCT#.(((((((((((((((.(((#.)))...))))))))))))))).	1692	1717	0.846153846	-22.6	1	0.05271193	0.662	-0.578537207	0.358117909	-3.793324837	18	23	15	CDS		0	0
mmu-miR-7079-5p	NM_009558	Zfp51	AGGGCTGAGGCAGTGAGTCCTG#CAGGGCTCACTGATCACCCA#.(((.(((..((((((((((((#)))))))))))).)))))).	45	65	0.923076923	-29.5	0	0.001213405	0.441	-0.100427385	0.170660601	-10.21125814	18	20	12	5UTR		0	0
mmu-miR-7079-3p	NM_009558	Zfp51	TGACTTCTGTTCTCTTTCCAG#CTGGAGAGAGACCTTACAGATGTA#..((.((((((((((((((((#)))))))))))....))))).)).	1492	1516	1	-22.9	0	0.000371519	0.618	0.74612175	-0.50059578	-9.076037894	18	24	11	CDS		0	0
mmu-miR-7079-3p	NM_009558	Zfp51	TGACTTCTGTTCTCTTTCCAG#CTGGAGAGAGACCTTTCAGATGTACAGAATGTGAC#(.(((((((((((((((((((#)))))))))))............)))))).)).).	1999	2034	0.846153846	-21.5	1	0.006489904	0.618	0.472602456	-0.692602539	-5.101250328	20	35	11	CDS		0	0
mmu-miR-7080-5p	NM_009558	Zfp51	GTAGGAGCTGGAGGTGGGTTTGG#CAAATCTTTTACTAGGTGCTCCTACC#((((((((...((..(((((((.#)))))))....))....)))))))).	2285	2311	0.846153846	-21.5	1	4.61E-05	0.574	-1.201733012	0.36125529	-10.65353453	17	26	8	CDS		0	0
mmu-miR-7080-5p	NM_009558	Zfp51	GTAGGAGCTGGAGGTGGGTTTGG#AAACTCATACTCCAGAGATACA#(((....((((((((((((((..#)))))))).))))))...))).	1231	1253	0.884615385	-20.5	0	0.03510184	0.647	0.57049866	0.079367608	-14.53327919	17	22	8	CDS		0	0
mmu-miR-7080-5p	NM_009558	Zfp51	GTAGGAGCTGGAGGTGGGTTTGG#CAAATCCTTTACCCAGGTCTCACA#((.(((.((((.(..(((((((.#)))))))....))))).))).)).	1949	1973	0.923076923	-20.6	0	0.0187953	0.618	0.384199286	0.050810375	-11.97789324	17	24	7	CDS		0	0
mmu-miR-7080-3p	NM_009558	Zfp51	CAGGCTCACCCCTCCGTTCCCT#AGGGATGTGGCTGTGGACTTCCCTCAGGAGGAGTGGGAATGCCTGG#(((((((((.(((((..(((((#))))).....................))))).))))....))))).	246	292	0.846153846	-25.7	1	0.000377734	0.456	0.2531517	0.492164842	-5.413129995	19	46	5	CDS		0	0
mmu-miR-7082-5p	NM_009558	Zfp51	TACGGGCAGGAGGAGGGGAGG#CCTCCTCAAGCCTCACTGTCCA#...((((((((((.(((((((#)))))))...)))).)))))).	784	806	0.923076923	-28.6	0	0.01317907	0.574	-0.660296973	1.037751285	-7.371380111	17	22	7	CDS		0	0
mmu-miR-7082-3p	NM_009558	Zfp51	GCCCCCCTTGCTGTCTGTCTCC#GGAGAGAGACCTTATGAATGTAAGGAATGTGGCA#((((.((((((.((((.(((((#))))).)))).........))))))...).))).	1665	1699	0.846153846	-23.4	0	0.000976299	0.618	0.099448167	-0.162624054	-11.40341493	19	34	6	CDS		0	0
mmu-miR-7082-3p	NM_009558	Zfp51	GCCCCCCTTGCTGTCTGTCTCC#GGAGACAGTCACTAAGGATCCAGCA#((...(((((.((.((((((((#)))))))).)).))))).....)).	116	141	1	-22.2	0	1.20E-05	0.544	-0.002074325	0.081073172	-16.32778776	17	25	8	CDS		0	0
mmu-miR-7083-5p	NM_009558	Zfp51	TCGGGGCTGGACAAGCAGAGA#CTCTGCATACAGTCTCA#..(((((((.....((((((.#))))))...))))))).	701	718	0.923076923	-19.9	1	0.00115048	0.618	-0.090457	0.588604071	-14.5170555	13	17	7	CDS		0	0
mmu-miR-7083-5p	NM_009558	Zfp51	TCGGGGCTGGACAAGCAGAGA#CTCTGATCAGAGGGCTCTGT#.(((((((.......(((((.#))))).......))))))).	293	313	0.846153846	-17.2	1	0.000502494	0.529	0.119692729	0.381508622	-15.14521884	12	20	7	CDS		0	0
mmu-miR-7084-3p	NM_009558	Zfp51	GCCTCTGACCCCTGTCCTCTGC#CAGGGATGTGGCTGTGGACTTCCCTCAGGAGGAGTGGGAATGCCTGGACTCTGATCAGAGGG#.(((((((.(((..((((((..#.))))))..)))................))))))).	245	307	0.923076923	-23.1	1	0.000522791	0.5	0.8259933	0.441057964	-6.995685026	16	36	7	CDS		0	0
mmu-miR-7085-5p	NM_009558	Zfp51	CAGTGGGGGCAGGCCAGCAGGA#CTGTGGACTTCCCTCAG#...((((((.((((((.(((..#)))))).))))))))).	256	273	0.846153846	-18.7	0	3.15E-05	0.456	0.365991857	0.384241885	-7.757046662	15	17	9	CDS		0	0
mmu-miR-7085-5p	NM_009558	Zfp51	CAGTGGGGGCAGGCCAGCAGGA#TCCTCAAGCCTCACTGTCCATCACA#..((((((((((....((((((#))))...))....)))))).)))).	786	811	0.91025641	-18.7	1	0.02020235	0.588	-0.042970055	0.776524335	-8.07146989	16	25	6	CDS		0	0
mmu-miR-7086-5p	NM_009558	Zfp51	AAGAGGAGAAAGGTTTGGGCA#GCTCACTGATCACCCAGACCTGCTCACCTG#.((..(((..(((((((((..#.))))))))).)))..)).	49	79	0.923076923	-21.5	0	0.007409842	0.412	-0.480326179	0.177387297	-13.24328041	14	19	9	5UTR		0	0
mmu-miR-7086-3p	NM_009558	Zfp51	TCCGTTCTGATATCTCCTCAG#GAGGAGTGACGTGAGCGGAA#(((((((......((((((..#))))))......))))))).	1	21	0.846153846	-22.3	1	0.000818012	0.42	0.257005571	0.142034415	-16.0108139	13	20	7	5UTR		0	0
mmu-miR-7087-5p	NM_009558	Zfp51	AGGCAGGTGTGGAGCTGGTCT#ACCAGCTTTCACACCTT#....(((((((((((((((..#)))))))).))))))).	1117	1134	1	-23.8	0	0.02322573	0.559	-1.65337575	0.943186674	-9.546562469	15	17	8	CDS		0	0
mmu-miR-7087-5p	NM_009558	Zfp51	AGGCAGGTGTGGAGCTGGTCT#GCCAGGGCTCACTGATCACCCAGACCTGCTC#.(((((((.(((.(.(((((.#.))))))))).))))))).	43	74	1	-23.9	1	2.41E-05	0.412	-0.462079657	0.185844535	-6.874294669	16	19	9	5UTR		0	0
mmu-miR-7087-3p	NM_009558	Zfp51	TGCTGGCTCTCTCCCCTGCCAG#TGGCAGGGAATTTCACCAGCT#.(((((.......((((((((.#)))))))).......))))).	1103	1124	0.923076923	-25	0	0.004385925	0.574	1.511918625	0.30502276	-17.41025083	13	21	8	CDS		0	0
mmu-miR-7088-3p	NM_009558	Zfp51	TTGACCTTCCTCCATTGCTTCC#GGAGCAGAGCAAAGAGCCCTGGAAGATGTAGATGGAGGAGACAGTCAC#.((((.((((((((((.(((((#.))))).....))))))))))...)))).	80	128	0.846153846	-22	0	0.01688655	0.5	0.59490394	-0.10820422	-5.694283599	19	29	10	5UTR		0	0
mmu-miR-7089-5p	NM_009558	Zfp51	CCGTGGGACCTACAGACTCCTGGG#CCCAGGGTCTGTTGACATTCAGGGA#((.((((....((((((.((((((#)))))))))))).....)))).)).	226	251	1	-26.6	0	0.003588257	0.456	0.412876833	0.368034386	-12.93241945	18	25	12	CDS		0	0
mmu-miR-7089-5p	NM_009558	Zfp51	CCGTGGGACCTACAGACTCCTGGG#CTCAGGAGGAGTGGGAATGCCTGGA#(((.((.((((((...((((((((#))))))))..)))))..).))))).	268	293	0.903846154	-24.2	0	0.000851291	0.441	0.248276194	0.411417383	-10.33862181	19	25	8	CDS		0	0
mmu-miR-7089-3p	NM_009558	Zfp51	TCAGTGTCTGCTGTCTCCACAG#GTGGAGAGAAACCTTACAAATGCAGAGACTGT#.((((.((((((.(((((((..#))))))).)............))))).)))).	2083	2115	0.923076923	-25	0	0.002201357	0.647	0.791030129	-0.433484114	-6.983414211	17	32	7	CDS		0	0
mmu-miR-7089-3p	NM_009558	Zfp51	TCAGTGTCTGCTGTCTCCACAG#GTGGGAATGCCTGGACTCTGAT#((((.((((((..((.((((..#))))))..))..)))).)))).	278	300	0.846153846	-20.1	0	0.000282313	0.485	0.308492638	0.454280096	-12.92559462	16	22	6	CDS		0	0
mmu-miR-7089-3p	NM_009558	Zfp51	TCAGTGTCTGCTGTCTCCACAG#TGGAGGAGACAGTCACTA#..((((...(((((((((.((.#))..))))))))))))).	112	130	0.846153846	-19.6	0	0.01913666	0.5	-0.027474622	0.104118884	-9.870711842	15	18	13	CDS		0	0
mmu-miR-7090-5p	NM_009558	Zfp51	TCTCAGAGTTGGGACACCATGAG#GTGGACTTCCCTCAGGAGGAGTGGGAATGCCTGGACTCTGAT#..((((((((.((.((((((...#.))))...)).)).)))))))).	258	300	0.846153846	-18.3	1	0.000282313	0.485	0.612745137	0.433202752	-8.638615112	16	23	8	CDS		0	0
mmu-miR-7091-3p	NM_009558	Zfp51	AGTGGCTTCTGTCGTCTCTAG#AGTGACACTACAGAAGCCTCTA#((.(((((((((.(((.((..#)).)))...))))))))).)).	477	499	0.923076923	-20.8	0	0.01415552	0.588	0.655764556	-0.04661616	-6.784244533	16	22	9	CDS		0	0
mmu-miR-7092-3p	NM_009558	Zfp51	TGTTCTTTGTTTTGTTTGCCTTAG#GAGCAGAGCAAAGAGCC#.((((((((((((((((.......#)))))))))))))))).	81	98	0.846153846	-19.9	1	9.72E-05	0.441	0.344094288	-0.094019703	-3.793324837	16	17	16	5UTR		0	0
mmu-miR-7093-3p	NM_009558	Zfp51	TTTCCATCTGTCATCCTGCAG#CTGTGGAGCAGAGCAAAGAGCCCTGGAAGATGTAGATGGAGGA#((((((((((.((((.(.(((#.))).).)))))))))))))).	76	119	1	-20.7	1	0.09047879	0.485	0.21868946	-0.116603932	-6.995398002	18	22	14	5UTR		0	0
mmu-miR-7094-3p	NM_009558	Zfp51	TACTCTGCTGTTCTCTCCACA#GTGGAGAGAAACCTTACAAATGCAGAGA#..((((((..((((((((((.#))))))))))...........)))))).	2083	2111	0.923076923	-25.6	1	0.0195042	0.647	1.02850669	-0.466598254	-7.255896846	16	28	10	CDS		0	0
mmu-miR-7094b-2-5p	NM_009558	Zfp51	TCTGGAGAGGATACAGGGTCTGA#CAGAAACCTGGTCTCTGTCGAGAA#(((.((.(((((.((((.((((.#))))..))))))).)).)).))).	338	362	0.923076923	-21.6	0	0.000179184	0.574	0.26949225	0.402781529	-9.802413869	18	24	7	CDS		0	0
mmu-miR-7115-5p	NM_009558	Zfp51	TCGGGGGTTGTGGTGCCGAATTGT#ACCACAACTCTTA#..((((((((((((..........#)))))))))))).	1374	1387	1	-17.6	1	0.07743379	0.603	-1.112211183	0.855375096	-5.92549936	12	13	12	CDS		0	0
mmu-miR-7115-3p	NM_009558	Zfp51	ACTTGGTCCCCTGCCCCCACAG#GGCAGGGAATTTCACCAGC#..(((((.(((((((.......#)))))))......))))).	1104	1123	0.891025641	-16.8	0	0.006114943	0.588	1.163298429	0.357096973	-7.503684729	12	19	7	CDS		0	0
mmu-miR-7117-5p	NM_009558	Zfp51	TCTGGGGGCTCAGCTGAGGATA#CTCACTGATCACCCAGAC#((((((((.((((.((((....#)))))))))).)))))).	50	68	0.923076923	-20.6	1	0.00116809	0.426	-0.105852878	0.195245272	-5.850804022	16	18	10	5UTR		0	0
mmu-miR-7117-5p	NM_009558	Zfp51	TCTGGGGGCTCAGCTGAGGATA#CCTCCAACTGTGCCCTTTATAATAGAAGTGACACTACAGAA#(((((((((.(((..((((...#))))...))).)))))....................)))).	451	492	0.846153846	-19.3	1	0.004397561	0.603	0.341837038	0.202434724	-6.772370392	16	41	5	CDS		0	0
mmu-miR-7118-5p	NM_009558	Zfp51	TGGGGAAGGCGGGAGAGGGAAC#TCCTTTGCCCATTATCCCA#..((((.((.(((.((((((..#)))))).))).)).)))).	1026	1045	0.923076923	-20	0	0.03009004	0.618	1.379180667	0.709363431	-8.60003364	15	19	6	CDS		0	0
mmu-miR-7118-3p	NM_009558	Zfp51	TAACTCTACGTCCTCCTCCACA#GAGGAGTGACGTGAGC#...(((.(((((((((((....#)))))).)))))))).	1	17	0.923076923	-21.6	0	0.001483012	0.435	0	0	-8.058226729	14	16	8	5UTR		0	0
mmu-miR-7119-5p	NM_009558	Zfp51	CTGGGGGATTGGGTGCCTTCT#ACCCAATACCCAGG#(((((..(((((((.......#))))))).))))).	2372	2386	1	-19.2	0	0.06805255	0.662	0.128746843	0.150980469	-8.350718383	12	14	7	CDS		0	0
mmu-miR-7211-5p	NM_009558	Zfp51	TCTTTCCCTCTGCCACTCCACC#GGACTTCCCTCAGGAGGAGTGGGAATGCCTGGACTCTGATCAGAGGGC#.....((((((((((((((.((#.)).)))))))..................))))))).	260	308	0.846153846	-24.2	0	6.72E-05	0.515	0.393270923	0.456292274	-13.66559964	16	37	7	CDS		0	0
mmu-miR-7211-5p	NM_009558	Zfp51	TCTTTCCCTCTGCCACTCCACC#GGAGTGACGTGAGCGGAAGCTGGGAAAC#..(((((((((((((((((...#))))))......)))))....)))))).	3	31	0.846153846	-21.5	1	0.000716825	0.433	0	0	-4.957000719	17	28	6	5UTR		0	0
mmu-miR-7212-5p	NM_009558	Zfp51	TCTGGGGGCTTGTGTGGTAGG#CCTACCTTAGAGCCCATCAGAA#(((((((((((....((((((#))))))...)))))).))))).	2305	2327	1	-26.4	1	0.07447442	0.618	-0.023421033	0.069850801	-10.16579785	17	22	6	CDS		0	0
mmu-miR-7212-5p	NM_009558	Zfp51	TCTGGGGGCTTGTGTGGTAGG#CCTCCAACTGTGCCCTTTATAATAGAAGTGACACTACAGAAGCCTCTAA#..(((((((((.((((((...#.)))))).))))))))).	451	500	1	-23.4	1	0.01741462	0.588	-0.372362111	0.438427228	-8.303804029	15	18	9	CDS		0	0
mmu-miR-7213-5p	NM_009558	Zfp51	ACTGGGTCTCTTGAGGTAGC#CTACCTTAGAGCCCAT#..((((.(((.((((((((.#))))))))))))))).	2306	2322	1	-21	0	0.02570945	0.603	-0.3573219	0.338075419	-9.32546173	15	16	15	CDS		0	0
mmu-miR-7213-5p	NM_009558	Zfp51	ACTGGGTCTCTTGAGGTAGC#CCTCAGGAGGAGTGGGAATGCCTGGA#.(((((((((((((((....#)))))))))..........)))))).	267	293	0.846153846	-19	1	0.000851291	0.441	0.383668066	0.484662313	-3.793324837	15	26	9	CDS		0	0
mmu-miR-7214-5p	NM_009558	Zfp51	TGTTTTCTGGGTTGGAATGAGAA#TCATTTAGCCAGATTTCAAATCTCAGAAGACAT#((((((((((((((((((.....#.)))))))..))))))))))).	2121	2154	0.846153846	-18.5	1	0.06677963	0.647	-0.5709081	0.406787643	-3.937574446	18	22	11	CDS		0	0
mmu-miR-7214-3p	NM_009558	Zfp51	CTCAGTCCTGACCCCTTGAGCGCA#TGTGTTCTGACATTAGTCAGGATC#....((((((((.....(((((((#)))))))........)))))))).	622	646	1	-19	0	0.000193531	0.632	-0.28633875	0.48040194	-12.66103164	15	24	8	CDS		0	0
mmu-miR-7215-3p	NM_009558	Zfp51	TGCTCTGAGAGGCAGAAAAGCGG#CTGTGGAGCAGAGCAA#(((((((....((((........#))))....))))))).	76	92	0.846153846	-17	1	0.000305992	0.456	-0.081386343	-0.020041323	-11.60792906	11	16	7	5UTR		0	0
mmu-miR-7216-5p	NM_009558	Zfp51	TGGAGAGCTGGCAGAGGACCCAGA#GGGAATTTCACCAGCTTTCACAC#(((((((((((..(((..(((...#)))..)))..))))))))).)).	1108	1131	0.846153846	-21.5	1	0.01530367	0.559	-1.949483833	0.941144411	-8.573508368	17	23	9	CDS		0	0
mmu-miR-7217-5p	NM_009558	Zfp51	AACTTGTATCTTGTGAGACAGAAGG#CTTACAAATGCAAGG#..(((((((.(((((((........#)))))))))))))).	1000	1015	0.865384615	-15	1	0.000392311	0.588	1.034935571	0.002788084	-6.199507188	14	15	14	CDS		0	0
mmu-miR-7219-5p	NM_009558	Zfp51	TGTGTTAGAGCTCAGGGTTGAGA#CTCAGGAGGAGTGGGAATGCCTGGACTCTGATCAGAGGGCTCTGTACATT#.((((((((((((((((((.((.#.)).)))))))).......)))))).)))).	268	318	1	-23	1	0.001305084	0.544	0.396501381	0.422427306	-3.793324837	20	31	8	CDS		0	0
mmu-miR-7219-5p	NM_009558	Zfp51	TGTGTTAGAGCTCAGGGTTGAGA#TCTAAAGACTGTGAGAAATCTTTAACTTTGTGTTCTGACATT#.((((((((((.(((((((((((#.)))).))))))).)))))))))).	594	636	0.923076923	-22.8	1	0.00018728	0.647	1.109714867	0.385259001	-7.140128147	21	25	10	CDS		0	0
mmu-miR-7219-3p	NM_009558	Zfp51	TATCCGGGTTTCTAACACACT#AGAAACCTGGT#...((((((((((........#)))))))))).	339	350	0.923076923	-15.4	0	0.003274455	0.603	0.44604019	0.407200443	-8.339878752	10	11	10	CDS		0	0
mmu-miR-7220-5p	NM_009558	Zfp51	GGTGAGCTCTTGGTACCTTGGC#GCGGAAGCTGGGAAACTAGGTGAGTGAAGCCAGGGCTCACTG#(((((((.((((((((((....#.)))).......))))))))))))).	15	57	1	-22.5	1	0.000385829	0.426	0.101252059	-5.10E-05	-6.251209375	17	26	13	5UTR		0	0
mmu-miR-7220-3p	NM_009558	Zfp51	CCAGGAACAAGGTCTCAGTCCGA#TGGAGAGAGACCTTA#........((((((((..((((.#))))..)))))))).	1493	1508	0.923076923	-18.8	0	0.004909517	0.632	0.899281375	-0.385215718	-19.42387987	12	15	8	CDS		0	0
mmu-miR-7220-3p	NM_009558	Zfp51	CCAGGAACAAGGTCTCAGTCCGA#TGGAGAGAGACCTTA#........((((((((..((((.#))))..)))))))).	1664	1679	0.923076923	-18.8	0	0.001041935	0.662	0.664436862	-0.534290691	-19.42387987	12	15	8	CDS		0	0
mmu-miR-7220-3p	NM_009558	Zfp51	CCAGGAACAAGGTCTCAGTCCGA#TGGAGAGAGACCTTTCAGATGT#.((.....((((((((..((((.#))))..)))))))).....)).	2000	2022	0.846153846	-18.7	0	0.000243522	0.618	0.43741895	-0.511302505	-16.70266451	14	22	8	CDS		0	0
mmu-miR-7221-5p	NM_009558	Zfp51	CGTCTCTTGGTCACAGGTGGG#CCCAGACCTGCTCACCTGTGGAGCAGAGCAAAGAGCCCTGGAAGATGTAGATGGAGGAGACA#.((((((((.(((((((((((#.)))))))))).).))..............................)))))).	61	123	0.846153846	-23.5	1	0.06279023	0.485	-0.032554742	0.160823085	-5.035831306	19	53	10	5UTR		0	0
mmu-miR-7221-3p	NM_009558	Zfp51	TGACTGTGGGCTGGGGACTGG#CAGTCTCATGCAACCAACAGCCTACAT#....((((((((((((((((.#)))))))..........))))))))).	710	737	0.923076923	-23.3	0	0.1623832	0.544	0.216641954	0.625915061	-9.546562469	16	27	9	CDS		0	0
mmu-miR-7222-5p	NM_009558	Zfp51	GGCACTTGCCAGGCTCTGAGCTGGACT#AGCGGAAGCTGGGAAACTAGGTGAGTGAAGCCA#((((((((((((..(((.((((.....#.)))).)))..)).)))))))...))).	14	47	0.846153846	-25.5	1	2.35E-07	0.412	0.094036938	0.027142885	-6.083544976	19	28	7	5UTR		0	0
mmu-miR-7222-5p	NM_009558	Zfp51	GGCACTTGCCAGGCTCTGAGCTGGACT#AGTCTTGTCAGGGTAATAAACTTGGTGAAATGCTTCATGAACCCTCCAACTGTGCCC#(((((((((((((((((((.(.(((((#))))).))))))).......)))))))).......................))))).	409	466	0.923076923	-24.2	1	0.01288874	0.574	0.104474237	0.523309906	-3.937574446	25	57	8	CDS		0	0
mmu-miR-7222-3p	NM_009558	Zfp51	TCCAGGACAGTGGGCAGGAGCAG#CCTGCTCACCTGTGGAGCAGAGCAAAGAGCCCTGGAA#((((((((((((((((((.....#))))))))).))).................)))))).	67	104	0.923076923	-25.9	1	0.03146455	0.456	0.2628134	-0.041185069	-3.937574446	18	37	9	5UTR		0	0
mmu-miR-7223-5p	NM_009558	Zfp51	TAGCTTTGCTGAGGTGTCGG#CTGCTCACCTGTGGAGCAGAGCA#..((((((((.(((((.(((#)))..)))))....)))))))).	68	91	0.846153846	-18.9	1	0.000241096	0.441	0.180807075	-0.018060027	-7.781775195	16	23	8	5UTR		0	0
mmu-miR-7224-3p	NM_009558	Zfp51	TCCACTGAGAGGACCACCCAC#GGGTCTGTTGACATTCAGGGATGTGGCTGTGGACTTCCCTCAGGAGGAG#(((.(((((.(((((((((((#.))))..))))...))))))))..))).	230	279	0.846153846	-23.7	0	8.92E-06	0.426	0.503404016	0.276603234	-8.212103189	19	28	8	CDS		0	0
mmu-miR-7226-5p	NM_009558	Zfp51	GCCAGGGAAGTTGATTGTGTGAAGGG#TCATGCAACCAACAGCCTACATTAAAGAGAAACCACACCAGTGTGGCA#(((((((..((((.((((((((....#)))))))).))))..))).........................)))).	715	763	0.846153846	-19.9	1	0.000100074	0.559	-0.034490325	0.665091716	-8.164438951	19	48	8	CDS		0	0
mmu-miR-7226-3p	NM_009558	Zfp51	TGACACAGCCATTCTCTGAGCAG#TGCCCCAGGGTCTGTTGACATTCAGGGATGTGGCTGTGG#...((((((((((((((((((((#.))))......))))))).))))))))).	223	262	0.923076923	-27	0	0.000245633	0.412	0.518250676	0.288806411	-6.514540194	20	29	9	CDS		0	0
mmu-miR-7227-5p	NM_009558	Zfp51	TCTGATGACTTTTTCATTGA#AAAAGTCATCAGAA#(((((((((((((.......#))))))))))))).	966	980	0.807692308	-17.4	1	0.2920193	0.647	-0.012607162	0.949312823	-5.762913004	13	14	13	CDS		0	0
mmu-miR-7227-3p	NM_009558	Zfp51	TCTGAAAAGGGTCATCGGCAGA#CGATGACTATTTCAGC#.((((((..((((((((.....#)))))))).)))))).	686	702	1	-18.2	1	0.03001635	0.559	0.70240355	0.3544775	-7.163349425	14	16	8	CDS		0	0
mmu-miR-7228-5p	NM_009558	Zfp51	TGGCGACCTGAACAGATGT#CATTTGTTCAGTTGTCAG#((((((.(((((((((((.#))))))))))))))))).	943	961	0.923076923	-20.9	0	0.02126153	0.691	-0.072585455	0.804321856	-5.481260981	17	18	17	CDS		0	0
mmu-miR-7229-5p	NM_009558	Zfp51	TAGTAGACATCCCTGGATAGC#GTAAACATGCCCCAGGGTCTGTTGACATTCAGGGATGTGGCTGT#((((..((((((((((((...#.)))))))))))).)))).	216	260	0.923076923	-21.8	0	0.000367744	0.412	0.367740833	0.396917544	-9.957570382	16	19	12	CDS		0	0
mmu-miR-7229-5p	NM_009558	Zfp51	TAGTAGACATCCCTGGATAGC#GCTGTAACAACGAGGATGTCTCTGT#(((.(((((((((((.(((((#)))))..))..).))))))))))).	511	536	0.846153846	-17.6	0	0.000264384	0.662	0.469208336	0.652033165	-7.202645801	19	25	11	CDS		0	0
mmu-miR-7229-3p	NM_009558	Zfp51	TACACAGACCAGTGACTTTCTGCA#GCTGGAGAGTCATTGTACCTGA#....(((..((((((((((((((.#)).))))))))))))...))).	147	169	0.923076923	-20.6	0	0.1084732	0.618	-0.153380137	0.061427221	-12.91658706	17	22	12	CDS		0	0
mmu-miR-7229-3p	NM_009558	Zfp51	TACACAGACCAGTGACTTTCTGCA#CAGAAACCTGGTCTCTGTC#.(((.(((((((.(..((((((..#)))))))))))))).))).	338	357	0.923076923	-17.5	0	0.000271914	0.574	0.2408414	0.391145158	-10.16999127	17	19	14	CDS		0	0
mmu-miR-7230-5p	NM_009558	Zfp51	AGACTGCTGTTTCTCTGAGTGGC#CCAATTTCAGGACACATCAGAAAATCCATACTTCAGAGGAACATTGTAGTTG#.(((((((((((((((((((((.#.))))...)))))))))))..)))))).	1042	1094	0.884615385	-23.9	1	0.002260551	0.574	-0.056590354	1.089198699	-3.793324837	21	28	11	CDS		0	0
mmu-miR-7230-3p	NM_009558	Zfp51	TTGAGTTGAGACTGTCAGTAGGT#ACGATGACTATTTCAGCTCT#..(((((((((..((((......#.))))..))))))))).	685	705	0.923076923	-17.2	1	0.007294245	0.544	0.489937189	0.591402434	-9.592934642	13	17	9	CDS		0	0
mmu-miR-7233-3p	NM_009558	Zfp51	TATTGTCTGCCTTTAGGTCTAC#GTAGATGGAGGAGACAGTC#.(((((((.(((((..((((((#)))))))))))))))))).	107	126	0.846153846	-18.1	1	0.01536903	0.5	-0.058991514	0.101179705	-5.818213136	18	19	18	5UTR		0	0
mmu-miR-7234-5p	NM_009558	Zfp51	TTGTTTTCTCCAAAGACGTTTCT#AGACGTCATACTGGGGAAAAA#...(((((((((..(((((((..#)))))))....))))))))).	894	915	1	-17.1	0	0.008057897	0.676	1.347413544	0.260095724	-8.660510724	16	21	9	CDS		0	0
mmu-miR-7234-5p	NM_009558	Zfp51	TTGTTTTCTCCAAAGACGTTTCT#AGAGCAAAGAGCCCTGGAAGATGTAGATGGAGGAGACAGT#((((((((((((...((((((((#.))).)))))...)))))))))))).	85	125	0.923076923	-20.2	1	0.02403932	0.485	0.215641508	-0.107315059	-6.818994537	20	26	12	5UTR		0	0
mmu-miR-7234-3p	NM_009558	Zfp51	AAACGTCTTTCTAGGGTAGAAGG#CCTGCTCACCTGTGGAGCAGAGCAAAGAGCCCTGGAAGATGTA#..(((((.(((((((((......#.)))))))))))))).	67	110	1	-20.2	0	0.02805372	0.471	-0.198745922	0.077030932	-7.270635649	14	16	14	5UTR		0	0
mmu-miR-7235-5p	NM_009558	Zfp51	GGAGGGAGGGGTCTGGGC#CCCAGACCTGCTCACCTGTG#(.(((((((((((((((.#))))))))).))).))).).	61	81	0.923076923	-25.1	1	0.003501529	0.426	-0.029353406	0.124120831	-5.101250328	16	20	9	5UTR		0	0
mmu-miR-7235-3p	NM_009558	Zfp51	TCTGACTTCTTGCTTCTCTCCTC#GGAGAGAAGCCTTACAAATGCAAGGAATGTGAC#..(.(((((((((((((((((..#))))))))))............))))).)).).	990	1023	0.846153846	-20	0	0.000288869	0.588	1.27843513	-0.043159755	-7.989022994	18	33	10	CDS		0	0
mmu-miR-7237-5p	NM_009558	Zfp51	ATGGTAGCTTGTGACAGGACTGGC#CTGGTCTCTGTCGAGAACTACTG#..(((((.((.((((((((((((.#)))))).)))))).)).))))).	345	368	0.923076923	-20.7	0	0.003164871	0.588	0.189322746	0.428456196	-10.09541012	19	23	6	CDS		0	0
mmu-miR-7237-5p	NM_009558	Zfp51	ATGGTAGCTTGTGACAGGACTGGC#CAGTCACTAAGGATCCAGCATCACAAGCTGG#....((((((((((...(.((((.#.))))).)))))))))).	121	152	0.846153846	-19.1	0	7.19E-06	0.544	-0.348244491	0.135210634	-10.51506111	15	18	10	CDS		0	0
mmu-miR-7239-5p	NM_009558	Zfp51	GCCATCCTGACAAAGCCCTT#AAGGAGTCTTGTCAGGGTAATAAACTTGGTG#(((((((((((((.((((((#)))).)).))))))))).........)))).	405	436	0.846153846	-20.7	1	0.001146896	0.559	0.530262709	0.14926671	-4.794414364	19	31	9	CDS		0	0
mmu-miR-7239-3p	NM_009558	Zfp51	TGGCTCTGTCAGGCAGGTAG#TGCCTGGACTCTGATCAGAGG#...((((((((((((((((.#))))))...))))).))))).	285	306	0.846153846	-20.1	0	0.000432891	0.485	0.315465063	0.462843854	-6.514540194	16	21	6	CDS		0	0
mmu-miR-7240-3p	NM_009558	Zfp51	CGCCGTTGGTCCTCTCCAACA#TGGAGAGAGACCTTACA#....((.(((((((((((...#))))))).))))..)).	1493	1510	0.846153846	-19.5	0	0.001859011	0.632	1.011598167	-0.317825593	-11.090249	13	17	7	CDS		0	0
mmu-miR-7240-3p	NM_009558	Zfp51	CGCCGTTGGTCCTCTCCAACA#TGGAGAGAGACCT#.......(((((((((((...#))))))).)))).	2000	2013	0.923076923	-19.2	0	0.01033626	0.618	0.677496958	-0.478188361	-17.11024494	11	13	7	CDS		0	0
mmu-miR-7242-5p	NM_009558	Zfp51	ATTGGGCTTGGGAGGTGCTTGT#ACCAGTGTGGCAAATGTGGGAAATGCTTCAATACCTCCTCAAGCCTC#...((((((((((((((.(((.#.)))))))))).))))))).	751	798	1	-24.9	0	0.105491	0.574	1.063697027	0.027984731	-6.514540194	17	20	10	CDS		0	0
mmu-miR-7242-5p	NM_009558	Zfp51	ATTGGGCTTGGGAGGTGCTTGT#GCTCCTACCTTAGAGCCCAT#..(((((((((((((.((....#)).))).)))..))))))).	2302	2322	1	-22	1	0.02570945	0.603	-0.353182763	0.413410143	-5.1900498	15	20	7	CDS		0	0
mmu-miR-7242-3p	NM_009558	Zfp51	TGGCAGCTCGGCTCTACTCTGG#CCAGGGCTCACTGATCACCCAGACCTGCTCACCTGTGGAGCAGAGCAAAGAGCCC#.(((.((((.((((((((((((#.)))))...........))))))).)))).....))).	44	99	0.892307692	-24.3	0	8.54E-05	0.441	-0.047993557	0.154658472	-9.15486848	19	38	7	5UTR		0	0
mmu-miR-7578	NM_009558	Zfp51	CATGGCTCTGTCTTCTGCCTCAGA#CTGATCACCCAGACCTGCTCACCTGTGGAGCAGAGCAAAGAGCCCTGG#((.((((((...(((((((((((.#.))).)).))))))...)))))).)).	54	102	0.923076923	-24.6	0	0.00318933	0.471	-0.124163554	0.183885135	-12.90919817	19	27	6	5UTR		0	0
mmu-miR-6546-5p	NM_009558	Zfp51	AGGCGCCTCTGAGCTTGTGCTTGT#GCATCACAAGCTGGAGAGTCA#.(((..((((.((((((((..(((#))).)))))))))))).))).	138	159	1	-20.9	0	0.003477998	0.588	-0.076205757	0.151401825	-12.63809525	18	21	12	CDS		0	0
mmu-miR-6546-5p	NM_009558	Zfp51	AGGCGCCTCTGAGCTTGTGCTTGT#GAGCAGAGCAAAGAGCCCTG#(((.(.((((..((((.(((((..#)))))))))..)))))))).	81	101	0.846153846	-19	0	0.001317485	0.456	0.4590488	-0.02812751	-15.04213327	17	20	9	5UTR		0	0
mmu-miR-7646-3p	NM_009558	Zfp51	TCACTGGTCGCTCTCTTTCAC#GTGACAAATCTTTTCATGAGAGCGCCAC#....(((.(((((((......#.)))))))))).	1522	1550	0.846153846	-17.1	0	0.000234274	0.618	1.525046857	0.082430934	-12.09324648	10	12	10	CDS		0	0
mmu-miR-7648-5p	NM_009558	Zfp51	CCGCGTTCCGGGCTCGGCGC#TGTAGTTGTCCAGAATGTGGC#((((((((.((((...(((.#)))....)))).)))))))).	1086	1107	1	-18.3	1	0.00016076	0.559	1.379179875	0.224358673	-6.819302663	15	21	8	CDS		0	0
mmu-miR-7648-3p	NM_009558	Zfp51	AGGGCTGGGCCCGGGACGCGG#GTGAAGCCAGGGCTCACTGATCACCCAGACCTGCTCA#.(((((((((((.((.(((..#)))...)).)))))))................)))).	38	75	0.846153846	-20.3	1	5.38E-05	0.412	-0.053991634	0.12244989	-5.31550453	16	37	7	5UTR		0	0
mmu-miR-7649-3p	NM_009558	Zfp51	TCTCTCCAGCACTGCTTGTTTCT#AGATGGAGGAGACAGTCACTAAGGATCCAGCATCACAAGCTGGAGAGT#.(((((((((..(((((((((((#.)))))))..............))))......))))))))).	109	157	0.923076923	-22.9	1	0.001034913	0.588	-0.276658912	0.14232948	-9.964902622	20	42	9	5UTR		0	0
mmu-miR-7649-3p	NM_009558	Zfp51	TCTCTCCAGCACTGCTTGTTTCT#AGAAATTGCATACTGGAGAGAA#(((((((((...(((..((((((#)))))).)))..))))))))).	976	998	0.923076923	-22.3	1	0.002682166	0.632	1.810294889	0.210063771	-11.58470778	18	22	9	CDS		0	0
mmu-miR-7651-3p	NM_009558	Zfp51	TCAGTTTGGTTTTTTTCCCCTTGA#TCATAGTGGAGAGAAACCTTACAAATGCAGAGACTGT#.((((((((((((((((((..(((#)))..).)))))))))))............)))))).	2078	2115	0.846153846	-18.8	1	0.002201357	0.647	0.619813713	-0.60484997	-3.793324837	21	37	11	CDS		0	0
mmu-miR-219b-5p	NM_009558	Zfp51	AGATGTCCAGCCACAATTCTCG#AGGGATGTGGCTGTGGACTTCC#.((.(((((((((((..((((.#.)))))))))))..)))).)).	246	268	0.923076923	-21.9	0	0.000157472	0.441	0.385774569	0.30842475	-7.058396193	17	22	11	CDS		0	0
mmu-miR-7036b-5p	NM_009558	Zfp51	ACGCGGGGTTCTCTGTGGAAGC#CAGAGGGCTCTGTA#..(((((((((((((.......#))))))))))))).	300	314	0.923076923	-19.6	1	0.000467947	0.529	0.397476323	0.398188147	-5.1900498	13	14	13	CDS		0	0
mmu-miR-7036b-5p	NM_009558	Zfp51	ACGCGGGGTTCTCTGTGGAAGC#GCATACTGGAGAAGAACCTTGTGA#.(((((((((((((.((((.((#)).).))).))).)))))))))).	569	593	0.923076923	-19.8	1	0.001133087	0.647	1.295381714	0.1511321	-4.528774398	19	24	10	CDS		0	0
mmu-miR-7036b-3p	NM_009558	Zfp51	TTCCTGGTGGGCCTCGGGGTCC#GGTGCTCCTACCTTAGAGCCCATCAGA#...(((((((((((.(((((..#.))))))).))))))))).	2299	2326	0.820512821	-23.5	0	0.06383425	0.618	-0.34352435	0.381951669	-7.249989754	16	19	9	CDS		0	0
mmu-miR-7036b-3p	NM_009558	Zfp51	TTCCTGGTGGGCCTCGGGGTCC#ACCCAGACCTGCTCACCTGTGGAGC#((((.(((((((.((.((((..#)))).))...)))))))...)))).	60	85	0.846153846	-21.8	0	5.46E-06	0.441	-0.1261739	0.065217107	-9.578791314	17	25	7	5UTR		0	0
mmu-miR-7652-5p	NM_009558	Zfp51	TAAGGGCACAGGGATTTCAGGC#TCCAACTGTGCCCTTT#.(((((((((((((........#)))..)))))))))).	453	469	1	-20.4	1	0.041853	0.574	-0.294423533	0.51398205	-4.761823478	13	16	10	CDS		0	0
mmu-miR-7652-3p	NM_009558	Zfp51	TCTGGCTTTCCTGTGGCTTCT#AGACAGTCACTAAGGATCCAGCATCACAAGCTGGAG#(((((((((((((((((((((#))).))))))..))))...........)))))))).	118	154	0.846153846	-18.9	1	0.000542356	0.574	-0.15302111	0.24413326	-3.937574446	21	36	8	CDS		0	0
mmu-miR-7653-5p	NM_009558	Zfp51	TAAGGGGCGGACAGACAGACGG#CCCTCCAACTGTGCCCTTTAT#((((((((..((((...((.((#)).))...)))))))))))).	450	471	0.846153846	-16.5	1	0.09349143	0.574	-0.594154838	0.35914127	-7.204969213	16	21	12	CDS		0	0
mmu-miR-7654-5p	NM_009558	Zfp51	GGAGTCGCGCTCCCGCTCGCGC#CGTGAGCGGAAGCTGGGAAACTAGGTGAGTGAAGCCA#((..(((((((.(((((((((.#))))))))).)))...............))))..)).	10	47	0.923076923	-26.2	0	2.35E-07	0.412	0	0	-11.87393951	18	37	9	5UTR		0	0
mmu-miR-7654-5p	NM_009558	Zfp51	GGAGTCGCGCTCCCGCTCGCGC#GCTGTGGACTTCCCTCAGGAGGAGTGGGAATGCCTGGACTCTG#(((((((((.((((((((....#.)))))))).)))...)))))).	255	298	0.923076923	-26	1	0.000117228	0.471	0.503932129	0.425165066	-5.180080915	17	23	8	CDS		0	0
mmu-miR-7654-3p	NM_009558	Zfp51	CGAGCGGGAGCGCGCCTCGTCC#ACGAGGATGTCTCTGTTGACTCGT#((((((((((.(((((((((..#)))))).)))))))..)).)))).	520	544	0.846153846	-19.5	1	0.000147609	0.603	-0.199520608	0.738781199	-6.762348922	19	24	7	CDS		0	0
mmu-miR-7655-5p	NM_009558	Zfp51	CGGCCCACGGAGCTCCTAAAGA#AGGAGTGACGTGAGCGGA#(.((.((((..((((((.....#))))))..)))).)).).	2	20	0.846153846	-22	0	0.001055146	0.429	0	0	-13.28756845	13	18	6	5UTR		0	0
mmu-miR-7656-5p	NM_009558	Zfp51	TGTGGGATCAGATAGCCTGTTA#AGCTGGGAAACTAGGTGAGTGAAGCCAGGGCTCACTGATCACCCAG#((.((((((((..(((((....#.)))))..)))))).)))).	20	66	0.846153846	-19.8	0	0.000959136	0.456	0.085574889	0.05811906	-10.13104784	15	20	6	5UTR		0	0
mmu-miR-7656-3p	NM_009558	Zfp51	ACAGGCTGTCTGATCCCACGGT#GCTGTGGACTTCCCTCAGGAGGAGTGGGAATGCCTGGACTCTGATCAGAGGGCTCTGTA#(((((((.((((((((((.(((#.)))))).....))))))).))).)))).	255	314	1	-25.9	1	0.000467947	0.529	0.284616703	0.323074564	-6.251209375	20	29	7	CDS		0	0
mmu-miR-7657-5p	NM_009558	Zfp51	AATAGTTGGATAGTTAGGTAA#GCCTCACTGTCCATCA#....(.((((((((.((((..#)))).)))))))).).	793	809	0.846153846	-17.3	0	0.0167277	0.588	-0.724744212	0.843772248	-12.18297079	13	16	8	CDS		0	0
mmu-miR-7658-5p	NM_009558	Zfp51	TGTGGGCGTGGCGGTGCTGG#CCAGTAAACATGCCCCAG#((.(((((((....((((((#))))))..))))))))).	213	231	1	-21.6	0	0.00278944	0.529	0.243082143	0.382001896	-13.81266224	15	18	9	CDS		0	0
mmu-miR-7658-5p	NM_009558	Zfp51	TGTGGGCGTGGCGGTGCTGG#TCAGCTCTGCATACAGTCTCATGCAACCAACAGCCTACAT#((((((((((((((.(((((#))))).)))).)))..................))))))).	697	737	0.846153846	-21.7	1	0.1623832	0.544	0.110796791	0.669755458	-4.673024006	19	40	7	CDS		0	0
mmu-miR-7659-5p	NM_009558	Zfp51	AGGAGCCGGCTCCAGATTCCTG#CAGGAGGAGTGGGAATGCCTGGACTCTG#.(((((((((((((..((((((#))))))...))))...))).)).)))).	270	298	0.923076923	-22.2	1	0.000117228	0.471	0.300393044	0.461037829	-4.761823478	19	28	6	CDS		0	0
mmu-miR-7659-5p	NM_009558	Zfp51	AGGAGCCGGCTCCAGATTCCTG#CAGGGATGTGGCTGTGGACTTCC#.(((((((...(((.(((((((#))))))).)))...))).)))).	245	268	0.923076923	-21.9	1	0.000157472	0.441	0.934654714	0.293055699	-9.652445	17	23	7	CDS		0	0
mmu-miR-7660-5p	NM_009558	Zfp51	TTTGCCCTGGCTTCAGATCTCG#TGAAGCCAGGGCT#...((((((((((((.......#)))))))))))).	39	52	1	-25.8	0	6.04E-07	0.412	0.281797191	0.140034712	-6.747589274	12	13	12	5UTR		0	0
mmu-miR-7660-3p	NM_009558	Zfp51	ATCTGTAAGTGATGGGCAAAGTA#CTTTGCCCATTATCCCAATTTCAGGACACATCAGAA#.((((...(((((((((((((..#)))))))))))))..................)))).	1028	1064	0.846153846	-19.9	0	0.06366268	0.618	-0.213677385	0.85741742	-9.551605063	17	36	13	CDS		0	0
mmu-miR-7662-3p	NM_009558	Zfp51	TGGAGCCAGGCGGATCAGCCTTGC#GAGGAGTGGGAATGCCTGGACTCTG#.(((((((((((..(((.((((..#))))..)))...))))))).)))).	273	298	0.846153846	-24.8	1	0.000117228	0.471	0.256727392	0.456815586	-5.939295368	18	25	7	CDS		0	0
mmu-miR-7663-5p	NM_009558	Zfp51	GCTGCTTGGTGATCATCCACTGT#GCGGAAGCTGGGAAACTAGGTGAGTGAAGCCAGGGCTCACTGATCACCCAGACCTGCTCACCTGTGGAGCAGA#.((((((((((((((.((.(((.#.))))).....))))))))..................)))))).	15	88	0.923076923	-20.7	1	4.13E-05	0.441	0.034637221	0.162271129	-4.026373918	19	44	8	5UTR		0	0
mmu-miR-7663-5p	NM_009558	Zfp51	GCTGCTTGGTGATCATCCACTGT#GCAGGGAATTTCACCAGCT#...((.((((((...(((.((((#)))))))...)))))))).	1105	1124	1	-19.5	0	0.004385925	0.574	-1.003299833	0.847206713	-11.29691905	15	19	8	CDS		0	0
mmu-miR-7663-3p	NM_009558	Zfp51	AGTGTGGATCATAAGGAGCTCC#GGTGCTCCTACCTTAGAGCCCATCAGAAAATTCATACTG#(((((((((....((((((.((#)).))))))....................))))))))).	2299	2338	0.846153846	-17.6	1	0.03801536	0.603	0.912973478	-0.228176496	-12.64078931	17	39	9	CDS		0	0
mmu-miR-7667-5p	NM_009558	Zfp51	GAGCCATCTCTCTAGCCCCTGA#CAGGGTCTGTTGACATTCAGGGATGTGGCTG#.((((((.(((((((.(((((.#))))).))..........))))).)))))).	228	259	0.846153846	-22.7	1	0.000400379	0.426	0.624862662	0.264966249	-6.340008847	18	31	6	CDS		0	0
mmu-miR-7667-3p	NM_009558	Zfp51	AGGGACTGCAGAGATGGCACTG#TGACTATTTCAGCTCTGCATACAGTCTCA#.((((((((((((.(((.....#.))).)))))))....))))).	689	718	0.923076923	-18.3	1	0.00115048	0.618	-0.300331525	0.664158989	-4.650164755	15	22	7	CDS		0	0
mmu-miR-7668-5p	NM_009558	Zfp51	CACTCTGAATAACCTGCTCTCTGT#CAGAGAGTTCATACTGGAGAGA#..((((.........((((((((.#)))))))).........)))).	2238	2260	0.846153846	-17	0	0.003307815	0.632	0.006934125	0.004450383	-20.16621619	12	22	8	CDS		0	0
mmu-miR-7668-3p	NM_009558	Zfp51	CGGTGCAGGGGATTCAGAGGAG#CTTCATGAACCCTCCAACTGTGCCC#.((((((((((.((((((((..#)))).))))))).....))))))).	441	466	0.923076923	-20.1	1	0.01288874	0.574	-0.269549867	0.557822525	-7.140128147	18	25	7	CDS		0	0
mmu-miR-7669-3p	NM_009558	Zfp51	GAGCTGGGTGTGGTGGCACATGC#GCCAGGGCTCACTGATCACCCAGACCTGCTCA#((((((((((.((((((....((#))....)).))))...)))))).....)))).	43	75	0.846153846	-22.2	1	5.38E-05	0.412	0.105477453	0.170064622	-6.762348922	18	32	6	5UTR		0	0
mmu-miR-7669-3p	NM_009558	Zfp51	GAGCTGGGTGTGGTGGCACATGC#ATGTGACAAATCCTTTACCCAGGTCT#((.(((((((.((((.(((((..#))))).))...))..))))))).)).	1943	1969	0.846153846	-21.6	0	0.01371596	0.632	-0.372695014	0.213069951	-8.552937476	18	26	7	CDS		0	0
mmu-miR-7669-3p	NM_009558	Zfp51	GAGCTGGGTGTGGTGGCACATGC#ATGTGACAAATCCTTTACCCAGCG#..((((((((.((((.(((((..#))))).))...))..)))))))).	1604	1628	0.846153846	-21.4	1	0.1808464	0.647	-1.061158625	0.641973308	-8.014824275	17	24	8	CDS		0	0
mmu-miR-7670-5p	NM_009558	Zfp51	ATTCAGATGGGCAGATTGGGAA#TCCTCAAGCCTCACTGTCCATCACAGAATT#((((.(((((((((..((((..#.)))))))))))))...)))).	786	816	0.846153846	-18.6	0	0.1273415	0.574	-0.264574033	1.112123919	-9.025110262	17	22	13	CDS		0	0
mmu-miR-7671-5p	NM_009558	Zfp51	AGGCTCCGCTCTGGCTAGCTTCC#GGAAGCTGGGAAACTAGGTGAGTGAAGCCAGGGCTCACTGATCACCCAGACCTGCTCACCTGTGGAGCA#..(((((((((((((((((((((#)))))))..................))))))))).............................))))).	17	86	0.846153846	-30.2	1	1.76E-06	0.426	0.062411435	-0.081192286	-4.957000719	21	69	9	5UTR		0	0
mmu-miR-7671-3p	NM_009558	Zfp51	AAGCGGGCAGGCGGAGAACCAC#GGATGTCTCTGTTGACTCGTC#..(((((..((((((((.((..#))...))))))))..))))).	524	545	0.846153846	-19.5	0	0.000319455	0.603	-0.165079663	0.736915579	-8.327025307	15	21	8	CDS		0	0
mmu-miR-7671-3p	NM_009558	Zfp51	AAGCGGGCAGGCGGAGAACCAC#TGGTCTCTGTCGAGAACTACTGCA#..((((...(((((((.((((.#)))))))))))........)))).	346	370	0.923076923	-18.9	0	0.004344735	0.603	0.378546843	0.45986825	-9.870711842	15	24	11	CDS		0	0
mmu-miR-7672-5p	NM_009558	Zfp51	CGGTGGACTTGACAGCGGGCGA#TGGTCTCTGTCGAGAACTACTGC#((((((.((((((((.((((.(#).))))))))))))..)))))).	346	369	1	-21.1	0	0.00982829	0.603	0.204887863	0.459119064	-5.714310061	19	23	12	CDS		0	0
mmu-miR-7672-3p	NM_009558	Zfp51	TCGGCTGCCAGGTTCATGTGG#TTACAGAAACCTGGTCTCTGTCGAG#(((((.((((((((..(((((#)))))..))))))))....))))).	335	360	0.923076923	-21.1	0	0.000222737	0.574	0.4332441	0.418656641	-6.807031848	18	25	8	CDS		0	0
mmu-miR-3569-5p	NM_009558	Zfp51	TCGGAGGAGAGCAGACCGGTG#CACCCAGACCTGCTCACCTGTGGA#(((.(((.((((((...((((#)))).....)))))).))).))).	59	83	0.846153846	-20.5	0	0.000244066	0.426	0.017519617	0.105116361	-10.25173029	16	24	6	5UTR		0	0
mmu-miR-3569-3p	NM_009558	Zfp51	TCAGTCTGCGCTCCTCTCCAGC#CTGGAGAGAAGCCTTACAAATGCAATGAGTGTGACAGAT#((.(((.((((((((((((((.#))))))))..................))))))))).)).	1156	1195	0.846153846	-22	0	0.01416756	0.574	0.986071028	-0.406658154	-7.038800455	19	39	9	CDS		0	0
mmu-miR-3569-3p	NM_009558	Zfp51	TCAGTCTGCGCTCCTCTCCAGC#CTGGAGAAGAACCTTGTGAGTCTAAAGACTGT#.((((((..((((((((((((.#)))))))........).))))....)))))).	574	606	0.923076923	-20	1	0.00048102	0.618	1.121263381	0.113821065	-7.163349425	18	32	7	CDS		0	0
mmu-miR-3569-3p	NM_009558	Zfp51	TCAGTCTGCGCTCCTCTCCAGC#CTGGAGAGAAGCCTTACA#...((..(.(((.((((((((.#)))))))).))))..)).	988	1006	0.846153846	-19.4	0	0.02205934	0.603	2.01223825	0.286643496	-12.30470576	14	18	8	CDS		0	0
mmu-miR-7674-5p	NM_009558	Zfp51	TGAGGTGTGGGCAGCATGAGGACT#AGTCTCATGCAACCAACAGCCTACATTA#...(((((((((.((((((.((((#))))))))))........))))))))).	711	739	0.846153846	-22.6	0	0.2399687	0.544	1.045457444	0.300376205	-7.803670806	19	28	10	CDS		0	0
mmu-miR-7674-5p	NM_009558	Zfp51	TGAGGTGTGGGCAGCATGAGGACT#GTCCAGAATGTGGCAGGGAATTTCACCAGCTTTCACACCTTAG#((((((((((((.((((..((((.#))))...)))).))..................)))))))))).	1093	1136	0.846153846	-22.8	1	0.05512076	0.574	-0.390661167	0.849249096	-5.226705059	20	43	10	CDS		0	0
mmu-miR-7674-5p	NM_009558	Zfp51	TGAGGTGTGGGCAGCATGAGGACT#TCCTCAAGCCTCACTGTCCATCACA#....((((((((((..(((((.((#.)))))))))))))).))).	786	811	0.846153846	-21.7	0	0.02020235	0.588	-0.660296973	1.037751285	-10.51506111	17	20	14	CDS		0	0
mmu-miR-7676-5p	NM_009558	Zfp51	AGGGCAGTATGATGGCCTCTGAT#TCAGAGGAACATTGTAGTTGTCCA#.(((((((((((((.(((((((.#)))))))..))))))).)))))).	1074	1098	1	-25.3	1	0.005241529	0.574	0.754873429	-0.309656916	-4.528774398	20	24	7	CDS		0	0
mmu-miR-7676-5p	NM_009558	Zfp51	AGGGCAGTATGATGGCCTCTGAT#ATCAGAGAGTTCATACTGGAGAGAAACCTTA#((((((((((((..(((((((((#))))))).))))))))))........)))).	2236	2267	0.923076923	-20.6	1	0.0303838	0.632	0.654315615	-0.446729937	-6.083544976	21	31	10	CDS		0	0
mmu-miR-7676-3p	NM_009558	Zfp51	TCCGGTGCTCACTCTGCCCACA#TGTGGAGCAGAGCAAAGAGCCCTGGAA#(((((.((((.(((((((((((#))))).))))))....)))).))))).	77	104	0.846153846	-29.7	0	0.03146455	0.456	0.359334607	-0.050447498	-8.663307683	20	27	6	5UTR		0	0
mmu-miR-129b-5p	NM_009558	Zfp51	GCTTTTTGGGGTAAGGGCTTCC#GGAATGCCTGGACTCTGATCAGAGGGCT#((((((((((((..((((((((#)))).))))..))))....)))))))).	281	309	0.846153846	-23.1	1	2.31E-05	0.515	0.379801766	0.495743512	-6.083544976	20	28	8	CDS		0	0
mmu-miR-129b-5p	NM_009558	Zfp51	GCTTTTTGGGGTAAGGGCTTCC#GGAATGTGACAAATCCTTTGCCCATTATCCCAAT#.....(((((((((((((....#.)))).))))))))).	1013	1047	0.923076923	-20.4	0	0.05105601	0.603	1.040771929	0.466350356	-13.66559964	13	16	9	CDS		0	0
mmu-miR-292b-5p	NM_009558	Zfp51	ACTCAAAACCTGGCGGCACTTTT#GAAAGAAATGGCTTATTCACCAGTAAACATGCCCCAGGGTCTGTTGAC#..((((..(((((.((((.....#.))))))))).....)))).	194	242	0.923076923	-17.9	0	7.51E-05	0.471	0.461573	0.29746284	-9.671162101	13	20	9	CDS		0	0
mmu-miR-292b-3p	NM_009558	Zfp51	AAGAGCCCCCAGTTTGAGTAT#GCGGAAGCTGGGAAACTAGGTGAGTGAAGCCAGGGCTCA#..(((((((((((((..((..#))..)))))))).....................))))).	15	54	0.846153846	-19.6	1	6.14E-06	0.412	0.169773726	0.068641803	-5.1900498	15	39	8	5UTR		0	0
mmu-miR-292b-3p	NM_009558	Zfp51	AAGAGCCCCCAGTTTGAGTAT#CTCAGGAGGAGTGGGAATGCCTGGACTCTGATCAGAGGGCTCTG#.((((((((..(((.((((..#.)))).)))..).))))))).	268	312	1	-19.6	1	0.000158417	0.515	0.122912467	0.454699204	-8.596055341	15	21	7	CDS		0	0
mmu-miR-292b-3p	NM_009558	Zfp51	AAGAGCCCCCAGTTTGAGTAT#ACGTCATACTGGGGA#......(((((((.(((((..#)).))).))))))).	896	911	0.923076923	-17.4	0	0.009732269	0.662	1.011597414	0.33361216	-16.42339832	12	15	7	CDS		0	0
mmu-miR-7677-3p	NM_009558	Zfp51	CCGGCTGTGTCCTCTCACCTAGG#CTAGGTGAGTGAAGCCAGGGCTCACTGA#.(((.((.((((((((((((((.#))))))))).......))))).))))).	30	58	0.846153846	-24.7	0	0.000569926	0.426	0.198312728	0.138530906	-10.22599694	19	28	9	5UTR		0	0
mmu-miR-7677-3p	NM_009558	Zfp51	CCGGCTGTGTCCTCTCACCTAGG#CCTGTGGAGCAGAGCAAAGAGCCCTGGAAGATGTAGATGGAGGAGACAGTCA#..((((((.(((((((..(((((#.)))))..))........))))).)))))).	75	127	0.846153846	-23.7	1	0.01715647	0.485	0.31448482	-0.088677903	-6.013390378	18	31	6	5UTR		0	0
mmu-miR-6715-5p	NM_009558	Zfp51	ACAGGCACCACAGGTTTGAGCAT#GCTCACTGATCACCCAGACCTGCTCACCTGTGGAGCA#....((.((((((((..(((((.#.))))))))))))).)).	49	86	0.846153846	-24.1	0	1.76E-06	0.426	-0.171894325	0.163964022	-11.32329808	15	18	13	5UTR		0	0
mmu-miR-3620-5p	NM_009558	Zfp51	CTGTGGGCTGGGCTGGGAAGCA#CCCAGACCTGCTCACC#..((((((.((((((((.....#))))).))))))))).	61	77	1	-22.5	1	0.002644941	0.412	-0.053600511	0.200212701	-6.013390378	14	16	9	5UTR		0	0
mmu-miR-465d-5p	NM_009558	Zfp51	TATTTAGAATGGTACTGATGTGA#CACATCAGAAAGTTCATTCTGGAG#..((((((((((..((((((((.#)))))))).....)))))))))).	1813	1837	0.923076923	-20.3	1	0.001884536	0.647	0.06405219	-0.283183507	-7.10297125	18	24	10	CDS		0	0
mmu-miR-465d-3p	NM_009558	Zfp51	TGATCAGGGCCTTTCTGAGTAA#CTCAGGAGGAGTGGGAATGCCTGGACTCTGATCAG#(((((((((((((((((((...#))))))))..............)).))))))))).	268	303	0.923076923	-21.8	1	0.000306934	0.485	0.342236174	0.494818962	-3.937574446	19	35	9	CDS		0	0
mmu-miR-7681-5p	NM_009558	Zfp51	ATCCTGTCCTTGCCCTCTCT#GCACAGACAGGAA#.(((((((..(((.......#)))..))))))).	668	681	0.846153846	-15.3	1	0.01591166	0.588	0.176050143	-0.03822136	-7.917559522	10	13	7	CDS		0	0
mmu-miR-7681-3p	NM_009558	Zfp51	AGAAAGGGCACTGACAGGATAG#GTGCCCTTTA#..(((((((((...........#))))))))).	460	470	0.923076923	-15.9	1	0.1071273	0.574	-0.347488078	0.393653995	-11.4182732	9	10	9	CDS		0	0
mmu-miR-7682-3p	NM_009558	Zfp51	CCTGTGGGTTGGGTTGGCTTT#AACCCAATACCCAGGA#((((.((((((((((......#)))))))).)))))).	2371	2387	0.846153846	-19.3	0	0.06406321	0.662	-0.135306136	0.226315206	-8.289660701	14	16	8	CDS		0	0
mmu-miR-7682-3p	NM_009558	Zfp51	CCTGTGGGTTGGGTTGGCTTT#CAACCAACAGCCTACAT#..((((((((((((((.....#)))))..))))))))).	720	737	1	-19.1	1	0.1623832	0.544	0.422570363	0.45241869	-4.957000719	14	17	9	CDS		0	0
mmu-miR-7684-5p	NM_009558	Zfp51	TCTGGGAAGCCTGGGCAGCAG#TGAAGCCAGGGCTCACTGATCACCCAGAC#((((((.(((((.(((..((.#))..))).))))).........)))))).	39	68	0.846153846	-21.3	0	0.00116809	0.426	-0.100046433	0.199559551	-6.770391594	16	29	6	5UTR		0	0
mmu-miR-7684-5p	NM_009558	Zfp51	TCTGGGAAGCCTGGGCAGCAG#GTTGTCCAGAATGTGGCAGGGAATTTCACCAGC#.((((((((((((((((((..#))))))))......))).......))).)))).	1090	1123	1	-19.7	1	0.006114943	0.588	0.393855188	0.474519121	-3.793324837	18	33	8	CDS		0	0
mmu-miR-219c-5p	NM_009558	Zfp51	GGACGTCCAGACGCAACTCTCG#AGTGCAGTGTCTGTGACAAATCCT#(((.((((((((((........#.))))))).)))...))).	838	862	1	-18.1	0	0.005903926	0.603	0.335839355	0.195220486	-7.938095362	13	19	7	CDS		0	0
mmu-miR-7685-3p	NM_009558	Zfp51	AGACTTGGCTTCCGGCTGGAG#AGCTGGGAAACTAGGTGAGTGAAGCCAGGG#...(((((((((((.((((..#.)))).))...))))))))).	20	50	0.846153846	-20.3	0	1.07E-07	0.412	0.0710175	0.041438496	-7.249989754	15	21	9	5UTR		0	0
mmu-miR-7686-5p	NM_009558	Zfp51	CCTTCCACTGGACCTGGGGCTGGGC#GCTTATTCACCAGTAAACATGCCCCAGGGTCTGTTGACATTCAGGGATGTGGC#((.(((.(((((((((((((..(..#.)..))))))))...........))))))))...)).	204	257	1	-26.2	0	9.84E-05	0.456	0.223529125	0.392103773	-7.038800455	19	37	8	CDS		0	0
mmu-miR-7686-3p	NM_009558	Zfp51	CTGCTCGGGGCACTGTAAGAGA#TCTTTTACTAGGTGCTCCTACCTTAGAGCC#..((((((((((((((((((((#))))))))..)))))))).......)))).	2289	2319	0.846153846	-23.7	1	0.001482746	0.588	-0.89599779	0.400164528	-4.957000719	20	30	8	CDS		0	0
mmu-miR-7687-5p	NM_009558	Zfp51	AGGCGGGGAACCTGAGGCGCAGGCT#GGTCTGTTGACATTCAGGGATGTGGCTGTGGACTTCCCTCAGGAGGAGTGGGAATGCCTG#((((((((((((((((..(((((((#))))))).....))))))...............))))))................)))).	231	291	0.846153846	-23.6	1	0.00012119	0.441	0.444367448	0.353902502	-3.937574446	23	60	7	CDS		0	0
mmu-miR-7688-5p	NM_009558	Zfp51	TAGCTGGGCATGATCTGATGAGC#GCTCACTGATCACCCAGA#...(((((..(((((.(.(((((#)))))).)))))))))).	49	67	0.923076923	-20.7	0	0.001156196	0.441	-0.005993724	0.163143965	-9.046485401	16	18	10	5UTR		0	0
mmu-miR-8090	NM_009558	Zfp51	GAAGCGCAGTGGAGGTCTGT#CAGGGTAATAAACTTGGTGAAATGCTTCATGAACCCTCCAACTGTGCC#...((((((((((((.....#.)))))).)))))).	417	465	0.923076923	-21	0	0.01222873	0.588	0.391716169	0.194972815	-6.747589274	12	15	6	CDS		0	0
mmu-miR-8090	NM_009558	Zfp51	GAAGCGCAGTGGAGGTCTGT#ACAGATCCTTTACCCACTATGCATCA#((.(((.(((((((((((((#))))).)))....))))).))).)).	1189	1215	0.923076923	-19.4	0	0.001102619	0.588	0.126676606	0.580709398	-7.038800455	18	26	5	CDS		0	0
mmu-miR-8091	NM_009558	Zfp51	AGGAGTGAGTGGTAAGCTGGTG#CACCAGCTTTCACACCTTAGAAAACATTACAGACTCCA#.(((((..((((((((((((((#)))))))))................)))))..))))).	1116	1154	0.923076923	-23.9	0	0.06913605	0.588	-0.785472567	1.026913749	-7.650646301	19	38	9	CDS		0	0
mmu-miR-8092	NM_009558	Zfp51	GCCATCTGGGACTCGCAGGCA#TGCCTGGACTCTGATCAGAGGGCT#(((.(((((((.((.((((((#)))))))).)))...)))).))).	285	309	0.923076923	-22.5	0	2.31E-05	0.515	0.405473015	0.509501816	-11.05184959	18	24	8	CDS		0	0
mmu-miR-8092	NM_009558	Zfp51	GCCATCTGGGACTCGCAGGCA#CTTGTGAGTCTAAAGACTGTG#((..(((.(((((((((((..#)))))))))))..)))..)).	586	607	0.923076923	-19	0	0.000385328	0.618	0.845711182	0.208031499	-10.84077112	16	21	11	CDS		0	0
mmu-miR-8095	NM_009558	Zfp51	AAAGGATTCTGCTGTCTGTCCC#GGAGGAGACAGTCACTAAGGATCCA#...((((((((((((((.(((.#)))..))))))).....))))))).	113	138	0.923076923	-21.4	0	0.000104803	0.529	-0.291179411	0.175363647	-6.514540194	17	25	7	CDS		0	0
mmu-miR-8095	NM_009558	Zfp51	AAAGGATTCTGCTGTCTGTCCC#AGGCATTACAGAATCCA#...((((((((.(((((.....#)))))...)))))))).	1305	1322	0.923076923	-17.1	0	0.02699209	0.662	0.4295925	0.33361222	-9.861343503	13	17	8	CDS		0	0
mmu-miR-8096	NM_009558	Zfp51	GGGCACGGTAGCTGAAGAGT#ATGCTTCATGAACCCTCCAACTGTGCCCT#(((((((((...........#.))))))))).	438	467	0.923076923	-17.6	1	0.01190176	0.574	-0.206535444	0.425368406	-14.46612787	9	11	9	CDS		0	0
mmu-miR-8099	NM_009558	Zfp51	CCAAGGCGTGGGAAAGGTTGT#ACAAATGTATAGAATGTGACAAATCCTTTACCCAGGTCTC#...((((.(((((((((((((#.))))..))))).)))).)))).	1930	1970	0.846153846	-19.9	0	0.01254637	0.632	0.234593725	-0.395403095	-8.828175123	17	23	5	CDS		0	0
mmu-miR-497b	NM_009558	Zfp51	CACCACAGTGTGGTTTGGACGTGG#TCACCCAGACCTGCTCACCTGTGGA#..((((((.(((((((((..((((#))))))))))).....)))))))).	58	83	0.923076923	-21.3	1	0.000244066	0.426	-0.225078707	0.149719544	-6.013390378	19	25	11	5UTR		0	0
mmu-miR-8101	NM_009558	Zfp51	GGCGAGCGGAGCCGGAGGAGCC#GGCTCACTGATCACCCAGACCTGCTCACCT#((.((((((..(.(((((((((#))))).))......)).)..)))))).)).	48	78	0.923076923	-23.1	0	0.002646712	0.426	-0.183323951	0.141134943	-10.85152548	18	30	6	5UTR		0	0
mmu-miR-8103	NM_009558	Zfp51	TCTCCTGTTCTCTGTTCTCCC#GAGAACATGAGAAAAGTCATACTGGAGAG#(((((.(((((((((((((..#))))))).))))........)).))))).	1555	1584	0.846153846	-20.6	0	0.0369864	0.632	0.335839632	0.244780073	-5.838533207	18	29	7	CDS		0	0
mmu-miR-8104	NM_009558	Zfp51	CAGGATGAGGTGGAGTGCAGCG#GTGCTCCTACCTTAGAGCCC#..((.(((((((((((((....#))))))).))))))...)).	2300	2320	0.923076923	-19.6	0	0.009803521	0.588	-0.911984157	0.388574594	-9.076037894	15	20	7	CDS		0	0
mmu-miR-8105	NM_009558	Zfp51	AGGCGACTGGCGAGACCCGAAG#GGAGTCTTGTCAGGGTA#..((..((((((((((((....#)).)))))))))).)).	407	424	0.846153846	-20	0	5.87E-05	0.618	0.535220169	0.10616719	-10.97699666	14	17	10	CDS		0	0
mmu-miR-3535	NM_009558	Zfp51	TGGATATGATGACTGATTACCTGAGA#TTTCAGGACACATCAGAAAATCCATACTTCAGAGGAACATTGTAGTTGTCCAG#((((((.(((..(((((..(((((((#)))))))....)))))...)))........................)))))).	1046	1099	0.846153846	-15.6	0	0.007616264	0.588	0.323109429	0.924807623	-11.65283877	21	53	7	CDS		0	0
mmu-miR-8107	NM_009558	Zfp51	TGGAAACTAGTGGCTGGGACA#CCCTGGAAGATGTAGATGGAGGAGACAGTCACTAAGGATCCAG#((((..((((((((((.....#.))))))))).)..)))).	96	139	0.846153846	-19.7	0	7.90E-05	0.515	0.393971164	-0.108806804	-9.957570382	14	19	9	5UTR		0	0
mmu-miR-8108	NM_009558	Zfp51	TCTGGGGAGGAGCGTAGTTACA#TGTGCCGAATGTGACAAATCTTTTACTAGGTGCTCCTACCTTAGAG#((((((((((((((((((....#.))))..))))))).))))))).	2271	2317	0.846153846	-22.7	1	6.73E-05	0.618	-0.066784657	0.144357601	-3.937574446	18	23	7	CDS		0	0
mmu-miR-8110	NM_009558	Zfp51	AAGCGTGGATTGGGGGGGGGG#TCCTTTACCCAGTGCACACA#..(.(((.((((((..(((((#)))))..)))))).))).).	858	878	0.846153846	-21	0	0.001172281	0.588	-1.411724333	0.987092169	-11.27115656	15	20	6	CDS		0	0
mmu-miR-8110	NM_009558	Zfp51	AAGCGTGGATTGGGGGGGGGG#CTCTGCATACAGTCTCATGCA#..((((((((((...(.((((#)))).)...))))).))))).	701	722	0.923076923	-18.6	1	0.05590325	0.588	-0.124376	0.746243104	-7.83842081	15	21	5	CDS		0	0
mmu-miR-8111	NM_009558	Zfp51	ACCGGGCATGGTAGTGTACAC#TACTACCTGCTCA#...(((((.(((((((.....#)))))))))))).	1706	1719	0.846153846	-17	0	0.06796061	0.647	-1.135552443	0.402023623	-7.570929852	12	13	12	CDS		0	0
mmu-miR-8114	NM_009558	Zfp51	TCACCCATCTCCTCTCCGCCT#GGAGGAGTGGGA#...((((.(((((((......#))))))))))).	272	284	0.846153846	-18.1	0	2.90E-06	0.412	0.691977571	0.433519681	-9.061224203	11	12	11	CDS		0	0
mmu-miR-8116	NM_009558	Zfp51	AAGGATCCGGGGCTAGTTGGC#GCTTATTCACCAGTAAACATGCCCCAGGGTCTG#..(((((((((((..(((.((#.)).)))..))))).)))))).	204	237	0.846153846	-21.4	1	4.07E-05	0.515	0.179770583	0.348230315	-6.549290197	16	22	6	CDS		0	0
mmu-miR-8116	NM_009558	Zfp51	AAGGATCCGGGGCTAGTTGGC#GCAGAGCAAAGAGCCCTGGAA#.....(((((((((..(((..#.)))..))))))))).	83	104	0.846153846	-20.6	0	0.03146455	0.456	0.254104633	-0.117599603	-14.63409828	12	16	9	5UTR		0	0
mmu-miR-8118	NM_009558	Zfp51	GACAAACATGACTATGCTGACA#TGTCAGCACTTAAAAGTCATC#.......((((((.((((((((#))))))))......)))))).	955	976	0.923076923	-15.3	0	0.1594539	0.647	-0.152413	1.093282595	-17.96708486	14	21	8	CDS		0	0
mmu-miR-3473g	NM_009558	Zfp51	CAAAAGTGAGGCTGGGGAGA#CTCCTCAAGCCTCACTG#....(((((((((((((((.#))))))).)))))))).	785	802	0.923076923	-27	0	0.009972809	0.603	-1.442980769	1.121109115	-9.546562469	15	17	8	CDS		0	0
mmu-miR-3154	NM_009558	Zfp51	CAGAAGGGGAGTCGGGAGCGGA#CCAGGGTCTGTTGACATTCAGGGATGTGGCTGTGGACTTCCCTCAGGAGGAGTGGGAATGCCTGGACTCTGA#(((((((((((((.(.(((.(.#.).))).).)))))))))........................)))).	227	299	0.923076923	-24.3	1	0.000141091	0.471	0.4678993	0.238416448	-5.027463444	18	47	9	CDS		0	0
mmu-miR-3552	NM_009558	Zfp51	AGGCTGCAGGCCCACTTCCCT#AGGGATGTGGCTGTGGACTTCCCTCAGGAGGAGTGGGAATGCCTGGACTCTG#(((.(.(((((((((((((((#.))).)))))))....))))).).))).	246	298	1	-23.7	0	0.000117228	0.471	0.46885852	0.291664214	-8.870555482	19	28	7	CDS		0	0
mmu-miR-9718	NM_009558	Zfp51	TTGCTGACCTGGGTGGTGGT#CCTTTACCCAGGTCT#.....(((((((((((.((.#)).))))))))))).	1954	1969	0.807692308	-22.3	0	0.01371596	0.632	-0.749423191	0.226315651	-13.66559964	13	15	11	CDS		0	0
mmu-miR-9768-5p	NM_009558	Zfp51	TGGCACTCGGAGGACGGCACTGT#GCAGTGTCTGTGACAAATCCTTTACCCAGTGCACAC#(((((((.(((((((((((((((#)))))).))).......))))...)).))))).)).	841	877	0.948717949	-22	1	0.001133439	0.603	0.986463842	0.700022721	-6.251209375	22	36	6	CDS		0	0
mmu-miR-9768-3p	NM_009558	Zfp51	ACTGCCTTCCTTTGTGTGGCCCAG#GGACACATCAGAAAATCCATACTTCAGAGGAACATTGTAGTTGTCCAGAATGTGGCAGG#.((((((((((((((((((.....#.))))))...))))))).....................))))).	1051	1110	1	-19.6	1	2.35E-05	0.574	0.673188805	0.113062824	-3.793324837	18	44	7	CDS		0	0
mmu-miR-9769-3p	NM_009558	Zfp51	TAGGGTCTGTTCTGTGTCCTCC#GGAGGAGACAGTCACTAAGGATCCA#..((((((((.((((.((((((#)))))).))))..))...)))))).	113	138	0.846153846	-25	1	0.000104803	0.529	-0.420684655	0.160994397	-8.014824275	18	25	6	CDS		0	0
mmu-miR-9769-3p	NM_009558	Zfp51	TAGGGTCTGTTCTGTGTCCTCC#GGAGGAGTGGGAATGCCTGGACTCTGA#(((((((((((((...((((((#))))))...)))))....)))))))).	272	299	1	-23.9	1	0.000141091	0.471	0.259461576	0.445406136	-5.762913004	19	27	8	CDS		0	0
mmu-miR-9769-3p	NM_009558	Zfp51	TAGGGTCTGTTCTGTGTCCTCC#GTGGAGCAGAGCAAAGAGCCCTGG#(((((((((((((((.(((.(.#).)))))))))))..)).))))).	78	102	1	-21.1	1	0.00318933	0.471	0.355705833	-0.084444729	-4.170623527	19	24	11	5UTR		0	0
mmu-miR-1271-5p	NM_009558	Zfp51	CTTGGCACCTGGTAAGCACTCA#TGAGTGAAGCCAGGGCTC#...(((.((((((...((((((#))))))..))))))))).	35	53	0.923076923	-21.3	0	9.45E-07	0.412	0.257310833	0.061946159	-9.883565287	15	18	9	5UTR		0	0
mmu-miR-1271-3p	NM_009558	Zfp51	AGTGCCTACTGTGTGCCAAGACA#GTCTCATGCAACCAACAGCCTACATTAAAGAGAAACCACACCAGTGTGGCAA#..(((((((((((((........#.))))).)))).)))).	712	764	0.846153846	-16.2	1	5.54E-05	0.574	0.178182787	0.719192645	-5.1900498	13	17	5	CDS		0	0
mmu-miR-1911-5p	NM_009558	Zfp51	TGAGTACAGCCATGTCTGTTGGG#TTGACATTCAGGGATGTGGCTGTGGACTTCCCTCAG#(((((((((((((((((..((((#.)))).))))))))))))).......)))).	237	273	0.846153846	-22.2	1	3.15E-05	0.456	0.558866517	0.303827507	-3.937574446	21	31	13	CDS		0	0
mmu-miR-1911-3p	NM_009558	Zfp51	CACCAGGCATTGTGGTCTCTGC#CAGGGATGTGGCTGTGGACTTCCCTCAGGAGGAGTGGGAATGCCTGGA#..(((((((((.(.(.((((..#.))))).).))))))))).	245	293	1	-22	1	0.000851291	0.441	0.196158144	0.301876146	-9.393693027	15	19	9	CDS		0	0
mmu-miR-1911-3p	NM_009558	Zfp51	CACCAGGCATTGTGGTCTCTGC#CAGAATCCACACTGGTGA#((((((....(((((..((((.#))))..))))))))))).	1313	1331	0.923076923	-20.4	0	0.001946693	0.632	0.861841833	-0.070728356	-10.32684112	15	18	11	CDS		0	0
mmu-miR-5104b-5p	NM_009558	Zfp51	TGGGCCATCTCTTTAGTCCAGA#ACTGGAGAGAAGCCTT#.((((..((((((((((.....#)))))))))).)))).	987	1003	0.923076923	-17.4	0	0.01373626	0.647	1.62423469	0.211084771	-7.237970133	14	16	10	CDS		0	0
mmu-miR-5104b-5p	NM_009558	Zfp51	TGGGCCATCTCTTTAGTCCAGA#ACTGGAGAGAAGCCTT#.((((..((((((((((.....#)))))))))).)))).	1155	1171	1	-17.4	0	0.001216863	0.618	1.3873489	-0.053370428	-7.237970133	14	16	10	CDS		0	0
mmu-miR-12178-5p	NM_009558	Zfp51	TATGGGTGGCTGGTCTCAGAAGAG#CTTTTCATGAGAGCGCCACTCT#...(((((((.(.(((((((((((#)))))).))))).)))))))).	1531	1553	0.846153846	-26.3	0	0.000151315	0.603	-0.751436583	0.702215784	-10.62844528	19	22	8	CDS		0	0
mmu-miR-12178-5p	NM_009558	Zfp51	TATGGGTGGCTGGTCTCAGAAGAG#CTCACTGATCACCCAGACCTGCTCACCTGTGG#((((((((((.((((((((..(((#))).)))).......)))).)).)))))))).	50	82	0.846153846	-21.9	1	0.00036767	0.412	0.023456945	0.050847817	-6.762348922	21	32	8	5UTR		0	0
mmu-miR-12178-3p	NM_009558	Zfp51	TTTCTGACTCAGCCACCTGAGA#CTCAGGAGGAGTGGGAATGCCTGGACTCTGATCAGAGGG#(((((((.((((((.((((((.#)))))).))..................))))))))))).	268	307	0.846153846	-20.2	1	0.000522791	0.5	0.579693493	0.411074366	-6.986658936	19	39	11	CDS		0	0
mmu-miR-12181-5p	NM_009558	Zfp51	TTGAGGGTGCATAAGGACTGGA#CCAGTAAACATGCCCCA#....(((.((((....(((((.#)))))....))))))).	213	230	0.846153846	-18	0	0.003039207	0.529	-0.1656056	0.376675196	-14.97466657	12	17	7	CDS		0	0
mmu-miR-12181-5p	NM_009558	Zfp51	TTGAGGGTGCATAAGGACTGGA#TCCTACCTTAGAGCCCATCAGA#((((((((...(((((...(((#)))..)))))..)))).)))).	2304	2326	0.846153846	-17.4	1	0.06383425	0.618	-0.021581711	0.063227989	-9.061245048	16	22	5	CDS		0	0
mmu-miR-12181-3p	NM_009558	Zfp51	TCCAGGCCTCTTGCTCTCTCA#GAGCAGAGCAAAGAGCCCTGGAA#((((((.(((((((((((((.#))).))))))).))).)))))).	81	104	0.846153846	-29.5	0	0.03146455	0.456	0.35976984	-0.110097378	-5.481260981	19	23	7	5UTR		0	0
mmu-miR-12181-3p	NM_009558	Zfp51	TCCAGGCCTCTTGCTCTCTCA#GAGGAGTGGGAATGCCTGGAC#(((((((.((((((((.(((.#)))))))))))..))))))).	273	294	1	-26.9	1	7.13E-05	0.456	0.764870513	0.452997187	-6.251209375	18	21	11	CDS		0	0
mmu-miR-12183-5p	NM_009558	Zfp51	GCTTCTTCTCTGTCCTGA#TCAGGATCAAAGACTCTACAACGCAAAACAGCACAGACAGGAAGTA#(((((((.(((((.(((.#.))).))))).))))))).	638	684	0.923076923	-17.7	1	0.01062542	0.574	0.751706329	0.135275018	-7.108049293	15	19	7	CDS		0	0
mmu-miR-12184-5p	NM_009558	Zfp51	CTTGCATGTGGGCCTGTGTGCT#GCATACAGTCTCATGCAAC#.(((((((.(((.((((((((.#)))))))))))))))))).	705	724	1	-23.3	1	0.07610963	0.574	-0.304995587	0.68188171	-6.138845108	18	19	18	CDS		0	0
mmu-miR-12184-3p	NM_009558	Zfp51	ACAGACGGGCTCTCATGCTGA#CATGAGAGCGCCACTCTT#..(((.(((((((((((....#))))))))).))..))).	1536	1554	0.846153846	-18.4	0	6.70E-05	0.603	-1.0237195	0.865585872	-6.857959481	14	18	9	CDS		0	0
mmu-miR-12184-3p	NM_009558	Zfp51	ACAGACGGGCTCTCATGCTGA#AGCAAAGAGCCCT#......(((((((..((((..#)))).))))))).	87	100	0.846153846	-18	0	0.000101876	0.441	0.713590529	-0.124379619	-17.15884788	11	13	7	5UTR		0	0
mmu-miR-12184-3p	NM_009558	Zfp51	ACAGACGGGCTCTCATGCTGA#CAGCATCACAAGCTGGAGAGTCATTGTACCTGA#.(((((((((((((..(((..#.)))..)))))))..)))..))).	136	169	0.923076923	-17.8	1	0.1084732	0.618	-0.179629591	0.155298712	-4.761823478	16	24	7	CDS		0	0
mmu-miR-12185-5p	NM_009558	Zfp51	CTTGGGGGCAGAGGTGGCACGGTGT#ACTGTGCCCTTTATAATAGAAGTGACACTACAGAAGCCTCTAAC#.((((((((.((((.((((((((..#)))))))))))).......................)))))))).	457	501	0.846153846	-23.6	1	0.08500946	0.588	0.00282025	0.527973658	-5.771280866	20	44	12	CDS		0	0
mmu-miR-12185-3p	NM_009558	Zfp51	TCAGCCACTGTGTCCCCTCCTT#AGGGTCTGTTGACATTCAGGGATGTGGCTGT#.(((((((...(((((......#.)))))))))))).	229	260	0.846153846	-19.5	1	0.000367744	0.412	0.481898207	0.264278513	-8.916995439	12	14	12	CDS		0	0
mmu-miR-12186-5p	NM_009558	Zfp51	AGGGACTCAGGCCTCTGTTGG#CATTGATGTGATGTTGGAGAATTACAGAAACCTGGTCTCTG#((((((.((((..(((((...#.)))))..)))))))))).	314	355	0.923076923	-20.5	0	0.000291876	0.588	0.683524742	0.338299471	-10.1171949	15	19	10	CDS		0	0
mmu-miR-12187-5p	NM_009558	Zfp51	TAAGGGGAGAGGTGTGGTGTAG#ACACTACAGAAGCCTCTAACA#....(..(((((((((((((..#)))))))....))))))..).	481	502	0.846153846	-18.4	0	0.08413474	0.588	0.901578141	0.042930248	-12.99120776	14	21	7	CDS		0	0
mmu-miR-1970b-5p	NM_009558	Zfp51	TATGTCACTGGGCATTGGCTTTGA#CAAACCCAATACCCAGGACT#...(((.(((((.(((((.((((.#)))).))))).)))))))).	2369	2389	1	-22	0	0.05466985	0.662	-0.36891102	0.167537499	-9.347357341	17	20	8	CDS		0	0
mmu-miR-1970b-5p	NM_009558	Zfp51	TATGTCACTGGGCATTGGCTTTGA#AAGTGCAGTGTCTGTGACAA#..((((((.((((((((((((...#)))).)))))))))))))).	837	857	1	-19.9	1	0.001624812	0.603	0.175896608	0.026175236	-6.013390378	18	20	14	CDS		0	0
mmu-miR-12188-3p	NM_009558	Zfp51	TGGACAGCAGTACCCCAGCCCCTCTGC#CAGAGGAACATTGTAGTTGTCCAG#((((((((..(((.......((((((.#))))))......))))))))))).	1075	1099	0.846153846	-20.6	1	0.007616264	0.588	0.521488375	-0.097275804	-8.061809131	17	24	11	CDS		0	0
mmu-miR-3083b-5p	NM_009558	Zfp51	AAGGCTGGGAATGTTTCGGAGA#GGGAATTTCACCAGCTTTC#(((((((((((..((((.....#))))..))).)))))))).	1108	1127	0.846153846	-16.7	1	0.01757603	0.588	-1.534251583	0.76960595	-8.573508368	15	19	8	CDS		0	0
mmu-miR-12191-5p	NM_009558	Zfp51	ACCGTGGGGCGAACGGAGCG#CTCCTCAAGCCTCACT#...(((((((....((((..#))))....))))))).	785	801	1	-18.8	0	0.01010126	0.603	-0.2503601	1.013249723	-14.83208851	11	16	7	CDS		0	0
mmu-miR-12191-5p	NM_009558	Zfp51	ACCGTGGGGCGAACGGAGCG#TGCCCCAGGGTC#(((.(((((((.........#))))))).))).	223	235	0.846153846	-19.5	0	0.000355508	0.515	0.232603	0.417105597	-13.4308692	10	12	7	CDS		0	0
mmu-miR-12191-5p	NM_009558	Zfp51	ACCGTGGGGCGAACGGAGCG#GCTCTGCATACAGTCTCATGC#..((((((((...((((((.#))))))......)))))))).	700	721	1	-19	1	0.001359321	0.603	-0.23037325	0.683747241	-12.41770912	14	21	8	CDS		0	0
mmu-miR-12191-3p	NM_009558	Zfp51	CCCATGGAGCTGTAGGAGCCG#GCTCCTACCTTAGAGCCCATC#...((((.(((((((((((..#)))))))).....))))))).	2302	2323	1	-20.6	0	0.0358945	0.603	-0.6843242	0.35628813	-8.828175123	15	21	8	CDS		0	0
mmu-miR-12191-3p	NM_009558	Zfp51	CCCATGGAGCTGTAGGAGCCG#GGCATTACAGAATCCACACTGGT#.(((((((.((((((..(((.#))).))))))..))))...))).	1306	1329	0.846153846	-18.8	1	0.003032401	0.647	1.4118545	-0.030907092	-5.082763576	16	23	6	CDS		0	0
mmu-miR-122b-5p	NM_009558	Zfp51	TTTAGTGTGATAATGGCGTTTG#GAGCGCCACTCTTAGAGAACATGAGAAAAGTCATACTGGAG#(((((((((((..((((((((.#)))))))).....................))))))))))).	1541	1582	0.846153846	-19.6	1	0.02682281	0.603	1.523985445	-0.268814364	-8.573508368	19	41	11	CDS		0	0
mmu-miR-12195-5p	NM_009558	Zfp51	TGGGTATAACAGTCTTGGCTGG#CTAGGTGAGTGAAGCCAGGGCTCACTGATCACCCAG#(((((((...((((((((((..#.)))))))))).....)).))))).	30	66	0.923076923	-21.9	1	0.000959136	0.456	0.1038174	0.052491009	-8.550105502	17	25	10	5UTR		0	0
mmu-miR-12195-5p	NM_009558	Zfp51	TGGGTATAACAGTCTTGGCTGG#CCAGCATCACAAGCTGGAGAGTCATTGTACCTG#.(((((((((((.(((((((((#)))))....)))))))........)))))))).	135	168	0.923076923	-19.4	1	0.02887995	0.618	0.002336892	0.04557875	-5.08245545	20	33	8	CDS		0	0
mmu-miR-12196-5p	NM_009558	Zfp51	TCCTTTCTAGCTCACCTGTGACT#AGTCACTAAGGATCCAGCATCACAAGCTGGAGAGT#..((((((((((..(((((((((#))))))..))).............)))))))))).	122	157	0.923076923	-20	1	0.001034913	0.588	-0.196781505	0.081627937	-7.10297125	19	35	10	CDS		0	0
mmu-miR-12196-5p	NM_009558	Zfp51	TCCTTTCTAGCTCACCTGTGACT#AGTGACGTGAGCGGAAGCTGGGAA#((((((((.((((((..((.(((#))).))))))))))))...)))).	5	29	0.923076923	-18.9	1	0.000725472	0.431	0.156057273	-0.070392537	-5.227013185	19	24	12	5UTR		0	0
mmu-miR-12196-3p	NM_009558	Zfp51	TCACAGGTGAGCTAGAAAGTAT#GCTCACTGATCACCCAGACCTGCTCACCTGTGGA#((((((((((((.((.......#.)))))))))))))).	49	83	1	-23.6	1	0.000244066	0.426	-0.330826934	0.144890147	-5.459754139	14	16	14	5UTR		0	0
mmu-miR-12197-3p	NM_009558	Zfp51	GCGGGGCTGGGGACATCG#CGATGACTATTTCAGCTCTGCA#((((((((((((.(((((#))))).))...)))))))))).	686	708	1	-22.3	1	0.000640268	0.559	-0.055633267	0.596066246	-5.226705059	17	22	10	CDS		0	0
mmu-miR-12197-3p	NM_009558	Zfp51	GCGGGGCTGGGGACATCG#GATGTCTCTGTTGACTCGTC#(((((..((((((((((.#))))))))))....))))).	525	545	0.846153846	-18.4	0	0.000319455	0.603	0.35727527	0.773293891	-7.382219742	15	20	10	CDS		0	0
mmu-miR-12201-3p	NM_009558	Zfp51	TCTGCAGAGGCTTCCTTGGCT#AGCCTCTAACAAATTCCGATGCTGTAACAACGAGGATGTCTCTGTTGAC#((.((((((((.((((((...#.)))))).)))))))).)).	491	540	0.846153846	-23.7	0	2.92E-05	0.632	0.310636838	0.156728903	-8.84191723	16	20	8	CDS		0	0
mmu-miR-12201-3p	NM_009558	Zfp51	TCTGCAGAGGCTTCCTTGGCT#AGCCAGGGCTCACTGATCACCCAGACCTGCTCACCTGTGGAG#(((((((.(((..((((((((#))))))))....................)))...))))))).	42	84	0.846153846	-20.2	1	0.000120959	0.441	0.315048211	0.134913197	-10.8871433	18	42	8	5UTR		0	0
mmu-miR-12202-5p	NM_009558	Zfp51	TGGTGCCTGGATTGGAGGATGAGA#ATCCTTTACCCAGTGCACACAT#((((((((((..((((((((....#)))))))).)))).)))).)).	857	879	0.846153846	-21.2	1	0.000907121	0.588	-1.636358342	1.043250694	-10.10915223	18	22	8	CDS		0	0
mmu-miR-12202-5p	NM_009558	Zfp51	TGGTGCCTGGATTGGAGGATGAGA#ATCCTTTACCCAGGTCTCAC#(((.((((((..((((((((....#)))))))).)))))).))).	1952	1972	0.923076923	-19.8	0	0.01566217	0.632	0.528481875	0.208102751	-13.14117451	17	20	8	CDS		0	0
mmu-miR-12202-5p	NM_009558	Zfp51	TGGTGCCTGGATTGGAGGATGAGA#TTATCCCAATTTCAGGACACA#..(((((((((...(.((((((..#)))))))...)))))).))).	1037	1058	0.820512821	-19.1	1	0.04485728	0.618	-0.56492261	0.998324099	-10.68282364	16	21	7	CDS		0	0
mmu-miR-12202-3p	NM_009558	Zfp51	TCTTCTCTTTCCAGTCATCAGC#ACTGGAGAGAGAC#...((((((((((((.......#)))))))))))).	1491	1504	0.923076923	-18.7	0	0.009721047	0.632	1.018405	-0.271877842	-6.747589274	12	13	12	CDS		0	0
mmu-miR-12202-3p	NM_009558	Zfp51	TCTTCTCTTTCCAGTCATCAGC#GTTCATACTGGAGAGAGAC#...((((((((((((.......#.)))))))))))).	1656	1675	1	-19.1	0	0.000982322	0.647	0.909492	-0.347436115	-6.747589274	12	14	12	CDS		0	0
mmu-miR-12202-3p	NM_009558	Zfp51	TCTTCTCTTTCCAGTCATCAGC#ACTGGAGAGAGAC#...((((((((((((.......#)))))))))))).	1998	2011	0.923076923	-18.7	0	0.002919952	0.618	0.771320375	-0.476532711	-6.747589274	12	13	12	CDS		0	0
mmu-miR-12203-3p	NM_009558	Zfp51	ATGGAATCTCTCCCTCTGGTCT#ATCAGAGAGTTCATACTGGAGAGAGACCT#..((..((((((((((((((..#)))))))..........)))))))..)).	1984	2013	0.846153846	-20.5	0	0.01033626	0.618	0.614027417	-0.275364195	-10.97699666	16	29	7	CDS		0	0
mmu-miR-12203-3p	NM_009558	Zfp51	ATGGAATCTCTCCCTCTGGTCT#GATCAGAGGGCTCTGTACATTGATGTGATGTTGGAGAA#......(((((((((((((((.#))))))))))......................))))).	297	335	0.846153846	-20.7	0	0.002250888	0.559	0.424043424	0.388491769	-15.5665584	15	38	10	CDS		0	0
mmu-miR-12203-3p	NM_009558	Zfp51	ATGGAATCTCTCCCTCTGGTCT#ATCAGAGAGTTCATACTGGAGAGAAACCT#..((..((((((((((((((..#)))))))..........)))))))..)).	2236	2265	0.846153846	-19.3	0	0.02872784	0.632	0.44845615	-0.348215364	-10.97699666	16	29	7	CDS		0	0
mmu-miR-1970c-5p	NM_009558	Zfp51	TGTGTCACTGGGGTTATGCTTTG#CAAATCCTTTACCCAGTGCACACAT#((((((((((((...........#.))))))).))))).	854	879	1	-19.9	1	0.000907121	0.588	0.546622385	0.990796688	-7.052043617	12	15	7	CDS		0	0
mmu-miR-1970c-3p	NM_009558	Zfp51	AAGCCGGGCCTAGTGACTCTCT#GGAGAGTCATTGTACCTGA#....((((..((((((((((((#))))))))))))..)))).	150	169	1	-22.3	0	0.1084732	0.618	-0.1426825	0.078616491	-11.8454586	16	19	12	CDS		0	0
mmu-miR-12205-5p	NM_009558	Zfp51	TGTGTTTCCCAGTTGGTTTGA#AGCTGGGAAACT#...(((((((((((.......#))))))))))).	20	32	1	-17.6	0	0.003049467	0.443	0.156057182	-0.020515043	-7.483038834	11	12	11	5UTR		0	0
mmu-miR-12205-5p	NM_009558	Zfp51	TGTGTTTCCCAGTTGGTTTGA#AACATGGGAAATACT#.(((((((((((((.......#))).)))))))))).	2501	2516	0.923076923	-16.2	1	0.04522899	0.779	0.388928414	-0.053499279	-4.761823478	13	15	10	3UTR		0	0
mirnaid	refseqid	genesymbol	duplex	start	end	bindingp	energy	seed	accessibility	au	phylopstem	phylopflank	me	number_of_pairings	binding_region_length	longest_consecutive_pairings	position	validated	TargetScan	miRDB
mmu-miR-6933-3p	NM_001362729	Zfp62	AGGTGTTTCCTCTGCCGTCA#GATGGTTTCAGGGAATATCA#.((((((((((..((((((.#))))))...)))))))))).	3588	3608	0.953846154	-20.8	1	0.03427171	0.603	1.5676367	0.538827983	-8.42925876	16	20	10	3UTR		0	0
mmu-miR-7020-3p	NM_001362729	Zfp62	AACCCCTCTCTTCTCTCCCAG#GGGAGAGGATGGTTTCAGGGA#...((((((.(((((((((..#))))))))).))....)))).	3581	3602	0.953846154	-22.3	0	0.02987024	0.588	1.008094289	0.466445578	-7.757046662	15	21	9	3UTR		0	0
mmu-miR-6933-3p	NM_001362731	Zfp62	AGGTGTTTCCTCTGCCGTCA#GATGGTTTCAGGGAATATCA#.((((((((((..((((((.#))))))...)))))))))).	3879	3899	0.953846154	-20.8	1	0.03427171	0.603	1.5676367	0.538827983	-8.42925876	16	20	10	3UTR		0	0
mmu-miR-7020-3p	NM_001362731	Zfp62	AACCCCTCTCTTCTCTCCCAG#GGGAGAGGATGGTTTCAGGGA#...((((((.(((((((((..#))))))))).))....)))).	3872	3893	0.953846154	-22.3	0	0.02987024	0.588	1.008094289	0.466445578	-7.757046662	15	21	9	3UTR		0	0
mmu-miR-6933-3p	NM_001024846	Zfp62	AGGTGTTTCCTCTGCCGTCA#GATGGTTTCAGGGAATATCA#.((((((((((..((((((.#))))))...)))))))))).	3592	3612	0.953846154	-20.8	1	0.03427171	0.603	1.5676367	0.538827983	-8.42925876	16	20	10	3UTR		0	0
mmu-miR-7020-3p	NM_001024846	Zfp62	AACCCCTCTCTTCTCTCCCAG#GGGAGAGGATGGTTTCAGGGA#...((((((.(((((((((..#))))))))).))....)))).	3585	3606	0.953846154	-22.3	0	0.02987024	0.588	1.008094289	0.466445578	-7.757046662	15	21	9	3UTR		0	0
mmu-miR-291b-5p	NM_001362729	Zfp62	GATCAAAGTGGAGGCCCTCTCC#GGAAAAAAGATCCAAGAAGGGCCTCCAA#........((((((((((((..#.))).))))))))).	3541	3569	0.961538462	-22.4	0	6.07E-05	0.529	0.377485	0.669767052	-19.42387987	12	15	9	3UTR		0	0
mmu-miR-6914-3p	NM_001362729	Zfp62	TCTGTCCACCTCTTCCCAG#GGGAGAGGATGGTTTCAGGG#((((.(((((((((((...#)))))))).)))...)))).	3581	3601	0.961538462	-20.2	0	0.03538202	0.574	0.6285606	0.415208455	-8.056611621	15	20	8	3UTR		0	0
mmu-miR-1970c-5p	NM_001362729	Zfp62	TGTGTCACTGGGGTTATGCTTTG#AAGGCATAATCTGTGACATAA#((((((((..((((((((((((.#)))))))))))))))))))).	3704	3725	0.961538462	-23.9	1	0.001444008	0.691	-0.038335067	0.459125635	-6.236470573	20	21	20	3UTR		0	0
mmu-miR-291b-5p	NM_001362731	Zfp62	GATCAAAGTGGAGGCCCTCTCC#AGAAGGGCCTCCAA#........((((((((((((..#))).))))))))).	3846	3860	0.961538462	-21.8	0	6.07E-05	0.529	0.687784662	0.69660545	-19.42387987	12	14	9	3UTR		0	0
mmu-miR-1970c-5p	NM_001362731	Zfp62	TGTGTCACTGGGGTTATGCTTTG#AAGGCATAATCTGTGACATAA#((((((((..((((((((((((.#)))))))))))))))))))).	3995	4016	0.961538462	-23.9	1	0.001444008	0.691	-0.038335067	0.459125635	-6.236470573	20	21	20	3UTR		0	0
mmu-miR-291b-5p	NM_001024846	Zfp62	GATCAAAGTGGAGGCCCTCTCC#GGAAAAAAGATCCAAGAAGGGCCTCCAA#........((((((((((((..#.))).))))))))).	3545	3573	0.961538462	-22.4	0	6.07E-05	0.529	0.377485	0.669767052	-19.42387987	12	15	9	3UTR		0	0
mmu-miR-6914-3p	NM_001024846	Zfp62	TCTGTCCACCTCTTCCCAG#GGGAGAGGATGGTTTCAGGG#((((.(((((((((((...#)))))))).)))...)))).	3585	3605	0.961538462	-20.2	0	0.03538202	0.574	0.6285606	0.415208455	-8.056611621	15	20	8	3UTR		0	0
mmu-miR-1970c-5p	NM_001024846	Zfp62	TGTGTCACTGGGGTTATGCTTTG#AAGGCATAATCTGTGACATAA#((((((((..((((((((((((.#)))))))))))))))))))).	3708	3729	0.961538462	-23.9	1	0.001444008	0.691	-0.038335067	0.459125635	-6.236470573	20	21	20	3UTR		0	0
mmu-miR-6908-5p	NM_001362729	Zfp62	TTGCCTGTCAGGGAGAGCCCCA#TGGAAAAAAGATCCAAGAAGGGCCTCCAACAGGCAAA#((((((((...((((.((((..#.)))))))).)))))))).	3540	3577	0.974358974	-27.6	1	4.78E-05	0.544	0.47945895	0.685219555	-9.294294128	16	19	8	3UTR		0	1
mmu-miR-6908-5p	NM_001362731	Zfp62	TTGCCTGTCAGGGAGAGCCCCA#TGGAAAAAAGATCCAAGAAGGGCCTCCAACAGGCAAA#((((((((...((((.((((..#.)))))))).)))))))).	3831	3868	0.974358974	-27.6	1	4.78E-05	0.544	0.47945895	0.685219555	-9.294294128	16	19	8	3UTR		0	1
mmu-miR-6908-5p	NM_001024846	Zfp62	TTGCCTGTCAGGGAGAGCCCCA#TGGAAAAAAGATCCAAGAAGGGCCTCCAACAGGCAAA#((((((((...((((.((((..#.)))))))).)))))))).	3544	3581	0.974358974	-27.6	1	4.78E-05	0.544	0.47945895	0.685219555	-9.294294128	16	19	8	3UTR		0	1
mmu-miR-6942-3p	NM_001362729	Zfp62	TTATGGTTCTCTCCACCTCTCA#GAGAGGATGGTTTCAGGGAATA#.....((((((((((((((((.#)))))).)))....))))))).	3583	3605	0.980769231	-20.6	0	0.02402666	0.603	0.896558181	0.407888845	-13.66559964	16	22	7	3UTR		0	0
mmu-miR-6942-3p	NM_001024846	Zfp62	TTATGGTTCTCTCCACCTCTCA#GAGAGGATGGTTTCAGGGAATA#.....((((((((((((((((.#)))))).)))....))))))).	3587	3609	0.980769231	-20.6	0	0.02402666	0.603	0.896558181	0.407888845	-13.66559964	16	22	7	3UTR		0	0
mmu-miR-125a-5p	NM_001362729	Zfp62	TCCCTGAGACCCTTTAACCTGTGA#TCCAAGAAGGGCCTCCAACAGGCAAATTCAGGGAGAGGATGGTTTCAGGGAA#(((((((((((((((..((((...#.))))..))))..))))))))))).	3551	3603	1	-28.8	1	0.02660573	0.603	0.705743624	0.538014423	-4.170623527	19	25	11	3UTR		0	1
mmu-miR-125b-5p	NM_001362729	Zfp62	TCCCTGAGACCCTAACTTGTGA#GAGGATGGTTTCAGGGAA#(((((((((((....(((....#)))...))))))))))).	3585	3603	1	-21.1	1	0.02660573	0.603	1.138220291	0.483524543	-10.16579785	14	18	11	3UTR		0	1
mmu-miR-183-5p	NM_001362729	Zfp62	TATGGCACTGGTAGAATTCACT#AGTGAAAGAAAGAATTCTAAGTGCTCATGA#(((((((((..((((((((...#.))))))))))))).)))).	3257	3287	1	-18.5	1	0.002404188	0.676	0.266003486	0.383729636	-8.00485539	17	20	13	3UTR		0	0
mmu-miR-24-1-5p	NM_001362729	Zfp62	GTGCCTACTGAGCTGATATCAGT#ATATCAGTTTATTAGTGGGTCATG#(((((((((((((((((((....#))))))))...)))))))).))).	3602	3626	1	-20.2	1	0.0147834	0.647	0.651662817	0.543707593	-3.937574446	19	24	8	3UTR		0	0
mmu-miR-193a-5p	NM_001362729	Zfp62	TGGGTCTTTGCGGGCAAGATGA#TCACTTGGCCATAAAGGCCA#..((((((((.((.((((.(((#))))))).)).)))))))).	4129	4149	1	-22.1	1	5.68E-08	0.662	0.731576925	0.813718885	-8.638615112	17	20	8	3UTR		0	0
mmu-miR-204-5p	NM_001362729	Zfp62	TTCCCTTTGTCATCCTATGCCT#AGGCAAATTCAGGGAGAGGATGGTTTCAGGGAAT#((((((...(((((((.(.(((#.))).).)))))))....)))))).	3570	3604	1	-21.1	0	0.0237354	0.603	1.844618714	0.608770722	-8.851285568	17	25	7	3UTR		0	0
mmu-miR-300-5p	NM_001362729	Zfp62	TTGAAGAGAGGTTATCCTTTGT#CAAAGGATGGCTTTTTATTAC#.(((.((((((((((((((((.#)))))))))))))))).))).	3969	3990	1	-19.8	0	2.30E-05	0.765	0.251737513	0.693352363	-7.912362012	19	21	16	3UTR		0	0
mmu-miR-324-5p	NM_001362729	Zfp62	CGCATCCCCTAGGGCATTGGTGT#ACACTTTGGATGTCCTAGGA#.......((((((((((((((((#)))))...))))))))))).	3678	3698	1	-21.9	0	0.005724031	0.632	0.617716821	0.320866615	-17.11024494	16	20	11	3UTR		0	0
mmu-miR-331-3p	NM_001362729	Zfp62	GCCCCTGGGCCTATCCTAGAA#AGGATGGTTTCAGGGA#..(((((((.(((((((....#))))))).))))))).	3586	3602	1	-21.2	1	0.02987024	0.588	0.152981314	0.494910698	-6.199507188	14	16	7	3UTR		0	0
mmu-miR-28a-5p	NM_001362729	Zfp62	AAGGAGCTCACAGTCTATTGAG#CTCAAATGTAAATAGGCTGTGACTTGTTT#((.(((.((((((((((((...#.))))))))))))))).)).	4188	4217	1	-19.8	0	0.003072515	0.717	0.73699885	0.369780473	-7.038800455	17	20	15	3UTR		0	0
mmu-miR-7a-2-3p	NM_001362729	Zfp62	CAACAAGTCCCAGTCTGCCACA#GGTAAAAACAATAAATGCCTCAAATGTAAATAGGCTGTGACTTGTTT#.((((((((.(((((((.....#.))))))).)))))))).	4170	4217	1	-19.6	1	0.003072515	0.717	1.61806025	0.450993159	-5.035831306	15	18	8	3UTR		0	0
mmu-miR-7b-3p	NM_001362729	Zfp62	CAACAAGTCACAGCCAGCCTCA#GCCTCAAATGTAAATAGGCTGTGACTTGTTT#.((((((((((((((.......#.)))))))))))))).	4186	4217	1	-25.5	1	0.003072515	0.717	0.6967218	0.366527328	-4.026373918	14	16	14	3UTR		0	0
mmu-miR-429-5p	NM_001362729	Zfp62	GTCTTACCAGACATGGTTAGA#CTGGTAAGACT#((((((((((...........#)))))))))).	3767	3778	1	-16.8	1	0.003803208	0.75	0.52662842	0.409514965	-13.2236214	10	11	10	3UTR		0	0
mmu-miR-302c-5p	NM_001362729	Zfp62	GCTTTAACATGGGGTTACCTGC#CAGGGAATCCTATGA#.......((((((((..((((.#))))..)))))))).	3937	3952	1	-17.7	0	0.001440448	0.691	0.60958425	0.51442916	-17.34329402	12	15	8	3UTR		0	0
mmu-miR-764-3p	NM_001362729	Zfp62	AGGAGGCCATAGTGGCAACTGT#CCAAGAAGGGCCTCCA#.(((((((....(((.......#))).....))))))).	3552	3568	1	-18.9	1	7.04E-05	0.529	0.524770086	0.689285877	-12.49684783	10	16	7	3UTR		0	0
mmu-miR-683	NM_001362729	Zfp62	CCTGCTGTAAGCTGTGTCCTC#GGGAATATCAGTTTATTAGTGGGT#((((((((((((((..((((.#))))....)))))))).)))))).	3598	3622	1	-19.2	1	0.02551533	0.647	0.487590347	0.51686905	-4.906073087	18	24	8	3UTR		0	0
mmu-miR-692	NM_001362729	Zfp62	ATCTCTTTGAGCGCCTCACTC#AGTGGAAAAAAGATCCAAGAAGGGCCTCCAACAGGCAAATTCAGGGAGAG#.((((((((((.((((.....#.))))...)))))))))).	3538	3588	1	-17.3	1	0.000781998	0.544	0.49409808	0.711244747	-7.140128147	14	19	10	3UTR		0	0
mmu-miR-501-5p	NM_001362729	Zfp62	AATCCTTTGTCCCTGGGTGAAA#ATTCAGGGAGAGGATG#.((((((..(((((((((....#))))))))))))))).	3576	3592	1	-19.7	1	0.000796799	0.529	1.673182778	0.591691665	-7.163349425	15	16	15	3UTR		0	0
mmu-miR-880-3p	NM_001362729	Zfp62	TACTCCATCCTCTCTGAGTAGA#GGAGAGGATGGT#....(((((((((((.......#))))))))))).	3582	3594	1	-20.1	0	0.001385057	0.529	0.475761564	0.457499455	-9.779611549	11	12	11	3UTR		0	0
mmu-miR-343	NM_001362729	Zfp62	TCTCCCTTCATGTGCCCAGA#GGCAAATTCAGGGAGAG#(((((((.....((((....#)))).....))))))).	3571	3588	1	-18.3	1	0.000781998	0.544	1.259051286	0.601451227	-14.72168329	11	17	7	3UTR		0	0
mmu-miR-466g	NM_001362729	Zfp62	ATACAGACACATGCACACACA#TGTGTATATTGTCTGTAG#.((((((((.(((((((....#)))))))..)))))))).	4088	4106	1	-17.9	1	0.004777167	0.735	0.902366775	0.700672195	-5.035831306	15	18	8	3UTR		0	0
mmu-miR-574-5p	NM_001362729	Zfp62	TGAGTGTGTGTGTGTGAGTGTGT#ACATTCACATATACT#.......((((((((((((((..#)))))))))))))).	3839	3854	1	-19.4	0	0.000243749	0.662	0.766432114	0.516868983	-17.11024494	14	15	14	3UTR		0	0
mmu-miR-877-3p	NM_001362729	Zfp62	TGTCCTCTTCTCCCTCCTCCCA#AGGCAAATTCAGGGAGAGGATGGT#...((((((((((((.......#.)))))))))).)).	3570	3594	1	-19	0	0.001385057	0.529	1.563632538	0.59169156	-6.747589274	12	15	10	3UTR		0	0
mmu-miR-466f	NM_001362729	Zfp62	ACGTGTGTGTGCATGTGCATGT#TATGTACGACATACATGTG#((((((((((...((((((((.#)))))))))))))))))).	4073	4092	1	-19.3	1	0.000284079	0.735	0.40300946	0.736456655	-11.39828284	18	19	18	3UTR		0	0
mmu-miR-1903	NM_001362729	Zfp62	CCTTCTTCTTCTTCCTGAGACA#TCCAACAGGCAAATTCAGGGAGAGGATGGTTTCAGGG#(((((.(((((((((((((...#.))))))))))))).))....))).	3564	3601	1	-21.4	0	0.03538202	0.574	0.687785308	0.529881725	-5.838533207	18	25	13	3UTR		0	0
mmu-miR-1900	NM_001362729	Zfp62	GGCCGCCCTCTCTGGTCCTTCA#GAAGGGCCTCCAACAGGCAAATTCAGGGAGAGGATGGTT#.((((.(((((((((((((((.#))))))))..................))))))).)))).	3556	3595	1	-28.2	0	0.001771704	0.529	0.954861473	0.45587243	-5.694283599	19	39	8	3UTR		0	0
mmu-miR-1901	NM_001362729	Zfp62	CCGCTCGTACTCCCGGGGGTCC#GGGCCTCCAACAGGCAAATTCAGGGAGAGGATGGT#(((.((.(.(((((((((((((#))))))))..............)))))).))))).	3559	3594	1	-24.5	0	0.001385057	0.529	1.022553356	0.537201158	-9.569672914	19	35	8	3UTR		0	0
mmu-miR-1947-3p	NM_001362729	Zfp62	GCACTGAGCTAGCTCTCCCTCC#AGGGAGAGGATGGTTTCAGG#...((((((((.((((((((..#))))))))..))))).))).	3580	3600	1	-21.9	0	0.009419623	0.559	1.252079875	0.535574952	-9.861343503	16	20	8	3UTR		0	0
mmu-miR-3073a-3p	NM_001362729	Zfp62	TTGATGTCCACTGTGACCATAG#ATGGTTTCAGGGAATATCAGT#(((((((((.(((.((((((..#)))))).)))))).)))))).	3589	3610	1	-19.7	1	0.05420246	0.618	1.33341036	0.567293012	-6.036920832	18	21	6	3UTR		0	0
mmu-miR-3074-5p	NM_001362729	Zfp62	GTTCCTGCTGAACTGAGCCAGT#TGATTCAGTTATAGCAAGAACA#((((.((((((((((((.((..#)).))))))).))))).)))).	3298	3320	1	-19.5	0	0.02827852	0.691	0.270786941	0.301543035	-8.056611621	18	22	7	3UTR		0	0
mmu-miR-3088-5p	NM_001362729	Zfp62	GCTATGCAGTTGTTCATGAGCT#GCTCATGAACAATTCTATGTGATTCAGTTATAGCA#(((((((((((((((((((((.#))))))))))))))............)).))))).	3279	3314	1	-24.5	1	0.01815171	0.676	0.223145265	0.433707869	-3.937574446	21	35	14	3UTR		0	0
mmu-miR-3470a	NM_001362729	Zfp62	TCACTTTGTAGACCAGGCTGG#TTAGTCATGGTTTATAATTTTCATAGTATGAGTGAA#(((((((((((((((((((((#)))))).))))))))).............)))))).	3227	3263	1	-18.7	1	0.001122074	0.706	0.452588556	0.314870591	-3.937574446	21	36	9	3UTR		0	0
mmu-miR-3470b	NM_001362729	Zfp62	TCACTCTGTAGACCAGGCTGG#TTAGTCATGGTTTATAATTTTCATAGTATGAGTGAA#(((((((((((((((((((((#)))))).))))))))).............)))))).	3227	3263	1	-20.3	1	0.001122074	0.706	0.452588556	0.314870591	-3.937574446	21	36	9	3UTR		0	0
mmu-miR-5107-3p	NM_001362729	Zfp62	CAACCTGTGCTTCTCTTCCCAG#GGGAGAGGATGGTTTCAGGG#...((((.(((((((((((...#))))))))..)))..)))).	3581	3601	1	-18.6	0	0.03538202	0.574	0.577677985	0.406262305	-8.828175123	15	20	8	3UTR		0	0
mmu-miR-5132-3p	NM_001362729	Zfp62	CTGATGTTCCCCATCCCGCAG#GGATGGTTTCAGGGAATATCAGT#((((((((((((((((.....#))))))......)))))))))).	3587	3610	1	-21.8	1	0.05420246	0.618	1.058370791	0.414395075	-3.937574446	16	23	10	3UTR		0	0
mmu-miR-6363	NM_001362729	Zfp62	TGTAGACTGGACTGTCCTCAAA#GAGGATGGTTTCAGGGAATATCAGTTTATT#.((((((((((((((((((...#))))))))))...........)))))))).	3585	3615	1	-20	1	0.03524355	0.632	0.981172014	0.341199203	-3.793324837	18	30	10	3UTR		0	0
mmu-miR-6367	NM_001362729	Zfp62	TCCCTGAGACCCTGGTTCAGGA#TCCAAGAAGGGCCTCCAACAGGCAAATTCAGGGAGAGGATGGTTTCAGGGAA#(((((((((((((..(((..((#.))..)))..))..))))))))))).	3551	3603	1	-23.1	1	0.02660573	0.603	0.543979373	0.52418863	-5.529863924	18	26	11	3UTR		0	1
mmu-miR-6383	NM_001362729	Zfp62	TAAAGTGCTGTGTCACGGACA#TGTCCTAGGAAAAGAAAAGGCATAATCTGTGACATAATCACTTC#..(((((.(((((((((((..#.)))))))))))..))))).	3688	3732	1	-19.8	0	0.003781559	0.735	0.304231564	0.410328245	-7.270635649	16	20	11	3UTR		0	0
mmu-miR-6412	NM_001362729	Zfp62	TCGAAACCATCCTCAGCTACTA#GGCCTCCAACAGGCAAATTCAGGGAGAGGATGGTTTCA#..((((((((((((..((....#.))..)))))))))))).	3560	3598	1	-23.4	1	0.002965953	0.529	0.704468167	0.529881725	-5.92549936	14	18	12	3UTR		0	0
mmu-miR-6418-3p	NM_001362729	Zfp62	ACTGCAACCTCCTTTCTCCAGG#CCTCCAACAGGCAAATTCAGGGAGAGGATGGTTTCAGG#.(((.(((((((((((((....#.))))))))).)))).))).	3562	3600	1	-21.9	0	0.009419623	0.559	0.613070043	0.558346725	-7.912362012	16	20	9	3UTR		0	0
mmu-miR-6920-3p	NM_001362729	Zfp62	CACTGCCCTTTTCCATTGCCT#GGCAAGATAAGGGGTAA#...((((((((....(((((.#)))))...)))))))).	4158	4175	1	-18.5	0	0.09417835	0.647	0.577052225	0.659194617	-12.74276359	13	17	8	3UTR		0	0
mmu-miR-6923-3p	NM_001362729	Zfp62	ACACTCCCTCCTCCTCCCCAG#GGGAGAGGATGGTTTCAGGGAA#....(((((((((((((((..#))).))))).))....))))).	3581	3603	1	-23	0	0.02660573	0.603	0.943031514	0.311107608	-9.546562469	15	22	5	3UTR		0	0
mmu-miR-6926-3p	NM_001362729	Zfp62	TCACCATCCCTGTCTCCATAG#GGAGAGGATGGTT#..(((((((...(((((....#)))))))))))).	3582	3595	1	-18.6	1	0.001771704	0.529	0.171570686	0.50304356	-12.37108497	12	13	12	3UTR		0	0
mmu-miR-6947-3p	NM_001362729	Zfp62	GCAGCCTCTTTCCCTGGCATCA#TCAGGGAGAGGATGGTTTCA#(.(((((((((((((((.....#)))))))))))..)))).).	3578	3598	1	-19.7	1	0.002965953	0.529	0.847350871	0.420901358	-5.101250328	16	20	11	3UTR		0	0
mmu-miR-6950-3p	NM_001362729	Zfp62	CTCTGTCTTGATCCTCTCCAG#CTCCAACAGGCAAATTCAGGGAGAGGATGGTTTCAGGGA#(((((...(.(((((((((..#.))))))))).)...))))).	3563	3602	1	-24.5	0	0.02987024	0.588	0.465904667	0.61283698	-10.93836114	15	21	9	3UTR		0	0
mmu-miR-6960-3p	NM_001362729	Zfp62	AGCCAACCACCTCTCTCCTCAG#GGGCCTCCAACAGGCAAATTCAGGGAGAGGATGGTTTCAGGG#..(((((((((((((.(((...#.))))))))).)))))...)).	3559	3601	1	-21.1	1	0.03538202	0.574	0.8014248	0.538014562	-5.1900498	16	22	9	3UTR		0	0
mmu-miR-6984-3p	NM_001362729	Zfp62	TACTTTCTTTCCTGTCTTTCT#GAAAGAATGGAAAGGATTTTAGTAT#((((((((((((..((((((.#))))))..))))))))....)))).	3854	3879	1	-18.7	1	0.009853754	0.691	0.5485874	0.761668473	-6.083544976	18	25	8	3UTR		0	0
mmu-miR-6990-3p	NM_001362729	Zfp62	AGCCCTGCCTCTTCCTGGCAG#GCAAATTCAGGGAGAGGATGGTTTCAGGGA#..((((((((((((((((...#.))))))))))).......))))).	3572	3602	1	-25.3	1	0.02987024	0.588	0.917572078	0.39487595	-4.957000719	16	25	11	3UTR		0	0
mmu-miR-7009-3p	NM_001362729	Zfp62	TCTTTTCCCCTCTCCCTGCAG#CAGGGAGAGGATGGTTTCAGGGAAT#...(((((((((((((((...#)))))))))).........))))).	3579	3604	1	-21.9	0	0.0237354	0.603	1.070446325	0.36966424	-6.514540194	15	25	10	3UTR		0	1
mmu-miR-7012-3p	NM_001362729	Zfp62	TGACCTGTGGCTCCTCTCCCAG#GGGAGAGGATGGTTTCAGGG#...((((.((((((((((((..#)))))))))..))).)))).	3581	3601	1	-27	0	0.03538202	0.574	0.524769629	0.385930088	-8.828175123	16	20	9	3UTR		0	0
mmu-miR-7015-3p	NM_001362729	Zfp62	TCTCACTGTCCTCTGCACTAG#AGGGAGAGGATGGTTTCAGGGAA#((((((((((((((.(.((..#))).))))))))))....)))).	3580	3603	1	-19	1	0.02660573	0.603	0.802061767	0.392436412	-4.673024006	17	23	10	3UTR		0	0
mmu-miR-7016-3p	NM_001362729	Zfp62	ACCTGCCTCCTGCTCTCCCCAG#GGGAGAGGATGGTTTCAGGG#.((((...(((.(((((((...#))))))).).))...)))).	3581	3601	1	-23	0	0.03538202	0.574	1.073157	0.49572387	-12.89840837	14	20	7	3UTR		0	0
mmu-miR-7017-3p	NM_001362729	Zfp62	ACCCTGCTCCTCTCCCTCCAG#GGCCTCCAACAGGCAAATTCAGGGAGAGGATGGTTTCAGGGA#.((((((((((((((((....#.)))))))))).)....))))).	3560	3602	1	-26	1	0.02987024	0.588	0.933737219	0.52744176	-3.793324837	16	23	10	3UTR		0	0
mmu-miR-7021-3p	NM_001362729	Zfp62	TCTCTGTGCTTCTGCTCCTTAG#AGGGAGAGGATGGTTTCAGGGAA#((((((.((((((.((((((..#)))))).))).)))..)))))).	3580	3603	1	-19.8	0	0.02660573	0.603	1.496066333	0.630729565	-6.338100899	18	23	6	3UTR		0	0
mmu-miR-7031-5p	NM_001362729	Zfp62	CCTGAGAGGCCTGAAGGGTGGGA#TTGCACCTTACAGAAAACTTTCAGGG#((((((((..(((.((((((.((#)).)))))).)))....)))))))).	3916	3942	1	-24.4	1	0.03559755	0.706	0.682779325	0.437980355	-7.09331049	19	26	8	3UTR		0	0
mmu-miR-7031-3p	NM_001362729	Zfp62	AACCCTCTTGCCCTCTCCTAG#GGGAGAGGATGGTTTCAGGGA#..((((...((((((((((..#))))))))...))...)))).	3581	3602	1	-20.1	0	0.02987024	0.588	0.577677985	0.406262305	-9.870711842	14	21	8	3UTR		0	0
mmu-miR-7035-3p	NM_001362729	Zfp62	TCTGAGCCGCTGTCCCTGCAG#CAGGGAGAGGATGGTTTCAGGG#(((((((((((.((((((...#)))))).))..))))).)))).	3579	3601	1	-21.4	1	0.03538202	0.574	0.743195129	0.424967863	-7.284377756	17	22	6	3UTR		0	0
mmu-miR-7036a-3p	NM_001362729	Zfp62	CCGTCCTCATCCGCTCCTCCCAG#GGGCCTCCAACAGGCAAATTCAGGGAGAGGATGGT#((((((((.(((.((((((((..#)))........))).......))))))))))))).	3559	3594	1	-21.8	1	0.001385057	0.529	1.019410113	0.50792281	-6.283094717	19	35	13	3UTR		0	0
mmu-miR-7040-3p	NM_001362729	Zfp62	CGCCACCCTCTCTCTCACGTAG#GCAAATTCAGGGAGAGGATGGTT#.((((.(((((((((.......#.))))))))).)))).	3572	3595	1	-20.8	0	0.001771704	0.529	1.586431444	0.579492247	-5.927332679	13	16	9	3UTR		0	0
mmu-miR-7042-3p	NM_001362729	Zfp62	TGTCCCTTTGTTTTCTCTCAG#GGGAGAGGATGGTTTCAGGGAA#..(((((((((((((((((..#))))))))))))....))))).	3581	3603	1	-18.9	1	0.02660573	0.603	0.943031514	0.311107608	-4.957000719	17	22	12	3UTR		0	0
mmu-miR-7064-3p	NM_001362729	Zfp62	CAGGGCCCTTTATGTCTCTCT#AGATCCAAGAAGGGCCTC#..(((((((((.((..(((..#)))..)).))))))))).	3548	3566	1	-18.4	1	9.28E-05	0.544	0.718925622	0.720190762	-9.27230267	14	18	9	3UTR		0	0
mmu-miR-7074-3p	NM_001362729	Zfp62	TAGGCCTTCTCCTCTCCCTGCAG#CAGGGAGAGGATGGTTTC#.(((((...(((((((((((...#))))))))))).))))).	3579	3597	1	-25.7	0	0.002597069	0.529	1.2151126	0.502230222	-8.70703596	16	18	11	3UTR		0	0
mmu-miR-7082-3p	NM_001362729	Zfp62	GCCCCCCTTGCTGTCTGTCTCC#GGAGAGGATGGTTTCAGGGAATATCAGTTTATTAGTGGGTC#((((((((.(((((((.(((((#))))))))))))...)))).................)))).	3582	3623	1	-21.3	1	0.02176604	0.662	0.883173648	0.599011218	-4.993964104	20	41	12	3UTR		0	0
mmu-miR-7094-3p	NM_001362729	Zfp62	TACTCTGCTGTTCTCTCCACA#GGAGAGGATGGTTTCAGGGA#..((((((((((((((((...#)))))))))))...))))).	3582	3602	1	-21.6	1	0.02987024	0.588	0.881393147	0.37210417	-4.957000719	16	20	11	3UTR		0	0
mmu-miR-7219-5p	NM_001362729	Zfp62	TGTGTTAGAGCTCAGGGTTGAGA#TAATTTTGAGCTCTATACT#.(((.(((((((((((((((...#)))))))))))))))))).	3513	3532	1	-21	0	0.003358483	0.676	0.318426307	0.548095141	-7.912362012	18	19	18	3UTR		0	0
mmu-miR-7658-3p	NM_001362729	Zfp62	ACCACCTTCCTCACCCACGCT#GGGAGAGGATGGTTTCAGGG#.(((((.(((((.(((.....#))).))))).)))....)).	3581	3601	1	-19	0	0.03538202	0.574	0.63072892	0.540454808	-6.626141985	13	20	5	3UTR		0	0
mmu-miR-7661-3p	NM_001362729	Zfp62	TTGACTCCCAGTTTCTCTCTGC#CAGGGAGAGGATGGTTTCAGGGAATATCAGTTTATTAGTGGGTCAT#.(((((((((.((((((((((.#)))))))))).))).........................)))))).	3579	3625	1	-20.3	1	0.01627212	0.662	1.3334089	0.525002227	-6.618099313	19	46	10	3UTR		0	0
mmu-miR-7667-5p	NM_001362729	Zfp62	GAGCCATCTCTCTAGCCCCTGA#TCAGTGGAAAAAAGATCCAAGAAGGGCCTCCAACAGGCAAATTCAGGGAGAGGATGGTTTC#((((((((.((((...((((((#.)))))))))))))))))).	3536	3597	1	-24.1	1	0.002597069	0.529	0.5038579	0.65919431	-6.819302663	18	20	18	3UTR		0	0
mmu-miR-8114	NM_001362729	Zfp62	TCACCCATCTCCTCTCCGCCT#GGGCCTCCAACAGGCAAATTCAGGGAGAGGATGGTTTCAGGGA#...((((((((((((((((((#.))))........)))))))).)))....))).	3559	3602	1	-22.6	0	0.02987024	0.588	0.808708426	0.411141697	-6.514540194	18	33	8	3UTR		0	0
mmu-miR-3083b-3p	NM_001362729	Zfp62	TCTCTGAAATATTCCCAGCCTT#AGGCAAATTCAGGGAGAGGATGGTTTCAGGGAA#((((((((((..((((..(((.#.)))..).)))..)))))))))).	3570	3603	1	-21	1	0.02660573	0.603	0.32493372	0.473765255	-10.10915223	17	24	10	3UTR		0	0
mmu-miR-125a-5p	NM_001362731	Zfp62	TCCCTGAGACCCTTTAACCTGTGA#TCCAAGAAGGGCCTCCAACAGGCAAATTCAGGGAGAGGATGGTTTCAGGGAA#(((((((((((((((..((((...#.))))..))))..))))))))))).	3842	3894	1	-28.8	1	0.02660573	0.603	0.705743624	0.538014423	-4.170623527	19	25	11	3UTR		0	1
mmu-miR-125b-5p	NM_001362731	Zfp62	TCCCTGAGACCCTAACTTGTGA#GAGGATGGTTTCAGGGAA#(((((((((((....(((....#)))...))))))))))).	3876	3894	1	-21.1	1	0.02660573	0.603	1.138220291	0.483524543	-10.16579785	14	18	11	3UTR		0	1
mmu-miR-183-5p	NM_001362731	Zfp62	TATGGCACTGGTAGAATTCACT#AGTGAAAGAAAGAATTCTAAGTGCTCATGA#(((((((((..((((((((...#.))))))))))))).)))).	3548	3578	1	-18.5	1	0.002404188	0.676	0.266003486	0.383729636	-8.00485539	17	20	13	3UTR		0	0
mmu-miR-24-1-5p	NM_001362731	Zfp62	GTGCCTACTGAGCTGATATCAGT#ATATCAGTTTATTAGTGGGTCATG#(((((((((((((((((((....#))))))))...)))))))).))).	3893	3917	1	-20.2	1	0.0147834	0.647	0.651662817	0.543707593	-3.937574446	19	24	8	3UTR		0	0
mmu-miR-193a-5p	NM_001362731	Zfp62	TGGGTCTTTGCGGGCAAGATGA#TCACTTGGCCATAAAGGCCA#..((((((((.((.((((.(((#))))))).)).)))))))).	4420	4440	1	-22.1	1	5.68E-08	0.662	0.731576925	0.813718885	-8.638615112	17	20	8	3UTR		0	0
mmu-miR-204-5p	NM_001362731	Zfp62	TTCCCTTTGTCATCCTATGCCT#AGGCAAATTCAGGGAGAGGATGGTTTCAGGGAAT#((((((...(((((((.(.(((#.))).).)))))))....)))))).	3861	3895	1	-21.1	0	0.0237354	0.603	1.844618714	0.608770722	-8.851285568	17	25	7	3UTR		0	0
mmu-miR-300-5p	NM_001362731	Zfp62	TTGAAGAGAGGTTATCCTTTGT#CAAAGGATGGCTTTTTATTAC#.(((.((((((((((((((((.#)))))))))))))))).))).	4260	4281	1	-19.8	0	2.30E-05	0.765	0.251737513	0.693352363	-7.912362012	19	21	16	3UTR		0	0
mmu-miR-28a-5p	NM_001362731	Zfp62	AAGGAGCTCACAGTCTATTGAG#CTCAAATGTAAATAGGCTGTGACTTGTTT#((.(((.((((((((((((...#.))))))))))))))).)).	4479	4508	1	-19.8	0	0.003072515	0.717	0.73699885	0.369780473	-7.038800455	17	20	15	3UTR		0	0
mmu-miR-7a-2-3p	NM_001362731	Zfp62	CAACAAGTCCCAGTCTGCCACA#GGTAAAAACAATAAATGCCTCAAATGTAAATAGGCTGTGACTTGTTT#.((((((((.(((((((.....#.))))))).)))))))).	4461	4508	1	-19.6	1	0.003072515	0.717	1.61806025	0.450993159	-5.035831306	15	18	8	3UTR		0	0
mmu-miR-7b-3p	NM_001362731	Zfp62	CAACAAGTCACAGCCAGCCTCA#TGTAAATAGGCTGTGACTTGTTT#.((((((((((((((.......#.)))))))))))))).	4485	4508	1	-25.5	1	0.003072515	0.717	0.4550593	0.490781359	-4.026373918	14	16	14	3UTR		0	0
mmu-miR-429-5p	NM_001362731	Zfp62	GTCTTACCAGACATGGTTAGA#CTGGTAAGACT#((((((((((...........#)))))))))).	4058	4069	1	-16.8	1	0.003803208	0.75	0.52662842	0.409514965	-13.2236214	10	11	10	3UTR		0	0
mmu-miR-302c-5p	NM_001362731	Zfp62	GCTTTAACATGGGGTTACCTGC#CAGGGAATCCTATGA#.......((((((((..((((.#))))..)))))))).	4228	4243	1	-17.7	0	0.001440448	0.691	0.60958425	0.51442916	-17.34329402	12	15	8	3UTR		0	0
mmu-miR-683	NM_001362731	Zfp62	CCTGCTGTAAGCTGTGTCCTC#GGGAATATCAGTTTATTAGTGGGT#((((((((((((((..((((.#))))....)))))))).)))))).	3889	3913	1	-19.2	1	0.02551533	0.647	0.487590347	0.51686905	-4.906073087	18	24	8	3UTR		0	0
mmu-miR-692	NM_001362731	Zfp62	ATCTCTTTGAGCGCCTCACTC#AGTGGAAAAAAGATCCAAGAAGGGCCTCCAACAGGCAAATTCAGGGAGAG#.((((((((((.((((.....#.))))...)))))))))).	3829	3879	1	-17.3	1	0.000781998	0.544	0.49409808	0.711244747	-7.140128147	14	19	10	3UTR		0	0
mmu-miR-501-5p	NM_001362731	Zfp62	AATCCTTTGTCCCTGGGTGAAA#ATTCAGGGAGAGGATG#.((((((..(((((((((....#))))))))))))))).	3867	3883	1	-19.7	1	0.000796799	0.529	1.673182778	0.591691665	-7.163349425	15	16	15	3UTR		0	0
mmu-miR-880-3p	NM_001362731	Zfp62	TACTCCATCCTCTCTGAGTAGA#GGAGAGGATGGT#....(((((((((((.......#))))))))))).	3873	3885	1	-20.1	0	0.001385057	0.529	0.475761564	0.457499455	-9.779611549	11	12	11	3UTR		0	0
mmu-miR-466g	NM_001362731	Zfp62	ATACAGACACATGCACACACA#TGTGTATATTGTCTGTAG#.((((((((.(((((((....#)))))))..)))))))).	4379	4397	1	-17.9	1	0.004777167	0.735	0.902366775	0.700672195	-5.035831306	15	18	8	3UTR		0	0
mmu-miR-574-5p	NM_001362731	Zfp62	TGAGTGTGTGTGTGTGAGTGTGT#ACATTCACATATACT#.......((((((((((((((..#)))))))))))))).	4130	4145	1	-19.4	0	0.000243749	0.662	0.766432114	0.516868983	-17.11024494	14	15	14	3UTR		0	0
mmu-miR-877-3p	NM_001362731	Zfp62	TGTCCTCTTCTCCCTCCTCCCA#GGGCCTCCAACAGGCAAATTCAGGGAGAGGATGGT#...((((((((((((((((((.#)))........))).......)))))))))).)).	3850	3885	1	-22.3	0	0.001385057	0.529	0.843523818	0.36153113	-6.514540194	18	35	10	3UTR		0	0
mmu-miR-466f	NM_001362731	Zfp62	ACGTGTGTGTGCATGTGCATGT#TATGTACGACATACATGTG#((((((((((...((((((((.#)))))))))))))))))).	4364	4383	1	-19.3	1	0.000284079	0.735	0.40300946	0.736456655	-11.39828284	18	19	18	3UTR		0	0
mmu-miR-1902	NM_001362731	Zfp62	AGAGGTGCAGTAGGCATGACTT#CATGAATTTGCACCTTA#.(((((((((.(..((((....#))))..)))))))))).	4200	4217	1	-17.9	1	0.01152348	0.662	1.304493333	0.461565617	-8.764069843	14	17	10	3UTR		0	0
mmu-miR-1903	NM_001362731	Zfp62	CCTTCTTCTTCTTCCTGAGACA#TCCAACAGGCAAATTCAGGGAGAGGATGGTTTCAGGG#(((((.(((((((((((((...#.))))))))))))).))....))).	3855	3892	1	-21.4	0	0.03538202	0.574	0.687785308	0.529881725	-5.838533207	18	25	13	3UTR		0	0
mmu-miR-1900	NM_001362731	Zfp62	GGCCGCCCTCTCTGGTCCTTCA#GAAGGGCCTCCAACAGGCAAATTCAGGGAGAGGATGGTT#.((((.(((((((((((((((.#))))))))..................))))))).)))).	3847	3886	1	-28.2	0	0.001771704	0.529	0.954861473	0.45587243	-5.694283599	19	39	8	3UTR		0	0
mmu-miR-1901	NM_001362731	Zfp62	CCGCTCGTACTCCCGGGGGTCC#GGGCCTCCAACAGGCAAATTCAGGGAGAGGATGGT#(((.((.(.(((((((((((((#))))))))..............)))))).))))).	3850	3885	1	-24.5	0	0.001385057	0.529	1.022553356	0.537201158	-9.569672914	19	35	8	3UTR		0	0
mmu-miR-1947-3p	NM_001362731	Zfp62	GCACTGAGCTAGCTCTCCCTCC#AGGGAGAGGATGGTTTCAGG#...((((((((.((((((((..#))))))))..))))).))).	3871	3891	1	-21.9	0	0.009419623	0.559	1.252079875	0.535574952	-9.861343503	16	20	8	3UTR		0	0
mmu-miR-3073a-3p	NM_001362731	Zfp62	TTGATGTCCACTGTGACCATAG#ATGGTTTCAGGGAATATCAGT#(((((((((.(((.((((((..#)))))).)))))).)))))).	3880	3901	1	-19.7	1	0.05420246	0.618	1.33341036	0.567293012	-6.036920832	18	21	6	3UTR		0	0
mmu-miR-3074-5p	NM_001362731	Zfp62	GTTCCTGCTGAACTGAGCCAGT#TGATTCAGTTATAGCAAGAACA#((((.((((((((((((.((..#)).))))))).))))).)))).	3589	3611	1	-19.5	0	0.02827852	0.691	0.270786941	0.301543035	-8.056611621	18	22	7	3UTR		0	0
mmu-miR-3081-5p	NM_001362731	Zfp62	GACTGGAGCTTGGAGCGGTGAGC#TTTTGAGCTCTATACTTCAGTCA#((((((((..((((((...(((.#)))...))))))..)))))))).	3807	3830	1	-22.3	1	0.005731084	0.632	-0.041046525	0.598197958	-6.236470573	17	23	8	3UTR		0	0
mmu-miR-3088-5p	NM_001362731	Zfp62	GCTATGCAGTTGTTCATGAGCT#GCTCATGAACAATTCTATGTGATTCAGTTATAGCA#(((((((((((((((((((((.#))))))))))))))............)).))))).	3570	3605	1	-24.5	1	0.01815171	0.676	0.223145265	0.433707869	-3.937574446	21	35	14	3UTR		0	0
mmu-miR-3470a	NM_001362731	Zfp62	TCACTTTGTAGACCAGGCTGG#TTAGTCATGGTTTATAATTTTCATAGTATGAGTGAA#(((((((((((((((((((((#)))))).))))))))).............)))))).	3518	3554	1	-18.7	1	0.001122074	0.706	0.452588556	0.314870591	-3.937574446	21	36	9	3UTR		0	0
mmu-miR-3470b	NM_001362731	Zfp62	TCACTCTGTAGACCAGGCTGG#TTAGTCATGGTTTATAATTTTCATAGTATGAGTGAA#(((((((((((((((((((((#)))))).))))))))).............)))))).	3518	3554	1	-20.3	1	0.001122074	0.706	0.452588556	0.314870591	-3.937574446	21	36	9	3UTR		0	0
mmu-miR-5132-3p	NM_001362731	Zfp62	CTGATGTTCCCCATCCCGCAG#GGATGGTTTCAGGGAATATCAGT#((((((((((((((((.....#))))))......)))))))))).	3878	3901	1	-21.8	1	0.05420246	0.618	1.058370791	0.414395075	-3.937574446	16	23	10	3UTR		0	0
mmu-miR-6363	NM_001362731	Zfp62	TGTAGACTGGACTGTCCTCAAA#GAGGATGGTTTCAGGGAATATCAGTTTATT#.((((((((((((((((((...#))))))))))...........)))))))).	3876	3906	1	-20	1	0.03524355	0.632	0.981172014	0.341199203	-3.793324837	18	30	10	3UTR		0	0
mmu-miR-6367	NM_001362731	Zfp62	TCCCTGAGACCCTGGTTCAGGA#TCCAAGAAGGGCCTCCAACAGGCAAATTCAGGGAGAGGATGGTTTCAGGGAA#(((((((((((((..(((..((#.))..)))..))..))))))))))).	3842	3894	1	-23.1	1	0.02660573	0.603	0.543979373	0.52418863	-5.529863924	18	26	11	3UTR		0	1
mmu-miR-6383	NM_001362731	Zfp62	TAAAGTGCTGTGTCACGGACA#TGTCCTAGGAAAAGAAAAGGCATAATCTGTGACATAATCACTTC#..(((((.(((((((((((..#.)))))))))))..))))).	3979	4023	1	-19.8	0	0.003781559	0.735	0.304231564	0.410328245	-7.270635649	16	20	11	3UTR		0	0
mmu-miR-6412	NM_001362731	Zfp62	TCGAAACCATCCTCAGCTACTA#GGCCTCCAACAGGCAAATTCAGGGAGAGGATGGTTTCA#..((((((((((((..((....#.))..)))))))))))).	3851	3889	1	-23.4	1	0.002965953	0.529	0.704468167	0.529881725	-5.92549936	14	18	12	3UTR		0	0
mmu-miR-6418-3p	NM_001362731	Zfp62	ACTGCAACCTCCTTTCTCCAGG#GGGAGAGGATGGTTTCAGG#.(((.(((((((((((((....#))))))))).)))).))).	3872	3891	1	-21.7	0	0.009419623	0.559	0.524769629	0.385930088	-7.912362012	16	19	9	3UTR		0	0
mmu-miR-6923-3p	NM_001362731	Zfp62	ACACTCCCTCCTCCTCCCCAG#GGGAGAGGATGGTTTCAGGGAA#....(((((((((((((((..#))).))))).))....))))).	3872	3894	1	-23	0	0.02660573	0.603	0.943031514	0.311107608	-9.546562469	15	22	5	3UTR		0	0
mmu-miR-6926-3p	NM_001362731	Zfp62	TCACCATCCCTGTCTCCATAG#GGAGAGGATGGTT#..(((((((...(((((....#)))))))))))).	3873	3886	1	-18.6	1	0.001771704	0.529	0.171570686	0.50304356	-12.37108497	12	13	12	3UTR		0	0
mmu-miR-6950-3p	NM_001362731	Zfp62	CTCTGTCTTGATCCTCTCCAG#GGAGAGGATGGTTTCAGGGA#(((((...(.(((((((((..#))))))))).)...))))).	3873	3893	1	-24.8	0	0.02987024	0.588	0.552654289	0.502230272	-10.93836114	15	20	9	3UTR		0	0
mmu-miR-6960-3p	NM_001362731	Zfp62	AGCCAACCACCTCTCTCCTCAG#AGGGAGAGGATGGTTTCAGGG#..(((((((((((((.(((...#))))))))).)))))...)).	3871	3892	1	-20.6	1	0.03538202	0.574	0.740188224	0.40382242	-5.1900498	16	21	9	3UTR		0	0
mmu-miR-6984-3p	NM_001362731	Zfp62	TACTTTCTTTCCTGTCTTTCT#GAAAGAATGGAAAGGATTTTAGTAT#((((((((((((..((((((.#))))))..))))))))....)))).	4145	4170	1	-18.7	1	0.009853754	0.691	0.5485874	0.761668473	-6.083544976	18	25	8	3UTR		0	0
mmu-miR-6990-3p	NM_001362731	Zfp62	AGCCCTGCCTCTTCCTGGCAG#GCAAATTCAGGGAGAGGATGGTTTCAGGGA#..((((((((((((((((...#.))))))))))).......))))).	3863	3893	1	-25.3	1	0.02987024	0.588	0.917572078	0.39487595	-4.957000719	16	25	11	3UTR		0	0
mmu-miR-7009-3p	NM_001362731	Zfp62	TCTTTTCCCCTCTCCCTGCAG#CAGGGAGAGGATGGTTTCAGGGAAT#...(((((((((((((((...#)))))))))).........))))).	3870	3895	1	-21.9	0	0.0237354	0.603	1.070446325	0.36966424	-6.514540194	15	25	10	3UTR		0	1
mmu-miR-7012-3p	NM_001362731	Zfp62	TGACCTGTGGCTCCTCTCCCAG#GGGAGAGGATGGTTTCAGGG#...((((.((((((((((((..#)))))))))..))).)))).	3872	3892	1	-27	0	0.03538202	0.574	0.524769629	0.385930088	-8.828175123	16	20	9	3UTR		0	0
mmu-miR-7015-3p	NM_001362731	Zfp62	TCTCACTGTCCTCTGCACTAG#AGGGAGAGGATGGTTTCAGGGAA#((((((((((((((.(.((..#))).))))))))))....)))).	3871	3894	1	-19	1	0.02660573	0.603	0.802061767	0.392436412	-4.673024006	17	23	10	3UTR		0	0
mmu-miR-7017-3p	NM_001362731	Zfp62	ACCCTGCTCCTCTCCCTCCAG#GGCCTCCAACAGGCAAATTCAGGGAGAGGATGGTTTCAGGGA#.((((((((((((((((....#.)))))))))).)....))))).	3851	3893	1	-26	1	0.02987024	0.588	0.933737219	0.52744176	-3.793324837	16	23	10	3UTR		0	0
mmu-miR-7021-3p	NM_001362731	Zfp62	TCTCTGTGCTTCTGCTCCTTAG#AGGGAGAGGATGGTTTCAGGGAA#((((((.((((((.((((((..#)))))).))).)))..)))))).	3871	3894	1	-19.8	0	0.02660573	0.603	1.496066333	0.630729565	-6.338100899	18	23	6	3UTR		0	0
mmu-miR-7031-5p	NM_001362731	Zfp62	CCTGAGAGGCCTGAAGGGTGGGA#TTGCACCTTACAGAAAACTTTCAGGG#((((((((..(((.((((((.((#)).)))))).)))....)))))))).	4207	4233	1	-24.4	1	0.03559755	0.706	0.682779325	0.437980355	-7.09331049	19	26	8	3UTR		0	0
mmu-miR-7031-3p	NM_001362731	Zfp62	AACCCTCTTGCCCTCTCCTAG#GGGAGAGGATGGTTTCAGGGA#..((((...((((((((((..#))))))))...))...)))).	3872	3893	1	-20.1	0	0.02987024	0.588	0.577677985	0.406262305	-9.870711842	14	21	8	3UTR		0	0
mmu-miR-7042-3p	NM_001362731	Zfp62	TGTCCCTTTGTTTTCTCTCAG#GGGAGAGGATGGTTTCAGGGAA#..(((((((((((((((((..#))))))))))))....))))).	3872	3894	1	-18.9	1	0.02660573	0.603	0.943031514	0.311107608	-4.957000719	17	22	12	3UTR		0	0
mmu-miR-7074-3p	NM_001362731	Zfp62	TAGGCCTTCTCCTCTCCCTGCAG#CAGGGAGAGGATGGTTTC#.(((((...(((((((((((...#))))))))))).))))).	3870	3888	1	-25.7	0	0.002597069	0.529	1.2151126	0.502230222	-8.70703596	16	18	11	3UTR		0	0
mmu-miR-7089-5p	NM_001362731	Zfp62	CCGTGGGACCTACAGACTCCTGGG#TTCAGGGAGAGGATGGTTTCAGGGA#((.(((((((.......(((((((#))))))).......))))))).)).	3868	3893	1	-20.1	0	0.02987024	0.588	1.844618714	0.608770722	-14.78116088	16	25	7	3UTR		0	0
mmu-miR-7117-5p	NM_001362731	Zfp62	TCTGGGGGCTCAGCTGAGGATA#TATACTTCAGTCAGTGGAAAAAAGATCCAAGAAGGGCCTCCAA#..(((((((((..((..((((.#.)))).))..))))))))).	3817	3860	1	-22.9	1	6.07E-05	0.529	0.371923756	0.57135936	-9.825983722	15	20	9	3UTR		0	0
mmu-miR-7219-5p	NM_001362731	Zfp62	TGTGTTAGAGCTCAGGGTTGAGA#TAATTTTGAGCTCTATACT#.(((.(((((((((((((((...#)))))))))))))))))).	3804	3823	1	-21	0	0.003358483	0.676	0.318426307	0.548095141	-7.912362012	18	19	18	3UTR		0	0
mmu-miR-7661-3p	NM_001362731	Zfp62	TTGACTCCCAGTTTCTCTCTGC#CAGGGAGAGGATGGTTTCAGGGAATATCAGTTTATTAGTGGGTCAT#.(((((((((.((((((((((.#)))))))))).))).........................)))))).	3870	3916	1	-20.3	1	0.01627212	0.662	1.3334089	0.525002227	-6.618099313	19	46	10	3UTR		0	0
mmu-miR-7667-5p	NM_001362731	Zfp62	GAGCCATCTCTCTAGCCCCTGA#TCAGGGAGAGGATGGTTTC#((((((((.((((...((((((#)))))))))))))))))).	3869	3888	1	-23.9	1	0.002597069	0.529	0.202940725	0.47945811	-6.819302663	18	19	18	3UTR		0	0
mmu-miR-8114	NM_001362731	Zfp62	TCACCCATCTCCTCTCCGCCT#GGGCCTCCAACAGGCAAATTCAGGGAGAGGATGGTTTCAGGGA#...((((((((((((((((((#.))))........)))))))).)))....))).	3850	3893	1	-22.6	0	0.02987024	0.588	0.808708426	0.411141697	-6.514540194	18	33	8	3UTR		0	0
mmu-miR-3083b-3p	NM_001362731	Zfp62	TCTCTGAAATATTCCCAGCCTT#AGGCAAATTCAGGGAGAGGATGGTTTCAGGGAA#((((((((((..((((..(((.#.)))..).)))..)))))))))).	3861	3894	1	-21	1	0.02660573	0.603	0.32493372	0.473765255	-10.10915223	17	24	10	3UTR		0	0
mmu-miR-125a-5p	NM_001024846	Zfp62	TCCCTGAGACCCTTTAACCTGTGA#TCCAAGAAGGGCCTCCAACAGGCAAATTCAGGGAGAGGATGGTTTCAGGGAA#(((((((((((((((..((((...#.))))..))))..))))))))))).	3555	3607	1	-28.8	1	0.02660573	0.603	0.705743624	0.538014423	-4.170623527	19	25	11	3UTR		0	1
mmu-miR-125b-5p	NM_001024846	Zfp62	TCCCTGAGACCCTAACTTGTGA#GAGGATGGTTTCAGGGAA#(((((((((((....(((....#)))...))))))))))).	3589	3607	1	-21.1	1	0.02660573	0.603	1.138220291	0.483524543	-10.16579785	14	18	11	3UTR		0	1
mmu-miR-183-5p	NM_001024846	Zfp62	TATGGCACTGGTAGAATTCACT#AGTGAAAGAAAGAATTCTAAGTGCTCATGA#(((((((((..((((((((...#.))))))))))))).)))).	3261	3291	1	-18.5	1	0.002404188	0.676	0.266003486	0.383729636	-8.00485539	17	20	13	3UTR		0	0
mmu-miR-24-1-5p	NM_001024846	Zfp62	GTGCCTACTGAGCTGATATCAGT#ATATCAGTTTATTAGTGGGTCATG#(((((((((((((((((((....#))))))))...)))))))).))).	3606	3630	1	-20.2	1	0.0147834	0.647	0.651662817	0.543707593	-3.937574446	19	24	8	3UTR		0	0
mmu-miR-193a-5p	NM_001024846	Zfp62	TGGGTCTTTGCGGGCAAGATGA#TCACTTGGCCATAAAGGCCA#..((((((((.((.((((.(((#))))))).)).)))))))).	4133	4153	1	-22.1	1	5.68E-08	0.662	0.731576925	0.813718885	-8.638615112	17	20	8	3UTR		0	0
mmu-miR-204-5p	NM_001024846	Zfp62	TTCCCTTTGTCATCCTATGCCT#AGGCAAATTCAGGGAGAGGATGGTTTCAGGGAAT#((((((...(((((((.(.(((#.))).).)))))))....)))))).	3574	3608	1	-21.1	0	0.0237354	0.603	1.844618714	0.608770722	-8.851285568	17	25	7	3UTR		0	0
mmu-miR-300-5p	NM_001024846	Zfp62	TTGAAGAGAGGTTATCCTTTGT#CAAAGGATGGCTTTTTATTAC#.(((.((((((((((((((((.#)))))))))))))))).))).	3973	3994	1	-19.8	0	2.30E-05	0.765	0.251737513	0.693352363	-7.912362012	19	21	16	3UTR		0	0
mmu-miR-324-5p	NM_001024846	Zfp62	CGCATCCCCTAGGGCATTGGTGT#ACACTTTGGATGTCCTAGGA#.......((((((((((((((((#)))))...))))))))))).	3682	3702	1	-21.9	0	0.005724031	0.632	0.617716821	0.320866615	-17.11024494	16	20	11	3UTR		0	0
mmu-miR-331-3p	NM_001024846	Zfp62	GCCCCTGGGCCTATCCTAGAA#AGGATGGTTTCAGGGA#..(((((((.(((((((....#))))))).))))))).	3590	3606	1	-21.2	1	0.02987024	0.588	0.152981314	0.494910698	-6.199507188	14	16	7	3UTR		0	0
mmu-miR-28a-5p	NM_001024846	Zfp62	AAGGAGCTCACAGTCTATTGAG#CTCAAATGTAAATAGGCTGTGACTTGTTT#((.(((.((((((((((((...#.))))))))))))))).)).	4192	4221	1	-19.8	0	0.003072515	0.717	0.73699885	0.369780473	-7.038800455	17	20	15	3UTR		0	0
mmu-miR-7a-2-3p	NM_001024846	Zfp62	CAACAAGTCCCAGTCTGCCACA#GGTAAAAACAATAAATGCCTCAAATGTAAATAGGCTGTGACTTGTTT#.((((((((.(((((((.....#.))))))).)))))))).	4174	4221	1	-19.6	1	0.003072515	0.717	1.61806025	0.450993159	-5.035831306	15	18	8	3UTR		0	0
mmu-miR-7b-3p	NM_001024846	Zfp62	CAACAAGTCACAGCCAGCCTCA#GCCTCAAATGTAAATAGGCTGTGACTTGTTT#.((((((((((((((.......#.)))))))))))))).	4190	4221	1	-25.5	1	0.003072515	0.717	0.6967218	0.366527328	-4.026373918	14	16	14	3UTR		0	0
mmu-miR-429-5p	NM_001024846	Zfp62	GTCTTACCAGACATGGTTAGA#CTGGTAAGACT#((((((((((...........#)))))))))).	3771	3782	1	-16.8	1	0.003803208	0.75	0.52662842	0.409514965	-13.2236214	10	11	10	3UTR		0	0
mmu-miR-302c-5p	NM_001024846	Zfp62	GCTTTAACATGGGGTTACCTGC#CAGGGAATCCTATGA#.......((((((((..((((.#))))..)))))))).	3941	3956	1	-17.7	0	0.001440448	0.691	0.60958425	0.51442916	-17.34329402	12	15	8	3UTR		0	0
mmu-miR-764-3p	NM_001024846	Zfp62	AGGAGGCCATAGTGGCAACTGT#CCAAGAAGGGCCTCCA#.(((((((....(((.......#))).....))))))).	3556	3572	1	-18.9	1	7.04E-05	0.529	0.524770086	0.689285877	-12.49684783	10	16	7	3UTR		0	0
mmu-miR-683	NM_001024846	Zfp62	CCTGCTGTAAGCTGTGTCCTC#GGGAATATCAGTTTATTAGTGGGT#((((((((((((((..((((.#))))....)))))))).)))))).	3602	3626	1	-19.2	1	0.02551533	0.647	0.487590347	0.51686905	-4.906073087	18	24	8	3UTR		0	0
mmu-miR-692	NM_001024846	Zfp62	ATCTCTTTGAGCGCCTCACTC#AGTGGAAAAAAGATCCAAGAAGGGCCTCCAACAGGCAAATTCAGGGAGAG#.((((((((((.((((.....#.))))...)))))))))).	3542	3592	1	-17.3	1	0.000781998	0.544	0.49409808	0.711244747	-7.140128147	14	19	10	3UTR		0	0
mmu-miR-501-5p	NM_001024846	Zfp62	AATCCTTTGTCCCTGGGTGAAA#ATTCAGGGAGAGGATG#.((((((..(((((((((....#))))))))))))))).	3580	3596	1	-19.7	1	0.000796799	0.529	1.673182778	0.591691665	-7.163349425	15	16	15	3UTR		0	0
mmu-miR-880-3p	NM_001024846	Zfp62	TACTCCATCCTCTCTGAGTAGA#GGAGAGGATGGT#....(((((((((((.......#))))))))))).	3586	3598	1	-20.1	0	0.001385057	0.529	0.475761564	0.457499455	-9.779611549	11	12	11	3UTR		0	0
mmu-miR-343	NM_001024846	Zfp62	TCTCCCTTCATGTGCCCAGA#GGCAAATTCAGGGAGAG#(((((((.....((((....#)))).....))))))).	3575	3592	1	-18.3	1	0.000781998	0.544	1.259051286	0.601451227	-14.72168329	11	17	7	3UTR		0	0
mmu-miR-466g	NM_001024846	Zfp62	ATACAGACACATGCACACACA#TGTGTATATTGTCTGTAG#.((((((((.(((((((....#)))))))..)))))))).	4092	4110	1	-17.9	1	0.004777167	0.735	0.902366775	0.700672195	-5.035831306	15	18	8	3UTR		0	0
mmu-miR-574-5p	NM_001024846	Zfp62	TGAGTGTGTGTGTGTGAGTGTGT#ACATTCACATATACT#.......((((((((((((((..#)))))))))))))).	3843	3858	1	-19.4	0	0.000243749	0.662	0.766432114	0.516868983	-17.11024494	14	15	14	3UTR		0	0
mmu-miR-877-3p	NM_001024846	Zfp62	TGTCCTCTTCTCCCTCCTCCCA#AGGCAAATTCAGGGAGAGGATGGT#...((((((((((((.......#.)))))))))).)).	3574	3598	1	-19	0	0.001385057	0.529	1.563632538	0.59169156	-6.747589274	12	15	10	3UTR		0	0
mmu-miR-466f	NM_001024846	Zfp62	ACGTGTGTGTGCATGTGCATGT#TATGTACGACATACATGTG#((((((((((...((((((((.#)))))))))))))))))).	4077	4096	1	-19.3	1	0.000284079	0.735	0.40300946	0.736456655	-11.39828284	18	19	18	3UTR		0	0
mmu-miR-1903	NM_001024846	Zfp62	CCTTCTTCTTCTTCCTGAGACA#TCCAACAGGCAAATTCAGGGAGAGGATGGTTTCAGGG#(((((.(((((((((((((...#.))))))))))))).))....))).	3568	3605	1	-21.4	0	0.03538202	0.574	0.687785308	0.529881725	-5.838533207	18	25	13	3UTR		0	0
mmu-miR-1900	NM_001024846	Zfp62	GGCCGCCCTCTCTGGTCCTTCA#GAAGGGCCTCCAACAGGCAAATTCAGGGAGAGGATGGTT#.((((.(((((((((((((((.#))))))))..................))))))).)))).	3560	3599	1	-28.2	0	0.001771704	0.529	0.954861473	0.45587243	-5.694283599	19	39	8	3UTR		0	0
mmu-miR-1901	NM_001024846	Zfp62	CCGCTCGTACTCCCGGGGGTCC#GGGCCTCCAACAGGCAAATTCAGGGAGAGGATGGT#(((.((.(.(((((((((((((#))))))))..............)))))).))))).	3563	3598	1	-24.5	0	0.001385057	0.529	1.022553356	0.537201158	-9.569672914	19	35	8	3UTR		0	0
mmu-miR-1947-3p	NM_001024846	Zfp62	GCACTGAGCTAGCTCTCCCTCC#AGGGAGAGGATGGTTTCAGG#...((((((((.((((((((..#))))))))..))))).))).	3584	3604	1	-21.9	0	0.009419623	0.559	1.252079875	0.535574952	-9.861343503	16	20	8	3UTR		0	0
mmu-miR-3073a-3p	NM_001024846	Zfp62	TTGATGTCCACTGTGACCATAG#ATGGTTTCAGGGAATATCAGT#(((((((((.(((.((((((..#)))))).)))))).)))))).	3593	3614	1	-19.7	1	0.05420246	0.618	1.33341036	0.567293012	-6.036920832	18	21	6	3UTR		0	0
mmu-miR-3074-5p	NM_001024846	Zfp62	GTTCCTGCTGAACTGAGCCAGT#TGATTCAGTTATAGCAAGAACA#((((.((((((((((((.((..#)).))))))).))))).)))).	3302	3324	1	-19.5	0	0.02827852	0.691	0.270786941	0.301543035	-8.056611621	18	22	7	3UTR		0	0
mmu-miR-3088-5p	NM_001024846	Zfp62	GCTATGCAGTTGTTCATGAGCT#GCTCATGAACAATTCTATGTGATTCAGTTATAGCA#(((((((((((((((((((((.#))))))))))))))............)).))))).	3283	3318	1	-24.5	1	0.01815171	0.676	0.223145265	0.433707869	-3.937574446	21	35	14	3UTR		0	0
mmu-miR-3470a	NM_001024846	Zfp62	TCACTTTGTAGACCAGGCTGG#TTAGTCATGGTTTATAATTTTCATAGTATGAGTGAA#(((((((((((((((((((((#)))))).))))))))).............)))))).	3231	3267	1	-18.7	1	0.001122074	0.706	0.452588556	0.314870591	-3.937574446	21	36	9	3UTR		0	0
mmu-miR-3470b	NM_001024846	Zfp62	TCACTCTGTAGACCAGGCTGG#TTAGTCATGGTTTATAATTTTCATAGTATGAGTGAA#(((((((((((((((((((((#)))))).))))))))).............)))))).	3231	3267	1	-20.3	1	0.001122074	0.706	0.452588556	0.314870591	-3.937574446	21	36	9	3UTR		0	0
mmu-miR-5107-3p	NM_001024846	Zfp62	CAACCTGTGCTTCTCTTCCCAG#GGGAGAGGATGGTTTCAGGG#...((((.(((((((((((...#))))))))..)))..)))).	3585	3605	1	-18.6	0	0.03538202	0.574	0.577677985	0.406262305	-8.828175123	15	20	8	3UTR		0	0
mmu-miR-5132-3p	NM_001024846	Zfp62	CTGATGTTCCCCATCCCGCAG#GGATGGTTTCAGGGAATATCAGT#((((((((((((((((.....#))))))......)))))))))).	3591	3614	1	-21.8	1	0.05420246	0.618	1.058370791	0.414395075	-3.937574446	16	23	10	3UTR		0	0
mmu-miR-6363	NM_001024846	Zfp62	TGTAGACTGGACTGTCCTCAAA#GAGGATGGTTTCAGGGAATATCAGTTTATT#.((((((((((((((((((...#))))))))))...........)))))))).	3589	3619	1	-20	1	0.03524355	0.632	0.981172014	0.341199203	-3.793324837	18	30	10	3UTR		0	0
mmu-miR-6367	NM_001024846	Zfp62	TCCCTGAGACCCTGGTTCAGGA#TCCAAGAAGGGCCTCCAACAGGCAAATTCAGGGAGAGGATGGTTTCAGGGAA#(((((((((((((..(((..((#.))..)))..))..))))))))))).	3555	3607	1	-23.1	1	0.02660573	0.603	0.543979373	0.52418863	-5.529863924	18	26	11	3UTR		0	1
mmu-miR-6383	NM_001024846	Zfp62	TAAAGTGCTGTGTCACGGACA#TGTCCTAGGAAAAGAAAAGGCATAATCTGTGACATAATCACTTC#..(((((.(((((((((((..#.)))))))))))..))))).	3692	3736	1	-19.8	0	0.003781559	0.735	0.304231564	0.410328245	-7.270635649	16	20	11	3UTR		0	0
mmu-miR-6412	NM_001024846	Zfp62	TCGAAACCATCCTCAGCTACTA#GGCCTCCAACAGGCAAATTCAGGGAGAGGATGGTTTCA#..((((((((((((..((....#.))..)))))))))))).	3564	3602	1	-23.4	1	0.002965953	0.529	0.704468167	0.529881725	-5.92549936	14	18	12	3UTR		0	0
mmu-miR-6418-3p	NM_001024846	Zfp62	ACTGCAACCTCCTTTCTCCAGG#CCTCCAACAGGCAAATTCAGGGAGAGGATGGTTTCAGG#.(((.(((((((((((((....#.))))))))).)))).))).	3566	3604	1	-21.9	0	0.009419623	0.559	0.613070043	0.558346725	-7.912362012	16	20	9	3UTR		0	0
mmu-miR-6920-3p	NM_001024846	Zfp62	CACTGCCCTTTTCCATTGCCT#GGCAAGATAAGGGGTAA#...((((((((....(((((.#)))))...)))))))).	4162	4179	1	-18.5	0	0.09417835	0.647	0.577052225	0.659194617	-12.74276359	13	17	8	3UTR		0	0
mmu-miR-6923-3p	NM_001024846	Zfp62	ACACTCCCTCCTCCTCCCCAG#GGGAGAGGATGGTTTCAGGGAA#....(((((((((((((((..#))).))))).))....))))).	3585	3607	1	-23	0	0.02660573	0.603	0.943031514	0.311107608	-9.546562469	15	22	5	3UTR		0	0
mmu-miR-6926-3p	NM_001024846	Zfp62	TCACCATCCCTGTCTCCATAG#GGAGAGGATGGTT#..(((((((...(((((....#)))))))))))).	3586	3599	1	-18.6	1	0.001771704	0.529	0.171570686	0.50304356	-12.37108497	12	13	12	3UTR		0	0
mmu-miR-6947-3p	NM_001024846	Zfp62	GCAGCCTCTTTCCCTGGCATCA#TCAGGGAGAGGATGGTTTCA#(.(((((((((((((((.....#)))))))))))..)))).).	3582	3602	1	-19.7	1	0.002965953	0.529	0.847350871	0.420901358	-5.101250328	16	20	11	3UTR		0	0
mmu-miR-6950-3p	NM_001024846	Zfp62	CTCTGTCTTGATCCTCTCCAG#CTCCAACAGGCAAATTCAGGGAGAGGATGGTTTCAGGGA#(((((...(.(((((((((..#.))))))))).)...))))).	3567	3606	1	-24.5	0	0.02987024	0.588	0.465904667	0.61283698	-10.93836114	15	21	9	3UTR		0	0
mmu-miR-6960-3p	NM_001024846	Zfp62	AGCCAACCACCTCTCTCCTCAG#GGGCCTCCAACAGGCAAATTCAGGGAGAGGATGGTTTCAGGG#..(((((((((((((.(((...#.))))))))).)))))...)).	3563	3605	1	-21.1	1	0.03538202	0.574	0.8014248	0.538014562	-5.1900498	16	22	9	3UTR		0	0
mmu-miR-6984-3p	NM_001024846	Zfp62	TACTTTCTTTCCTGTCTTTCT#GAAAGAATGGAAAGGATTTTAGTAT#((((((((((((..((((((.#))))))..))))))))....)))).	3858	3883	1	-18.7	1	0.009853754	0.691	0.5485874	0.761668473	-6.083544976	18	25	8	3UTR		0	0
mmu-miR-6990-3p	NM_001024846	Zfp62	AGCCCTGCCTCTTCCTGGCAG#GCAAATTCAGGGAGAGGATGGTTTCAGGGA#..((((((((((((((((...#.))))))))))).......))))).	3576	3606	1	-25.3	1	0.02987024	0.588	0.917572078	0.39487595	-4.957000719	16	25	11	3UTR		0	0
mmu-miR-7009-3p	NM_001024846	Zfp62	TCTTTTCCCCTCTCCCTGCAG#CAGGGAGAGGATGGTTTCAGGGAAT#...(((((((((((((((...#)))))))))).........))))).	3583	3608	1	-21.9	0	0.0237354	0.603	1.070446325	0.36966424	-6.514540194	15	25	10	3UTR		0	1
mmu-miR-7012-3p	NM_001024846	Zfp62	TGACCTGTGGCTCCTCTCCCAG#GGGAGAGGATGGTTTCAGGG#...((((.((((((((((((..#)))))))))..))).)))).	3585	3605	1	-27	0	0.03538202	0.574	0.524769629	0.385930088	-8.828175123	16	20	9	3UTR		0	0
mmu-miR-7015-3p	NM_001024846	Zfp62	TCTCACTGTCCTCTGCACTAG#AGGGAGAGGATGGTTTCAGGGAA#((((((((((((((.(.((..#))).))))))))))....)))).	3584	3607	1	-19	1	0.02660573	0.603	0.802061767	0.392436412	-4.673024006	17	23	10	3UTR		0	0
mmu-miR-7016-3p	NM_001024846	Zfp62	ACCTGCCTCCTGCTCTCCCCAG#GGGAGAGGATGGTTTCAGGG#.((((...(((.(((((((...#))))))).).))...)))).	3585	3605	1	-23	0	0.03538202	0.574	1.073157	0.49572387	-12.89840837	14	20	7	3UTR		0	0
mmu-miR-7017-3p	NM_001024846	Zfp62	ACCCTGCTCCTCTCCCTCCAG#GGCCTCCAACAGGCAAATTCAGGGAGAGGATGGTTTCAGGGA#.((((((((((((((((....#.)))))))))).)....))))).	3564	3606	1	-26	1	0.02987024	0.588	0.933737219	0.52744176	-3.793324837	16	23	10	3UTR		0	0
mmu-miR-7021-3p	NM_001024846	Zfp62	TCTCTGTGCTTCTGCTCCTTAG#AGGGAGAGGATGGTTTCAGGGAA#((((((.((((((.((((((..#)))))).))).)))..)))))).	3584	3607	1	-19.8	0	0.02660573	0.603	1.496066333	0.630729565	-6.338100899	18	23	6	3UTR		0	0
mmu-miR-7031-5p	NM_001024846	Zfp62	CCTGAGAGGCCTGAAGGGTGGGA#TTGCACCTTACAGAAAACTTTCAGGG#((((((((..(((.((((((.((#)).)))))).)))....)))))))).	3920	3946	1	-24.4	1	0.03559755	0.706	0.682779325	0.437980355	-7.09331049	19	26	8	3UTR		0	0
mmu-miR-7031-3p	NM_001024846	Zfp62	AACCCTCTTGCCCTCTCCTAG#GGGAGAGGATGGTTTCAGGGA#..((((...((((((((((..#))))))))...))...)))).	3585	3606	1	-20.1	0	0.02987024	0.588	0.577677985	0.406262305	-9.870711842	14	21	8	3UTR		0	0
mmu-miR-7035-3p	NM_001024846	Zfp62	TCTGAGCCGCTGTCCCTGCAG#CAGGGAGAGGATGGTTTCAGGG#(((((((((((.((((((...#)))))).))..))))).)))).	3583	3605	1	-21.4	1	0.03538202	0.574	0.743195129	0.424967863	-7.284377756	17	22	6	3UTR		0	0
mmu-miR-7036a-3p	NM_001024846	Zfp62	CCGTCCTCATCCGCTCCTCCCAG#GGGCCTCCAACAGGCAAATTCAGGGAGAGGATGGT#((((((((.(((.((((((((..#)))........))).......))))))))))))).	3563	3598	1	-21.8	1	0.001385057	0.529	1.019410113	0.50792281	-6.283094717	19	35	13	3UTR		0	0
mmu-miR-7040-3p	NM_001024846	Zfp62	CGCCACCCTCTCTCTCACGTAG#GCAAATTCAGGGAGAGGATGGTT#.((((.(((((((((.......#.))))))))).)))).	3576	3599	1	-20.8	0	0.001771704	0.529	1.586431444	0.579492247	-5.927332679	13	16	9	3UTR		0	0
mmu-miR-7042-3p	NM_001024846	Zfp62	TGTCCCTTTGTTTTCTCTCAG#GGGAGAGGATGGTTTCAGGGAA#..(((((((((((((((((..#))))))))))))....))))).	3585	3607	1	-18.9	1	0.02660573	0.603	0.943031514	0.311107608	-4.957000719	17	22	12	3UTR		0	0
mmu-miR-7064-3p	NM_001024846	Zfp62	CAGGGCCCTTTATGTCTCTCT#AGATCCAAGAAGGGCCTC#..(((((((((.((..(((..#)))..)).))))))))).	3552	3570	1	-18.4	1	9.28E-05	0.544	0.718925622	0.720190762	-9.27230267	14	18	9	3UTR		0	0
mmu-miR-7074-3p	NM_001024846	Zfp62	TAGGCCTTCTCCTCTCCCTGCAG#CAGGGAGAGGATGGTTTC#.(((((...(((((((((((...#))))))))))).))))).	3583	3601	1	-25.7	0	0.002597069	0.529	1.2151126	0.502230222	-8.70703596	16	18	11	3UTR		0	0
mmu-miR-7082-3p	NM_001024846	Zfp62	GCCCCCCTTGCTGTCTGTCTCC#GGAGAGGATGGTTTCAGGGAATATCAGTTTATTAGTGGGTC#((((((((.(((((((.(((((#))))))))))))...)))).................)))).	3586	3627	1	-21.3	1	0.02176604	0.662	0.883173648	0.599011218	-4.993964104	20	41	12	3UTR		0	0
mmu-miR-7094-3p	NM_001024846	Zfp62	TACTCTGCTGTTCTCTCCACA#GGAGAGGATGGTTTCAGGGA#..((((((((((((((((...#)))))))))))...))))).	3586	3606	1	-21.6	1	0.02987024	0.588	0.881393147	0.37210417	-4.957000719	16	20	11	3UTR		0	0
mmu-miR-7219-5p	NM_001024846	Zfp62	TGTGTTAGAGCTCAGGGTTGAGA#TAATTTTGAGCTCTATACT#.(((.(((((((((((((((...#)))))))))))))))))).	3517	3536	1	-21	0	0.003358483	0.676	0.318426307	0.548095141	-7.912362012	18	19	18	3UTR		0	0
mmu-miR-7658-3p	NM_001024846	Zfp62	ACCACCTTCCTCACCCACGCT#GGGAGAGGATGGTTTCAGGG#.(((((.(((((.(((.....#))).))))).)))....)).	3585	3605	1	-19	0	0.03538202	0.574	0.63072892	0.540454808	-6.626141985	13	20	5	3UTR		0	0
mmu-miR-7661-3p	NM_001024846	Zfp62	TTGACTCCCAGTTTCTCTCTGC#CAGGGAGAGGATGGTTTCAGGGAATATCAGTTTATTAGTGGGTCAT#.(((((((((.((((((((((.#)))))))))).))).........................)))))).	3583	3629	1	-20.3	1	0.01627212	0.662	1.3334089	0.525002227	-6.618099313	19	46	10	3UTR		0	0
mmu-miR-7667-5p	NM_001024846	Zfp62	GAGCCATCTCTCTAGCCCCTGA#TCAGTGGAAAAAAGATCCAAGAAGGGCCTCCAACAGGCAAATTCAGGGAGAGGATGGTTTC#((((((((.((((...((((((#.)))))))))))))))))).	3540	3601	1	-24.1	1	0.002597069	0.529	0.5038579	0.65919431	-6.819302663	18	20	18	3UTR		0	0
mmu-miR-8114	NM_001024846	Zfp62	TCACCCATCTCCTCTCCGCCT#GGGCCTCCAACAGGCAAATTCAGGGAGAGGATGGTTTCAGGGA#...((((((((((((((((((#.))))........)))))))).)))....))).	3563	3606	1	-22.6	0	0.02987024	0.588	0.808708426	0.411141697	-6.514540194	18	33	8	3UTR		0	0
mmu-miR-3083b-3p	NM_001024846	Zfp62	TCTCTGAAATATTCCCAGCCTT#AGGCAAATTCAGGGAGAGGATGGTTTCAGGGAA#((((((((((..((((..(((.#.)))..).)))..)))))))))).	3574	3607	1	-21	1	0.02660573	0.603	0.32493372	0.473765255	-10.10915223	17	24	10	3UTR		0	0
mirnaid	refseqid	genesymbol	duplex	start	end	bindingp	energy	seed	accessibility	au	phylopstem	phylopflank	me	number_of_pairings	binding_region_length	longest_consecutive_pairings	position
mmu-miR-192-5p	NM_021274	Cxcl10	CTGACCTATGAATTGACAGCC#GGCTCGTCAGTTCTAAGTTT#..(((.((.((((((((((((#)))).)))))))))).))).	730	750	0.961538462	-16.9	0	0.3457785	0.559	0.587554346	0.654844574	-7.914349139	17	20	10	3UTR
mmu-miR-6381	NM_021274	Cxcl10	CAGGATGCTGGTGACATGAGT#ACTTGTGTCATCAAGTATGTA#..(.(((((((((((((((((#))))))))))))).)))).).	946	967	0.961538462	-20	0	0.0307987	0.721	0.979745778	0.624688345	-7.989022994	18	21	13	3UTR
mmu-miR-7028-5p	NM_021274	Cxcl10	TGGGCTGAGGCTTGGGTCAGGAG#CTCCCTAGCTCAGGCTCGTCAGTTCT#.((((((((((((((((..((((#))))...)))))))))..))))))).	718	744	0.961538462	-25.3	1	0.001739673	0.529	0.454395594	0.674921274	-3.793324837	20	26	9	3UTR
mmu-miR-7656-5p	NM_021274	Cxcl10	TGTGGGATCAGATAGCCTGTTA#TAACTGCCGAAGCAAGAATTCTTTAAGGGCTGGTCTGAGTCCTCGCT#.(((((((((((((((((....#.)))))).))))).))).))).	566	613	0.961538462	-22	1	7.91E-05	0.471	0.686393375	0.302640198	-3.793324837	17	22	6	3UTR
mmu-miR-6970-5p	NM_021274	Cxcl10	GTAAGTTCAGGGCTGGGAGCAGAGA#CTCGCTCAAGTGGCTGGGATGGCTGTCCTAGCTCTGTACTG#...(((.(((((((((((.(((...#.)))))))))))))).))).	607	648	0.969230769	-25.6	0	0.008027304	0.426	0.678048927	0.168412928	-8.058226729	17	20	14	3UTR
mmu-miR-215-3p	NM_021274	Cxcl10	TCTGTCATTCTGTAGGCCAAT#TGGTCACATCAGCTGCTACTCCTCCTGCAGGATGATGGT#.(((((((((((((((.....#.))))))))))))))).	503	542	0.974358974	-21.8	1	2.19E-06	0.5	0.092885613	-0.066198707	-3.793324837	15	17	15	3UTR
mmu-miR-7026-5p	NM_021274	Cxcl10	TTCTGAGACCATGGGGTATAT#TGCCCTTGGTCTTCTGAAA#(((.(((((((.((((((...#)))))))))))))..))).	472	491	0.974358974	-19.8	0	0.003370698	0.471	-0.283847714	0.208760743	-10.31640003	16	19	13	3UTR
mmu-miR-1224-5p	NM_021274	Cxcl10	GTGAGGACTGGGGAGGTGGAG#CTCCTTGTCCTCCCTAGCTCAG#.((((..(((((((((.((((#))))....))))))))))))).	709	731	0.980769231	-23.6	0	0.004087051	0.426	0.528328856	0.751786516	-7.237970133	17	22	13	3UTR
mmu-miR-124-3p	NM_021274	Cxcl10	TAAGGCACGCGGTGAATGCC#GTAAGCTATGTGGAGGTGCGACGCCCTTCACCATGTGCCA#...((((((.((((((.((.#.))..)))))).)))))).	647	687	1	-21.7	0	0.001174261	0.382	-0.3231805	0.443751302	-7.757046662	14	19	6	3UTR
mmu-miR-125a-3p	NM_021274	Cxcl10	ACAGGTGAGGTTCTTGGGAGCC#GCTCCCCACACCCTCCTTGTC#(((((.((((.....((((((.#)))))).....))))))))).	697	718	1	-22.6	0	0.3630802	0.397	0.55637275	0.498245478	-14.89153108	15	21	9	3UTR
mmu-miR-128-1-5p	NM_021274	Cxcl10	CGGGGCCGTAGCACTGTCTGA#TCACATCAGCTGCTACTCCTCCTGCAGGATGATGGTCAAGCCATGGTCCTGA#(((((((((.((((((((...#.))))))...)).))))))))).	506	558	1	-21.4	1	0.001237323	0.515	0.069431293	-0.06390426	-5.180080915	17	23	9	3UTR
mmu-miR-130a-3p	NM_021274	Cxcl10	CAGTGCAATGTTAAAAGGGCAT#TGTCCTAGCTCTGTACTGT#(((((((..(((...((((((.#)))))))))..))))))).	630	649	1	-18	1	0.008290645	0.426	-0.493629	0.41793834	-10.18901912	16	19	9	3UTR
mmu-miR-135a-1-3p	NM_021274	Cxcl10	TATAGGGATTGGAGCCGTGGCG#GCCATGGTCCTGAGACA#.....(..((((.((((((((.#)))))))).))))..).	545	562	1	-19.4	0	0.003661446	0.529	0.617558038	0.190210447	-18.81205172	13	17	8	3UTR
mmu-miR-141-5p	NM_021274	Cxcl10	CATCTTCCAGTGCAGTGTTGGA#GCATTGTATATGGAAGAA#..((((((((((((((((....#))))))))).))))))).	929	947	1	-19.4	1	0.000563214	0.691	1.032455024	0.916605074	-4.957000719	16	18	9	3UTR
mmu-miR-185-3p	NM_021274	Cxcl10	AGGGGCTGGCTTTCCTCTGGT#CCAGTGGATGGCTAGTCCTA#.((((((((((.(((.((((.#)))).))).)))))))))).	450	470	1	-28.8	1	0.000147921	0.485	0.1999621	0.123971344	-7.373177227	17	20	10	3UTR
mmu-miR-188-5p	NM_021274	Cxcl10	CATCCCTTGCATGGTGGAGGG#CCCTTTACCCAGTGGATGG#(((((.(((...(((((((((#)))))))))))).))))).	442	461	1	-21.4	0	0.00052566	0.485	1.007622333	0.081893451	-13.25261746	17	19	12	3UTR
mmu-miR-298-5p	NM_021274	Cxcl10	GGCAGAGGAGGGCTGTTCTTCCC#GGGATGGCTGTCCTAGCTCTGTA#.((((((.(((((.(((..((((#)))).))).)))))..)))))).	622	645	1	-23.8	1	0.000452236	0.412	-0.154918583	0.36459153	-6.963799684	18	23	6	3UTR
mmu-miR-298-3p	NM_021274	Cxcl10	GAGGAACTAGCCTTCTCTCAGCTT#GGGCTGGTCTGAGTCCTCGCTCAAGTGGCTGGGATGGCTGTCCTA#.((((..(((((...((((((((.#.)))))))).))))))))).	592	637	1	-23	0	2.54E-06	0.441	0.158661188	0.200535478	-10.11939022	17	20	9	3UTR
mmu-let-7e-5p	NM_021274	Cxcl10	TGAGGTAGGAGGTTGTATAGTT#ACACCCTCCTTGTCCTCC#.((((.((((((.(((......#))).))))))...)))).	704	722	1	-18	0	0.390919	0.412	0.219847753	0.569948402	-6.983414211	13	18	6	3UTR
mmu-miR-20a-5p	NM_021274	Cxcl10	TAAAGTGCTTATAGTGCAGGTAG#CTCAAGTGGCTGGGATGGCTGTCCTAGCTCTGTACTGTAAGCT#......(((((((((((((((..#.)).))))))))))))).	611	654	1	-21.7	0	0.009250903	0.441	0.385241544	0.217744309	-15.5665584	15	18	13	3UTR
mmu-miR-103-3p	NM_021274	Cxcl10	AGCAGCATTGTACAGGGCTATGA#CATGGTCCTGAGACAAAAGTAACTGCC#.((((..((((.((((((((((.#))))))))))..))))......)))).	547	574	1	-21.3	0	0.02302978	0.529	0.38810943	0.276253679	-10.58477344	18	27	10	3UTR
mmu-miR-325-5p	NM_021274	Cxcl10	CCTAGTAGGTGCTCAGTAAGTGT#GGGCTGGTCTGAGTCCTCGCTCAAGTGGCTGGGA#(((((((((.((((((..(((.(#).)))...)))))))))..........)))))).	592	626	1	-19.3	1	7.66E-05	0.471	0.621181511	0.144894447	-5.180080915	19	34	9	3UTR
mmu-miR-329-5p	NM_021274	Cxcl10	AGAGGTTTTCTGGGTCTCTGTT#GGACAGCAGAGAGCCTCTC#((((((((((((.((((.....#))))..)))))))))))).	413	432	1	-22.2	1	0.000650866	0.397	0.112149675	0.212794696	-5.226705059	16	19	12	3UTR
mmu-miR-340-3p	NM_021274	Cxcl10	TCCGTCTCAGTTACTTTATAGC#AAGTGGCTGGGATGGC#.(((((((((((((((......#))))))))))))))).	614	630	1	-21.5	1	5.69E-06	0.441	0.423291913	0.224054178	-3.793324837	15	16	15	3UTR
mmu-miR-17-5p	NM_021274	Cxcl10	CAAAGTGCTTACAGTGCAGGTAG#CTCAAGTGGCTGGGATGGCTGTCCTAGCTCTGTACTGTAAGCTATGTGG#((....(((((((((((((((..#.)).)))))))))))))....)).	611	660	1	-24.2	0	0.01032991	0.441	0.385241544	0.217744309	-14.54713213	17	24	13	3UTR
mmu-miR-17-3p	NM_021274	Cxcl10	ACTGCAGTGAGGGCACTTGTAG#ACATCAGCTGCTACTCCTCCTGCAGG#.((((((.(((((.....((((#.))))...))))))))))).	508	534	1	-20.3	1	9.85E-05	0.441	0.288682323	-0.052431835	-7.932298325	15	20	11	3UTR
mmu-miR-139-3p	NM_021274	Cxcl10	TGGAGACGCGGCCCTGTTGGAG#CCACGCACACACCCCGGTGCTGCGATGGATGGACAGCAGAGAGCCTCTCTCCAT#((((((.(.((((((((((...#.)))))).).))).))))))).	383	437	1	-23.3	0	5.53E-05	0.426	0.324566883	0.169411796	-6.537650639	17	22	7	3UTR
mmu-miR-320-3p	NM_021274	Cxcl10	AAAAGCTGGGTTGAGAGGGCGA#TCCCCTTTACCCAGTG#....(((((((..((((((.((#))))))))))))))).	440	456	1	-19.6	0	0.01359818	0.471	1.13218	0.118737314	-14.18249639	15	16	15	3UTR
mmu-miR-486a-3p	NM_021274	Cxcl10	CGGGGCAGCTCAGTACAGGAT#CTGGTCTGAGTCCTCGC#(((((..((((((..(((...#)))..))))))))))).	595	612	1	-20.5	0	6.22E-05	0.456	0.571668583	0.119654878	-8.97450922	14	17	11	3UTR
mmu-miR-675-5p	NM_021274	Cxcl10	TGGTGCGGAAAGGGCCCACAGT#GCTGGGATGGCTGTCCTAGCTCTGTACTG#.((((((((.((((((((((((#))))...)))..)))))...)))))))).	619	648	1	-20.7	1	0.008027304	0.426	0.243692218	0.369754159	-5.035831306	20	29	8	3UTR
mmu-miR-744-5p	NM_021274	Cxcl10	TGCGGGGCTAGGGCTAACAGCA#TGGCTGTCCTAGCTCTGTAC#((((((((((((....(((((.#.))))))))))))))))).	626	646	1	-25.8	1	0.000771517	0.426	0.173957667	0.472432449	-7.052043617	17	19	17	3UTR
mmu-miR-1249-5p	NM_021274	Cxcl10	AGGAGGGAGGGGATGGGCCAAGTTC#AGCTATGTGGAGGTGCGACGCCCTTCACCATGTGCCATGCCCAGGCTGCTCCCCACACCCTCCTT#(((((((.(((((..((((......#.))))..)))))...))))))).	650	715	1	-31	1	0.379748	0.382	0.161939143	0.179885359	-7.843498853	16	23	7	3UTR
mmu-miR-1843a-3p	NM_021274	Cxcl10	TCTGATCGTTCACCTCCATACA#TGTCCTAGCTCTGTACTGTAAGCTATGTGGAGGTGCGACGC#......((((((((((((((..#.)))))))))).)))).	630	671	1	-20	0	2.63E-05	0.426	-0.0294868	0.547576853	-15.5665584	14	17	10	3UTR
mmu-miR-665-3p	NM_021274	Cxcl10	ACCAGGAGGCTGAGGTCCCT#AGTGGATGGCTAGTCCTAATTGCCCTTGGTCTTCTGA#..(((((((((((((.....#.))))))))))))).	452	489	1	-20	1	0.003032976	0.456	-0.093732774	0.067494427	-5.1900498	13	15	13	3UTR
mmu-miR-667-5p	NM_021274	Cxcl10	CGGTGCTGGTGGAGCAGTGAGCACG#GCTGCTCCCCACACCC#.((((.(((.((((((((.......#))))))))))))))).	694	710	1	-26	0	0.0228178	0.368	0.365165375	0.460386455	-6.936790067	15	16	15	3UTR
mmu-miR-770-3p	NM_021274	Cxcl10	CGTGGGCCTGACGTGGAGCTGG#CTAGCTCAGGCTCGTCAGTTCTAA#..((((.((((((..(((((((#))))))).....)))))).)))).	722	746	1	-21.4	0	0.001206139	0.529	0.338942629	0.722531835	-8.092976732	17	24	7	3UTR
mmu-miR-762	NM_021274	Cxcl10	GGGGCTGGGGCCGGGACAGAGC#GCTCCCCACACCCTCCTTGTCCTCCCTAGCTCA#.(((((((((..((((((((((#)))).............))))))))))))))).	697	730	1	-27.1	1	0.007090339	0.426	0.317280436	0.580273523	-9.964902622	19	33	15	3UTR
mmu-miR-670-5p	NM_021274	Cxcl10	ATCCCTGAGTGTATGTGGTGAA#TTCCCAAGGGGTTATCAAGATACTCAGAGGAA#.(((((((((((...((((((.#.))))))..)))))))).))).	819	851	1	-18.8	1	0.003527185	0.632	1.902472067	1.249489986	-6.674744928	17	22	8	3UTR
mmu-miR-764-3p	NM_021274	Cxcl10	AGGAGGCCATAGTGGCAACTGT#CAGTGGATGGCTAGTCCTAATTGCCCTTGGTCTTCTG#(((((((((.((.(((((....#.)))))))))))))))).	451	488	1	-21	1	0.002951282	0.456	0.263188	0.109057119	-6.469211527	16	18	16	3UTR
mmu-miR-3059-3p	NM_021274	Cxcl10	CCTCTAGGGAAGAGAAGGTTGG#TTAACCACCATCTTCCCAAGGGGT#(((((.(((((((...((((((#))))))....))))))).))))).	807	831	1	-23.7	0	0.000864224	0.588	-0.008507786	1.27901622	-7.663871765	18	24	7	3UTR
mmu-miR-3099-5p	NM_021274	Cxcl10	CCAGCTTCCTTCCAGCCCTTG#CAAGTGGCTGGGATGGCTGT#.(((((...((((((((((((#)))).)))))))).))))).	613	633	1	-24.5	0	2.53E-06	0.441	0.234555746	0.196520347	-8.70703596	17	20	8	3UTR
mmu-miR-3099-3p	NM_021274	Cxcl10	TAGGCTAGAGAGAGGTTGGGGA#TCCTTGTCCTCCCTAGCTC#..((((((.(.((((..(((((#)))))..))))))))))).	710	729	1	-20.6	1	0.009964181	0.412	0.411055117	0.732283413	-9.071213933	16	19	11	3UTR
mmu-miR-344d-1-5p	NM_021274	Cxcl10	AGTCAGGCTGCTGGCTATACACCA#TGGTCAAGCCATGGTCCTGAG#..((((((((.(((((....((((#))))..)))))))).))))).	538	559	1	-18.5	1	0.001708153	0.515	0.268286256	0.290594291	-7.781775195	17	21	8	3UTR
mmu-miR-455-3p	NM_021274	Cxcl10	GCAGTCCACGGGCATATACAC#GTGGAGGTGCGACGCCCTTCACCATGTGCCATGCCCAGGCTGCT#((((((...((((((.((((.#.))))..)))))).)))))).	656	700	1	-21.3	0	0.001775363	0.338	0.235144667	0.212581784	-9.084334649	16	21	6	3UTR
mmu-miR-707	NM_021274	Cxcl10	CAGTCATGCCGCTTGCCTACG#CGCTCAAGTGGCTGGGATGGCTGT#(((((((((((((((......#.))))))))....))))))).	609	633	1	-20	1	2.53E-06	0.441	0.635672563	0.168412897	-4.170623527	15	21	8	3UTR
mmu-miR-711	NM_021274	Cxcl10	GGGACCCGGGGAGAGATGTAAG#CTTAACCACCATCTTCCCAAGGGGTTA#..(((((.((((.(((((....#.)))))))))...))))).	806	833	1	-19.1	0	0.000857539	0.574	1.0810454	1.236680929	-8.559766261	14	19	9	3UTR
mmu-miR-615-3p	NM_021274	Cxcl10	TCCGAGCCTGGGTCTCCCTCTT#AGGCTGCTCCCCACACCCTCCTTGTCCTCCCTAGCTCAGGCTCGT#..(((((((((((.........#.))))))))))).	692	737	1	-21	1	0.001259456	0.485	0.431913955	0.427116427	-6.782339277	11	13	11	3UTR
mmu-miR-504-3p	NM_021274	Cxcl10	AGGGAGAGCAGGGCAGGGTTTC#ACCCTCCTTGTCCTCCCTA#((((((.((((((.(((((...#))))))))))).)))))).	706	725	1	-27.8	0	0.1494485	0.426	0.242792673	0.602644831	-6.338100899	17	19	11	3UTR
mmu-miR-466d-5p	NM_021274	Cxcl10	TGTGTGTGCGTACATGTACATG#ACGCACACACC#.((((((((((...........#)))))))))).	385	396	1	-17.8	1	0.01090298	0.426	0.39270074	0.179262109	-10.25459732	10	11	10	3UTR
mmu-miR-582-5p	NM_021274	Cxcl10	ATACAGTTGTTCAACCAGTTAC#TGAACGACTGTAC#.((((((((((((.........#)))))))))))).	881	894	1	-16.5	1	0.02471219	0.765	1.759918858	0.861393886	-5.618663395	12	13	12	3UTR
mmu-miR-1895	NM_021274	Cxcl10	CCCCCGAGGAGGACGAGGAGGA#CCTCCTTGTCCTCCCTAGCTCAGGC#..((.((((((((((((((((.#)))))))))))))).....)).)).	708	733	1	-30	0	0.002234665	0.441	0.321460806	0.70417592	-9.076037894	18	25	14	3UTR
mmu-miR-1892	NM_021274	Cxcl10	ATTTGGGGACGGGAGGGAGGAT#GTCCTCCCTAGCTCAGGCTCGTCAGTTCTAAGTT#((((((((((((((((((((((#)))))))))........))))))...))))))).	715	749	1	-24.5	1	0.3383268	0.559	0.701690103	0.748344814	-3.937574446	22	34	9	3UTR
mmu-miR-1945	NM_021274	Cxcl10	TCTTCGCGGGTACTGTCGGGAC#GTCCTGAGACAAAAGTAACTGCCGAAGC#.((((((((.((((.(((((((#))))))).).....))).)))).)))).	551	579	1	-19.6	1	0.02071757	0.515	0.283583411	0.299772095	-5.771280866	19	28	7	3UTR
mmu-miR-1966-5p	NM_021274	Cxcl10	AAGGGAGCTGGCTCAGGAGAGAGTC#ACTCCTCCTGCAGGATGATGGTCAAGCCATGGTCCTG#..((((.((((((((((((.((((.#))))))))))..............))))).).)))).	520	557	1	-26.3	0	0.000802666	0.515	0.14081526	0.076059521	-6.500687254	20	37	10	3UTR
mmu-miR-1946b	NM_021274	Cxcl10	GCCGGGCAGTGGTGGCACATGCTTTT#AAGCTATGTGGAGGTGCGACGCCCTTCACCATGTGCCATGCCCAGGCT#((((((((....(((((((((.....#.)))))))))))))).))).	649	697	1	-29	1	0.000591339	0.338	-0.139621556	0.44375129	-12.40804836	17	20	14	3UTR
mmu-miR-3057-5p	NM_021274	Cxcl10	ATTGGAGCTGAGATTCTGCGGGAT#TCCCTAGCTCAGGCTCGTCAGTTCTAAG#.((((((((((((.((((.((((.#)))).....)))).)).)))))))))).	719	747	1	-21.5	1	0.003969405	0.544	0.965261769	0.724826387	-4.650164755	20	28	10	3UTR
mmu-miR-3070-2-3p	NM_021274	Cxcl10	TGGTGCTATGGTCAGGGGTAGA#GCCCTTCACCATGTGCCAT#((((((.(((((.((((((...#)))))).))))))))))).	669	688	1	-23.2	0	0.002348345	0.382	0.173957833	0.210861012	-6.770391594	17	19	11	3UTR
mmu-miR-3075-5p	NM_021274	Cxcl10	TGTCTGGGAGCAGCCAAGGAC#CCTTCACCATGTGCCATGCCCAGGCTGCTCCCCACAC#(((..((((((((((..((..#.))..)))))))))).))).	671	708	1	-26.1	0	0.008638745	0.353	0.5395458	0.17472283	-11.32168298	15	20	10	3UTR
mmu-miR-3079-5p	NM_021274	Cxcl10	TTTGATCTGATGAGCTAAGCTGG#CTAGCTCAGGCTCGTCAGTTCT#...((.((((((((((.((((((#))))))..)))))))))).)).	722	744	1	-25.1	0	0.001739673	0.529	0.52577965	0.673774024	-8.415498955	18	22	10	3UTR
mmu-miR-3081-5p	NM_021274	Cxcl10	GACTGGAGCTTGGAGCGGTGAGC#GCCCAGGCTGCTCCCCACACCCTCCTTGTCCTCCCTAGCTCAGGCTCGTCAGTTC#(((((((((((.((((((.(((.#.)))))..))))))))))..))))).	688	743	1	-22.4	1	0.001014615	0.529	0.213376248	0.548150815	-7.284377756	20	26	10	3UTR
mmu-miR-3085-5p	NM_021274	Cxcl10	AGGTGCCATTCCGAGGGCCAAGAGT#GCTAGTCCTAATTGCCCTTGGTCTTCTGAAAGGTGACCA#.((((((.(((.((((((((((.((#.)).)))))))))).))).))).))).	460	499	1	-26.9	1	6.52E-06	0.456	0.3192754	0.206547929	-9.453763076	21	27	10	3UTR
mmu-miR-466n-5p	NM_021274	Cxcl10	GTGTGTGCGTACATGTACATGT#ACGCACACACC#((((((((((............#)))))))))).	385	396	1	-17.8	1	0.01090298	0.426	0.39270074	0.179262109	-13.2236214	10	11	10	3UTR
mmu-miR-3088-5p	NM_021274	Cxcl10	GCTATGCAGTTGTTCATGAGCT#ATGAACGACTGTACAAAGTA#(((.(((((((((((((.....#)))))))))))))...))).	880	900	1	-18.5	0	0.01555305	0.75	1.846545869	0.866593261	-6.969596721	16	20	13	3UTR
mmu-miR-3089-5p	NM_021274	Cxcl10	TGAGTTCAGGGACAGCGTGTCT#GGATGGCTGTCCTAGCTCT#.(((((..((((((((..((((#)))).))))))))))))).	623	642	1	-22	0	4.34E-05	0.426	0.261913063	0.42138	-7.650646301	17	19	13	3UTR
mmu-miR-3090-5p	NM_021274	Cxcl10	GTCTGGGTGGGGCCTGAGATC#TTCACCATGTGCCATGCCCAGGCT#((((((((..(((........#.)))..)))))))).	673	697	1	-20.9	1	0.000591339	0.338	0.22175975	0.164397693	-8.061809131	11	15	8	3UTR
mmu-miR-3095-3p	NM_021274	Cxcl10	TGGACACTGGAGAGAGAGCTTTT#GAGAGCCTCTCTCCATCACTCCC#.(((...(((((((((.((((((#)))))))))))))))....))).	421	444	1	-24.9	0	0.001597894	0.471	0.245745567	0.286326554	-11.35700731	18	23	15	3UTR
mmu-miR-3102-5p	NM_021274	Cxcl10	GTGAGTGGCCAGGGTGGGGCTG#GCCATGCCCAGGCTGCTCC#..((((((((.((((..(((..#)))..)))).)))))))).	683	702	1	-27.3	1	0.005318163	0.353	0.468417125	0.416791209	-8.014824275	15	19	8	3UTR
mmu-miR-486b-3p	NM_021274	Cxcl10	CGGGGCAGCTCAGTACAGGA#CTGGTCTGAGTCCTCGC#(((((..((((((..(((..#)))..))))))))))).	595	612	1	-20.5	0	6.22E-05	0.456	0.571668583	0.119654878	-8.97450922	14	17	11	3UTR
mmu-miR-3473a	NM_021274	Cxcl10	TGGAGAGATGGCTCAGCA#TGCTGCGATGGATGGACAGCAGAGAGCCTCTCTCCAT#((((((((.(((((.((.#.))...))))))))))))).	400	437	1	-24.9	1	5.53E-05	0.426	0.549008025	0.258570622	-5.729413665	15	20	13	3UTR
mmu-miR-3474	NM_021274	Cxcl10	CCCTGGGAGGAGACGTGGATTC#GAACTTAACCACCATCTTCCCAAGGGG#(((((((((((...((((....#.))))..)))))))).))).	803	830	1	-24.8	1	0.000999546	0.574	0.537251983	1.151748592	-9.430348286	15	20	8	3UTR
mmu-miR-5098	NM_021274	Cxcl10	GTTACATGGTGAAGCCCAGTT#CTTCACCATGTGCCA#(.((((((((((((.......#)))))))))))).).	672	687	1	-18.3	1	0.001174261	0.382	0.5104825	0.198241312	-6.069748969	13	15	12	3UTR
mmu-miR-5113	NM_021274	Cxcl10	ACAGAGGAGGAGAGAGATCCTGT#GCAGAGAGCCTCTCTCCATCACTCC#...(((((((((((((.((((((#)))).))..)))))))).)).))).	418	443	1	-24.6	0	0.00050021	0.456	0.188847013	0.145789042	-6.514540194	19	25	8	3UTR
mmu-miR-5118	NM_021274	Cxcl10	AAGGTTAGGCCAGCCTGGT#GCCGAAGCAAGAATTCTTTAAGGGCTGGTCTGAGTCCTC#.(((((((((((((((...#.))))))))))))..))).	571	610	1	-22.9	1	1.32E-05	0.441	0.848356971	0.293462283	-3.793324837	15	19	12	3UTR
mmu-miR-3572-5p	NM_021274	Cxcl10	TGGGGAACAGGGCAAGGTGGAC#CCTCCTTGTCCTCCCTAG#((((((...((((((((.((..#)).)))))))))))))).	708	726	1	-24.8	0	0.04150203	0.412	0.279122005	0.657138906	-8.851285568	16	18	14	3UTR
mmu-miR-5126	NM_021274	Cxcl10	GCGGGCGGGGCCGGGGGCGGGG#CCACGCACACACCCCGGTGCTGCG#....((((.((((((((((((.#)).))).....))))))).)))).	383	407	1	-29.8	0	0.000283047	0.412	0.422091856	0.272814181	-10.60295213	16	24	7	3UTR
mmu-miR-5126	NM_021274	Cxcl10	GCGGGCGGGGCCGGGGGCGGGG#CCTTGTCCTCCCTAGCTCAGGCTCGTC#((((((.((((.((((((((((#)))))))).))...))))..)))))).	711	738	1	-28.4	0	0.001068529	0.5	0.356821731	0.675494779	-8.828064291	20	27	8	3UTR
mmu-miR-5128	NM_021274	Cxcl10	CAATTGGGGCTGGCGAGATGGCT#AGTGGATGGCTAGTCCTAATTGC#((((((((((((((.(..(.(((#))).).).)))))))))))))).	452	475	1	-23.9	1	0.002429876	0.471	0.253718643	0.182657786	-4.673024006	19	23	14	3UTR
mmu-miR-5128	NM_021274	Cxcl10	CAATTGGGGCTGGCGAGATGGCT#AGCTCAGGCTCGTCAGTTCTAAG#...((((((((((((((.(((((#))).))..)))))))))))))).	724	747	1	-24.5	0	0.003969405	0.544	0.847007429	0.708764962	-6.514540194	19	23	14	3UTR
mmu-miR-5134-3p	NM_021274	Cxcl10	ACGGGTGGCCCTCTTTCTGCAG#CTGCAGGATGATGGTCAAGCCA#..((.(((((.((.((((((((#)))))))).)).)))))..)).	527	549	1	-23.2	0	0.000104609	0.485	-0.065051065	0.03074335	-12.75765229	17	22	8	3UTR
mmu-miR-5620-3p	NM_021274	Cxcl10	ACAGTCATCCCCCTGCCTCAC#GGGCTGGTCTGAGTCCTCGCTCAAGTGGCTGGGATGGCTGTC#(((((((((((...(((.(..#.).))).))))))))))).	592	634	1	-24.1	1	1.84E-06	0.441	0.636332182	0.140878944	-9.430348286	15	19	11	3UTR
mmu-miR-5622-3p	NM_021274	Cxcl10	CTTAGCTGGGTAGTGGTGGTGC#CACCATGTGCCATGCCCAGGCTGC#..((((((((((.((((((((.#))))....))))))))))).))).	675	699	1	-22.2	1	0.000847726	0.353	0.373509273	0.340499518	-6.246131332	18	24	11	3UTR
mmu-miR-6345	NM_021274	Cxcl10	TAGCACTGCTCAGGGTGAACT#CACCCCGGTGCTGC#((((((((....(((((....#))))))))))))).	392	406	1	-18.6	1	0.001190402	0.397	0.36264135	0.298508036	-12.40804836	13	14	13	3UTR
mmu-miR-6349	NM_021274	Cxcl10	TGGAATGTGGGAGGGGCATGCG#GCAGAGAGCCTCTCTCCATCACTCCC#.(((.((((((((((((.(((.#)))....))))))).))).)).))).	418	444	1	-23.4	0	0.001597894	0.471	0.295826693	0.238275004	-7.912362012	18	26	7	3UTR
mmu-miR-6368	NM_021274	Cxcl10	CTGGGAAGCAGTGGAGGGGAG#CCCTCCTTGTCCTCCCT#..((((.((((.((((((...#))))))))))..)))).	707	724	1	-21.6	0	0.4206523	0.412	0.250440953	0.572816502	-9.847490564	14	17	10	3UTR
mmu-miR-6404	NM_021274	Cxcl10	GTGGGAAGTGACAAGGGGTAG#CTGCTCCCCACACCCTCCTTGTCCTCCCT#..(((.((.(((((((((...#.)))))))))))))).	695	724	1	-21.5	0	0.4206523	0.412	0.482439167	0.47587428	-7.914349139	14	16	14	3UTR
mmu-miR-6405	NM_021274	Cxcl10	GTGGGAAGCAGTGGGAAGCAGTG#GCTGCTCCCCACACCCTCCTTGTCCTCCCT#..((((.((((((((.((((((.#)))))).)))))........)))..)))).	694	724	1	-23.9	0	0.4206523	0.412	0.187342626	0.563638606	-6.733736335	18	30	6	3UTR
mmu-miR-6407	NM_021274	Cxcl10	TGGCTGTCCCTGACAGGGCAAGT#GCTGCTACTCCTCCTGCAGGATGATGGTCAA#((((((((((((.(((((..(((#.)))..)))))))))..)))))))).	514	545	1	-22.6	1	8.51E-07	0.485	-0.005230537	0.097857134	-5.226705059	20	26	9	3UTR
mmu-miR-451b	NM_021274	Cxcl10	TGGGAGCAGCAAGAGAACCGT#GCGACGCCCTTCACCATGTGCCATGCCCAGGCTGCTCCCC#.(((((((((...........#.))))))))).	664	704	1	-20.2	1	0.005664498	0.338	0.385560778	0.195946784	-13.07937179	9	11	9	3UTR
mmu-miR-6898-5p	NM_021274	Cxcl10	TGTAAGGGGAGATGCAGGGAGC#CTCTCTCCATCACTCCCCTTTACC#.(((((((((((((.((((((.#)))))).))))..))))))).)).	427	451	1	-23.4	1	0.1156289	0.456	0.544744131	0.152850156	-4.528774398	19	24	7	3UTR
mmu-miR-6900-5p	NM_021274	Cxcl10	TGCCAGGAGAAGCCTAGAGCCGTC#GCTCAGGCTCGTCAGTTCTAAGTTTACCTGAGCT#.((((((((((((((.((((....#))))))))).............))).)))).)).	725	759	1	-19.7	1	0.00015687	0.603	0.892106303	0.812016885	-4.026373918	18	34	9	3UTR
mmu-miR-6900-3p	NM_021274	Cxcl10	TGGTGATGGGCTCTCTTGTAG#CTGCGATGGATGGACAGCAGAGAGCCTCTCTCCAT#(((.((.((((((((.(((..#.))))))))))).)).))).	402	437	1	-23.2	0	5.53E-05	0.426	0.134192975	0.240262364	-8.746332336	16	20	11	3UTR
mmu-miR-6909-5p	NM_021274	Cxcl10	CAGGGGGGCTGGAATGGGCACT#GGTGCGACGCCCTTCACCATGTGCCATGCCCAGGCTGCTCCCCA#..(((((((.((..((((((..#.))))))..))))))))).	661	705	1	-28.8	1	0.00673834	0.353	0.843729286	0.193078678	-8.345477718	15	19	9	3UTR
mmu-miR-6912-5p	NM_021274	Cxcl10	TACAGGGAGGGTGCTCAGGCAG#CACCCTCCTTGTC#.((((((((((((.........#)))))))))))).	705	718	1	-22	1	0.3630802	0.397	0.18925471	0.603218469	-5.618663395	12	13	12	3UTR
mmu-miR-6916-5p	NM_021274	Cxcl10	CAGGAGGATGGAGATGAGTCA#TGGACAGCAGAGAGCCTCTCTCCATCACTCCC#..((((((((((((.(((...#.))))))))))).)))).	412	444	1	-23.8	1	0.001597894	0.471	0.172576285	0.256289976	-5.69245028	15	18	11	3UTR
mmu-miR-6918-5p	NM_021274	Cxcl10	TGCTGAGGACGGGATTAGGTTCT#AGAATTCTTTAAGGGCTGGTCTGAGTCCTCGCT#.((.((((((.((((((.(((((#.)))))))))))..)))))))).	580	613	1	-21.7	0	7.91E-05	0.471	0.632854207	0.240115418	-9.650121588	19	23	11	3UTR
mmu-miR-6922-5p	NM_021274	Cxcl10	TGTGGGAGGGGACTGTAGAGAGG#CCTCTCTCCATCACTCCCCTTTACCCAG#..((((((((((.((.(((((((#))))))).))....))))))...)))).	426	454	1	-25.7	1	0.05578257	0.456	0.788762962	0.118537976	-6.479180412	19	28	7	3UTR
mmu-miR-6923-5p	NM_021274	Cxcl10	GTGAGGGCAGGAGGATTGGGGTGT#GCTCCCCACACCCTCCTTGTCCTCC#..((((((((((((..(((((.((#)).)))))...)))))).)))))).	697	722	1	-30.8	1	0.390919	0.412	0.291035732	0.706470416	-5.92549936	19	25	6	3UTR
mmu-miR-6924-5p	NM_021274	Cxcl10	AGAGGATGGGGATTTGGCGAAGT#GCCTCTCTCCATCACTCC#.(((((((((((...(((.....#)))..)))))))).))).	425	443	1	-21.2	1	0.00050021	0.456	0.127863933	0.170437504	-6.674744928	14	18	8	3UTR
mmu-miR-6925-5p	NM_021274	Cxcl10	TGAGGAAGAGAAGGCTTGGACT#GAGCCTCTCTCCATCAC#(((((.((((.((((((.....#)))))))))))).))).	423	440	1	-18.2	0	0.000762197	0.426	0.088102333	0.264105323	-8.663307683	15	17	12	3UTR
mmu-miR-6931-5p	NM_021274	Cxcl10	TGGGGTGGGGAGTGGGGGACT#GGTGCGACGCCCTTCACCATGTGCCATGCCCAGGCTGCTCCCCACACCCT#.(((((((((((((((((...#.)))...))))))))))).))).	661	711	1	-30.9	1	0.05305434	0.368	0.262459429	0.265354939	-3.793324837	17	23	11	3UTR
mmu-miR-6941-5p	NM_021274	Cxcl10	CTGGGGGACTGACGGGTAGCT#AGCTCAGGCTCGTCAGTTCTA#....(((((((((((((((((#))))...))))))))))))).	724	745	1	-23.8	0	0.002285827	0.529	0.599203035	0.678936587	-9.546562469	17	21	13	3UTR
mmu-miR-6944-5p	NM_021274	Cxcl10	GTGAGAGCGGGGGGAGTGGCAAG#GCTGCTCCCCACACCCTCCTTGTCCTCCCTAGCTCAGGCT#((..((((..((((((.((((((#.)))))))))))).))))..)).	694	734	1	-27	0	0.001945866	0.456	0.556372667	0.437441596	-10.82603232	18	23	12	3UTR
mmu-miR-6954-5p	NM_021274	Cxcl10	TGGGGCAGTTCTGGGGGCAGAT#ATGTGCCATGCCCAGGCTGCTCCC#.(((((((.((((((((((.((#)).))))...))))))))))))).	679	703	1	-29.1	1	0.005730661	0.338	0.393405385	0.226922412	-4.849714496	19	24	13	3UTR
mmu-miR-6956-3p	NM_021274	Cxcl10	TGACCGGCCTATCCTCTCAG#GGGCTGGTCT#.(((((((((..........#))))))))).	592	602	1	-17.5	1	0.000151287	0.485	0.217298167	0.176443341	-13.07937179	9	10	9	3UTR
mmu-miR-6964-5p	NM_021274	Cxcl10	TTGGGGTGTGAGACTGGAAAC#GTGAAGCCACGCACACACCCCGGT#((((((((((.(..(((....#.)))..).)))))))))).	377	401	1	-21.1	1	0.000128711	0.382	0.39270074	0.179262109	-8.908319452	14	19	10	3UTR
mmu-miR-6966-5p	NM_021274	Cxcl10	CTCGGGGATGTGGACAGCACA#GCTGGTCTGAGTCCTCGC#..(((((((..(((((((...#)))).)))..))))))).	594	612	1	-20.3	1	6.22E-05	0.456	0.061145438	0.200535466	-9.024281663	14	18	7	3UTR
mmu-miR-6968-5p	NM_021274	Cxcl10	AGGGGGCGAGGGGGCCCTGTGG#CCCAGGCTGCTCCCCACACCCTCCTTGTCCTCC#.(((((((((((((...(((((#.))))).))))))))))))).	689	722	1	-29.8	1	0.390919	0.412	0.396935269	0.490788478	-4.761823478	18	21	13	3UTR
mmu-miR-6971-5p	NM_021274	Cxcl10	TGGGGGAGGGTGTAGAGGCT#AGCCTCTCTCCATCACTCCCCTT#.(((((((((((.(((((((#)))))))...)))).))))))).	424	447	1	-28.8	1	0.02796352	0.456	0.073047508	0.10982848	-5.08245545	18	23	7	3UTR
mmu-miR-6972-5p	NM_021274	Cxcl10	GCTGGAGGCACAGGGCAGAACAG#CTCCTTGTCCTCCCTAGCT#((((((((.((((((.((.....#)))))))))))))..))).	709	728	1	-21.1	1	0.01448885	0.412	0.44776687	0.751786516	-5.227013185	16	19	13	3UTR
mmu-miR-6973a-5p	NM_021274	Cxcl10	TACGGTGGGAGGGGTGGAGTTG#CAGCTGCTACTCCTCCTGCA#....((((((((((((((((((#))))).))))))))))))).	512	532	1	-27.5	0	0.001743447	0.426	0.150208007	-0.007115618	-9.546562469	18	20	13	3UTR
[truncated: 74 more rows]
