# Supplementary material for: Exploring molecular signatures related to the mechanism of aging in different brain regions by integrated bioinformatics
Source: Front Mol Neurosci. 2023 Mar 23;16:1133106. doi: 10.3389/fnmol.2023.1133106 (PMC10076559; doi:10.3389/fnmol.2023.1133106)
Supplement: Supplementary file 7 [file Data_Sheet_7.ZIP › Raw data of PCR.xls]

## Sheet: Sheet1
CX							CX							CX							CX							CX
Sample Name	Target Name	ΔCT	ΔCT(average)	ΔΔCT	2-⊿⊿ct		Sample Name	Target Name	ΔCT	ΔCT(average)	ΔΔCT	2-⊿⊿ct		Sample Name	Target Name	ΔCT	ΔCT(average)	ΔΔCT	2-⊿⊿ct		Sample Name	Target Name	ΔCT	ΔCT(average)	ΔΔCT	2-⊿⊿ct		Sample Name	Target Name	ΔCT	ΔCT(average)	ΔΔCT	2-⊿⊿ct
Young1	Itgax	31.8747	15.935	0.303433	0.810322		Young1	S100a8	28.3515	12.4119	0.9491	0.517956		Young1	Zfp51	29.5354	11.0632	0.531895	0.691646		Young1	Zfp62	27.245	8.77269	0.761552	0.589861		Young1	Cxcl10	25.226	6.59244	-0.390168	1.31055
Young2	Itgax	32.9595	16.1216	0.490037	0.712007		Young2	S100a8	28.7281	11.9335	0.470701	0.721614		Young2	Zfp51	29.5793	11.0958	0.564501	0.676189		Young2	Zfp62	26.8586	8.37512	0.363984	0.777016		Young2	Cxcl10	31.0497	13.2407	0.519605	0.697563
Young3	Itgax	33.0291	15.2507	-0.414357	1.3327		Young3	S100a8	29.4734	11.695	-0.014084	1.00981		Young3	Zfp51	28.5392	10.2406	-0.697391	1.62157		Young3	Zfp62	25.4992	7.20065	-0.567204	1.48165		Young3	Cxcl10	30.5175	12.2189	-0.502168	1.41634
Young4	Itgax	33.0234	15.2326	-0.432425	1.3495		Young4	S100a8	29.3594	11.5686	-0.140415	1.10222		Young4	Zfp51	29.4331	11.2892	0.35117	0.783948		Young4	Zfp62	26.105	7.96108	0.193226	0.874648		Young4	Cxcl10	31.0055	12.8616	0.140496	0.907207
Young5	Itgax	33.3265	15.7612	0.0961568	0.935522		Young5	S100a8	29.5658	11.7648	-0.114579	1.08266		Young5	Zfp51	28.3574	10.1105	-0.827569	1.77469		Young5	Zfp62	25.5169	7.26995	-0.497906	1.41216		Young5	Cxcl10	30.81	12.5631	-0.157933	1.11569
Young6	Itgax	34.4353	16.4157	0.750625	0.594346		Young6	S100a8	29.6157	12.8821	1.00272	0.499058		Young6	Zfp51	29.4045	12.4478	-0.185142	1.13693		Young6	Zfp62	26.2417	9.28498	-0.120478	1.0871		Young6	Cxcl10	31.3314	14.3747	0.335807	0.792341
Young7	Itgax	35.1411	17.3401	0.766776	0.58773		Young7	S100a8	29.4985	11.3743	-0.505158	1.41928		Young7	Zfp51	30.764	12.9593	0.326354	0.79755		Young7	Zfp62	27.1783	9.37358	-0.0318761	1.02234		Young7	Cxcl10	32.2799	14.4752	0.436338	0.739008
Young8	Itgax	33.7622	17.0286	0.455277	0.72937		Young8	S100a8	29.2917	11.4964	-0.382985	1.30404		Aged1	Zfp51	30.0805	11.4998	0.968491	0.51104		Aged1	Zfp62	27.7661	8.89909	0.887948	0.540382		Aged1	Cxcl10	28.3832	9.8562	-2.86487	7.28469
Young9	Itgax	34.5365	16.7413	0.167918	0.890126		Young9	S100a8	28.5531	10.3697	-0.671778	1.59303		Aged2	Zfp51	28.9638	10.4368	-0.501247	1.41544		Aged2	Zfp62	27.1675	8.58677	0.57563	0.670993		Aged2	Cxcl10	28.5013	10.5783	-2.14276	4.41606
Young10	Itgax	33.0636	14.8802	-0.62832	1.54576		Young10	S100a8	29.6824	11.5974	0.555912	0.680227		Aged3	Zfp51	30.3141	12.3911	1.45308	0.365241		Aged3	Zfp62	26.5366	8.61357	0.845718	0.556434		Aged3	Cxcl10	27.1348	8.98217	-3.7389	13.3513
Young11	Itgax	33.6049	15.5199	0.0113532	0.992161		Young11	S100a8	30.602	12.1126	1.07112	0.47595		Aged4	Zfp51	29.5267	11.374	0.436003	0.73918		Aged4	Zfp62	25.6454	7.49268	-0.275179	1.21014		Aged4	Cxcl10	28.8088	10.4461	-2.27495	4.83982
Young12	Itgax	33.8789	15.3894	-0.119138	1.08609		Young12	S100a8	28.646	10.6285	-0.291689	1.22407		Aged5	Zfp51	30.3797	13.8044	1.17144	0.443979		Aged5	Zfp62	27.2878	8.92517	1.15732	0.448346		Aged5	Cxcl10	27.5064	10.9311	-3.10785	8.62098
Young13	Itgax	34.8702	16.2446	0.736105	0.600358		Young13	S100a8	29.5977	29.5977	29.5977	1.23081e-09		Aged6	Zfp51	29.1318	12.4531	-0.179839	1.13276		Aged6	Zfp62	27.1564	10.5811	1.17563	0.44269		Aged6	Cxcl10	27.5629	10.8842	-3.15467	8.90532
Young14	Itgax	33.987	16.167	-0.10571	1.07602		Young14	S100a8	29.8401	12.0202	0.292777	0.816329		Aged7	Zfp51	29.2505	12.2747	-0.358275	1.28189		Aged7	Zfp62	26.1655	9.18965	-0.215807	1.16135		Aged7	Cxcl10	27.2457	10.2698	-3.76908	13.6335
Young15	Itgax	33.7538	15.7792	-0.493604	1.40796		Young15	S100a8	29.7501	11.7754	0.0480757	0.967226
Young16	Itgax	34.204	16.082	-0.19073	1.14134		Young16	S100a8	30.891	12.769	1.04165	0.485772
Aged1	Itgax	32.7487	13.1358	-1.95357	3.87332		Aged1	S100a8	26.2266	9.91153	-1.55127	2.93074
Aged2	Itgax	32.4371	15.7271	0.0955513	0.935915		Aged2	S100a8	26.6516	9.16981	-2.53924	5.81281
Aged3	Itgax	31.4899	15.1748	-0.456771	1.37247		Aged3	S100a8	26.8353	9.18871	-2.52033	5.73714
Aged4	Itgax	32.1232	15.2765	-0.355071	1.27905		Aged4	S100a8	27.2167	9.28199	-2.42705	5.37793
Aged5	Itgax	33.2718	15.7956	0.130581	0.913464		Aged5	S100a8	27.0725	9.69699	-2.18243	4.53918
Aged6	Itgax	33.061	15.5793	-0.0857833	1.06126		Aged6	S100a8	28.0916	9.27853	-2.60089	6.06661
Aged7	Itgax	33.5496	15.6148	-0.0501903	1.0354		Aged7	S100a8	27.1208	9.64938	-2.23004	4.69146
Aged8	Itgax	32.0282	14.6527	-1.92067	3.786		Aged8	S100a8	27.0351	8.03288	-3.00856	8.04762
Aged9	Itgax	33.6973	16.2259	-0.347496	1.27235		Aged9	S100a8	27.0019	8.73474	-2.3067	4.94751
Aged10	Itgax	34.8701	15.212	0.122561	0.918555		Aged10	S100a8	26.9659	8.59551	-2.44593	5.44878
Aged11	Itgax	32.6674	14.8249	-1.74842	3.3599		Aged11	S100a8	27.7105	9.26487	-1.65529	3.14986
Aged12	Itgax	33.2839	14.2817	-1.22683	2.34053		Aged12	S100a8	27.3132	8.66624	-3.06113	8.34626
Aged13	Itgax	33.9299	15.5596	0.0510508	0.965233		Aged13	S100a8	27.5339	9.29654	-2.43083	5.39204
Aged14	Itgax	34.5987	15.9517	-0.321033	1.24922		Aged14	S100a8	27.5339	9.29654	-2.43083	5.39204
Aged15	Itgax	34.3676	15.8202	-0.452543	1.36845		Aged15	S100a8	27.696	9.49878	-2.22859	4.68676
Aged16	Itgax	30.8053	13.4866	-2.14498	4.42287		Aged16	S100a8	27.483	8.93556	-2.79181	6.92499
HC							HC							HC							HC							HC
Sample Name	Target Name	ΔCT	ΔCT(average)	ΔΔCT	2-⊿⊿ct		Sample Name	Target Name	ΔCT	ΔCT(average)	ΔΔCT	2-⊿⊿ct		Sample Name	Target Name	ΔCT	ΔCT(average)	ΔΔCT	2-⊿⊿ct		Sample Name	Target Name	ΔCT	ΔCT(average)	ΔΔCT	2-⊿⊿ct		Sample Name	Target Name	ΔCT	ΔCT(average)	ΔΔCT	2-⊿⊿ct
Young1	Zfp51	29.0949	10.4486	-0.4023	1.32161		Young1	Zfp62	27.3631	8.71677	0.217674	0.859951		Young1	S100a8	30.9321	12.2858	-0.139741	1.10171		Young1	Cxcl10	30.4892	12.6114	0.0551009	0.962527		Young1	Itgax	33.5728	15.695	-0.0218301	1.01525
Young2	Zfp51	28.5336	9.94323	-0.364038	1.28702		Young2	Zfp62	26.8302	9.77582	0.356418	0.781101		Young2	S100a8	30.4918	13.4374	0.463456	0.725247		Young2	Cxcl10	28.9619	11.9946	-0.561722	1.47603		Young2	Itgax	32.4786	15.5113	-0.205519	1.1531
Young3	Zfp51	30.4853	11.9648	0.143938	0.905045		Young3	Zfp62	28.0246	9.50408	-0.0176668	1.01232		Young3	S100a8	29.8453	11.4748	0.209329	0.86494		Young3	Cxcl10	31.702	13.0476	0.491251	0.711408		Young3	Itgax	33.9732	15.3187	-0.398108	1.31778
Young4	Zfp51	29.8186	11.6769	-0.143938	1.10492		Young4	Zfp62	27.6811	9.53941	0.0176668	0.987829		Young4	S100a8	29.6465	11.0561	-0.209329	1.15615		Young4	Cxcl10	31.8621	13.8088	-0.24636	1.18621		Young4	Itgax	33.2469	15.1935	-0.770845	1.70627
Young5	Zfp51	31.4225	13.1522	-0.738132	1.66801		Young5	Zfp62	28.0621	9.49955	0.0661516	0.955183		Young5	S100a8	30.048	11.7777	-0.235641	1.17743		Young5	Cxcl10	32.6583	13.8754	-0.179727	1.13267		Young5	Itgax	36.059	17.2761	1.31175	0.402832
Young6	Zfp51	33.4207	14.6285	0.738132	0.599515		Young6	Zfp62	27.877	9.36724	-0.0661516	1.04692		Young6	S100a8	31.0412	12.249	0.235641	0.849308		Young6	Cxcl10	31.4109	13.8905	-0.164693	1.12093		Young6	Itgax	33.4346	15.9142	-0.0502219	1.03542
Young7	Zfp51	30.4779	11.9153	0.418011	0.748456		Young7	Zfp62	26.1716	8.6012	0.0810061	0.945398		Young7	S100a8	30.7017	12.1392	-0.166145	1.12206		Young7	Cxcl10	33.131	14.6459	0.590779	0.663984		Young7	Itgax	33.9588	15.4737	-0.490682	1.40511
Young8	Zfp51	29.5891	11.0793	-0.418011	1.33608		Young8	Zfp62	26.274	8.28143	-0.217674	1.16286		Young8	S100a8	30.9812	12.4715	0.166145	0.891221		Aged1	Cxcl10	27.5697	10.2177	-2.33861	5.05814		Aged1	Itgax	31.0226	13.6706	-2.0462	4.13016
Young9	Zfp51	29.2458	11.2532	0.4023	0.756651		Young9	Zfp62	26.5821	8.43918	-0.0810061	1.05776		Young9	S100a8	30.9779	13.4075	0.549959	0.683039		Aged2	Cxcl10	27.2461	9.52984	-3.02646	8.14811		Aged2	Itgax	30.7757	13.0595	-2.65736	6.30876
Young10	Zfp51	28.2842	10.1413	-0.234961	1.17687		Young10	Zfp62	27.8289	9.0153	0.0537338	0.96344		Young10	S100a8	30.5579	12.5652	0.139741	0.907682		Aged3	Cxcl10	28.766	10.6398	-1.91648	3.775		Aged3	Itgax	32.5554	14.4293	-1.28757	2.44116
Young11	Zfp51	29.4886	10.675	-0.0337687	1.02368		Young11	Zfp62	27.9944	8.90783	-0.0537338	1.03795		Young11	S100a8	30.4505	12.3076	-0.549959	1.46404		Aged4	Cxcl10	25.9031	7.91623	-4.64008	24.9346		Aged4	Itgax	31.1852	13.1982	-2.51858	5.73016
Young12	Zfp51	29.8291	10.7426	0.0337687	0.976865		Young12	Zfp62	28.9789	10.9807	-0.179687	1.13264		Young12	S100a8	30.6481	12.6499	0.364389	0.776798		Aged5	Cxcl10	28.5131	10.662	-3.39315	10.5061		Aged5	Itgax	31.9187	13.9934	-1.97098	3.92035
Young13	Zfp51	31.3158	13.3176	-0.609876	1.52613		Young13	Zfp62	29.5913	11.34	0.179687	0.882895		Young13	S100a8	30.1724	11.9211	-0.364389	1.28734		Aged6	Cxcl10	28.3221	10.167	-3.88811	14.806		Aged6	Itgax	33.0196	14.8645	-1.0999	2.1434
Young14	Zfp51	32.7886	14.5373	0.609876	0.655253		Young14	Zfp62	28.9319	9.92446	0.219372	0.858939		Young14	S100a8	30.9759	11.9685	0.0199947	0.986236		Aged7	Cxcl10	28.7855	10.9373	-3.1178	8.68066		Aged7	Itgax	31.6771	13.829	-2.13542	4.39365
Young15	Zfp51	31.125	12.1175	0.393542	0.761259		Young15	Zfp62	27.5511	9.71843	0.315464	0.803592		Young15	S100a8	30.9627	11.9285	-0.0199947	1.01396
Young16	Zfp51	29.3354	12.1537	0.385074	0.76574		Young16	Zfp62	28.5199	9.48572	-0.219372	1.16423		Young16	S100a8	29.6921	12.5105	-0.463456	1.37884
Aged1	Zfp51	27.5088	9.33694	-1.51391	2.85584		Aged1	Zfp62	26.4702	9.19544	-0.223962	1.16794		Aged1	S100a8	26.9919	9.71718	-3.25676	9.55833
Aged2	Zfp51	28.7287	11.4539	-0.314734	1.24378		Aged2	Zfp62	26.4928	7.94178	-0.969892	1.95869		Aged2	S100a8	24.7692	6.21825	-5.04719	33.0639
Aged3	Zfp51	28.1866	9.63561	-0.671658	1.5929		Aged3	Zfp62	27.3563	9.15756	-0.364179	1.28715		Aged3	S100a8	24.1979	6.32926	-4.93618	30.6152
Aged4	Zfp51	29.2559	11.0571	-0.763681	1.69782		Aged4	Zfp62	26.6362	8.48273	-1.03901	2.05482		Aged4	S100a8	25.7214	7.25763	-4.75573	27.0157
Aged5	Zfp51	28.3178	10.1643	-1.65652	3.15255		Aged5	Zfp62	27.3802	8.91647	-1.72003	3.29444		Aged5	S100a8	26.8695	8.45999	-3.55337	11.7401
Aged6	Zfp51	29.5744	11.1649	-2.72544	6.61363		Aged6	Zfp62	27.3849	8.97539	-1.66111	3.1626		Aged6	S100a8	27.3176	9.27626	-3.02908	8.16287
Aged7	Zfp51	28.8179	10.8554	-0.641893	1.56038		Aged7	Zfp62	27.0808	9.11833	-0.31507	1.24407		Aged7	S100a8	27.9381	9.60838	-3.24913	9.50795
Aged8	Zfp51	28.6463	10.6049	-0.892452	1.85633		Aged8	Zfp62	26.2378	8.1964	-1.237	2.35707		Aged8	S100a8	25.1329	6.87833	-5.54716	46.7585
Aged9	Zfp51	29.7001	11.4455	0.594692	0.662186		Aged9	Zfp62	26.1181	7.78838	-0.731807	1.66072		Aged9	S100a8	27.8128	9.64091	-3.21661	9.29599
Aged10	Zfp51	28.5499	10.378	0.00170962	0.998816		Aged10	Zfp62	26.4299	8.25802	-0.262172	1.19928		Aged10	S100a8	26.8337	8.00015	-3.51395	11.4236
Aged11	Zfp51	29.2383	10.0591	-0.649684	1.56882		Aged11	Zfp62	27.4886	8.30946	-0.652105	1.57146		Aged11	S100a8	25.7981	7.49878	-4.78669	27.6018
Aged12	Zfp51	28.6232	9.78967	-0.919124	1.89097		Aged12	Zfp62	26.978	8.1444	-0.817169	1.76195		Aged12	S100a8	24.2328	6.03725	-6.24822	76.0155
Aged13	Zfp51	28.9961	10.8006	-3.12684	8.73522		Aged13	Zfp62	27.6135	9.31422	-1.84613	3.59533		Aged13	S100a8	28.0579	8.95157	-2.99689	7.98277
Aged14	Zfp51	29.937	10.8307	-0.893256	1.85736		Aged14	Zfp62	27.8207	9.6252	-1.53515	2.89819		Aged14	S100a8	27.6562	9.41873	-3.67721	12.7924
Aged15	Zfp51	28.6475	10.5649	-1.15901	2.23304		Aged15	Zfp62	27.7029	8.59652	-1.10857	2.15632		Aged15	S100a8	27.8881	9.80559	-2.14287	4.41641
Aged16	Zfp51	28.8524	10.2849	-1.4838	2.79685		Aged16	Zfp62	25.4902	7.25275	-2.15022	4.43895		Aged16	S100a8	27.3239	8.75635	-4.21759	18.6046
CB							CB							CB							CB							CB
Sample Name	Target Name	ΔCT	ΔCT(average)	ΔΔCT	2-⊿⊿ct		Sample Name	Target Name	ΔCT	ΔCT(average)	ΔΔCT	2-⊿⊿ct		Sample Name	Target Name	ΔCT	ΔCT(average)	ΔΔCT	2-⊿⊿ct		Sample Name	Target Name	ΔCT	ΔCT(average)	ΔΔCT	2-⊿⊿ct		Sample Name	Target Name	ΔCT	ΔCT(average)	ΔΔCT	2-⊿⊿ct
Young1	Cxcl10	29.3564	11.608	0.273224	0.827468		Young1	Itgax	33.3815	15.6331	-0.0920518	1.06589		Young1	S100a8	28.8224	10.6927	0.0659612	0.955309		Young1	Zfp51	28.4588	11.105	0.990469	0.503314		Young1	Zfp62	26.1241	8.77025	0.601913	0.65888
Young2	Cxcl10	29.7714	12.754	-0.058129	1.04111		Young2	Itgax	33.1013	16.0839	-0.204899	1.15261		Young2	S100a8	28.7393	11.7219	0.0502078	0.965797		Young2	Zfp51	27.615	9.88154	-0.233009	1.17528		Young2	Zfp62	25.6791	7.94559	-0.222743	1.16695
Young3	Cxcl10	30.0315	12.1833	-0.551564	1.46567		Young3	Itgax	34.1902	16.3313	0.04249	0.970978		Young3	S100a8	28.787	11.2481	0.424724	0.744981		Young3	Zfp51	27.7176	10.4642	0.349613	0.784794		Young3	Zfp62	25.7335	8.48015	0.311815	0.805628
Young4	Cxcl10	30.0854	12.4014	-0.333476	1.26005		Young4	Itgax	33.362	16.4512	0.162409	0.893532		Young4	S100a8	27.963	10.1148	-0.708608	1.63423		Young4	Zfp51	26.1696	9.00748	-1.10707	2.15408		Young4	Zfp62	24.6395	7.47735	-0.690985	1.61439
Young5	Cxcl10	30.2049	12.5358	0.459813	0.727081		Young5	Itgax	33.2893	15.7504	0.215044	0.86152		Young5	S100a8	28.7912	11.1073	0.283885	0.821376		Young5	Zfp51	28.3537	11.7795	1.12424	0.458742		Young5	Zfp62	25.2539	7.83665	-0.764414	1.69868
Young6	Cxcl10	29.3287	12.4837	0.407681	0.753834		Young6	Itgax	33.4679	15.6197	0.0843572	0.943205		Young6	S100a8	26.7525	9.49158	-0.172333	1.12688		Young6	Zfp51	26.8681	9.45083	-1.2044	2.30441		Young6	Zfp62	25.4293	8.98553	0.384464	0.766064
Young7	Cxcl10	29.2385	11.9047	0.569936	0.673647		Young7	Itgax	32.9199	15.236	-0.299401	1.23063		Young7	S100a8	26.9616	9.29262	-0.371288	1.29351		Young7	Zfp51	26.2542	9.54675	-1.10848	2.15618		Young7	Zfp62	24.8121	8.10461	-0.496455	1.41074
Young8	Cxcl10	29.8304	12.0992	-0.577795	1.49257		Young8	Itgax	32.883	16.038	0.275561	0.826129		Young8	S100a8	27.0525	10.2075	0.543621	0.686047		Aged1	Zfp51	30.1626	12.19	2.07548	0.237256		Aged1	Zfp62	27.5372	9.56462	1.39628	0.379907
Young9	Cxcl10	30.6735	13.2786	0.601564	0.659039		Young9	Itgax	33.1698	15.4386	-0.0322272	1.02259		Young9	S100a8	28.9271	11.5933	0.486442	0.713783		Aged2	Zfp51	28.2033	10.8526	0.738045	0.599551		Aged2	Zfp62	26.0178	8.66702	0.498683	0.707752
Young10	Cxcl10	30.3522	12.6532	-0.0237694	1.01661		Young10	Itgax	33.2055	15.8106	0.339748	0.790179		Young10	S100a8	28.153	10.4218	-0.696122	1.62014		Aged3	Zfp51	28.3847	10.7062	0.591625	0.663595		Aged3	Zfp62	25.561	7.88249	-0.285841	1.21912
Young11	Cxcl10	27.6963	10.4916	-0.84316	1.79397		Young11	Itgax	32.8623	15.1634	-0.307521	1.23758		Young11	S100a8	28.4017	10.7028	-0.415137	1.33343		Aged4	Zfp51	26.3136	8.75906	-1.35549	2.55883		Aged4	Zfp62	24.3696	6.81508	-1.35325	2.55487
Young12	Cxcl10	29.9739	12.5599	-0.243514	1.18387		Young12	Itgax	33.1352	15.7211	-0.109602	1.07893		Young12	S100a8	28.6031	11.3984	0.291613	0.816988		Aged5	Zfp51	29.8664	12.4526	1.79738	0.287697		Aged5	Zfp62	26.836	9.42222	0.821151	0.56599
Young13	Cxcl10	31.3369	13.0469	0.243514	0.844686		Young13	Itgax	34.2303	15.9403	0.109602	0.926844		Young13	S100a8	28.7757	11.3617	0.295801	0.81462		Aged6	Zfp51	26.1377	9.59002	-1.06521	2.09247		Aged6	Zfp62	23.7915	7.2438	-1.35726	2.56199
Young14	Cxcl10	31.6088	13.5372	0.230836	0.852141		Young14	Itgax	33.7088	15.6372	0.247272	0.842488		Young14	S100a8	29.0601	10.7701	-0.295801	1.22757		Aged7	Zfp51	26.5236	10.0415	-0.613691	1.53017		Aged7	Zfp62	25.3486	8.86656	0.265487	0.831918
Young15	Cxcl10	31.3949	13.0756	-0.230836	1.17351		Young15	Itgax	33.462	15.1427	-0.247272	1.18696		Young15	S100a8	28.3748	10.3821	-0.244675	1.18483
Young16	Cxcl10	30.273	11.9128	0.171357	0.888007		Young16	Itgax	33.214	15.2213	0.0796928	0.946259		Young16	S100a8	29.1657	10.8055	0.178714	0.88349
Aged1	Cxcl10	26.7311	8.9071	-2.42769	5.38032		Aged1	Itgax	33.0992	15.2752	-0.449958	1.366		Aged1	S100a8	23.5723	5.74835	-5.35848	41.0262
Aged2	Cxcl10	27.8207	9.37591	-2.3655	5.15332		Aged2	Itgax	32.4793	14.0345	-1.1071	2.15412		Aged2	S100a8	23.5633	5.11853	-5.50824	45.5141
Aged3	Cxcl10	27.2454	8.97809	-3.75677	13.5176		Aged3	Itgax	33.0678	15.3023	-0.233071	1.17533		Aged3	S100a8	25.1464	7.38024	-4.29145	19.5819
Aged4	Cxcl10	26.7957	8.36409	-4.37078	20.6888		Aged4	Itgax	32.378	13.9464	-1.58897	3.00835		Aged4	S100a8	25.2683	6.80889	-4.8628	29.0971
Aged5	Cxcl10	26.6969	9.05484	-3.0212	8.11842		Aged5	Itgax	32.6744	14.9515	-0.810947	1.75436		Aged5	S100a8	28.7096	10.9651	-0.706638	1.632
Aged6	Cxcl10	27.2376	9.73757	-2.33846	5.05764		Aged6	Itgax	32.255	14.755	-1.00746	2.01037		Aged6	S100a8	26.0604	8.29496	-2.52842	5.76938
Aged7	Cxcl10	26.3734	8.35105	-2.98374	7.91037		Aged7	Itgax	32.9145	14.8921	-0.833055	1.78145		Aged7	S100a8	25.2494	6.81778	-4.0056	16.0623
Aged8	Cxcl10	26.6425	8.7382	-3.9388	15.3354		Aged8	Itgax	32.0619	14.1576	-1.31325	2.48501		Aged8	S100a8	23.7234	6.08129	-3.58262	11.9806
Aged9	Cxcl10	29.3884	11.558	-1.11895	2.17188		Aged9	Itgax	32.3741	14.5438	-0.927087	1.90143		Aged9	S100a8	21.7399	4.017	-5.64691	50.1061
Aged10	Cxcl10	27.3467	10.0396	-2.63737	6.22194		Aged10	Itgax	32.003	14.696	-0.77489	1.71106		Aged10	S100a8	23.6223	6.12228	-3.54163	11.6449
Aged11	Cxcl10	26.7706	8.61212	-2.72267	6.60095		Aged11	Itgax	32.5117	14.3532	-1.3719	2.58812		Aged11	S100a8	25.831	7.80866	-3.29816	9.83663
Aged12	Cxcl10	27.4238	8.884	-3.91937	15.1303		Aged12	Itgax	32.2444	14.0256	-1.80511	3.49456		Aged12	S100a8	25.6124	7.70811	-3.40982	10.6282
Aged13	Cxcl10	29.3065	11.16	-2.14639	4.42717		Aged13	Itgax	32.4283	13.8885	-1.94218	3.84285		Aged13	S100a8	25.5911	8.28401	-2.83392	7.13008
Aged14	Cxcl10	28.1005	9.96723	-3.33918	10.1203		Aged14	Itgax	32.5874	14.4409	-0.949068	1.93063		Aged14	S100a8	25.8119	7.27211	-3.79375	13.8686
Aged15	Cxcl10	27.6905	8.9424	-2.79901	6.95965		Aged15	Itgax	32.572	14.4387	-0.951248	1.93354		Aged15	S100a8	26.1293	7.99607	-3.59137	12.0534
Aged16	Cxcl10	27.0492	8.56751	-3.1739	9.02484		Aged16	Itgax	32.7664	14.2847	-0.856958	1.81122		Aged16	S100a8	25.6939	7.21214	-3.41463	10.6637
